# Supplementary material for: De novo transcriptome sequencing and gene expression profiling of Elymus nutans under cold stress
Source: BMC Genomics. 2016 Nov 4;17:870. doi: 10.1186/s12864-016-3222-0 (PMC5097361; doi:10.1186/s12864-016-3222-0)
Supplement: Additional file 2: Table S1. — Summary of transcripts assembly. (XLSX 10 kb) [file 12864_2016_3222_MOESM2_ESM.xlsx]

## Sheet:  Table S1
Table S1. Summary of transcripts assembly
	Total Number	Total Length	Mean Length	N50	N70	N90	GC(%)
Transcripts (DX)	200520	226365696	1128	1809	1204	505	50.31
Transcripts (GN)	181331	202871048	1118	1777	1187	504	50.82
