# Supplementary material for: De novo transcriptome sequencing and gene expression profiling of Elymus nutans under cold stress
Source: BMC Genomics. 2016 Nov 4;17:870. doi: 10.1186/s12864-016-3222-0 (PMC5097361; doi:10.1186/s12864-016-3222-0)
Supplement: Additional file 4: Table S2. — List of Elymus nutans transcriptome annotations. (XLSX 10 kb) [file 12864_2016_3222_MOESM4_ESM.xlsx]

## Sheet: Table S2
Table S2. List of Elymus nutans transcriptome annotations
	Total	Nr-Annotated	Nt-Annotated	Swissprot-Annotated	KEGG-Annotated	COG-Annotated	Interpro-Annotated	GO-Annotated	Overall
DX	200520	136972 (68.31%)	148584 (74.1%)	87372 (43.57%)	82192 (40.99%)	53588 (26.72%)	69963 (34.89%)	62654(31.29%)	164827 (81.20%)
GN	181331	126250 (69.62%)	136041 (75.02%)	81308 (44.84%)	76364 (42.11%)	50026 (27.59%)	65085 (35.89%)	55886 (30.82%)	150545 (83.02%)
