# Supplementary material for: De novo transcriptome sequencing and gene expression profiling of Elymus nutans under cold stress
Source: BMC Genomics. 2016 Nov 4;17:870. doi: 10.1186/s12864-016-3222-0 (PMC5097361; doi:10.1186/s12864-016-3222-0)
Supplement: Additional file 8: Table S3. — Summary of annotation and expression of 5436 and 4323 differentially expressed genes (DEGs) in DX and GN under cold stress. (XLSX 1993 kb) [file 12864_2016_3222_MOESM8_ESM.xlsx]

## Sheet: DX
Table S3. Summary of annotation and expression of 5436 and 4323 differentially expressed genes (DEGs) in DX and GN under cold stress
Gene ID	DX1-0h_FPKM	DX2-0h_FPKM	DX3-0h_FPKM	DX1-3h_FPKM	DX2-3h_FPKM	DX3-3h_FPKM	DX1-24h_FPKM	DX2-24h_FPKM	DX3-24h_FPKM	DX1-5d_FPKM	DX2-5d_FPKM	DX3-5d_FPKM	log2 foldchange (3 h/0 h)	log2 foldchange (24 h/0 h)	log2 foldchange (5 d/0 h)	Description	Gene name	GO annotation
CL5879.Contig4_All	3.29	0.25	0.25	0.66	2.73	0.65	7.91	5.08	1.44	14.38	23.08	33.99	0.0921574	1.9288	4.23666	Glutathione S-transferase 4 [Aegilops tauschii]	GST4	F: transferase activity
CL2780.Contig3_All	0	0	0	0	0	0	0.05	0	0	0.35	3	0.72	0	1.22239	7.08392	hypothetical protein TRIUR3_27819 [Triticum urartu]	—	—
CL1275.Contig2_All	6.91	7.77	9.02	1.31	2.22	3.62	0.91	3.85	3.19	0.26	0.66	1.05	-1.72887	-1.57586	-3.58862	NA	—	—
CL21013.Contig7_All	0.29	0	0	0.42	0.6	0.17	2.48	2.28	3.37	1.64	1.45	0.96	1.94062	4.71292	3.70758	cytokinin oxidase 2 [Triticum aestivum]	CKX2	F: cytokinin dehydrogenase activity; F: flavin adenine dinucleotide binding; F: UDP-N-acetylmuramate dehydrogenase activity; C: extracellular space; P: cytokinin mediated signaling pathway; P: cytokinin metabolic process
Unigene56656_All	0	0	0	0	0	0	0	0	0.1	0.29	7.18	0.59	0	1.73697	8.06967	RecName: Full=Non-specific lipid-transfer protein 2G; Short=LTP2G [Triticum aestivum]	NLTP2G	F: lipid binding; P: lipid transport
CL14071.Contig3_All	0	0	0	0.09	0	0	0.13	0.04	0.08	0.86	1.84	0.39	1.87447	3.05889	6.6865	LRR receptor-like serine/threonine-protein kinase GSO1 [Aegilops tauschii]	At3g28040	F: ATP binding; F: protein kinase activity; F: receptor activity; C: integral to membrane;
CL2466.Contig2_All	45.61	73.28	87.32	58.05	90.91	53.66	19.12	22.67	41.67	4.56	3.82	13.26	-0.0253377	-1.30496	-3.25234	Probable calcium-binding protein CML16 [Hordeum vulgare subsp. vulgare]	CML16	F: calcium ion binding;
CL20277.Contig3_All	18.47	86.59	62.19	2.4	4.19	144.71	70.48	372.67	548.42	16.67	193.86	487.18	-0.144594	2.56771	2.06062	17.9 kDa class I heat shock protein [Hordeum vulgare subsp. vulgare]	HSP17.9A	C: nucleus; P: response to heat
Unigene69070_All	1.58	0.61	0.06	0	0	0	0.43	0	0.06	4.8	14.25	9.55	-6.22882	-2.16993	3.66802	predicted protein [Hordeum vulgare subsp. vulgare]	—	—
CL8345.Contig1_All	8.41	7.31	3.48	11.68	12.18	11.31	55.44	37.28	29.67	61.34	36.64	60.68	0.873239	2.67231	3.04676	harpin binding protein 1 [Triticum aestivum]	PAP6	F: structural molecule activity; C: chloroplast thylakoid membrane; C: nucleus; C: plasma membrane; P: chloroplast organization; P: defense response to bacterium; P: response to ozone
CL7546.Contig5_All	0	0.15	0.15	1.12	0.41	0.61	1.37	0.69	0.58	4.31	2.43	6.73	2.78727	3.0902	5.44134	Delta-1-pyrroline-5-carboxylate synthase [Triticum aestivum]	P5CS	F: ATP binding; F: glutamate 5-kinase activity; F: glutamate-5-semialdehyde dehydrogenase activity; P: proline biosynthetic process
CL3508.Contig5_All	503.16	478.77	793.35	607.8	476.81	310.21	28.56	15.51	56.5	7.46	2.58	4.95	-0.347968	-4.14177	-6.8879	Charged multivesicular body protein 5 [Triticum urartu]	LIR1	—
Unigene38681_All	7.76	33.1	19.74	0.44	1.36	53.71	15.51	157.32	231.27	1.89	43.61	144.29	-0.12657	2.73732	1.64701	Chaperone protein ClpB1 [Hordeum vulgare subsp. vulgare]	CLPB1	F: ATP binding; F: nucleoside-triphosphatase activity; C: cytosol; C: C: nucleus; P: cellular response to heat
Unigene64985_All	0	3.03	0	1.42	0	0	0.35	0	0	0	0	0	-1.08274	-3.04321	-6.6677	NA	—	—
Unigene11935_All	0.07	0	0.1	2.22	1.93	1.16	3.13	2.59	0.83	2.02	0.63	0.27	4.88264	5.18543	4.0199	hypothetical protein F775_06570 [Aegilops tauschii]	—	—
Unigene4001_All	0.46	0.22	0.12	4.63	3.37	3.3	3.17	1.7	1.47	5.87	6.45	4.03	3.82018	2.98641	4.35315	beta-carotene hydroxylase D2 [Triticum aestivum]	BHY	C: chloroplast membrane; F: hydrolase activity; F: oxidoreductase activity); P: carotenoid biosynthetic process; P: fatty acid biosynthetic process
CL559.Contig21_All	0	0	0.09	0.48	1.12	1.27	2.65	1.17	2.55	1.19	0.89	0.72	4.70548	5.85572	4.66985	Vegetative cell wall protein gp1 [Hordeum vulgare subsp. vulgare]	GP1	C: structural constituent of cell wall
CL21469.Contig29_All	17.63	10.42	7.54	3.58	4.27	9.21	0.63	10.78	6	0.6	0.47	0.68	-1.06085	-1.03156	-4.34605	LRR receptor-like serine/threonine-protein kinase EFR [Zea mays]	EFR	F: nucleic acid binding;	F: protein serine/threonine kinase activity; F: transmembrane receptor protein kinase activity; P: defense response signaling pathway, resistance
Unigene25656_All	0.16	0.05	0	0	0	0.08	0	0	0.12	0.14	3.04	3.38	-1.1375	-0.652077	4.89812	hypothetical protein EMIHUDRAFT_433316 [Emiliania huxleyi CCMP1516]	HRGPNT3	C: primary cell wall; P: cellular cell wall organization
CL17753.Contig13_All	0	0	0.2	4.54	5.31	1.02	0.41	0.6	0.2	0.61	0.21	0.21	5.6267	2.45943	2.22707	NA	—	—
CL990.Contig3_All	4.38	1.29	1.28	51.89	45.3	23.11	13.96	5.38	0.92	53.65	9.83	6.47	4.11348	1.54355	3.33124	Arginine/serine-rich protein 45 [Hordeum vulgare subsp. vulgare]	SR45	—
Unigene12275_All	0	0	0	0	0.19	0	0	0	0	1.75	5.69	1.14	2.80735	0	8.15987	hypothetical protein TRIUR3_22116 [Triticum urartu]	—	—
Unigene53680_All	0	0	0	3.05	1.52	0	0.3	0	0	0.29	0	0	7.25424	3.41504	3.36923	NA	—	—
CL4384.Contig3_All	1.98	0.54	0.37	15.32	13.44	8.04	4.45	2.87	1.14	13.53	5.17	4.88	3.67056	1.54959	3.02842	Vegetative cell wall protein gp1 [Aegilops tauschii]	—	—
Unigene60326_All	0.06	0	0	0	0	0	0	0	0.23	0.41	2.69	1.4	-1.41504	1.64386	5.81378	PREDICTED: histone-lysine N-methyltransferase SETD1B-like [Nelumbo nucifera]	GP1	C: structural constituent of cell wall
Unigene38939_All	0	0	9.61	0	1.37	0	6.99	0	1.16	0	0	0.09	-2.79245	-0.238967	-6.45196	Glucan endo-1,3-beta-glucosidase 13 [Aegilops tauschii]	OLE9	—
CL1927.Contig1_All	0	0	0.03	0.91	1.45	1.65	0.57	0.83	2.08	0.1	0.1	0.47	6.32553	6.12102	3.74416	H0512B01.8 [Oryza sativa Indica Group]	—	F: aspartic-type endopeptidase activity; F: DNA binding; F: endonuclease activity
Unigene55598_All	0.86	0.38	0.47	0	0.1	0.19	0.76	0.09	0.94	39.75	32.98	0.1	-2.51096	0.0659633	5.41246	TPA: hypothetical protein ZEAMMB73_462629 [Zea mays]	—	—
Unigene8105_All	1.51	1.08	1.69	2.69	2.48	2.46	4.47	2.93	3.22	27.75	29.75	8.85	0.834072	1.3111	3.95441	hypothetical protein F775_10766 [Aegilops tauschii]	—	—
CL1735.Contig9_All	2.62	0	0.07	19.74	14.44	4.35	3.76	0.48	0.29	5.3	0.42	0.8	3.83495	0.746552	1.27191	Light-inducible protein CPRF2 [Triticum urartu]	CPRF2	F: sequence-specific DNA binding; F: sequence-specific DNA binding transcription factor activity; P: regulation of transcription, DNA-templated
CL1096.Contig1_All	0	0.15	0	0	0	0	0	1.93	1.29	0	2.51	3.47	-2.5025	4.24793	5.13895	Heat shock protein STI [Aegilops tauschii]	HOP	—
Unigene21135_All	1.71	0.74	0.22	26.64	23.57	19.52	9.57	6.03	3.09	24.43	23.49	19.11	4.70687	2.80735	4.6499	beta-carotene hydroxylase A1 [Triticum aestivum]	BHY	F: oxidoreductase activity; C: integral component of membrane; P: xanthophyll biosynthetic process; P: carotene metabolic process; P: fatty acid biosynthetic process; P: oxidation-reduction process
CL18358.Contig24_All	1.16	0	0.08	0.91	2.42	2.69	1.39	1.67	0.57	7.21	11.11	1.69	2.26784	1.53804	4.00072	NA	—	—
Unigene97012_All	0	0	0	0	0	0	0.33	0.81	0	0.66	3.18	0.5	0	5.26053	7.17659	NA	—	—
CL12289.Contig3_All	3.67	2.19	1.21	5.57	6.41	5.04	17.27	8.86	4.65	17.99	17.01	30.71	1.26745	2.12221	3.21633	hypothetical protein F775_28789 [Aegilops tauschii]	—	—
CL966.Contig2_All	4.54	15.53	17.35	4.45	2.08	2.28	1.32	2.94	2.3	1.54	0.55	1.02	-2.0866	-2.51204	-3.58882	hypothetical protein F775_06221 [Aegilops tauschii]	—	—
CL10463.Contig3_All	0.26	0	0.05	0	0	0	0.05	0	0.05	0.72	5.67	1.67	-3.41504	-1.54057	4.65464	NA	—	—
Unigene38821_All	0.61	0.62	0.76	10.33	7.45	7.5	2.66	0.85	0.86	1.46	0.39	1.16	3.66716	1.13486	0.596995	hypothetical protein TRIUR3_11623 [Triticum urartu]	—	—
Unigene35874_All	0.31	0	0	0	0	0	0	0	0	0.31	5.62	4.38	-3.45943	-3.45943	4.96543	NA	—	—
CL529.Contig4_All	0	0.03	0.03	1.45	1.37	0.33	14.43	11.94	15.66	25.36	5.97	6.4	5.49185	9.22985	9.07414	Phytosulfokine receptor 2 [Aegilops tauschii]	PSKR2	F: ATP binding; F: peptide receptor activity; F: protein serine/threonine kinase activity; C: chloroplast; C: integral to membrane; C: plasma membrane; P: response to wounding
CL16354.Contig2_All	0.27	0.39	0.26	0	0.66	0.4	6.86	8.49	1.29	8.21	3.24	3.06	0.217905	4.17688	3.97927	Defensin Tk-AMP-D2 [Aegilops tauschii]	—	P: defense response to fungus
Unigene24497_All	9.7	4.28	2.9	7.74	10.94	11.28	4.03	2.73	4.34	0.06	0	0.48	0.827723	-0.604755	-4.93974	Leucoanthocyanidin reductase [Aegilops tauschii]	BAN	F: anthocyanidin reductase activity; F: coenzyme binding; P: flavonoid biosynthetic process; P: negative regulation of flavonoid biosynthetic process
CL14201.Contig2_All	4.76	4.1	4	55.14	29.14	17.7	73.98	40.78	53.36	42.02	23.44	45.33	2.98732	3.70853	3.10687	cold acclimation protein WCOR413 [Triticum aestivum]	—	—
Unigene33061_All	0.34	0	0.04	0	0.08	0.04	0.49	0	0	0	6.9	5.61	-1.58496	0.387023	5.00462	H0117D06-OSIGBa0088B06.9 [Oryza sativa Indica Group]	—	C: membrane
CL1700.Contig1_All	2.99	0	0.39	0	0	0	0	0.39	0	0.79	0	0.16	-6.82018	-3.04759	-1.82018	hypothetical protein TRIUR3_00706 [Triticum urartu]	—	—
Unigene6930_All	0.6	0	0	0.03	0.06	0	0.06	0.03	0.23	1.28	11.93	2.2	-2.63227	-0.954196	4.63545	NA	—	—
CL12757.Contig5_All	0.37	0	0	0	0	0	0.43	0	0	0.66	7.11	3.88	-3.70044	0.206451	4.90071	hypothetical protein TRIUR3_09455 [Aegilops tauschii]	—	C: mitochondrial respiratory chain complex I
CL3330.Contig24_All	0.12	0	0.05	5.65	1.6	1.23	1.55	0.51	0.02	8.44	4.57	2.16	5.558	3.53051	6.39708	Leucine-rich repeat-containing protein ODA7 [Hordeum vulgare subsp. vulgare]	ODA7	C: mitochondrion
CL11724.Contig5_All	309.27	408.14	708.76	470.25	208.78	195.77	152.14	97.35	123.93	71.55	27.24	44.08	-0.705121	-1.93327	-3.31937	Peroxidase 54 [Aegilops tauschii]	PER54	F: oxidoreductase activity; F: peroxidase activity; P: hydrogen peroxide catabolic process; P: response to abiotic stimulus; P: defense response
CL11791.Contig1_All	31.59	29.67	34.93	24.14	34.73	25.99	12.26	7.03	25.22	2.25	2.68	5.72	-0.180802	-1.11176	-3.17503	Glycine-rich cell wall structural protein [Hordeum vulgare subsp. vulgare]	At3g17050	C: cell wall; P: cellular cell wall organization
Unigene75750_All	0	0	0	0	0	0	0	0	0	0	3.93	0	0	0	7.04075	NA	—	—
CL20258.Contig2_All	0.15	0.29	0	0	0	0	0	0	0	0.44	19.5	3.71	-3.90689	-3.90689	5.71577	Cyanidin 3-O-rutinoside 5-O-glucosyltransferase [Triticum aestivum]	5GT	—
CL12346.Contig1_All	0	0	0.05	0	0	0.34	0.1	0.38	0.96	0	7.21	5.11	2.36257	4.36257	7.4606	Regulatory protein opaque-2 [Aegilops tauschii]	—	—
CL1554.Contig12_All	2.74	6.42	4.97	0.32	0.94	2.09	0.08	0.69	1.76	0.16	0	0.41	-2.07653	-2.48155	-4.60656	Chaperone protein dnaJ 8, chloroplastic [Aegilops tauschii]	ATJ1	F: ATP binding; F: heat shock protein binding; F: nucleic acid binding; F: unfolded protein binding; C: plastid; C: mitochondrion; P: response to heat
CL13723.Contig4_All	0.08	0.03	0.18	0.66	0.83	1.16	3.38	2.4	1.62	6.33	4.14	6.96	3.19187	4.6734	5.90938	predicted protein [Hordeum vulgare subsp. vulgare]	NPF6.4	F: transporter activity; C: membrane; P: transport
Unigene2226_All	0.13	0	0	0	0	0	1.05	0	0.13	0.79	4.68	2.38	-2.32193	2.98793	5.70966	NA	—	—
Unigene28593_All	1.61	1.25	0.27	10.8	14.14	9.34	6.57	3.81	2.01	21.41	27.47	15.9	3.45313	1.98494	4.37131	beta-carotene hydroxylase A1 [Triticum aestivum]	BHY	F: ron ion binding; F: oxidoreductase activity; C: integral component of membrane; C: plastid; P: xanthophyll biosynthetic process; P: carotene metabolic process; P: atty acid biosynthetic process; P: oxidation-reduction process
CL286.Contig8_All	0.61	0	0	0	0	0	10.85	0	0.2	1.02	9.98	4.71	-4.39232	4.13386	4.64019	hypothetical protein TRIUR3_14310 [Triticum urartu]	—	C: cytoplasmic membrane-bounded vesicle
Unigene10720_All	0	0.1	0	0.17	0.94	8.04	0	5.65	0.42	0	1.05	0	6.25267	5.66297	3.1565	Proline-rich receptor-like protein kinase PERK13 [Oryza sativa Indica Group]	PERK13	F: ATP binding; F: protein serine/threonine kinase activity; C: integral to membrane; C: plasma membrane
CL605.Contig4_All	0.1	3.08	3.83	0	0.05	0	0.56	1.77	0.5	0	4.2	0.56	-6.64592	-1.30861	-0.555425	Arginine/serine-rich protein 45 [Brachypodium distachyon]	SR45	—
CL742.Contig10_All	12.13	5.46	9.07	7.01	9.56	8.4	123.18	102.38	66.36	67.45	68.73	48.73	-0.094481	3.45282	2.79407	circadian clock associated 1 [Hordeum vulgare]	LHY	F: DNA binding; F: chromatin binding; P: circadian rhythm P: response to cold); P: esponse to ethylene stimulus; P: response to gibberellin stimulus; P: response to jasmonic acid stimulus; P: response to salicylic acid stimulus
CL2505.Contig1_All	0	0	0	0	0	0	0.28	0	0	0.7	2.27	1.4	0	3.32193	7.18653	Eukaryotic translation initiation factor 3 subunit D [Triticum urartu]	—	—
CL7272.Contig3_All	0.11	0	0	0	0.06	0	0.11	0	0	1.43	2.39	1	-0.70044	0	5.21245	Probable ribonuclease P/MRP protein subunit POP5 [Hordeum vulgare subsp. vulgare]	EMB1687	F: ribonuclease activity; C: vacuole; P: tRNA processing
CL1395.Contig8_All	0.7	0.91	1.03	2	2.46	2.28	6.82	4.11	2.8	9.68	26.16	18.76	1.35221	2.37872	4.37029	ABC transporter C family member 8 [Hordeum vulgare subsp. vulgare]	ABCC8	F: ATP binding; F: ATPase activity, coupled to transmembrane movement of substances; C: integral component of membrane; P: P: transmembrane transport; P: ATP catabolic process
CL171.Contig9_All	16.37	19.28	18.44	5.29	12.86	5.7	2.65	1.54	6.41	0.52	1.06	2.43	-1.18137	-2.3513	-3.75369	hypothetical protein F775_32331 [Aegilops tauschii]	—	—
Unigene54299_All	3.73	1.88	1.01	49.45	45.88	26.14	21.6	9.36	6.16	27.82	7.12	8.2	4.19763	2.48729	2.70412	Formin-like protein 5 [Hordeum vulgare subsp. vulgare]	FH5	F: actin binding; F: phosphoprotein phosphatase activity; P: actin cytoskeleton organization
Unigene50123_All	4.44	2.03	0.77	9.99	7.91	5.6	16.93	18.95	16.58	68.53	55.5	73.21	1.6986	2.85716	4.76782	Cortical cell-delineating protein [Aegilops tauschii]	CCDP	C: cytoplasmic membrane-bounded vesicle; P: lipid transport
CL3108.Contig7_All	9.22	13.36	18.25	0.86	1.52	1.07	5.05	3.73	6.92	0.87	1.77	2.54	-3.56496	-1.37887	-2.97861	Putative salt tolerance-like protein [Aegilops tauschii]	BBX20	—
CL5355.Contig4_All	0	0	0	0.07	0	0	0.17	0	0	1.13	6.14	2.61	1.58496	2.66297	8.3634	5-formyltetrahydrofolate cyclo-ligase-like protein COG0212 [Hordeum vulgare subsp. vulgare]	COG0212	F: ATP binding; F: 5-formyltetrahydrofolate cyclo-ligase activity; C: chloroplast; P: folic acid-containing compound biosynthetic process
Unigene44291_All	0.32	0	0	0	0	0	0.22	0	0.22	0.85	6.14	2.64	-3.5025	0.40439	4.82393	Arginine/serine-rich protein 45 [Setaria italica]	SR45	—
Unigene13211_All	47.17	32.26	10.34	24.57	37.57	32.4	3.56	1.5	8.22	0.54	1.07	0.47	0.0746915	-2.75698	-5.43158	plasma membrane intrinsic protein PIP2;7 [Hordeum vulgare]	PIP2-7	F: transporter activity; C: integral to membrane; C: plasma membrane; P: transmembrane transport; P: water transport
CL1552.Contig10_All	133.95	111.12	200.63	93.79	55.12	28.26	37.41	27.5	34.3	13.86	4.32	7.91	-1.33094	-2.16752	-4.0945	Auxin-repressed 12.5 kDa protein [Aegilops tauschii]	—	P: auxin mediated signaling pathway
CL11127.Contig4_All	8.21	2.43	15.08	3.62	0.73	0.17	0.67	0.22	0.17	0.51	2.18	13.64	-2.5085	-4.60075	-0.655366	predicted protein [Hordeum vulgare subsp. vulgare]	—	—
CL7411.Contig1_All	11.82	14.82	7.23	12.58	19.65	13.65	24.04	9.26	26.04	52.93	173.5	35.2	0.437857	0.808997	2.94945	predicted protein [Hordeum vulgare subsp. vulgare]	—	—
Unigene49225_All	0	0	0	0	0	0	0	0	0	0.77	3.27	0	0	0	7.07682	Acyl-CoA-binding domain-containing protein 4 [Triticum urartu]	—	—
CL21368.Contig65_All	0.01	0	0	0	0	0	0.02	0	0.07	0.32	1.81	1.38	0	1.73697	6.87036	unnamed protein product [Triticum aestivum]	—	—
CL2451.Contig3_All	3.49	5.42	4.48	2.99	3.52	1.2	0.07	0.42	1.34	0.27	0	0.12	-0.796353	-2.87124	-5.06501	Probable pectinesterase/pectinesterase inhibitor 47 [Hordeum vulgare subsp. vulgare]	PME47	C: cell wall; F: aspartyl esterase activity; F: enzyme inhibitor activity; P: cell wall modification; P: cellular cell wall organization
Unigene22348_All	14.31	27.47	4.52	8.65	9.97	4.66	2.26	1.81	6.06	0.76	0.38	1.03	-0.991921	-2.19238	-4.41525	Probable apyrase 3 [Hordeum vulgare subsp. vulgare]	APY3	F: hydrolase activity
Unigene44351_All	0.04	0	0.13	0.35	0.22	1.95	1.4	5.3	0.17	0.04	0.14	0.13	3.80735	5.25424	0.784271	flowering locus T [Cymbidium hybrid cultivar]	HD3A	C: cytoplasm; C: nucleus; P: regulation of flower development; P: regulation of timing of transition from vegetative to reproductive phase
CL11316.Contig5_All	5.68	10.94	24.7	6.49	1.83	2.11	1.17	2.8	4.83	0.92	0.87	1.84	-1.9861	-2.23126	-3.5088	SNF1-related protein kinase regulatory subunit beta-1 [Hordeum vulgare]	KINB1	P: cellular response to nitrogen levels; P: carbohydrate metabolic process; P: fatty acid biosynthetic process
CL1992.Contig3_All	8.93	8.85	15.3	1.72	2.55	1.13	3.98	4.09	5.03	0.86	0.41	1.32	-2.61493	-1.33639	-3.67494	predicted protein [Hordeum vulgare subsp. vulgare]	GP1	C: structural constituent of cell wall
Unigene48409_All	0.5	0.98	1.65	0.17	0.5	0.84	0.5	0	0.33	0	0	0	-1.05161	-1.8977	-6.70506	HIPL1 protein [Aegilops tauschii]	HIPL1	F: oxidoreductase activity, acting on the CH-OH group of donors, quinone or similar compound as acceptor; F: anchored to plasma membrane; P: carbohydrate metabolic process
Unigene15112_All	0.27	0.33	0.19	0	0	0	4.55	7.12	6.39	0	0	0.15	-4.71882	4.5148	-2.21632	Nucleobase-ascorbate transporter 6 [Aegilops tauschii]	NAT7	F: transporter activity; C: cell wall; C: plasma membrane; P: transmembrane transport
CL2650.Contig8_All	3.67	5.19	5.67	46.05	50.97	22.77	2	4.56	3.46	4.79	1.43	2.61	3.0434	-0.536152	-0.718549	predicted protein [Hordeum vulgare subsp. vulgare]	—	F: oxidoreductase activity, acting on paired donors, with incorporation or reduction of molecular oxygen, 2-oxoglutarate as one donor, and incorporation of one atom each of oxygen into both donors;; P: oxidation-reduction process
Unigene15423_All	0.22	0	0	0	0	0	0.29	0.42	0.14	0.2	2.43	5.19	-3	1.82443	5.02606	NA	—	—
CL20593.Contig3_All	2.45	0.99	4.42	0.21	0	0.61	0.81	0.6	0.2	0	0	0	-3.24335	-2.28747	-8.03342	NA	—	—
CL8918.Contig7_All	0.95	2.15	6.2	0.32	0	0	0.32	0	0.62	0	0	0	-4.77362	-3.29123	-8.27612	NA	—	—
CL3181.Contig2_All	5.52	7.45	9.01	2.6	2.85	2.34	2.69	2.59	3.32	0.47	0.48	0.54	-1.4965	-1.35378	-3.88281	Protein LOL4 [Hordeum vulgare subsp. vulgare]	LOL4	C: nucleus
Unigene60317_All	0.97	0.67	1.56	0.2	0.67	0.24	0.01	0.3	0.34	0	0	0	-1.52751	-2.29956	-6.73697	predicted protein [Hordeum vulgare subsp. vulgare]	—	—
CL2989.Contig22_All	0.72	0.31	2.21	0.02	0	0	0.18	0	0	0.2	0	0	-6.33985	-4.01792	-3.88042	NA	—	—
CL1305.Contig13_All	0.06	0.04	0.11	0.26	2.95	8	0.92	1.79	0.16	0.18	0.43	0.09	5.73825	3.77259	1.73697	PREDICTED: basic proline-rich protein-like [Zea mays]	FH5	F: actin binding; F: phosphoprotein phosphatase activity; P: actin cytoskeleton organization
Unigene34987_All	1.58	0.29	0.38	0.11	0.11	1.09	3.92	1.28	2.43	11.54	14.06	26.37	-0.780358	1.76176	4.52968	gamma-TIP-like protein [Hordeum vulgare subsp. vulgare]	TIP1-1	F: urea transmembrane transporter activity; C:endoplasmic reticulum; C: plant-type vacuole membrane; C: ntegral component of membrane; P: water transport; P: water homeostasis; P: defense response to bacterium P: hydrogen peroxide transmembrane transport; P: urea transmembrane transport;
CL16966.Contig2_All	2.41	1.24	1.36	1.05	3.61	2.5	0.21	0	0.76	0.04	0.04	0.04	0.515149	-2.36875	-5.3837	WRKY transcription factor 55 [Aegilops tauschii]	WRKY55	F: sequence-specific DNA binding; F: sequence-specific DNA binding transcription factor activity; C: nucleus; P: defense response to bacterium; P: defense response to fungus; P: jasmonic acid mediated signaling pathway
CL15174.Contig1_All	0	0	0	0	0	0	0	0	0.09	0.33	3.31	0.39	0	1.87447	7.06967	hypothetical protein TRIUR3_15978 [Triticum urartu]	—	—
CL4530.Contig2_All	1.67	1.63	0.7	0.73	0.96	0.48	0	0	0	1.19	2.18	0.24	-0.882305	-7.05889	-0.148001	predicted protein [Hordeum vulgare subsp. vulgare]	At5g57850	F: 4-amino-4-deoxychorismate lyase activity; C: chloroplast; P: tetrahydrofolate biosynthetic process
CL7317.Contig1_All	0	0	0	6.57	0	0	0	0	0	0.89	0	0	7.77917	0	4.92283	PREDICTED: vegetative cell wall protein gp1-like [Zea mays]	—	—
CL13173.Contig1_All	0	0	0	0.22	0.79	0.31	1.84	1.59	0.68	1.51	0	0.49	5.45943	7.09803	6.06609	hypothetical protein TRIUR3_33083 [Aegilops tauschii]	—	—
Unigene11216_All	0.72	6.15	14.57	4.69	1.62	0.35	0.89	0	1.75	0	0.09	0.18	-1.68671	-3.01624	-6.25873	NA	—	—
Unigene10899_All	18.14	18.5	25.99	3.21	2.05	1.99	6.43	4.4	4.05	1.53	1.27	3.89	-3.1108	-2.07348	-3.22678	Beta-glucosidase 5 [Triticum urartu]	BGLU5	F: beta-glucosidase activity; F: cation binding; P: carbohydrate metabolic process
CL12171.Contig3_All	5.3	3.19	2.97	22.62	27.86	22.06	31.47	23.47	13.83	31.78	16.4	22.96	2.66217	2.58517	2.63405	Fatty acid desaturase 2-like protein [Aegilops tauschii]	SLD2	—
Unigene59423_All	6.8	0	0.02	0	0	0	0.07	0	0	0.02	17.04	3.82	-7.83078	-6.24582	1.61216	Disease resistance protein RPM1 [Hordeum vulgare subsp. vulgare]	RPM1	F: ATP binding; F: protein binding; C: endomembrane system; C: plasma membrane; P: plant-type hypersensitive response
Unigene37984_All	0	0	0	0	0	0	0.15	0	0	0.9	2.6	1.36	0	2.5025	7.33985	NA	—	—
CL637.Contig2_All	4.79	5.5	6.75	14.78	21.47	34.34	65.53	79.1	85.92	34.14	21.62	52.64	2.05054	3.75808	2.66937	Formin-like protein 14 [Triticum urartu]	FH14	F: actin filament binding; F: microtubule binding; F: phosphoprotein phosphatase activity; C: phragmoplast; P: actin cytoskeleton organization
CL18486.Contig9_All	12.4	18.3	30.78	2.77	1.03	0.73	2.22	2.1	4.51	0	0	0.49	-3.76253	-2.79963	-6.91348	NA	—	—
CL3383.Contig1_All	2.59	1.5	3.18	16.58	19.29	17.62	23.51	20.59	17.06	23.51	12.92	21.09	2.87924	3.07256	2.98404	predicted protein [Hordeum vulgare subsp. vulgare]	—	—
CL4879.Contig8_All	0	0	0	0	0	0	0	0	0	0.22	4.38	1.8	0	0	7.73697	expressed protein, partial [Aureococcus anophagefferens]	—	—
CL467.Contig1_All	0	0	0	0.52	0.31	0.1	0.41	0.2	0.1	2.97	0.31	0.1	4.9542	4.56478	6.81592	NA	—	—
Unigene52733_All	0	0	0	0.38	0	0	0	0.19	4.44	0.38	0.19	0.95	3.73697	7.27302	5.66297	NA	—	—
Unigene30090_All	12.04	8.72	25.99	8.2	17.69	28.29	2.16	3.22	8.1	1.47	1.32	1.66	0.212794	-1.79415	-3.39309	Arginine/serine-rich protein 45 [Aegilops tauschii]	SR45	P: metal ion transport; F: metal ion binding
CL21469.Contig27_All	1.44	6.95	0.8	5.52	1.47	0.66	0.03	0.06	0.09	1.22	4.72	0.03	-0.264605	-5.674	-0.622334	Putative LRR receptor-like serine/threonine-protein kinase [Aegilops tauschii]	EFR	F: ATP binding; F: protein binding; F: protein serine/threonine kinase activity; F: transmembrane receptor protein kinase activity; C: integral to membrane; P: defense response signaling pathway, resistance gene-independent; P: immune response-regulating signaling pathway
CL17729.Contig1_All	0	0	0	0	0	0	0.11	0	0	0.05	3.15	0	0	2.11548	6.74147	NA	—	—
Unigene43940_All	0.36	0.12	0.48	0	0.12	0	1.09	0.96	2.49	53.08	23.33	59.62	-2.77761	2.24159	7.14667	Cold-regulated protein BLT14 [Hordeum vulgare subsp. vulgare]	BLT14	F: RNA binding; P: response to stress
CL3380.Contig2_All	0.1	0	0.04	0.06	0.53	0	0.72	0	0	0.32	8.16	4.23	2	2.30256	6.40486	Protein synthesis inhibitor II [Zea mays]	RIP30A	F: rRNA N-glycosylase activity; C: cytoplasm; P: defense response to fungus; P: negative regulation of translation
CL20060.Contig3_All	0	0	0	0	0	0	0	0	0	1.73	1.12	0.11	0	0	6.62449	NA	—	—
Unigene6382_All	0.8	1.8	1.28	0.93	0.16	0.3	0	0.09	0.18	0	0	0	-1.48097	-3.79256	-7.01495	Proline-rich receptor-like protein kinase PERK2 [Aegilops tauschii]	PERK2	F: ATP binding; F: protein serine/threonine kinase activity; F: receptor activity; C: integral to membrane; C: plasma membrane
Unigene9989_All	1.71	2.59	5.54	1.06	1.33	1.23	0.22	0.39	0.42	0.1	0.06	0.26	-1.44267	-3.25601	-4.5502	PREDICTED: DNA polymerase epsilon subunit 3-like [Brachypodium distachyon]	—	—
CL18528.Contig11_All	9.11	3.86	20.82	4.84	1.97	0	2.4	0.54	0.66	3.29	2.84	0.24	-2.30875	-3.23053	-2.40723	hypothetical protein AURANDRAFT_71291, partial [Aureococcus anophagefferens]	—	—
CL8017.Contig6_All	0.53	0.05	0.11	0.37	0.24	0.34	1.07	0.23	0.47	2.99	11.77	4.72	0.461331	1.35908	4.81925	PREDICTED: uncharacterized protein LOC100828945 isoform X1 [Brachypodium distachyon]	—	—
CL1395.Contig2_All	0.44	0.43	0.65	1.79	2.54	2.1	6.7	3.63	2.38	6.59	6.81	8.39	2.08075	3.06382	3.84152	ABC transporter C family member 8 [Hordeum vulgare subsp. vulgare]	ABCC8	C: integral to membrane; C: acuolar membrane; F: ATP binding; F: xenobiotic-transporting ATPase activity
Unigene36352_All	0.03	0.09	0.06	0	0.15	0.15	0.85	0.21	1.15	3.39	2.33	5.62	0.784271	3.61798	5.97728	hypothetical protein F775_11384 [Aegilops tauschii]	At3g09470	C: integral to membrane
Unigene24741_All	0.14	0.05	0.15	0.2	0.2	0.12	0.39	0.17	0.46	0.93	5.42	1.98	0.612977	1.58496	4.61471	Arginine/serine-rich protein 45 [Triticum aestivum]	SR45	F: transferase activity, transferring glycosyl groups
CL2088.Contig5_All	55.28	65.54	89.89	2.23	4.25	18.38	32.09	41.49	53.23	15.2	15.04	33.82	-3.08336	-0.73259	-1.71776	F-box/kelch-repeat protein At1g23390 [Hordeum vulgare subsp. vulgare]	At1g23390	—
Unigene76436_All	0	0	0	0	0	0	0	0	0.38	0.39	2.16	1.17	0	3.73697	6.9542	PREDICTED: uncharacterized protein LOC100275708 isoform X1 [Zea mays]	—	—
CL1567.Contig7_All	0	0	0	0	0.79	3.23	0.07	2.69	0.21	0	0.39	0.02	7.06967	6.62936	3.80735	hypothetical protein F775_22840 [Aegilops tauschii]	—	—
CL20191.Contig1_All	35.38	45.03	80.69	19.5	27.64	16.32	8.08	6.05	23.8	2.14	4.97	8.94	-1.34404	-2.08655	-3.32731	putative WRKY transcription factor 33 [Triticum urartu]	WRKY33	F: protein binding; F: sequence-specific DNA binding; F: sequence-specific DNA binding transcription factor activity; C: nucleus; P: amalexin biosynthetic process; P: defense response to fungus; P: response to chitin; P: response to cold; P: response to salt stress; P: response to water deprivation
Unigene5105_All	46.87	57.47	116.43	45.6	26.07	17.16	7.86	6.78	13.68	5.29	1.4	4.81	-1.31343	-2.96265	-4.26284	Beta-glucosidase 5 [Triticum urartu]	BGLU5	F: beta-glucosidase activity; F: cation binding; P: carbohydrate metabolic process
Unigene12380_All	0.62	0	0.49	3	2.87	0.74	11.78	2.51	4.64	23.28	6.01	6.49	2.57409	4.09204	5.01052	Cold-regulated protein 2 [Hordeum vulgare subsp. vulgare]	CR2	P: response to stress; P: response to water
CL226.Contig2_All	0	0	0	0.94	0.37	0.6	1.3	1.1	1.64	0	0	0	5.99247	7.07325	0	NA	—	—
CL18466.Contig1_All	0	0	0	3.33	2.21	2.55	2.53	2.63	2.54	0	0	0	8.07503	8.00375	0	NA	—	—
Unigene56172_All	0	0	0	0	0	0	0	0	0	0.43	1.33	1.76	0	0	6.87447	NA	—	—
Unigene74853_All	0	0	0	0	0	0	0	0	0	0	2.02	1.01	0	0	6.66297	NA	—	—
CL27.Contig25_All	0.25	0.04	0.27	10.01	10.81	2.69	2.43	0.68	0.57	1.53	0.49	0.26	5.3917	2.71621	2.02554	glutathione transferase [Triticum aestivum]	GSTU6	F: glutathione transferase activity; P: response to stress
CL9833.Contig4_All	0.17	0.15	0	19.76	7.49	3.39	1.25	0.62	0.19	8.92	2.2	2.26	6.53681	2.64211	5.34147	Formin-like protein 6 [Hordeum vulgare subsp. vulgare]	FH6	F: actin binding; F: phosphoprotein phosphatase activity; P: actin cytoskeleton organization
CL11288.Contig2_All	0.75	0	0	0.22	0.05	0	0.6	0.19	0.23	1.52	9.13	2.79	-1.45943	0.405639	4.12553	predicted protein [Hordeum vulgare subsp. vulgare]	—	—
Unigene34957_All	10.01	5.63	11.69	38.06	36.23	20.95	86.5	64.11	59.54	41.99	17.37	23.45	1.80108	2.94286	1.59932	galactinol synthase [Triticum aestivum]	GOLS2	F: galactinol synthase activity; P: carbohydrate metabolic process; P: Galactinol biosynthesis
Unigene43761_All	1.93	0.43	3.33	0.95	0.73	1.04	0.4	0.25	0.18	0.04	0	0	-1.06482	-2.77725	-6.56732	PREDICTED: basic proline-rich protein-like [Zea mays]	GP1	C: structural constituent of cell wall
Unigene57408_All	0.02	0.02	0.02	0	0.09	0.09	0.02	0	0	0.33	3.24	0.48	1.66297	-0.584963	6.07682	PREDICTED: uncharacterized protein LOC100828720 [Brachypodium distachyon]	—	—
Unigene44800_All	0.67	0.33	1.97	0	0	0	0.34	0	0.65	0.33	0	0.34	-6.62936	-1.57046	-2.12686	hypothetical protein F775_30854 [Aegilops tauschii]	—	—
Unigene42021_All	0.2	0	0	8.8	2.57	0	0.59	0	0	0	0	0	5.69285	1.47131	-2.87447	NA	—	—
CL3847.Contig2_All	0.96	2.32	0.7	0	0	0	0	0	0	0	0	0.24	-7.05166	-7.05166	-3.93618	predicted protein [Hordeum vulgare subsp. vulgare]	—	—
CL19157.Contig3_All	24.08	21.43	42.85	22.25	15.86	6.62	8.49	6.26	4.81	1.52	0.26	0.17	-0.982151	-2.17549	-5.50185	hypothetical protein TRIUR3_27602 [Triticum urartu]	—	—
Unigene24327_All	71.37	77.45	35.43	121.49	102.75	105.29	439.26	378.15	266.62	433.77	267.27	411.28	0.838745	2.55667	2.59384	RecName: Full=S-adenosylmethionine synthase 3; Short=AdoMet synthase 3; AltName: Full=Methionine adenosyltransferase 3; Short=MAT 3 [Triticum urartu]	SAM3	F: metal ion binding; F: ATP binding; F: methionine adenosyltransferase activity; P: one-carbon metabolic process; P: S-adenosylmethionine biosynthetic process;
Unigene53877_All	3.15	4.62	0.37	2.98	25.75	7.32	5.28	0	7.94	0	0	0.22	2.1469	0.700712	-5.08392	Subtilisin-chymotrypsin inhibitor-2A [Triticum urartu]	—	F: serine-type endopeptidase inhibitor activity; P: response to wounding
Unigene60262_All	0.55	1.6	1.08	0.92	0	0	0.36	0.18	0	0	0	0	-1.7808	-2.55403	-6.75043	NA	—	—
CL1320.Contig3_All	0	0	0	0.13	0.82	1.87	0	1.78	0.72	0	0	0	6.55459	6.38658	0	O-methyltransferase ZRP4 [Hordeum vulgare subsp. vulgare]	ZRP4	F: O-methyltransferase activity;GO:0046983//protein dimerization activity; P: methylation
Unigene30401_All	2.1	3.62	4.36	6.39	1.87	5.16	0.93	1.38	3.87	0.23	0.24	0	0.412889	-0.705817	-4.39232	Putative calcium-binding protein CML45 [Aegilops tauschii]	—	F: calcium ion binding
CL713.Contig12_All	0.08	0	0.16	0.22	0.06	0.53	18.03	0.2	1.15	0.25	0	0	1.69599	6.2765	0.111031	Lecithin-cholesterol acyltransferase-like 1 [Triticum urartu]	LCAT1	C: integral to membrane; C: vacuolar membrane; F: O-acyltransferase activity; P: lipid metabolic process
Unigene53528_All	1.73	2.63	1.53	0.49	0	12.28	4.96	18.69	20.3	1.87	19.35	30.8	1.11755	2.89952	3.14273	Protein argonaute 12 [Hordeum vulgare subsp. vulgare]	AGO12	F: nucleic acid binding; P: gene silencing by RNA
CL1693.Contig4_All	0.03	0	0	0.1	0.04	0.06	0.06	0.27	0	2.14	1.13	0.37	2	2.76553	6.18587	Boron transporter 4 [Triticum urartu]	BOR4	F: inorganic anion exchanger activity; C: integral component of membrane; P: anion transport
CL18061.Contig3_All	0	0	0	1.69	1.16	0.38	0.26	0	0.13	0.64	0.26	0.26	6.75043	3.73697	5.27302	NA	—	—
CL5253.Contig4_All	0	1.32	1.63	0.15	0.3	0.15	0.45	0	0.44	0	0	0	-2.30256	-1.7176	-6.62449	NA	—	—
CL16035.Contig5_All	0	0	0	0	0	0.29	3.44	0	0	0.28	0	0	3.36923	6.84967	3.32193	NA	—	—
Unigene38201_All	0	0	0	0	0	0	0	0	0.19	0.54	4.81	0.04	0	2.80735	7.48918	predicted protein [Hordeum vulgare subsp. vulgare]	—	—
CL13412.Contig1_All	0	0	0	0	5.95	0	0.33	0	0	0	0	1.1	7.63662	3.54432	5.22239	PREDICTED: vegetative cell wall protein gp1-like [Setaria italica]	IQD14	C: plasma membrane
Unigene14770_All	1.15	0.99	3.42	12.31	16.47	13.77	43.46	36.53	61.09	54.55	32.12	53.13	2.936	4.66528	4.65214	dehydrin 5 [Hordeum vulgare subsp. vulgare]	DHN5	P: response to stress; P: response to water
Unigene14293_All	0.05	0	0	0	0.1	0	5.08	1.45	6.07	5.08	0.67	2.84	0.777608	7.49185	6.93916	Phytosulfokine receptor 1 [Triticum urartu]	PSKR2	F: ATP binding; F: protein serine/threonine kinase activity; C: chloroplast; C: integral to membrane; C: plasma membrane; P: response to wounding
CL3248.Contig5_All	0.71	0.04	0.1	1.16	0.09	0.44	1.21	1.74	1.3	7.56	1.86	7.38	0.991488	2.32193	4.30485	Enolase 1 [Triticum urartu]	ENO1	F: magnesium ion binding; F: phosphopyruvate hydratase activity; C: phosphopyruvate hydratase complex; P: glycolytic process
Unigene31400_All	3.22	11.39	10.96	2.76	8.16	4.17	0.54	1.62	5.95	0.27	0.28	0.51	-0.760859	-1.65668	-4.59232	predicted protein [Hordeum vulgare subsp. vulgare]	—	—
CL14545.Contig5_All	2.85	7.05	9.81	1.29	3.22	3.15	1.99	2.34	0.75	0.66	0	0.27	-1.36351	-1.95603	-4.39012	Oleosin-B6 [Medicago truncatula]	OlnB6	C: integral to membrane; C: monolayer-surrounded lipid storage body
CL249.Contig1_All	2.44	0	1.57	0	0	0	0	0	1.44	0.15	0	1.74	-7.06609	-1.46123	-1.0812	Disease resistance protein RPM1 [Hordeum vulgare subsp. vulgare]	RPM1	F: ATP binding; F: protein binding; C: endomembrane system; C: plasma membrane; P: plant-type hypersensitive response
CL1234.Contig13_All	0	0	0	0	0	0	0	0	0	0	3.64	1.4	0	0	7.39518	NA	—	—
Unigene40946_All	11.64	11.58	32.73	1.21	0.3	0.3	1.19	0.29	1.45	0	0	0	-4.95008	-4.25517	-10.865	NA	—	—
CL15830.Contig2_All	4.5	2.55	4.41	2.67	3.73	3.2	1.38	0.76	2.1	0.28	0.08	0.07	-0.255501	-1.43447	-4.73613	Putative glutaredoxin-C14 [Aegilops tauschii]	GRXC1	F: protein disulfide oxidoreductase activity; F: electron carrier activity; C: nucleus; C: cytoplasmic membrane-bounded vesicle; P: electron transport chain; P: cell redox homeostasis;
CL3739.Contig1_All	0	0	0	0.96	0	0	0	8.57	0	0.31	0	1.43	5.02975	8.16155	5.86625	Oxalate oxidase GF-2.8 [Triticum urartu]	—	F: manganese ion binding; F: nutrient reservoir activity; F: oxalate oxidase activity; C: apoplast; C: cell wall; C: cytoplasm
CL11316.Contig7_All	3.52	8.01	14.11	3.07	2.7	1.96	0.94	2.4	3.81	0.31	0.45	0.87	-1.72986	-1.84238	-3.97545	SNF1-related protein kinase regulatory subunit beta-1 [Hordeum vulgare]	KINB1	F: protein binding; P: carbohydrate metabolic process; P: atty acid biosynthetic process; P: cellular response to nitrogen levels
CL12705.Contig3_All	0.4	3.74	0	0	1.59	0.39	1.57	0	0.65	0	0	0	-1.06034	-0.896068	-7.11201	RecName: Full=Subtilisin-chymotrypsin inhibitor CI-1A [Hordeum vulgare]	—	F: serine-type endopeptidase inhibitor activity; P: response to wounding
CL1897.Contig7_All	48.98	65.84	146.79	16.71	9.12	10.38	33.17	50.39	90.23	6.55	8.39	19.2	-2.85296	-0.590073	-2.93788	Stem-specific protein TSJT1 [Triticum aestivum]	TSJT1	—
CL14680.Contig8_All	12.71	4.46	0.44	14.64	6.59	15.03	55.94	49.96	38.06	28.72	13.63	33.79	1.04198	3.0312	2.11226	hypothetical protein F775_30732 [Aegilops tauschii]	—	F: galacturonate binding; F: cell-cell signaling; C: plasma membrane; P: transport
CL8406.Contig3_All	0	0	0	0	0	0.45	0	0.49	1.46	0.17	3.63	2.9	3.96963	6.02975	7.80305	Arginine/serine-rich protein 45 [Hordeum vulgare subsp. vulgare]	SR45	C: mitochondrion
CL21311.Contig4_All	0.8	0	1.7	0.25	0.4	0.28	1.64	4.98	7.83	5.42	3.31	21.98	-1.43238	2.52531	3.61295	predicted protein [Hordeum vulgare subsp. vulgare]	—	C: cell wall; C: cytoplasm
CL15556.Contig1_All	13.28	6.22	2.91	63.99	49.19	46.51	79.35	65.23	25.17	152.22	191.54	158.71	2.83306	2.9212	4.48682	Photosystem II reaction center PSB28 protein, chloroplastic [Triticum aestivum]	PSB28	C: chloroplast thylakoid membrane; C: oxygen evolving complex; P: photosynthesis
Unigene27777_All	19.61	51.57	75.73	1.13	4.21	11.89	8.77	14.63	23.53	4.4	7.21	20.71	-3.09194	-1.64635	-2.18443	Heat stress transcription factor B-2c [Hordeum vulgare subsp. vulgare]	HSFB2C	F: sequence-specific DNA binding; F: sequence-specific DNA binding transcription factor activity; C: nucleus; P: response to stress
Unigene14072_All	0	0	0	1.08	0.76	1.36	2.73	1.8	1.17	2.13	2.63	1.38	6.73697	7.56986	7.67713	4-coumarate--CoA ligase 2 [Hordeum vulgare subsp. vulgare]	—	F: 4-coumarate-CoA ligase activit; F: ATP binding; P: phenylpropanoid metabolic process
Unigene58336_All	7.5	9.94	24.49	7.99	3.46	2.44	0.82	1.88	2.43	0.88	0	0.41	-1.59394	-3.03095	-5.0114	hypothetical protein F775_00145 [Aegilops tauschii]	—	—
Unigene99946_All	0	0	0	0.36	0.33	0	1.33	0.24	1.28	0.8	0.28	0.39	4.52356	6.56986	5.61471	putative glycosyltransferase [Triticum urartu]	AGO61	P: spermine biosynthetic process; P: spermidine biosynthetic process
Unigene47706_All	0.16	0	0.03	0	0	0	1.55	0	0.58	18.7	49.18	50.22	-2.73697	3.41954	9.20579	NA	—	—
CL8439.Contig8_All	6.32	14.09	17.53	2.69	4.56	2.21	3.01	2.44	9.29	0.55	0.62	1.58	-2.00381	-1.36398	-3.78622	Ethylene-responsive transcription factor 2 [Hordeum vulgare subsp. vulgare]	ERF2	F: DNA binding; F: sequence-specific DNA binding transcription factor activity; C: nucleus; P: response to fungus; P: regulation of transcription, DNA-templated
CL9709.Contig4_All	0.36	0.11	0.12	0.09	0.51	0.19	5.8	0.03	0.13	0.38	8.3	2.7	0.421138	3.33653	4.26964	predicted protein [Arabidopsis lyrata subsp. lyrata]	—	—
Unigene91075_All	0	0	0	0	0	0	0	0	0	0.96	7.77	1.95	0	0	8.47573	NA	—	—
CL752.Contig5_All	0	0	0.11	0.34	3.04	2.2	0.1	1.25	0.54	0	0.3	0	5.42368	3.8618	1.29956	DNA-directed RNA polymerase II subunit RPB1 [Aegilops tauschii]	NRPE1	P: nitrogen compound metabolic process; P: organic substance metabolic process; F: nucleotidyltransferase activity; F: binding
Unigene37998_All	1.37	1.23	0.48	0	0.39	0.82	0	0	0.24	0	0	0	-1.33605	-3.56635	-6.68182	NA	—	—
Unigene6674_All	3.76	1.01	2.98	45.63	70.51	44.29	112.64	40.19	87.55	50.93	17.9	19.29	4.3716	4.95498	3.5072	Protein LE25 [Hordeum vulgare subsp. vulgare]	LE25	P: embryo development;
CL639.Contig4_All	2.52	1.83	3.45	12.43	21.54	21.36	20.22	15.33	9.99	8.56	7.13	14.91	2.82652	2.54559	1.97199	4-coumarate--CoA ligase-like 10 [Hordeum vulgare subsp. vulgare]	4CLL10	F: catalytic activity; C: apoplast; C: chloroplast; P: response to cadmium ion; P: metabolic process
CL15650.Contig1_All	4.21	4.82	18.39	1.3	1.47	0.91	0	0	1.79	0	0	0.18	-2.89745	-3.92117	-7.09908	predicted protein [Hordeum vulgare subsp. vulgare]	—	—
Unigene29595_All	13.2	11.14	9.27	0.24	0.59	1.45	9.19	8.32	5.15	3.42	1.81	5.45	-3.88178	-0.568743	-1.65398	Chaperone protein dnaJ 11, chloroplastic [Hordeum vulgare subsp. vulgare]	ATJ11	F: heat shock protein binding; F: unfolded protein binding; C: plastid; C: mitochondrion; P: response to stress
CL17067.Contig1_All	0	0	0	0	0	0	0	0	0.05	0	4.12	3.45	0	1.22239	7.98109	hypothetical protein F775_08662 [Aegilops tauschii]	—	—
CL3508.Contig7_All	255.61	230.27	391.69	281.41	207.44	141.11	13.18	8.06	31.52	5.23	1.75	4.35	-0.478254	-4.056	-6.27529	Charged multivesicular body protein 5 [Triticum urartu]	LIR1	—
CL601.Contig16_All	1.06	2.47	0.31	11.07	13.34	6.76	1.18	2.55	4.94	1.94	1.67	2.49	3.02098	1.17493	0.667703	predicted protein [Hordeum vulgare subsp. vulgare]	At4g15970	—
CL13352.Contig2_All	0.76	0.74	1.5	0	0	0	0.51	0.25	0	1.27	0.26	0	-6.64386	-1.96203	-0.962032	NA	—	—
CL5186.Contig18_All	0.28	0	0.08	2.32	2.31	0.19	1.47	3.65	0.6	6.76	6.55	7.87	3.74296	3.98995	5.83903	indole-2-monooxygenase [Hordeum vulgare subsp. vulgare]	CYP71C4	F: electron carrier activity; F: oxidoreductase activity, acting on paired donors, with incorporation or reduction of molecular oxygenheme binding; F: iron ion binding; F: monooxygenase activity; P: oxidation-reduction process ; P: benzoxazinone biosynthesis process
Unigene16178_All	6.95	3.29	2.73	8.59	8.08	5.09	5.36	10.83	6.55	37.97	17.89	63.17	0.7465	0.810054	3.19807	Probable xyloglucan endotransglucosylase/hydrolase protein 12 [Hordeum vulgare subsp. vulgare]	XTH12	F: xyloglucan endotransglucosylase activity; F: xyloglucan:xyloglucosyl transferase activity; P: cellular cell wall organization; C: apoplast; C: cell wall; F: hydrolase activity, hydrolyzing O-glycosyl compounds; P: xyloglucan metabolic process
CL2054.Contig16_All	0	0	0	3.5	1.1	0.01	1.5	0	1.23	1.06	0.35	0.98	7.26366	6.51307	6.3159	Exportin-1 [Triticum urartu]	—	—
CL7148.Contig3_All	2.05	0.46	0.14	7.87	8.87	8.63	4.89	3.77	3.14	24.01	65.46	34.04	3.25906	2.15472	5.54249	Cytochrome P450 98A1 [Triticum aestivum]	CYP98A1	F: electron carrier activity; F: oxidoreductase activity, acting on paired donors, with incorporation or reduction of molecular oxygen; F: heme binding; F: monooxygenase activity; P: oxidation-reduction process
CL639.Contig5_All	0.41	0.11	0.34	2.6	2.85	1.94	5.27	1.82	2.08	6.42	4.31	6.58	3.10317	3.41451	4.33113	4-coumarate--CoA ligase-like 10 [Hordeum vulgare subsp. vulgare]	4CLL10	F: catalytic activity; C: apoplast; C: chloroplast; P: response to cadmium ion P: metabolic process; P: flavonoid biosynthesis process
CL4892.Contig10_All	3.69	3.09	1.13	8.34	11.21	10.71	17.26	17.6	12.4	23.28	25.89	25.88	1.93566	2.57887	3.2461	Trans-cinnamate 4-monooxygenase [Hordeum vulgare subsp. vulgare]	CYP73A2	F: electron carrier activity; F: heme binding; F: trans-cinnamate 4-monooxygenase activity
CL20771.Contig6_All	5.26	8.09	12.26	82.98	80.19	34.33	18.86	9.35	2.99	29.19	11.8	7.22	2.94707	0.284839	0.912625	Putative polyamine oxidase 4 [Aegilops tauschii]	PAO4	F: :nucleotide binding; F: polyamine oxidase activity; C: peroxisome; P: polyamine catabolic process; P: oxidation-reduction process
Unigene30615_All	1.07	0.47	0.45	17.29	16.27	10.15	4.88	2.3	1.07	13.34	6.8	5.63	7.39232	4.9542	3.96963	PREDICTED: anthocyanidin 5,3-O-glucosyltransferase-like [Brachypodium distachyon]	RhGT1	F: transferase activity, transferring hexosyl groups; P: metabolic process; P: flavonoid biosynthesis
Unigene25468_All	0.1	0.69	0.33	0.05	0	1.74	0	4.73	16.99	0	0.31	6.61	0.684498	4.27812	2.62936	BAG family molecular chaperone regulator 6 [Aegilops tauschii]	BAG6	—
CL5346.Contig20_All	39.47	89.7	195.38	35.94	24.23	10.09	7.42	18.8	99.86	4.98	1.27	14.16	-2.20767	-1.3641	-3.99109	Beta-fructofuranosidase 1 [Oryza sativa Indica Group]	IVR1	P: metabolic process; C: cell part; F: beta-fructofuranosidase activity
Unigene3490_All	0	0	0	0	0	0	0.09	0	0.17	0.09	2.07	0.8	0	3.16993	6.62449	NA	—	—
Unigene92245_All	0.39	0.65	0.53	0	0	0	0.2	0.34	0.25	0.05	0.07	0.08	0	-1	-2.89138	Thylakoid lumenal 15 kDa protein 1, chloroplastic [Triticum aestivum]	At2g44920	C: chloroplast thylakoid membrane; C: chloroplast thylakoid lumen
CL19971.Contig17_All	0.51	0.23	0.51	0.97	1.3	0.32	1.77	0.87	1.02	3.25	11.68	8.66	1.05102	1.54992	4.23818	DIBOA-glucoside dioxygenase BX6 [Hordeum vulgare subsp. vulgare]	BX6	—
CL5338.Contig9_All	0.91	0.32	0.23	8.19	8.39	4.82	4.45	3.95	2.18	11.72	7.63	5.68	3.87357	2.8573	4.09962	Protein TRANSPARENT TESTA 12 [Triticum urartu]	TT12	F: drug transmembrane transporter activity; F: antiporter activity; C: membrane; P: drug transmembrane transport
CL8475.Contig4_All	1.22	1.28	2.27	0.48	0.31	0.29	0.8	1.26	0.86	0	0	0	-2.14296	-0.708021	-7.31288	Putative glutaredoxin-C14 [Aegilops tauschii]	GRXC1	F: protein disulfide oxidoreductase activity; F: electron carrier activity; C: nucleus; C: cytoplasmic membrane-bounded vesicle; P: electron transport chain; P: cell redox homeostasis
CL139.Contig2_All	0.31	1.54	0.57	4.38	3.51	12.37	10.11	10.72	9.08	1.57	5.06	6.98	3.06556	3.62755	2.49159	NA	—	—
Unigene90941_All	0	0	0	0	0	0	0	0	0	1.23	1.87	1.88	0	0	7.37504	NA	—	—
Unigene55856_All	0.37	0	0	0	0.12	0.12	0	0.96	0.36	0.97	0	10.64	-0.641546	1.76988	4.89699	Subtilisin-chymotrypsin inhibitor-2A [Aegilops tauschii]	—	F: serine-type endopeptidase inhibitor activity; P: response to wounding
CL1009.Contig3_All	0	0	0	0.33	0	0.11	0.58	0.68	3.06	6.54	1.08	7	3.90689	7.16993	8.92877	Leucine-rich repeat extensin-like protein 5 [Hordeum vulgare subsp. vulgare]	LRX5	C: cytoplasmic membrane-bounded vesicle
CL100.Contig9_All	1.69	1.49	4.98	5.42	17.84	13.43	22.86	19.45	11.59	24.04	74.18	60.62	2.16875	2.72364	4.28286	Anthocyanidin 3-O-glucoside 6''-O-acyltransferase (Fragment) [Hordeum vulgare subsp. vulgare]	—	—
CL21159.Contig3_All	0	0	0	0	0	0	0.12	0.37	0	0.54	9.65	2.54	0	4.05889	8.72905	NA	—	—
CL27.Contig15_All	2.87	1.01	1.51	6.81	15.8	16.71	12.74	17.97	4.98	9.77	27.23	37.47	2.86691	2.72716	3.7883	glutathione transferase [Triticum aestivum]	GSTU6	F: glutathione transferase activity; P: response to stress
Unigene4134_All	0.54	0.58	1.76	5.74	7.18	6.01	10.65	9.72	12.13	14.67	11.37	30.36	2.71653	3.4963	4.29155	Dehydrin DHN3 [Aegilops tauschii]	DHN3	P: response to stress; P: response to water
CL10266.Contig3_All	2.18	1.68	3.21	3.82	5.43	6.93	8.59	7.82	7	24.13	22.78	21.37	1.19443	1.72734	3.27168	Allantoate deiminase, chloroplastic [Aegilops tauschii]	AAH	F: metallopeptidase activity; F: allantoate deiminase activity; C: endoplasmic reticulum; P: proteolysis; P: ureide catabolic process
CL5866.Contig1_All	0.94	9.92	1.94	14.64	7.56	2.92	0.76	0.21	1.53	0.03	0.05	0.34	0.972693	-2.35614	-4.92961	Probable 1-deoxy-D-xylulose-5-phosphate synthase 2, chloroplastic [Hordeum vulgare subsp. vulgare]	Os07g0190	F: metal ion binding; C: chloroplast; P: thiamine biosynthetic process; P: 1-deoxy-D-xylulose 5-phosphate biosynthetic process; P: terpenoid biosynthetic process
Unigene1800_All	0	0	0	1.15	1.28	0.93	0.33	0.53	0	0.88	0	0.41	6.80735	4.85798	5.43741	NA	—	—
CL18166.Contig1_All	0	0	0	0	0	0	0	1.62	2.34	0	0	0.55	0	7.04803	4.24793	NA	—	—
Unigene40247_All	0	0	0	2.38	2.52	2.42	2.25	2.09	2.5	0	0	0	7.93074	7.83289	0	NA	—	—
Unigene6534_All	0.64	0.24	0.76	0.42	0.69	0.5	5.68	0.94	0.87	5.88	60.64	30.8	-0.0266351	2.19127	5.89097	predicted protein [Hordeum vulgare subsp. vulgare]	—	—
Unigene55525_All	1.64	0.19	3.94	3.91	3.17	1.68	0.46	0	0	0.12	0	0	0.60236	-3.58747	-5.36507	NA	—	—
Unigene97123_All	0	0	0	0	0.21	0	2.06	0.61	0	6.99	1.26	0.42	2.9386	6.48113	8.17493	NA	—	—
Unigene4016_All	0.07	0	0	0.21	0.07	0.14	2.31	2.02	5.12	44.34	18.86	56.2	2.22239	6.71425	10.3736	09/Cold-regulated protein BLT14 [Hordeum vulgare subsp. vulgare]	BLT14	F: RNA binding; P: response to stress
Unigene54365_All	81.6	130.72	196.93	26.24	16.33	13.81	94.85	63.81	66.69	3.18	2	8.04	-2.85973	-0.860815	-4.95219	PREDICTED: uncharacterized protein LOC100839950 [Brachypodium distachyon]	—	C: plastid
CL7761.Contig5_All	0	0	0.04	0.04	0	0.45	0.29	1.18	0.85	0.91	8.8	0.79	3.05889	5.27302	7.45121	predicted protein [Hordeum vulgare subsp. vulgare]	—	—
Unigene52077_All	1.45	0.4	1.02	0.42	0.41	0	0	0	0	0.21	0	0.21	-1.77259	-6.57994	-2.73864	unnamed protein product [Triticum aestivum]	—	—
CL428.Contig1_All	0	0	0	0	0.14	0	0.55	0.41	0	1.94	1.55	1.21	2.41504	5.01495	7.29155	Os02g0668000 [Oryza sativa Japonica Group]	—	—
Unigene29073_All	0.1	0	0	0	0.03	0	0.29	0	0.03	1.07	2.9	0.9	-1.26303	1.45943	5.34282	Hypersensitive-induced response protein 1 [Triticum urartu]	HIR1	F: protein histidine kinase binding; C: plasma membrane; C: plasmodesma; C: vacuolar membrane
Unigene98289_All	0.51	0	0	0	0	3.62	3.6	4.56	4.02	1.28	2.34	3.38	2.77987	4.52238	3.72329	NA	—	—
Unigene50691_All	0.43	0	0	0	0	0	0.43	0	0	2.6	6.82	9.19	0	0	5.37001	glutathione transferase F4 [Triticum aestivum]	GSTF1	F: glutathione transferase activity
CL1156.Contig2_All	0.26	0.11	0.13	0.41	0.22	0.47	5.16	1.06	6.51	2.66	4.22	1.6	1.1375	4.67016	4.08406	Non-symbiotic hemoglobin [Aegilops tauschii]	HB	F: heme binding; F: oxygen binding; C: cell wall; C: plasma membrane; P: oxygen transport
CL1518.Contig4_All	0.97	0	0	0.11	0.16	0	1.86	0	0	2.45	9.54	4.96	1.38756	0.939246	4.09771	Thioredoxin-like protein Clot [Hordeum vulgare subsp. vulgare]	Os06g0320	F: electron transport chain; P: transport
CL559.Contig3_All	0.28	0	0.21	1.79	0.88	2.36	1.88	2.84	5.6	2.74	0.64	2.17	3.33056	4.36737	3.47249	predicted protein [Hordeum vulgare subsp. vulgare]	GP1	C: structural constituent of cell wall
Unigene25120_All	0.37	1.06	0.28	7.25	7.79	5.88	86.36	64.04	44.09	156.91	102.45	119.28	3.61281	6.82956	7.79069	Phytosulfokine receptor 2 [Aegilops tauschii]	At3g02880	F: anchored to plasma membrane; F: ATP binding; F: protein kinase activity; C: integral to membrane; C: plant-type cell wall;P: response to abscisic acid stimulus
CL18351.Contig4_All	1.81	2.04	1.33	0	0	0	0.22	0	1.01	0.3	0.26	0.5	-7.43185	-2.06261	-2.28889	NA	—	—
Unigene48124_All	1.25	2.3	2.25	0.24	0.39	0.54	0.15	0.23	0.08	0	0	0	-2.30954	-3.65635	-7.59495	NA	—	—
CL27.Contig16_All	0.61	0.27	0.64	0.81	0.33	1.67	9.85	7.68	10.04	5.54	4.65	17.99	0.886499	4.18096	4.21253	glutathione transferase [Triticum aestivum]	GSTU6	F: glutathione transferase activity; P: response to stress
Unigene13990_All	6.41	8.02	36.96	3.5	3.38	2.35	1.86	3.82	4.45	0.33	0.63	2.45	-2.47709	-2.34285	-3.91364	Probable galactinol--sucrose galactosyltransferase 6 [Hordeum vulgare subsp. vulgare]	RFS6	F: catalytic activity; C: chloroplast; P: metabolic process; P: response to cold; P: response to karrikin
CL2415.Contig22_All	5.29	35.37	17.13	14.36	21.59	15.46	2.33	3.3	22.14	0.69	0.6	3.07	-0.168771	-1.05729	-3.72842	predicted protein [Hordeum vulgare subsp. vulgare]	—	F: hydrolase activity;
Unigene49206_All	2.29	2.05	0.3	0	0	0	0	0.2	0	0	0.2	0	-7.27302	-4.39855	-4.39855	PREDICTED: probable LRR receptor-like serine/threonine-protein kinase At3g47570 [Brachypodium distachyon]	At1g68400	F: ATP binding; F: protein serine/threonine kinase activity; F: receptor activity; C: integral to membrane; C: plasma membrane
Unigene26907_All	11.71	15.45	12.97	10.44	44.78	51.19	173.19	191.45	240.5	124.08	39.37	115.58	1.40688	3.91452	2.79767	cold acclimation protein WCOR413 [Triticum aestivum]	COR413PM1	—
CL5338.Contig12_All	1.77	0.27	0.16	7.83	6.47	4.13	5.28	3.25	2.35	8.34	8.89	10.21	3.06648	2.3061	3.64071	Protein TRANSPARENT TESTA 12 [Triticum urartu]	TT12	F: drug transmembrane transporter activity; F: antiporter activity; C: membrane; P: drug transmembrane transport
Unigene11665_All	0.4	0.45	0.71	1.18	1.71	1.43	4.77	4.29	2.48	6.4	9.99	9.52	1.46949	2.88703	4.05389	ABC transporter C family member 10 [Hordeum vulgare subsp. vulgare]	ABCC10	F: ATP binding; F: xenobiotic-transporting ATPase activity; C: integral to membrane; C: vacuolar membrane
CL537.Contig10_All	0.07	0.08	0.08	1.35	3.38	0.46	10.29	15.47	100.14	6.2	0.88	4.73	4.49603	9.09643	5.68223	36.4 kDa proline-rich protein [Hordeum vulgare subsp. vulgare]	TPRP-F1	P: lipid transport
Unigene35213_All	0	0.12	0	3.56	1.14	0.78	0.39	0.13	0.13	0.72	0.67	0.13	5.29068	2.21501	3.44057	NA	—	—
CL1066.Contig27_All	0.09	0.05	0	0	0.13	0	0.77	0	0.83	0.05	3.71	4.52	0	3.42403	5.7866	hypothetical protein F775_28915 [Aegilops tauschii]	GP1	C: structural constituent of cell wall
Unigene34854_All	0.82	1.6	0	5.75	2.05	2.1	8.8	8.94	12.79	12.83	2.14	14.11	2.02647	3.6512	3.581	Proline-rich receptor-like protein kinase PERK2 [Hordeum vulgare subsp. vulgare]	PERK2	F: ATP binding; F: protein serine/threonine kinase activity; F: receptor activity; C: integral to membrane; C: plasma membrane
Unigene58254_All	0	0	0	0.19	0.7	1.09	2.75	2.13	1.91	5.7	1.93	1.73	6.04439	7.82231	8.2854	Phospholipase A1-II 7 [Aegilops tauschii]	Os05g0574	F: phosphatidylcholine 1-acylhydrolase activity; C: cytoplasm;
Unigene25015_All	0.03	0.03	0	0.04	1.4	3.53	0	1.42	0.08	0.06	0	0	6.14975	4.43105	0.192645	Disease resistance RPP13-like protein 4 [Triticum urartu]	RPP13L4	F: ATP binding; C: apoptosis; P: defense response
Unigene34873_All	0.86	0.25	0.79	7.05	7.24	5.64	2.23	2.03	1.67	4.47	3.84	3.82	3.39087	1.64203	2.67451	Polyol transporter 5 [Hordeum vulgare subsp. vulgare]	PLT5	F: D-xylose transmembrane transporter activity; F: glucose transmembrane transporter activity; F: galactose transmembrane transporter activity; C: plasma membrane; P: D-xylose transport; P: galactose transport; P: glycerol transport; P: transmembrane transport; P: mannitol transport
Unigene12874_All	0.63	0.54	0.6	2.84	3.79	2.75	5.42	3.94	2.25	9.66	12.56	2.91	2.40584	2.71355	3.82759	putative retrotransposon protein [Phyllostachys edulis]	—	—
Unigene8567_All	0.47	0.55	0.65	2.25	3.9	4.52	10.14	11.35	12.53	6.45	3.22	5.13	2.67564	4.34846	3.14768	Ethanolamine-phosphate cytidylyltransferase [Hordeum vulgare subsp. vulgare]	PECT1	F: nucleotidyltransferase activity; C: cytoplasmic membrane-bounded vesicle; P: biosynthetic process
Unigene51068_All	0.83	0.71	2.89	21.43	42.45	33.29	62.08	64.4	73.23	44.08	16.77	42.42	4.45513	5.49446	4.54297	Late embryogenesis abundant protein Lea14-A [Triticum urartu]	LEA14-A	P: response to desiccation
Unigene21786_All	0.04	0	0	0	0	0	0.05	0.04	0.04	0.17	3.28	0.18	-1	1.11548	5.91886	hypothetical protein F775_24846 [Aegilops tauschii]	—	—
CL21165.Contig6_All	0.01	0.01	0	1.21	1.95	0.8	6.79	10.91	0.84	7.12	2.61	4.87	7.04439	9.27146	8.92679	Retrovirus-related Pol polyprotein from transposon TNT 1-94 [Oryza sativa Japonica Group]	—	F: aspartic-type endopeptidase activity; F: DNA binding; F: endonuclease activity; F: RNA-directed DNA polymerase activity; DNA integration
CL20637.Contig2_All	0	0.42	0	2.32	1.86	0.99	13.54	34.66	37.63	53.32	25.93	66.22	3.55459	7.60783	8.369	Defensin Tk-AMP-D2 [Aegilops tauschii]	—	P: defense response to fungus
CL9938.Contig1_All	0.12	0	0.05	0	0	0	0	0	0	0.09	1.18	4.44	-2.58496	-2.58496	4.98742	hypothetical protein F775_04049 [Aegilops tauschii]	—	—
Unigene13016_All	1.22	0.22	0.91	1.73	1.07	0.27	1.52	3.56	1.48	12.6	4.33	11.39	0.385578	1.48104	3.59109	Peroxidase 2 [Aegilops tauschii]	PRX112	F: metal ion binding; F: heme binding; F: peroxidase activity; P: response to oxidative stress; P: oxidation-reduction process
CL4495.Contig5_All	16.72	24.69	38.01	5.02	11.67	6.09	3.51	3.19	7.84	2.64	1.68	2.17	-1.80173	-2.44948	-3.61321	hypothetical protein F775_32360 [Aegilops tauschii]	—	—
Unigene35154_All	4.3	0.62	0.68	1.69	3.74	4.4	10.62	4.92	8.96	15.67	31.79	14.05	0.811765	2.12928	3.45732	high light protein [Hordeum vulgare]	GOS9	—
CL20991.Contig1_All	8.49	15.51	17.75	2.97	1.79	2.04	3.45	4.55	6.12	0.91	0.84	4.13	-2.61817	-1.56404	-2.82789	Proline-rich receptor-like protein kinase PERK9 [Chlorella variabilis]	PERK9	F: ATP binding; F: protein serine/threonine kinase activity; C: integral to membrane; C: plasma membrane
Unigene40723_All	0	0	0.44	0	0	0	0	0	9.53	0.28	0	0	-3.9386	4.37579	-0.616671	hypothetical protein TRIUR3_34716 [Triticum urartu]	—	—
Unigene37564_All	0	0	0	0	0	0	0	0	0	1.19	1.82	0	0	0	6.65344	Methionine aminopeptidase 2A [Brachypodium distachyon]	MAP2A	F: aminopeptidase activity; F: metalloexopeptidase activity; C: nucleolus; C: plasma membrane; P: proteolysis; P: cellular process
CL12203.Contig13_All	0.97	0	0.05	0.22	3.03	0	0.86	2.55	0.16	20.7	7.38	25.41	1.66223	1.79328	5.69855	Probable glutathione S-transferase GSTF1 [Aegilops tauschii]	GSTF1	F: glutathione transferase activity
Unigene69331_All	10.31	0	0.07	0.36	0.05	0.04	0.22	0.07	0.12	1.52	5.4	5.02	-4.52913	-4.66343	0.200607	Probable isoaspartyl peptidase/L-asparaginase 2 [Hordeum vulgare subsp. vulgare]	At3g16150	F: asparaginase activity; F: beta-aspartyl-peptidase activity
CL20846.Contig3_All	0	0	0.09	0.9	1.38	1.67	0.84	1.4	0.13	0.28	0.64	0.18	5.16628	4.42931	3.32193	NA	—	—
CL20401.Contig21_All	0	0	0	0	0	0	0.04	0	0.04	0.07	1.86	13.16	0	1.58496	8.97441	Os01g0833600 [Oryza sativa Japonica Group]	—	C: plastid; P: protein catabolic process
CL21597.Contig21_All	2.66	28.43	19.55	0	1.05	5.56	0.82	20.07	22.14	0.59	5.32	20.61	-2.93537	-0.234935	-0.933197	Heat stress transcription factor A-2c [Aegilops tauschii]	HSFA2C	F: sequence-specific DNA binding; F: sequence-specific DNA binding transcription factor activity; C: nucleus; C: cytoplasm; P: regulation of transcription, DNA-templated; P: response to stress
Unigene21016_All	0.22	1.15	1.37	10.3	12.83	5.56	0.81	0.31	1	0.4	0.05	0.35	3.3883	-0.370112	-1.7761	hypothetical protein F775_24163 [Aegilops tauschii]	—	—
CL16253.Contig2_All	0.12	0	0	0.27	0.12	0.72	0.85	2.9	0.64	1.92	0.41	1.72	2.98706	4.97072	4.85442	Defensin Tm-AMP-D1.2 [Aegilops tauschii]	—	P: defense response to fungus
Unigene23528_All	4.95	4.49	15.1	3.96	3.32	4.23	0.7	0.71	2.25	0.52	0.6	0.62	-1.09225	-2.74522	-3.81798	hypothetical protein F775_43817 [Aegilops tauschii]	—	—
Unigene38916_All	7.05	8.6	6.33	0	0	0.93	3.64	2.96	4.03	0.09	0.37	2.69	-4.53212	-1.04805	-2.80277	F-box protein AFR [Hordeum vulgare subsp. vulgare]	AFR	F: protein binding; P: red, far-red light phototransduction
CL13983.Contig2_All	0	0	0	0	0	0	0	0	0	0.32	2.13	0.76	0	0	6.74147	NA	—	—
CL1468.Contig11_All	2.34	3.57	3.15	0.56	0.75	3.56	2.37	5.14	8.46	2.29	34.81	39.01	-0.895589	0.817781	3.0705	DeSI-like protein At4g17486 [Hordeum vulgare subsp. vulgare]	At4g17486	—
CL824.Contig17_All	2.06	0	2.75	0	2.4	0	0	0	0	0	0	0	-0.994026	-7.32793	-7.32793	NA	—	—
CL20200.Contig5_All	3.12	1.82	1.43	4.9	3.92	7.98	27.92	23.88	14.29	40.41	34.53	45.37	1.3991	3.37507	4.23932	2-alkenal reductase (NADP(+)-dependent) [Hordeum vulgare subsp. vulgare]	DBR	—
CL11.Contig43_All	1.13	0.83	1.11	0.29	0	0.86	0.57	0.84	0	0	0	0	-1.40411	-1.11235	-6.67713	predicted protein [Hordeum vulgare subsp. vulgare]	—	F: protein serine/threonine kinase activity; F: ATP binding; P: protein phosphorylation;
Unigene82414_All	0.39	0.21	0.07	5.46	5.46	2.36	2.23	1.68	0.99	2.08	0.92	0.81	4.30895	2.87055	2.50756	predicted protein [Hordeum vulgare subsp. vulgare]	—	—
CL10560.Contig1_All	0	0	0.05	0	0	0	0.26	0	0	0	3.01	1.28	-1.22239	2	5.94084	NA	—	—
CL7137.Contig2_All	3.17	12.49	4.29	1.55	0.93	4.12	1.99	3.27	0.38	0.46	0.08	0.15	-1.59585	-1.82262	-4.85365	predicted protein [Hordeum vulgare subsp. vulgare]	—	—
CL16889.Contig10_All	0.72	0	2.16	0	1.21	0	0	0	0	0.17	0.08	0	-1.23241	-6.58996	-3.47449	Heat shock 70 kDa protein 17 [Aegilops tauschii]	HSP70-17	—
Unigene28048_All	2.33	2.18	3.44	3.78	3.54	2.28	8.55	3.68	1.76	10.86	39.59	32.16	0.27208	0.815369	3.37729	Alpha-amylase isozyme C [Hordeum vulgare subsp. vulgare]	AMY1B	F: alpha-amylase activity; F: metal ion binding; P: carbohydrate metabolic process
CL3006.Contig7_All	0.15	0	0.22	0.41	0.53	0.17	1.05	0.03	0.47	8.94	32.93	0.86	1.54649	2.0282	6.81311	similar to hedgehog protein [Cyanidioschyzon merolae strain 10D]	HRGP	C: primary cell wall; P: cellular cell wall organization; P: lipid transport and metabolism
CL11171.Contig2_All	0.25	2.1	0.14	0.04	0.05	12.49	2.4	38.15	67.64	0.09	4.67	39.92	2.33691	5.44128	4.16541	26.7 kDa heat shock protein, chloroplastic [Triticum urartu]	HSP26.7	C: chloroplast; P: response to heat
Unigene23188_All	2.93	3.43	3.82	0.69	0.55	1.21	0.19	0.36	0.19	0.55	0.47	0.97	-2.06569	-3.90629	-2.4223	High molecular mass early light-inducible protein HV58, chloroplastic [Hordeum vulgare subsp. vulgare]	ELI5	C: chloroplast membrane; C: integral to membrane
Unigene32639_All	3.98	1.49	3.37	1.24	0.53	0.35	1.22	0.12	0.69	0.12	0.06	0.18	-2.05998	-2.12257	-4.61798	Arginine/serine-rich protein 45 [Hordeum vulgare subsp. vulgare]	SR45	C: mitochondrion
CL4173.Contig1_All	2.05	2.12	1.61	4.69	6.41	8.52	26.46	22.2	13.14	23.41	7.62	11.34	1.76318	3.41847	2.8739	Probable cinnamyl alcohol dehydrogenase 3 [Hordeum vulgare subsp. vulgare]	CAD3	F: cinnamyl-alcohol dehydrogenase activity; F: zinc ion binding; P: lignin biosynthetic process
Unigene40056_All	1.17	1.72	6.27	0.13	0.52	0.58	0.45	0.83	0.7	0	0	0	-2.89669	-2.20985	-8.25424	NA	—	—
CL12931.Contig3_All	0	0	0.18	0	0.19	1.12	0.75	1.11	3.84	0.19	1.33	1.88	2.72247	4.83289	4.08746	hypothetical protein F775_32161 [Aegilops tauschii]	—	—
Unigene57863_All	6.69	0	0.07	0	0	0	0.38	0.25	0.11	1.55	18.19	5.52	-7.81805	-3.19356	1.89963	23 kDa jasmonate-induced protein [Hordeum vulgare subsp. vulgare]	—	—
CL14480.Contig22_All	0.41	0	0	56.58	1.89	1.01	6.56	0.2	0.13	22.14	0.41	0.71	7.10852	4	5.75489	O-acyltransferase WSD1 [Hordeum vulgare subsp. vulgare]	WSD1	F: diacylglycerol O-acyltransferase activity; F: long-chain-alcohol O-fatty-acyltransferase activity;C: endoplasmic reticulum membrane; C: integral to membrane; P: wax biosynthetic process
Unigene52754_All	0	0	0	0	0	0	0	0	0	0.53	5.44	0	0	0	7.63904	NA	—	—
Unigene43968_All	4.81	2.49	8.42	0.26	0.17	0.21	0.09	0.47	0.51	0.09	0	0.13	-4.61839	-3.87692	-6.09482	Zinc finger CCCH domain-containing protein 2 [Triticum aestivum]	Os01g0192	F: zinc ion binding; F: nucleic acid binding; C: nucleus; P: jasmonic acid mediated signaling pathway P: leaf senescence;
CL12162.Contig2_All	9.09	6.39	8.02	109.17	121.7	93.54	55.09	57.32	33.04	133.17	52.47	91.69	3.78709	2.62979	3.56087	predicted protein [Hordeum vulgare subsp. vulgare]	—	C: plastid; P: response to UV-B
CL19991.Contig1_All	0	0	0	0.96	1.17	0.74	0.05	0	0.66	0	0.21	0.35	6.57994	4.58496	4.24793	Endoglucanase 23 [Triticum aestivum]	GLU12	F: ellulase activity; C: extracellular region; P: cellular cell wall organization; P: cellulose catabolic process
Unigene38513_All	98.83	94.62	28.2	216.67	182.23	144.16	567.35	532.38	433.47	608.32	375.93	595.49	1.29283	2.79019	2.83333	ES2A [Hordeum vulgare]	HVA1	—
CL6624.Contig1_All	0	0	0	0	0	3.04	0.09	0.09	0.09	0	1.29	0.18	6.67243	3.16993	5.62449	Proline-rich protein 4 [Hordeum vulgare subsp. vulgare]	PRP4	—
CL16749.Contig2_All	0	0	0	0	0	0	0	0	0	0	4.44	0	0	0	7.21594	hypothetical protein AURANDRAFT_71291, partial [Aureococcus anophagefferens]	GP1	C: structural constituent of cell wall
CL3508.Contig9_All	62.46	100.57	225.74	35.73	194.36	4.22	1.74	3.64	10.78	11.95	9.04	2.77	-0.730498	-4.58842	-4.03231	Charged multivesicular body protein 5 [Triticum urartu]	LIR1	—
CL4536.Contig2_All	0	0	0	0	0	0	0	0	0.33	0.17	1.86	2.51	0	3.54432	7.24159	TPA: leucine-rich repeat (LRR) family protein, partial [Zea mays]	PEX4	C: cell wall; C: extracellular region; P: cellular cell wall organization
Unigene26592_All	2.22	1.51	2.1	0.68	0.58	0.38	0	0	0.09	0.29	0.39	0	-1.8298	-5.72792	-3.07883	hypothetical protein TRIUR3_03439 [Triticum urartu]	—	—
Unigene29006_All	0	2.48	2.73	0	0	0	0.24	1.52	3.59	0	0	0	-7.44294	0.0354891	-7.44294	hypothetical protein F775_31664 [Aegilops tauschii]	—	—
CL1735.Contig11_All	22.1	5.3	4.58	136.96	117.1	88.31	56.47	35.51	18.18	17.63	4.37	3.8	3.42031	1.78436	-0.309799	Light-inducible protein CPRF2 [Aegilops tauschii]	CPRF2	F: protein dimerization activity; F: sequence-specific DNA binding; F: sequence-specific DNA binding transcription factor activity; C: nucleus
CL2757.Contig1_All	0	0	0	0	0	0	0.36	0	0	0.45	1.84	0.81	0	3.66297	6.69116	hypothetical protein TRIUR3_22408 [Triticum urartu]	—	—
CL8456.Contig11_All	0	0	0	0	0	0	0	0	0	0.77	2.08	0.78	0	0	6.91886	Cellulose synthase-like protein H1 [Triticum urartu]	CSLH1	F: cellulose synthase (UDP-forming) activity; C: Golgi membrane; C: integral to membrane; P: cellular cell wall organization; P: cellulose biosynthetic process
Unigene52277_All	0.85	9.53	1.12	0	0.9	0	0.28	0	0.22	1.75	0.23	0.17	-3.64386	-4.49499	-2.41923	predicted protein [Hordeum vulgare subsp. vulgare]	—	—
Unigene22963_All	10.64	20.55	13.27	3.47	7.2	7.25	4.69	4.99	1.37	1.99	0	1.02	-1.31094	-2.00846	-3.87989	Nucleobase-ascorbate transporter 6 [Aegilops tauschii]	NAT7	F: transporter activity; C: cell wall; C: plasma membrane; P: transmembrane transport
CL3064.Contig16_All	0.55	0.44	0.52	0.55	0.67	1.09	1.9	2.98	2.15	3.52	12.14	6.55	0.613344	2.21898	3.87859	Organic cation/carnitine transporter 7 [Hordeum vulgare subsp. vulgare]	2016-10-07	F: transmembrane transporter activity; C: integral component of membrane; P: transmembrane transport
Unigene96648_All	0	0	0	0	0	0	0.32	0	0	2.22	6.44	3.23	0	3.5025	8.63057	NA	—	—
CL9410.Contig8_All	3.16	2.88	5.91	11.07	26.06	34.18	44.47	45.14	56.07	4.66	7.31	25.38	2.57709	3.60772	1.6441	PREDICTED: GEM-like protein 5 [Brachypodium distachyon]	At5g13200	—
Unigene59320_All	0.12	5.19	0	0.37	0.29	0	0.11	0	0.58	0	0	0.12	-2.98919	-2.926	-5.24793	stripe rust resistance protein YR10 [Triticum aestivum]	RPP8L4	F: ADP binding; P: defense response
CL11802.Contig3_All	0.68	1.8	4.17	0.13	0.24	0.33	0.14	0	0.1	0	0	0	-3.24793	-4.73335	-7.79225	hypothetical protein SORBIDRAFT_02g006760 [Sorghum bicolor]	—	F: protein dimerization activity; F: nucleic acid binding
CL15688.Contig1_All	3.44	0	0.14	0	0	0	2.32	0	0	4.12	13.13	4.69	-6.90288	-0.617475	2.61151	Metallothionein-like protein 2B [Triticum aestivum]	MT2B	F: metal ion binding
CL2878.Contig10_All	0	0.2	0.19	0.1	0.1	1.89	0.59	2.31	1.41	1.64	12.43	8.29	2.38543	3.42962	5.80478	Formin-like protein 14 [Hordeum vulgare subsp. vulgare]	FH14	F: actin filament binding; F: microtubule binding; F: phosphoprotein phosphatase activity; C: phragmoplast; C: preprophase band; P: actin cytoskeleton organization; P: microsporogenesis
CL1834.Contig10_All	0.69	1.11	1	0	0	0	0.47	0.41	0.37	0.16	0	0	-6.54432	-1.1635	-3.95936	hypothetical protein F775_13916 [Aegilops tauschii]	—	—
Unigene15637_All	0	0	0	0	0	0	0	0	0	0	1.62	1.6	0	0	6.75043	NA	—	—
Unigene21643_All	2.2	4.42	2.99	43.75	55.41	63.13	296.8	239.65	277.96	304.51	119.27	241.63	4.07789	6.40508	6.11356	dehydrin-/LEA group 2-like protein [Lophopyrum elongatum]	CS120	P: response to stress; P: response to water
Unigene43575_All	1.66	3.72	6.41	0.89	3.08	0.7	1	0.64	1.45	0.12	0	0.24	-1.33607	-1.93188	-4.99389	Putative RNA-binding protein [Aegilops tauschii]	—	—
CL3853.Contig9_All	1.84	2.86	5.61	0.68	1.84	1	0.5	0.33	1.47	0	0	0.17	-1.5504	-2.16434	-5.7619	Calcium-dependent protein kinase 32	CPK32	F: ATP binding; F: calcium ion binding; F: calcium-dependent protein kinase C activity; F: protein binding; C: cytoplasm; C: nucleus; C: plasma membrane; P: abscisic acid mediated signaling pathway; P: response to salt stress
CL14457.Contig1_All	0	0	0	0	0.07	0	0.37	0	0	0.52	2.13	1.49	1.58496	3.70044	7.10852	predicted protein [Hordeum vulgare subsp. vulgare]	—	—
CL21019.Contig3_All	2.31	2.68	0.91	27.33	30.67	20.46	8.1	6.61	5.84	9.7	8.87	12.4	3.73317	1.80035	2.39208	hypothetical protein F775_27766 [Aegilops tauschii]	—	F: hydrolase activity
CL21027.Contig1_All	1.35	1.75	4.13	0	0	0	0	0.32	0.29	0	0	0	-7.91289	-3.54366	-7.91289	Photosystem II 10 kDa polypeptide, chloroplastic [Sorghum bicolor]	PSBR	C: intracellular part; C: chloroplast thylakoid membrane; C: oxygen evolving complex; P: photosynthesis
CL11961.Contig3_All	0	0.48	0.24	3.74	3.7	6.68	4.92	8.48	1.44	4.41	4.23	5.21	4.2737	4.34545	4.24585	temperature-induced lipocalin-1 [Hordeum vulgare]	—	—
CL15197.Contig5_All	0	0.12	0	1.8	1.76	1.31	8.89	5.78	8.35	19.82	9.3	7.24	5.12042	7.36132	8.02078	PREDICTED: basic proline-rich protein-like [Brachypodium distachyon]	GP1	C: structural constituent of cell wall
CL1618.Contig14_All	9.05	1.02	0.32	0	0.41	0.13	21.29	10.18	1.55	11.44	7.61	2.69	-4.23962	1.66814	1.06516	Proline transporter 1 [Triticum aestivum]	PROT1	C: ntegral component of membrane
CL7411.Contig5_All	12.91	1.52	1.78	3.86	14.62	5.54	16.27	4.54	12.71	30.1	135.28	40.1	0.567352	1.04814	3.66404	predicted protein [Hordeum vulgare subsp. vulgare]	—	—
CL7378.Contig12_All	0.23	0.22	4.67	0	3.17	0	0	0	0	1.13	1.37	0.46	-0.682587	-7.41504	-0.790547	NA	—	—
CL10004.Contig1_All	4.92	6.05	7.44	2.49	2.36	2.36	1.31	1.02	1.73	0.4	0.16	0.52	-1.35242	-2.18094	-4.09139	hypothetical protein TRIUR3_22538 [Triticum urartu]	—	C: plastid
CL12857.Contig2_All	1.78	2.9	4.7	0.36	0.92	0.44	0.08	0.22	0.39	0.04	0	0	-2.44718	-3.76492	-7.28848	Formin-like protein 6 [Hordeum vulgare subsp. vulgare]	FH6	F: actin binding; F: phosphoprotein phosphatase activity; P: (actin cytoskeleton organization
Unigene44894_All	0.06	0	0.03	0.01	0.02	0.04	0.03	0	0.12	2.49	3.63	0.04	-0.514573	0.678072	5.94486	ORF [Triticum aestivum]	—	—
Unigene29401_All	3.71	7.29	4.9	77.87	102.99	106.22	356.76	283.55	317.67	319.29	154.66	249.79	4.17435	5.9129	5.50837	RecName: Full=Cold shock protein CS66 [Triticum aestivum]	CS66	P: response to stress; P: response to water
Unigene17371_All	0	0.06	0	0.29	0.46	0.31	2.78	0.88	0.44	4.9	13.35	6.56	3.72792	5.67948	8.27671	High molecular mass early light-inducible protein HV58, chloroplastic [Hordeum vulgare subsp. vulgare]	—	C: chloroplast membrane; C: integral to membrane
CL5124.Contig5_All	0	0	0	0	0	0.26	0.13	0.13	0.13	0	2.62	1.55	3.22239	3.70044	7.1224	Peroxiredoxin-2C	PRXIIC	F: peroxidase activity; F: peroxiredoxin activity; C: cytoplasm
Unigene48331_All	0	0	0	0	0.24	0.49	0.97	0.72	0.24	1.45	0.98	1.22	4.62449	6.00749	6.92679	Probable aldehyde oxidase 1 [Hordeum vulgare subsp. vulgare]	Os10g0138	F: 2 iron, 2 sulfur cluster binding; F: electron carrier activity; F: flavin adenine dinucleotide binding; F: iron ion binding; F: oxidoreductase activity, acting on CH-OH group of donors; P: abscisic acid biosynthetic process; P: auxin biosynthetic process
Unigene32441_All	0	0	0.07	0.07	0.14	0	0.55	0.55	5.94	1.3	5.47	3.77	1.28951	6.28951	6.87173	Outer envelope pore protein 16-2, chloroplastic [Triticum urartu]	OEP162	—
Unigene9824_All	107.97	134.38	204.09	57.71	42.76	21.48	17.27	17.44	28.65	8.59	3.21	8.5	-1.87218	-2.81682	-4.45891	Beta-glucosidase 5 [Triticum urartu]	BGLU3	F: beta-glucosidase activity; F: cation binding; P: carbohydrate metabolic process
CL7951.Contig3_All	0.84	0.82	0.34	3.44	0.55	0.71	6.58	5.56	18.97	10.03	4.79	9.36	1.23266	3.95931	3.59574	Putative fatty acyl-CoA reductase 5 [Aegilops tauschii]	—	F: nucleotide binding; F: fatty-acyl-CoA reductase (alcohol-forming) activity
CL7394.Contig3_All	0.48	0.73	0	0	0.66	6.45	1.83	5.24	8.35	0.57	1.37	2.34	2.545	3.65985	1.81073	hypothetical protein TRIUR3_06503 [Triticum urartu]	—	—
CL19496.Contig1_All	0.22	0.6	7.05	0.39	0.11	0.05	0.11	0.11	0.05	0.33	0.06	0.06	-3.83886	-4.86533	-4.12837	hypothetical protein F775_06221 [Aegilops tauschii]	—	—
CL16003.Contig3_All	0	1.15	3.23	0	0.43	0	0	0	0	0	0.18	0	-3.28622	-7.19311	-4.45615	NA	—	—
Unigene28582_All	0.47	0.37	0.75	0.24	14.55	6.65	0.4	13.13	0.57	2.03	4.13	0.03	3.75321	3.1486	1.96091	Cysteine-rich receptor-like protein kinase 41 [Aegilops tauschii]	CRK41	F: ATP binding; F: protein serine/threonine kinase activity; F: receptor activity; C: integral to membrane; C: plasma membrane; P: response to abscisic acid stimulus
CL20101.Contig7_All	29.84	19.81	10.89	17.88	9.84	42.04	4.01	27.17	54.27	1.52	0.23	0.41	0.204511	0.497192	-4.80879	Acid phosphatase 1 [Aegilops tauschii]	APS1	F: acid phosphatase activity
Unigene52210_All	0	0	0	0.56	0.45	0.22	0.33	0	0.22	1.78	2.04	0.22	5.35755	4.22239	7.07325	hypothetical protein F775_18137 [Aegilops tauschii]	—	—
Unigene34953_All	12.69	6.8	16.95	44.45	42.29	24.42	145.84	90.79	75.66	62.99	12.37	34.15	1.60904	3.09929	1.58747	galactinol synthase [Triticum aestivum]	GOLS2	F: galactinol synthase activity; P: carbohydrate metabolic process; P: Galactinol biosynthesis
Unigene7739_All	5.19	9.86	13.68	1.04	1.66	1.46	2.42	3.52	6.32	0.83	1.4	5.16	-2.7879	-1.2286	-1.95891	F-box protein PP2-A13 [Aegilops tauschii]	PP2A13	F: protein binding; C: nucleu; P: response to wounding
Unigene32804_All	0.06	0	0.12	4.6	2.89	1.13	0.3	0.24	0.06	0.54	0.25	0.36	5.50362	1.65896	2.59756	Protein LURP-one-related 11 [Aegilops tauschii]	At3g14260	P: cellular metabolic process
CL13673.Contig3_All	0	0	0	0.09	0	0	0	0	0	0	14.12	0	1.87447	0	8.8806	NA	—	—
Unigene48679_All	0.29	0	0	0	0.59	0.3	0.59	0.58	0.29	2.04	6.22	0.59	1.53766	2.23563	4.83534	NA	—	—
Unigene54061_All	3.25	5.2	2.95	1.2	0.83	0.21	0.64	0.87	1.44	0.13	0.03	0.03	-2.34746	-1.95025	-5.90689	GDSL esterase/lipase At4g10955 [Aegilops tauschii]	At4g10955	F: triglyceride lipase activity; P: lipid catabolic process
Unigene8909_All	1.43	0	0	0	0	0	0.29	0	0.28	0	11.87	8.98	-5.59495	-1.32193	3.84661	NA	—	—
CL3330.Contig4_All	0.98	0.53	1.13	12.06	5.95	3.58	3.98	1.43	0.46	11.31	1.25	1.65	3.03175	1.15282	2.4283	Glutenin, high molecular weight subunit DX5 [Hordeum vulgare subsp. vulgare]	GLU-1D-1D	F: nutrient reservoir activity; C: mitochondrion
CL8043.Contig4_All	1.58	0	3.98	0.04	0	0	1.14	2.43	2.96	0	0.66	0.89	-6.53657	0.229406	-1.83613	putative galacturonosyltransferase 4 [Triticum urartu]	GAUT4	F: transferase activity, transferring glycosyl groups; C: Golgi membrane; C: integral to membrane; P: ellular cell wall organization
CL9833.Contig6_All	0.15	0.37	0.25	6.86	3.71	1.78	2.15	0.26	0.17	4.18	2.95	1.68	4.00351	1.74444	3.51621	Proline-rich receptor-like protein kinase PERK10 [Hordeum vulgare subsp. vulgare]	PERK10	C: integral to membrane; C: plasma membrane; F: ATP binding; F: protein serine/threonine kinase activity
Unigene29721_All	1.12	0.82	2.43	1.89	1.67	1.04	5.25	4.54	7.42	9.59	14.7	28.72	0.0740006	1.97754	3.60056	Probable amino acid permease 7 [Hordeum vulgare subsp. vulgare]	AAP7	F: symporter activity; C: integral to membrane; C: plasma membrane;P: amino acid transport
Unigene16114_All	0.05	0	0	0.35	0.77	0.02	2.49	0.63	3.62	0.44	0.14	0.05	4.51096	6.58925	3.14393	fructan exohydrolase [Triticum aestivum]	CIN4	F: sucrose alpha-glucosidase activity; C: apoplast; C: cell wall
Unigene997_All	0.24	0.63	0.42	4.84	6.49	10.65	5.45	8.97	4.38	2.09	2.79	7.59	4.09075	3.86529	3.27302	NA	—	—
CL20359.Contig4_All	0	0	0.02	0.05	0.45	1.56	0.02	7.03	0.8	0	0.23	0	5.6865	7.61655	2.64386	Disease resistance protein RPM1 [Triticum urartu]	RPM1	F: ATP binding; F: protein binding; C: apoptosis; C: endomembrane system; C: plasma membrane; P: plant-type hypersensitive response
CL7411.Contig6_All	15.3	8.43	4.39	10.96	23.06	10.26	26.53	9.09	24.04	53.61	196.17	47.93	0.655059	1.08517	3.40424	predicted protein [Hordeum vulgare subsp. vulgare]	—	—
CL16947.Contig2_All	0.71	0.53	0.99	3.44	2.6	1.72	24.27	17.33	18.74	37.06	9.32	34.22	1.79901	4.758	5.17566	Protein synthesis inhibitor II [Aegilops tauschii]	RIP30A	F: rRNA N-glycosylase activity; C: cytoplasm; P: defense response to fungus; P: negative regulation of translation
Unigene96856_All	0	0	0	1.39	2.39	2.41	1.02	0.67	0.33	2.03	1.03	1.72	7.68883	6.07325	7.3159	Homeobox-leucine zipper protein HOX16 [Aegilops tauschii]	—	—
CL21563.Contig17_All	0.06	0.12	0.15	0.08	0.03	0.04	0.12	0.09	0.12	0.63	10.19	0	-1.1375	0	5.03642	hypothetical protein F775_00587 [Aegilops tauschii]	—	—
Unigene1974_All	0	0	0	0.03	0	0	0.14	0	0.03	1.64	3.25	1.5	0	2.5025	7.73471	Arginine decarboxylase [Aureococcus anophagefferens]	ADC	F: arginine decarboxylase activity; P: arginine catabolic process; P: putrescine biosynthetic process; P: spermidine biosynthetic process
CL2561.Contig10_All	1.64	2.04	1.33	11.45	14.56	9.22	8.37	8.17	7.06	1.88	0.91	3.2	2.81392	2.2359	0.257745	GDSL esterase/lipase At1g28600 [Hordeum vulgare subsp. vulgare]	At1g28600	C: cytoplasmic membrane-bounded vesicle; F: hydrolase activity; P: lipid catabolic process
CL7771.Contig4_All	0.97	0.78	0.09	15.31	17.85	12.23	6.19	2.65	2.25	6.41	4.01	7.75	4.6246	2.59148	3.30378	Heme-binding-like protein At3g10130, chloroplastic [Aegilops tauschii]	At3g10130	C: plasma membrane; C: vacuole; C: chloroplast thylakoid membrane; P: red or far-red light signaling pathway
Unigene15393_All	0.05	0.05	0.04	3.46	2.37	0.42	0.72	0.09	0.04	0.71	0.09	0.27	5.48036	2.60204	2.93411	Protein argonaute 14 [Oryza sativa Indica Group]	AGO14	F: nucleic acid binding; P: gene silencing by RNA
CL656.Contig1_All	31.72	26.16	23.7	54.52	61.6	59.57	141.95	150.75	187.94	105.79	59.9	65.67	1.10674	2.55867	1.50385	Glutamate decarboxylase [Hordeum vulgare subsp. vulgare]	GAD	F: calmodulin binding; F: glutamate decarboxylase activity; F: pyridoxal phosphate binding; P: glutamate metabolic process
Unigene12589_All	3.71	6.48	7.93	4.16	6.99	5.75	0.57	1.62	6.47	0.16	0.19	0.85	-0.10056	-1.06514	-3.91648	NA	—	—
Unigene8201_All	11.48	25.68	36.77	1.24	2.1	5.89	4.97	7.29	13.21	3.6	8.37	16.55	-3.00176	-1.53736	-1.37419	Heat stress transcription factor B-2c [Hordeum vulgare subsp. vulgare]	HSFB2C	F: sequence-specific DNA binding; F: sequence-specific DNA binding transcription factor activity; C: nucleus; P: response to stress
CL229.Contig4_All	0.1	0.13	0.09	0	0.09	0	0.81	0	0.13	0.77	13.46	9.31	-1.54057	1.56986	6.2009	Protein ZINC INDUCED FACILITATOR-LIKE 1 [Hordeum vulgare subsp. vulgare]	ZIFL1	F: transporter activit; P: response to karrikin; C: integral to membrane; C: plasma membrane; P: transmembrane transport
CL18694.Contig2_All	1.1	1.76	0.49	17.69	13.47	13.41	1.39	1.39	1.82	3.82	4.01	5.07	3.73384	0.457473	1.94514	predicted protein [Hordeum vulgare subsp. vulgare]	—	F: nutrient reservoir activity
CL4989.Contig4_All	0	0	0	0	0	0	0	0	0	0.65	2.66	0.44	0	0	6.96578	Ubiquitin-conjugating enzyme E2 2 [Triticum urartu]	UBC2	F: ATP binding; F: ubiquitin-protein ligase activity
Unigene66099_All	3.15	0.09	0	0	0	0	0	0	0	0	0	0	-6.75933	-6.75933	-6.75933	NA	—	—
CL13756.Contig2_All	6.93	13.55	23.07	3.24	1.72	1.53	3.87	8.66	11.78	2.06	1.15	7.96	-2.74638	-0.841123	-1.96304	Transcription factor PIF5 [Hordeum vulgare subsp. vulgare]	PIF5	F: protein dimerization activity; F: DNA binding; C: nucleus; P: ethylene biosynthetic process; P: regulation of transcription, DNA-dependen; P: ranscription, DNA-dependent
CL20241.Contig2_All	0.45	0.47	2.69	0.35	0	0.49	0.61	0.6	1.07	0	0	0	-2.08646	-0.662965	-6.91089	NA	—	—
Unigene47303_All	0.03	0	0	0	0	0	0.06	0	0.13	0.87	9.3	0.04	-0.736966	2	7.67384	hypothetical protein AURANDRAFT_71834, partial [Aureococcus anophagefferens]	GP1	C: structural constituent of cell wall
CL14446.Contig2_All	16.32	12.4	6.96	54.97	70.42	70.59	92.76	65.57	56.37	57.27	40.59	43.78	2.45752	2.58913	1.98904	ABA-inducible protein PHV A1 [Aegilops tauschii]	HVA1	—
Unigene15768_All	25.62	18.01	5.89	6.77	17.48	30.01	51.57	19.35	45.07	50.08	460.4	85.83	0.131878	1.22792	3.58998	Chlorophyll a-b binding protein, chloroplastic [Triticum urartu]	WHAB1.6	F: chlorophyll binding; F: metal ion binding; C: chloroplast thylakoid membrane; C: integral to membrane; P: photosystem I; P: photosystem II;P: photosynthesis, light harvesting
Unigene96614_All	0	0	0	0.03	0	0	0	0	0.56	2.79	5.09	0	0.736966	4.27302	8.03892	Signal recognition particle receptor subunit alpha [Aegilops tauschii]	LRX5	F: nucleotide binding;; F: nucleoside-triphosphatase activity; C: endoplasmic reticulum; P: intracellular protein transport
CL20865.Contig1_All	1.27	0.08	0.08	0.15	0.08	0.1	0.92	0.11	0.35	2.61	14.61	7.3	-2.11548	-0.0513469	4.09987	PREDICTED: putative ribonuclease H protein At1g65750 [Zea mays]	GP1	C: structural constituent of cell wall
CL16574.Contig5_All	0	0	0	0.58	2.44	0.83	2.36	0	0	0.57	0.37	1.52	7.00375	6.30986	6.35755	NA	—	—
CL16543.Contig1_All	0	0.3	7.65	0	0	0	0	0	1.58	0.42	0	0	-8.05166	-2.3147	-4.17719	salt-induced protein [Leymus chinensis]	—	—
CL15197.Contig6_All	0.39	0.83	0.13	1.03	1.5	1.67	6.19	3.67	7.95	10.23	3.58	8.93	1.63743	3.72166	4.0742	PREDICTED: basic proline-rich protein-like [Brachypodium distachyon]	GP1	C: structural constituent of cell wall
CL3545.Contig3_All	3.73	2.5	1.9	11.64	12.32	7.66	36.8	11.3	8.21	71.34	63.13	40.47	1.95951	2.79206	4.42746	Low molecular mass early light-inducible protein HV90, chloroplastic [Triticum aestivum]	—	C: chloroplast membran; C: integral to membrane
CL16789.Contig1_All	2	0	0.33	1.85	1.84	3.24	0.33	2.14	2.13	1.28	14.02	13.84	1.56635	0.975125	3.63842	PREDICTED: vegetative cell wall protein gp1-like [Brassica rapa]	—	—
CL11681.Contig4_All	3.24	2.59	0	16.44	21.78	20.09	81.2	72.57	109.83	71.54	22.66	57.7	3.3197	5.49624	4.70101	hypothetical protein F775_23291 [Aegilops tauschii]	GP1	C: tructural constituent of cell wall
Unigene9171_All	0.57	1.17	1.2	19.2	35.2	27.71	122.52	131.94	178.86	163.65	61.92	100.96	4.80367	7.20347	6.79526	Cold-shock protein CS120 [Hordeum vulgare subsp. vulgare]	CS120	P: response to stress; P: response to water
CL16031.Contig3_All	1.61	1.22	1.01	11.91	13.57	12.94	16.19	11.93	4.05	11.85	5.94	6.63	3.32268	3.06654	2.66888	hypothetical protein F775_31952 [Aegilops tauschii]	At1g79600	F: transferase activity, transferring phosphorus-containing groups;
CL9833.Contig2_All	0	0	0	3.18	1.47	0.38	1.41	0.3	0.08	1.82	1.84	0.93	7.38945	5.89885	7.25739	Formin-like protein 6 [Hordeum vulgare subsp. vulgare]	FH6 P	F: actin binding; F: phosphoprotein phosphatase activity; P: actin cytoskeleton organization
Unigene55194_All	0	0	0	0	0	0	0.5	1.13	0.63	0.5	3.81	0.57	0	6.23522	7.34577	hypothetical protein TRIUR3_25316 [Triticum urartu]	—	—
CL20789.Contig14_All	0.08	0	0	2.13	2.29	0	0.79	0.05	0.02	1.03	0.34	0.12	5.46923	3.10434	3.89724	Ankyrin repeat-containing protein At3g12360 [Aegilops tauschii]	At3g12360	C: integral to membrane; C: plasma membrane; P: response to salt stress
Unigene11966_All	0	0	0	0	0	0	0	0	0	1.08	2.08	0	0	0	6.72338	hypothetical protein F775_00596 [Aegilops tauschii]	—	—
CL396.Contig14_All	2.61	6.86	11.01	2.48	5.52	4.26	0.67	0.97	3.09	0.06	0.6	0.73	-0.740257	-2.1143	-3.88106	Calcium-dependent protein kinase 16 [Aegilops tauschii]	CPK16	F: ATP binding; F: calcium ion binding; F: protein serine/threonine kinase activity;C: plasma membrane
Unigene38479_All	0.14	0.08	0.16	0	0.26	3.17	0	5.5	2.25	0.08	1.63	2.04	3.17834	4.35199	3.30282	NA	—	—
CL10800.Contig1_All	2.5	8.15	20.64	6.62	6.06	5.07	5.78	8.27	3.66	0.69	0	0.02	-0.817883	-0.821137	-5.44156	Disease resistance protein RPM1 [Hordeum vulgare subsp. vulgare]	RPM1	F: ATP binding; F: protein binding; C: endomembrane system; C: plasma membrane; P: plant-type hypersensitive response
Unigene23988_All	0.89	2.55	2.48	1.52	1.49	0.96	0.39	0.33	0.78	0.12	0	0	-0.576458	-1.98063	-5.4021	Putative disease resistance protein RGA1 [Aegilops tauschii]	RGA2	F: ATP binding; C: apoptosis; P: defense response
CL7768.Contig2_All	7.91	6.51	18.4	6.65	5.68	2.98	1.64	0.71	2.82	1.18	0.22	1.07	-1.1001	-2.66634	-3.73199	pathogenesis-related protein 1-17 [Triticum aestivum]	—	C: extracellular region; P: defense response; P: response to biotic stimulus
CL20424.Contig24_All	4.68	7.25	19.73	0.8	0.94	1.2	2.79	5.48	5.88	0.53	0.72	3.22	-3.42877	-1.16186	-2.82431	PREDICTED: F-box/LRR-repeat MAX2 homolog [Brachypodium distachyon]	D3	C: nucleus; P: response to water deprivation; P: shoot system morphogenesis; P: response to light stimulus; P: auxin polar transport; P: regulation of meristem structural organization
CL2672.Contig2_All	0	4.42	0.72	0	0	0.03	0.21	0.15	0.84	0	0	0	-6.6865	-2.10154	-7.42347	NA	—	—
CL13413.Contig1_All	0	2.17	6.32	0	0.45	0.06	0	0.38	0	0.97	0	0	-4.03088	-4.40939	-3.10196	hypothetical protein TRIUR3_17978 [Triticum urartu]	—	—
Unigene52189_All	0	0	0	0	0	0.56	0.83	6.82	1.08	0.83	0	0	4.27302	8.18488	4.82443	Chalcone synthase 1 [Aegilops tauschii]	CHS1	F: naringenin-chalcone synthase activity; P: flavonoid biosynthetic process
CL17558.Contig13_All	11.83	37.73	27.15	1.3	14.93	6.46	3.52	1.97	4.59	3.02	0.59	1.53	-1.75736	-2.92792	-3.89957	Bifunctional nuclease [Hordeum vulgare subsp. vulgare]	BBD	F: nuclease activity; C: nucleus; P: nucleic acid phosphodiester bond hydrolysis
CL4096.Contig2_All	1.48	0.26	0.52	1.6	0.93	2.49	4.79	9.06	7.81	11.22	11.45	20.16	1.15136	3.26064	4.24423	hypothetical protein [Zea mays]	—	—
Unigene14582_All	0.06	0	0.08	6.12	11.34	6.21	56.54	20.63	9.92	122.48	114.09	78.98	7.30195	9.1814	11.0387	High molecular mass early light-inducible protein HV58, chloroplastic [Hordeum vulgare subsp. vulgare]	—	C: chloroplast membrane; C: integral to membrane
Unigene33600_All	0.11	0	0	2.22	2.09	0.11	0.98	0	0.22	0	0	0.44	5.08746	3.21842	1.82312	NA	—	—
Unigene43223_All	4.53	0.7	1.46	5.22	0.84	2.48	0	0	0.16	2.06	0.6	1.47	0.35223	-5.21594	-0.695864	NA	—	—
CL17800.Contig1_All	3.99	3.23	0.25	1.47	5.35	5.45	0.22	0.12	1.21	0.05	0.08	0.08	0.715955	-2.26884	-5.15265	Alpha-galactosidase [Aegilops tauschii]	AGAL	F: cation binding; F: raffinose alpha-galactosidase activity; P: carbohydrate metabolic process
Unigene11281_All	0.48	0.48	0.12	0.43	0.3	0.84	1.56	5.01	2.73	1.76	6.42	10.95	0.539733	3.1062	4.14673	Probable aquaporin PIP2-8 [Citrus sinensis]	PIP2-8	F: transporter activity; C: integral to membrane; C: plasma membrane; P: response to abscisic acid stimulus; P: transmembrane transpor; P: water transport
Unigene88234_All	0.83	1.07	1.62	0	0	0	0	0.27	0	0	0	0.84	-6.87447	-3.60145	-2.03317	NA	—	—
CL21559.Contig1_All	0.17	0	0	0	0	0.15	0	0	0.11	0.63	8.33	1.48	-0.180572	-0.628031	5.77998	PREDICTED: DIBOA-glucoside dioxygenase BX6-like [Setaria italica]	BX6	F: oxidoreductase activity; P: benzoxazinone biosynthesis process"
Unigene14117_All	1.8	1.45	1.27	3.18	2.24	4.96	14.15	15.15	10.58	6.44	2.26	3.48	1.19941	3.14127	1.43012	Beta-glucosidase 31 [Hordeum vulgare subsp. vulgare]	BGLU31	F: beta-glucosidase activity; F: cation binding; P: carbohydrate metabolic process
CL645.Contig1_All	2.02	1.77	2.54	0.64	0.59	0.21	0.37	0.26	0.16	0	0.11	0.05	-2.13614	-3.00228	-5.2186	NA	—	—
Unigene34692_All	22.06	15.83	11.01	12.87	9.72	9.05	1.99	2.79	1.97	1.62	0.79	1.82	-0.628085	-2.85688	-3.5311	hypothetical protein F775_24401 [Aegilops tauschii]	—	—
CL8549.Contig5_All	1.47	2.22	1.32	18.09	15.84	9.44	2.26	0.92	1.83	0.27	0.68	0.54	3.11381	-1.6e-16	-1.7495	predicted protein [Hordeum vulgare subsp. vulgare]	GP1	C: structural constituent of cell wall
CL20871.Contig2_All	2.15	0.67	0.99	0	0	1.01	0	0	0	0	0.44	0.15	-1.88715	-6.98868	-2.66676	hypothetical protein TRIUR3_27067 [Triticum urartu]	—	—
CL1624.Contig2_All	0	0	0	0	0	0	0	0	0	0	1.35	1.69	0	0	6.6677	peptidylprolyl isomerase [Saccharum hybrid cultivar R570]	—	—
CL6239.Contig1_All	1.42	0	6.52	0.17	0.2	0.11	0	0.1	0.29	0.06	0	0	-4.04985	-4.31288	-6.63481	Alpha-amylase isozyme 3D [Aegilops tauschii]	AMY1.3	F: alpha-amylase activity; F: calcium ion binding; C: apoplast; P: sucrose catabolic process; P: response to gibberellin; P: starch catabolic process;P: response to abscisic acid
CL21339.Contig14_All	0	0	0.02	0.22	0.99	0.58	2.63	2.83	2.51	4.15	0.84	1.34	5.48382	7.63844	7.30606	Potassium channel KOR1 [Hordeum vulgare subsp. vulgare]	Os06g0250	C: integral to membrane
CL7813.Contig6_All	1.25	0.65	1.48	11.82	14.51	14.63	9.3	7.13	2.39	15.22	3.85	24.3	3.59912	2.47717	3.6816	Glutathione S-transferase U17 [Aegilops tauschii]	GSTU17	F: glutathione transferase activity; C: chloroplast; P: response to cadmium ion; P: response to karrikin; P: response to growth hormone; P: ateral root development
Unigene12851_All	6.54	2.94	2.8	45.76	32.63	4.39	4.37	0.53	0.28	2.95	0	0	2.75297	-1.24529	-2.05752	CBFIVd-4.1 [Triticum aestivum]	CBFIVd-4.1	F: DNA binding; F: equence-specific DNA binding transcription factor activity; C: nucleus; P: regulation of transcription, DNA-templated
CL8406.Contig1_All	0	0	0	0	0	1.8	0.1	0.44	3.42	0	0.18	1.91	5.92283	7.04439	6.12928	Arginine/serine-rich protein 45 [Hordeum vulgare subsp. vulgare]	SR45	—
CL7680.Contig3_All	1.3	0.62	2.64	0	0	0.78	0	0.67	0	0	0	0.06	-2.51096	-2.72437	-5.83289	hypothetical protein F775_05996 [Aegilops tauschii]	—	—
CL20617.Contig5_All	0.24	0.35	0.1	0.08	0.08	0.1	0.51	0.14	0.3	0.55	11.56	2.25	-1.40808	0.461331	4.37932	hypothetical protein F775_07293 [Aegilops tauschii]	—	—
CL4095.Contig2_All	0.09	0.23	2.84	0.56	0.37	0.92	0	0	0.81	0	0	0	-0.772399	-1.92874	-6.71882	hypothetical protein TRIUR3_09292 [Triticum urartu]	—	—
Unigene38957_All	0.59	0	0	0	0	0	0	0.43	0.25	0.29	13.98	7.77	-4.34577	0.177787	5.17517	ATP synthase delta chain, chloroplastic [Hordeum vulgare subsp. vulgare]	ATPD	F: hydrogen ion transporting ATP synthase activity, rotational mechanism; C: chloroplast thylakoid membrane; C: plasma membran; C: proton-transporting ATP synthase complex, catalytic core F(1)); P: ATP synthesis coupled proton transport
CL21019.Contig4_All	7.67	7.03	1.85	31.05	36.19	27.14	11.17	8.64	9.12	11.67	10.3	8.87	2.51165	0.805735	0.897972	hypothetical protein F775_27766 [Aegilops tauschii]	—	F: hydrolase activity
Unigene43957_All	1.98	0.28	0.83	2.02	1.71	1.14	0.85	0.56	1.1	0	0	0	0.656315	-0.299919	-6.6865	NA	—	—
Unigene10681_All	0.16	0.3	0.36	4.14	6.09	2.13	0.34	0.25	0.33	0.07	0.07	0.07	3.91391	0.16601	-1.96523	NA	—	—
Unigene40663_All	0.22	0	0	0	0	0.05	0	0	0	0.72	8.25	1.15	-2.1375	0	5.39803	Cold shock protein 1 [Saprolegnia parasitica CBS 223.65]	CSP1	P: response to water; P: response to stress; P: response to cold
Unigene68164_All	1.16	12.75	2.77	0	0	0.49	0.49	0	0	0	0	0	-5.03148	-5.03148	-9.11894	hypothetical protein F775_07590 [Aegilops tauschii]	—	—
Unigene50175_All	13.71	20.54	27.17	0.64	2.1	3.88	14.89	12.71	21.26	1.52	1.04	4.13	-3.21381	-0.330055	-3.19863	hypothetical protein F775_09195 [Aegilops tauschii]	GP1	C: structural constituent of cell wall
CL2100.Contig8_All	6.37	33.99	17.28	0.09	0.57	47.95	9.15	162.27	204.3	0.36	34.06	128.7	-0.245817	2.70452	1.50079	heat shock protein 101 [Triticum turgidum subsp. durum]	CLPB1	F: ATP binding; F: nucleoside-triphosphatase activity; P: protein metabolic process
Unigene54503_All	0.4	1.79	0.2	3.55	12.87	2.19	15.48	52.17	10.28	137.8	92.58	205.1	3.1483	5.27468	7.10642	Probable glutathione S-transferase GSTU6 [Hordeum vulgare subsp. vulgare]	GSTU6	F: glutathione transferase activity; P: response to stress
CL7813.Contig7_All	4.22	4.9	8.12	9.43	13.89	11.32	28.51	12.07	4.72	26.76	111.03	84.22	1.00668	1.39375	3.68679	Glutathione S-transferase U17 [Aegilops tauschii]	GSTU17	F: glutathione transferase activity; C: chloroplast; P: response to cadmium ion; P: response to karrikin; P: response to growth hormone; P: lateral root development
CL18968.Contig1_All	0	0	0	0	0	0.15	0.34	0	0.29	1.03	2.26	1.24	2.5025	4.41504	7.2384	PREDICTED: protein FAM136A-like [Brachypodium distachyon]	—	—
Unigene36418_All	1.87	0	0.69	3.4	0.09	0	1.14	0.08	0.83	3.01	29.29	7.87	0.445587	-0.326144	3.96628	predicted protein [Hordeum vulgare subsp. vulgare]	—	F: hydrolase activity; C: plastid
CL19813.Contig2_All	27.82	0.99	0	0.81	41.98	59.1	10.63	0.4	19.17	0.54	1.37	0.07	1.82187	0.0674782	-3.8635	Dirigent protein 21 [Aegilops tauschii]	DIR21	C: cytoplasmic membrane-bounded vesicle
Unigene23874_All	7.12	12.1	12.45	8.97	9.39	8.14	4.9	9.09	5.52	0.75	0	0	-0.257125	-0.698903	-5.36211	Nucleobase-ascorbate transporter 6 [Aegilops tauschii]	NAT7	F: transporter activity; C: cell wall; C: plasma membrane; C: vacuole; P: transmembrane transport
CL15140.Contig2_All	0	0	0	0	0	0.06	0	0	0	0	4.36	0	1.41504	0	7.18982	Cytochrome P450 71A1 [Aegilops tauschii]	CYP71A1	F: metal ion binding; F: oxidoreductase activity
Unigene29850_All	0	0	0	1.34	1.08	0.61	62.18	22.95	35.88	90.52	35.95	39.78	6.65821	11.9779	12.4361	Phytosulfokine receptor 2 [Triticum urartu]	PSYR1	F: ATP binding; F: peptide receptor activity; F: protein serine/threonine kinase activity; F: transmembrane signaling receptor activity; C: integral to membrane; C: plasma membrane; P: response to wounding
CL537.Contig4_All	1.77	4.93	1.78	16.82	14.29	15.85	26.83	42.75	26.78	26.08	6.43	15.96	2.4693	3.5063	2.51496	36.4 kDa proline-rich protein [Hordeum vulgare subsp. vulgare]	TPRP-F1	P: lipid transport
Unigene31110_All	5.84	0.32	0.8	0	0	0	0.67	0.05	0.16	5.06	13.36	3.14	-7.85798	-2.98351	1.6312	predicted protein [Hordeum vulgare subsp. vulgare]	—	—
CL368.Contig5_All	6.13	8.72	5.86	2.33	2.7	3.39	3.17	1.31	0.8	0.25	0.05	0.71	-1.29844	-1.97172	-4.3579	predicted protein [Hordeum vulgare subsp. vulgare]	—	—
CL1097.Contig19_All	0.93	1.8	1.51	0	0.62	0	0	0	0	0	0	0	-2.72792	-7.14296	-7.14296	PREDICTED: WRKY transcription factor 6-like [Brachypodium distachyon]	—	—
Unigene50094_All	0.54	0.33	0.23	6.69	5.09	2.35	6.77	1.38	1.48	1.66	0.4	0.79	3.68319	3.13003	1.37346	UDP-glucuronate 4-epimerase 6 [Aegilops tauschii]	GAE6	F: nucleotide binding; F: racemase and epimerase activity, acting on carbohydrates and derivatives; F: coenzyme binding; P: carbohydrate metabolic process; P: cellular metabolic process
CL2100.Contig1_All	0.7	4.19	1.19	0	0	13.45	2.08	51.3	66.33	0	10.51	45.98	1.14761	4.29933	3.21611	101 kDa heat shock protein [Aegilops umbellulata]	CLPB1	F: ATP binding; F: nucleoside-triphosphatase activity; C: cytosol; C: nucleus; P: cellular response to heat
CL18675.Contig1_All	0	0	0.51	1.55	3.72	4.45	0.51	7.68	1.5	0.13	1.43	0.38	4.19689	4.19243	1.87199	predicted protein [Hordeum vulgare subsp. vulgare]	—	—
CL21182.Contig13_All	0	0	0	0	0	0	1.73	1.82	0.52	0	0	0.69	0	7.08392	4.56478	Ent-kaur-16-ene synthase, chloroplastic [Hordeum vulgare subsp. vulgare]	KS1	F: ent-kaurene synthase activity; F: magnesium ion binding
Unigene30633_All	36.45	26.94	20.73	26.62	15.52	41.38	4.72	2.83	10.28	1426.13	4401.49	194.23	-0.0103271	-2.23814	5.29004	Probable cinnamyl alcohol dehydrogenase 8C [Hordeum vulgare subsp. vulgare]	CAD8C	F: cinnamyl-alcohol dehydrogenase activity; F: zinc ion binding; P: lignin biosynthetic process
CL645.Contig4_All	26.86	34.03	46.42	24.92	16.8	5.41	11.43	3.08	2.17	2.52	0.42	0.41	-1.18707	-2.68559	-5.00148	hypothetical protein F775_29486 [Aegilops tauschii]	—	—
Unigene52728_All	0	0	0	1.3	0.96	0.65	0.32	0	0	0	1.29	0.97	6.59991	3.5025	6.24159	putative zinc finger protein [Triticum aestivum]	—	—
CL2400.Contig1_All	1.58	0	0	1.89	0.14	0	0.75	0	0.07	0.48	22.95	2.97	0.350497	-0.946889	4.04439	RecName: Full=Pathogenesis-related protein 1C; Flags: Precursor [Hordeum vulgare]	—	P: defense response; P: response to biotic stimulus
Unigene47578_All	0.81	0	0	0	0	0	0.43	0	0.24	1.25	9.41	3.52	-4.79008	-0.287577	4.0946	unnamed protein product [Triticum aestivum]	—	—
Unigene19823_All	0.66	0.81	0.45	1	1.75	1.43	11.55	10.37	1.55	8.26	14.45	16.36	1.1224	3.61164	4.34688	predicted protein [Hordeum vulgare subsp. vulgare]	—	F: chitin binding; F: mannose binding; P: positive regulation of cell division
CL15731.Contig2_All	0.17	0.42	2.4	0.25	0.13	0.44	0.19	0	0.27	0	0	0	-1.86645	-2.66941	-6.63904	NA	—	—
CL13563.Contig2_All	2.14	6.47	6.81	6.09	3.23	4.18	0.71	1.93	2.66	0	0	0.75	-0.191843	-1.54074	-4.3238	putative retrotransposon protein [Phyllostachys edulis]	—	C: mitochondrion; F: RNA binding; F: RNA-directed DNA polymerase activity; P: RNA-dependent DNA replication
CL3341.Contig5_All	0	0	0	3.4	1.92	0.29	0.57	0.07	0.06	2.06	0.06	0.65	7.54689	4.54432	6.52878	hypothetical protein [Oryza sativa Japonica Group]	—	—
CL1823.Contig5_All	1.49	1.61	3.54	0.82	0.66	0.39	0.41	0.59	0.59	0.12	0	0.1	-1.82814	-2.06216	-4.85148	hypothetical protein TRIUR3_17280 [Triticum urartu]	—	—
CL3006.Contig1_All	0	0	0	0	0	0	2.36	0	1.11	26.06	88.76	0	0	6.85798	11.9022	similar to hedgehog protein [Cyanidioschyzon merolae strain 10D]	HRGP	C: primary cell wall; P: cellular cell wall organization; P: lipid transport and metabolism
Unigene29070_All	0.51	0	0	0	0	0	0.1	0	0	3.71	9.87	0.67	-4.14296	-2.14296	4.74883	NA	—	—
Unigene1767_All	0.98	3.31	5.33	0.28	2.8	2.5	0.14	0.28	1.37	0	0	0.14	-0.785772	-2.42608	-5.90989	predicted protein [Hordeum vulgare subsp. vulgare]	—	—
CL1202.Contig5_All	1.14	1.56	4.68	1.12	1.56	0.32	0.1	2.99	0.36	0	0	0.09	-1.29866	-1.09702	-6.06805	Peroxidase [Hordeum vulgare subsp. vulgare]	—	F: metal ion binding; F: heme binding; F: peroxidase activity; P: response to oxidative stress; P: oxidation-reduction process
CL12653.Contig4_All	5.49	2.59	4.19	0.06	0.06	0.06	1.02	0.78	0.92	3.66	1.27	1.06	-6.09099	-2.17346	-1.03451	Formin-like protein 12 [Hordeum vulgare subsp. vulgare]	FH12	F: actin binding; F: phosphoprotein phosphatase activity; P: actin cytoskeleton organization
CL15205.Contig2_All	0.04	0	0.04	0	0.04	0	0	0	0.04	0.08	16.77	0.07	-1	-1	7.55459	Flavonol synthase/flavanone 3-hydroxylase [Hordeum vulgare subsp. vulgare]	FLS	F: flavonol synthase activity; P: flavonol biosynthetic process;P: response to karrikin; P: response to light stimulus; P: oxidation-reduction process
CL19391.Contig29_All	1.12	0.89	1.29	0	0.02	0	0	0	0	0	0	0	-6.36632	-6.78136	-6.78136	PREDICTED: proline-rich receptor-like protein kinase PERK1 [Nelumbo nucifera]	FH3	F: actin binding; F: phosphoprotein phosphatase activity; P: actin cytoskeleton organization
Unigene98754_All	0	0	0	0	0	0	0	0	0	0.89	2.03	0.45	0	0	6.81164	NA	—	—
Unigene73780_All	0	0	0	0	0	0	0	0	0	0.3	2.42	0.61	0	0	6.79442	Na+/H+ antiporter NHX1 [Lophopyrum elongatum]	—	—
Unigene55506_All	0.75	1.65	0.74	0.56	1.03	0.46	0.93	0.09	0.27	0	0	0	-0.615141	-1.28339	-6.70966	NA	—	—
Unigene59295_All	0	0	0	0	0	0	0.34	0	0.06	0.51	2.7	1.41	0	3.77259	7.26679	PREDICTED: uncharacterized protein LOC100823869 [Brachypodium distachyon]	—	—
CL19240.Contig1_All	0.33	0.41	0.27	3.09	7.6	2.81	7.41	2.53	2.3	3.09	3.44	7.5	3.74053	3.59918	3.79609	Leucoanthocyanidin dioxygenase [Hordeum vulgare subsp. vulgare]	ANS	F: L-ascorbic acid binding; F: leucocyanidin oxygenase activity; F: metal ion binding ; F: oxidoreductase activity, acting on single donors with incorporation of molecular oxygen, incorporation of two atoms of oxygen; P: flavonoid biosynthetic process
CL2749.Contig4_All	7.45	24.5	8.62	46.23	57.37	18.33	3.9	2.74	16.9	0.05	0.76	1.84	1.58757	-0.785299	-3.93635	Transcription factor bHLH35 [Aegilops tauschii]	BHLH35	F: DNA binding; C: nucleus; P: regulation of transcription, DNA-dependent; P: transcription, DNA-dependent
CL2549.Contig2_All	9.64	20.39	7.33	6.21	4.45	6.7	1.29	1.02	1.66	0.74	0.12	1.01	-1.10573	-3.23428	-4.32038	Peptidyl-prolyl cis-trans isomerase FKBP17-2, chloroplastic [Hordeum vulgare subsp. vulgare]	FKBP17-2	F: peptidyl-prolyl cis-trans isomerase activity; C: chloroplast thylakoid membrane; P: protein folding; P: protein peptidyl-prolyl isomerization
Unigene53805_All	0.49	0.21	0.42	0.36	0.84	0.8	13.02	10.85	7.38	6.46	2.81	3.88	0.836501	4.80229	3.55349	PREDICTED: protein LHY-like isoform X1 [Setaria italica]	CCA1	F: protein binding; F: sequence-specific DNA binding; C: nucleus; P: circadian rhythm; P: negative regulation of circadian rhythm; P: response to abscisic acid stimulus; P: response to cold; P: :response to jasmonic acid stimulus P: response to salt stress; P: transcription, DNA-dependent
CL16240.Contig1_All	0.75	2.02	2	0.12	0.09	0.4	0.29	0.39	0.55	0	0	0.1	-2.96711	-1.95533	-5.31288	Zinc finger protein ZAT6 [Hordeum vulgare subsp. vulgare]	ZAT6	F: nucleic acid binding; F: zinc ion binding; C: nucleus; P: phosphate ion homeostasis; P: regulation of root development; P: regulation of transcription, DNA-dependent; P: transcription, DNA-dependent
Unigene20970_All	1.62	0.81	1.82	2.84	3.13	1.72	14.13	18.56	28.11	32.63	12.75	34.42	0.855521	3.83854	4.23085	sucrose synthase [Hordeum vulgare subsp. vulgare]	SUS4	F: sucrose synthase activity; C: membrane; C: plant-type cell wall; C: cytosol; P: starch metabolic process; P: sucrose metabolic process; P: seed maturation; P: response to hypoxia; P: biosynthetic process
Unigene31370_All	3.24	2.28	2.74	8.57	8.93	10.91	23.23	21.69	19.03	9.16	21.27	27.65	1.78219	2.95273	2.81383	sodium/proton antiporter [Hordeum vulgare]	NHX2	F: sodium:hydrogen antiporter activity; C: integral to membrane; C: vacuolar membrane; P: regulation of pH
Unigene100549_All	0.18	0	0	3.21	3.25	1.94	1.05	0.17	0	0.18	0.36	0.18	5.39232	2.62059	1.848	NA	—	—
CL9480.Contig2_All	5.53	11.51	10.34	5.57	10.08	6.41	2.34	2.44	6.39	0.31	0.59	1.44	-0.31169	-1.29349	-3.54854	predicted protein [Hordeum vulgare subsp. vulgare]	GP1	C: structural constituent of cell wall
Unigene62999_All	0	3.57	0.08	0	0	0	0	0	0	0	0	0	-6.93074	-6.93074	-6.93074	NA	—	—
CL21414.Contig3_All	0.65	0.04	0.18	5.46	4.53	7.04	3.29	2.61	1.18	2.72	1.33	0.86	4.29092	3.02466	2.49664	PREDICTED: LOW QUALITY PROTEIN: ent-kaurene synthase-like 1 [Brachypodium distachyon]	TPS1	F: magnesium ion binding; F: terpene synthase activity; P: metabolic process
CL741.Contig6_All	0.53	0.25	0.34	6.68	6.03	3.41	1.76	1.52	1.37	5	2.33	2.5	3.84728	2.05373	3.13369	predicted protein [Hordeum vulgare subsp. vulgare]	—	C: mitochondrion
Unigene82269_All	0	0	0	3.15	0	0	0	0	0	0.07	0	0	6.72338	0	1.58496	NA	—	—
Unigene35162_All	15.87	18.53	44.47	12.83	13.24	16.01	4.03	4.24	4.15	0.73	0.4	2.14	-0.906342	-2.66681	-4.59211	Bifunctional nuclease [Hordeum vulgare subsp. vulgare]	BBD	F: hydrolase activity
Unigene55860_All	3.32	0	0	0	0	0	1.04	0.17	0	1.22	0	0	-6.79874	-1.45297	-1.42951	NA	—	—
Unigene40657_All	0.1	0	0	0	0	0	0.29	0	0	0.29	3.13	2.22	-2	1.36923	5.55459	NA	—	—
Unigene60397_All	0	0	0	0	0	0	0.42	0	0.28	0	5.47	3.27	0	4.56478	8.18818	Metallothionein-like protein type 2	MTI	F: metal ion binding
CL3872.Contig28_All	16.14	33.53	24.96	20.61	14.77	10.39	6.26	7.39	7.61	2.11	1.79	1.6	-0.705353	-1.81161	-3.76225	Nudix hydrolase 8 [Aegilops tauschii]	NUDT8	F: hydrolase activity; C: plastid; P: response to wounding
CL6679.Contig1_All	1.29	1.07	2.24	0.35	0.1	0.1	0.1	0.05	0.15	0	0.1	0	-3.06413	-3.9386	-5.26053	hypothetical protein TRIUR3_21217 [Triticum urartu]	—	—
CL5455.Contig5_All	0.06	0	0	0	0	0	0	0	0.03	2.12	8.61	3.16	-1.41504	-0.678072	7.43983	hypothetical protein TRIUR3_12948 [Triticum urartu]	—	—
Unigene69738_All	0	0	0	0	0	0	0.35	0	0	0.17	2.64	1.74	0	3.62449	7.24476	chitinase [Beta vulgaris subsp. vulgaris]	GP1	C: structural constituent of cell wall
CL2362.Contig4_All	132.14	124.05	139.64	51.18	41.74	48.41	11.21	17.24	11.28	9.04	6.17	29.46	-1.48581	-3.31658	-3.1475	Sulfated surface glycoprotein 185 [Triticum urartu]	—	—
CL9175.Contig1_All	0	0	0	0	0	0	0.38	0	0	0.57	3.7	0.19	0	3.73697	7.21594	Formin-like protein 14	FH14	F: actin filament binding; F: microtubule binding; F: phosphoprotein phosphatase activity; F: actin cytoskeleton organization; C: phragmoplast; C: preprophase band; P: microsporogenesis
CL5111.Contig5_All	0	0	0	0	0.06	0.16	0.16	0.05	0.03	0.52	2.68	0.99	2.9386	3	7.12584	PsbP domain-containing protein 7, chloroplastic [Triticum aestivum]	PPD7	—
Unigene55518_All	0	0.07	0.02	0.05	0.44	2.25	0.18	3.98	0.1	0.05	0.24	0.05	4.7761	5.41278	1.76553	Disease resistance protein RGA2 [Aegilops tauschii]	RGA2	F: ATP binding; C: apoptosis; P: defense response
Unigene23606_All	1.05	5.57	4.25	0	0.27	0	0	2.54	3.15	0	0.64	2.56	-5.22816	-0.931318	-1.75971	PREDICTED: protein argonaute 1C-like [Oryza brachyantha]	AGO1C	F: siRNA binding; F: miRNA binding; C: nucleus; P: RNA interference; P: response to auxin;; P: adventitious root development; P: auxin metabolic process; P: response to far red light; P: gene silencing by miRNA
Unigene29377_All	0	0	0	3.6	5.7	3.07	7.91	3.87	6.2	7.99	4.78	2.68	8.68767	9.22721	9.00843	hypothetical protein F775_30810 [Aegilops tauschii]	—	—
Unigene100013_All	0	0	0	0	0	0.25	0.49	0	0	0	3.88	1.84	3.05889	4.02975	7.57743	Transcription factor TGA4 [Triticum urartu]	TGA3	F: calmodulin binding; F: protein dimerization activity; F: sequence-specific DNA binding; F: sequence-specific DNA binding transcription factor activity; C: nucleus; P: defense response to bacterium; P: plant-type hypersensitive response; P: systemic acquired resistance, salicylic acid mediated signaling pathway
Unigene44773_All	0	0	0	0.3	0	0.44	0.15	1.91	0.87	0	0.15	0.45	4.64386	6.60979	4.34577	NA	—	—
Unigene788_All	0.3	2.03	1.46	0	0.9	0	0	0.29	0.29	0	0	0	-2.04249	-2.68341	-6.98109	hypothetical protein TRIUR3_30250 [Triticum urartu]	—	—
CL12246.Contig2_All	0	0	0	0	0	0	0.12	0	0	4.04	0	0	0	2.22239	7.08037	predicted protein [Hordeum vulgare subsp. vulgare]	GP1	C: structural constituent of cell wall
Unigene40006_All	2.8	5.15	8.62	0	0.17	0	0.66	0.65	3.54	0.16	0.5	0.99	-6.44643	-1.77252	-3.32804	NA	—	—
CL1552.Contig6_All	580.38	611.21	1025.6	512.33	309.85	191.26	223.03	169.48	299.17	90.15	33.53	77.77	-1.12947	-1.68056	-3.46024	Auxin-repressed 12.5 kDa protein [Hordeum vulgare subsp. vulgare]	—	P: response to sucrose; P: response to glucose; P: response to fructose
Unigene3349_All	0.93	1.61	2.34	0	0	0	0	1.58	1.24	0	0	0	-7.34577	-0.786079	-7.34577	predicted protein [Hordeum vulgare subsp. vulgare]	—	F: tryptophan-tRNA ligase activity; F: ATP binding; C: cytoplasm; P: tryptophanyl-tRNA aminoacylation;
CL10800.Contig2_All	2.54	8.12	20.7	7.46	6.58	5.53	5.66	8.67	4.09	0.81	0	0.01	-0.680282	-0.767652	-5.23967	Disease resistance protein RPM1 [Hordeum vulgare subsp. vulgare]	RPM1	F: ATP binding; F: protein binding; C: apoptosis; C: endomembrane system; C: plasma membrane; P: plant-type hypersensitive response
Unigene32850_All	0	0	0	2.13	0.91	0.2	0	0	0	0	0	0	6.75489	0	0	Malonyl-coenzyme A:anthocyanin 3-O-glucoside-6''-O-malonyltransferase [Hordeum vulgare subsp. vulgare]	3MAT	F: anthocyanin 6''-O-malonyltransferase activity; P: phenylpropanoid metabolic process
CL14239.Contig2_All	0	0	0	0	0	0	0	0	0	0	5.87	0	0	0	7.61716	NA	—	—
Unigene17199_All	0.05	0	0	4.23	0.91	0	0.52	0	0	0.05	0.2	0	6.20107	2.94753	1.89308	L-type lectin-domain containing receptor kinase IV.1 [Brachypodium distachyon]	LECRK41	F: ATP binding; F: protein serine/threonine kinase activity; F: receptor activity; F: sugar binding; C: integral to membrane; C: plasma membrane; P: response to salicylic acid stimulus
Unigene69366_All	0	0	0	0	0	0	0	0	0	0	5.44	0.45	0	0	7.61961	Carbonic anhydrase, chloroplastic	—	F: arbonate dehydratase activity; F: inc ion binding; C: C: chloroplast stroma; P: carbon utilization
Unigene44799_All	0.11	0.08	0.16	0	0.11	0.69	0.25	9.68	11.11	0.16	0.2	6.63	1.21057	5.90964	4.31987	NA	—	—
CL18812.Contig1_All	11.25	13.81	28.99	10.38	13.88	11.45	2.59	1.95	3.19	1.27	1.44	1.63	-0.597966	-2.80575	-3.63853	Protein kinase 2A, chloroplastic [Hordeum vulgare subsp. vulgare]	APK2A	F: ATP binding; F: protein kinase activity; ; C: plastid; P: protein phosphorylation
Unigene85216_All	0	0.25	2.54	0	0	0	0	0.25	0	0.26	0	0	-6.54432	-3.3744	-3.32193	NA	—	—
CL15809.Contig2_All	23.56	1.44	0.64	2.21	5.23	1.09	1.09	0.99	1.35	0.09	0.19	0.28	-1.58778	-2.90212	-5.51683	Protein WIR1A [Aegilops tauschii]	WIR1A	C: integral to membrane
CL2417.Contig1_All	2.91	2.67	3.64	2.16	1.84	1.87	0.44	0.56	0.31	0.19	0	0.13	-0.651406	-2.8152	-4.80423	hypothetical protein F775_24401 [Aegilops tauschii]	—	—
Unigene27757_All	0.93	0.73	1.03	6.95	9.99	6.99	4.12	2.84	1.26	8.67	1.65	1.86	3.15314	1.61153	2.17884	UDP-glycosyltransferase 73C5 [Hordeum vulgare subsp. vulgare]	UGT73C5	F: transferase activity, transferring hexosyl groups; P: metabolic process
Unigene29815_All	1.63	0.77	0.59	0.94	0.34	0	1.25	0	0.57	0	0	0	-1.21277	-0.708302	-6.63904	hydroxyproline-rich glycoprotein VSP-3 [Chlamydomonas incerta]	GP1	C: structural constituent of cell wall
Unigene59728_All	0	0	0	0	0	0	0.09	0	0.15	0.06	2.25	1.66	0	3.05889	7.04803	NA	—	—
Unigene23450_All	0.47	1.69	1.37	1.51	1.72	2.1	14.35	10.73	11.13	12.38	2.62	6.89	0.594467	3.35865	2.63253	Polyglutamine-binding protein 1 [Triticum urartu]	—	—
Unigene1854_All	0.72	0.7	1.71	0.44	1.73	0	0	0	0	0.29	0.44	0	-0.521835	-6.70506	-2.08057	E3 ubiquitin-protein ligase COP1 [Hordeum vulgare subsp. vulgare]	COP1	F: identical protein binding; F: ubiquitin-protein ligase activity; C: cytoplasm; C: nuclear ubiquitin ligase complex; P: anthocyanin metabolic process; P: DNA repair; P: photomorphogenesis; P: regulation of stomatal movement
CL14709.Contig2_All	0.44	0	0	0	0	0	0.83	0	0	1.81	6.66	2.42	-3.9386	0.885829	4.56523	Mediator of RNA polymerase II transcription subunit 15a [Phaseolus vulgaris]	MED15A	—
CL14447.Contig2_All	0	0	0	4.4	0	0	0	0	0	0.21	0	0	7.20294	0	2.9386	NA	—	—
Unigene47198_All	11.65	26.59	10.52	11.35	5.41	1.37	4.24	1.66	3.62	2.36	1.07	0.57	-1.42732	-2.35666	-3.60763	predicted protein [Hordeum vulgare subsp. vulgare]	—	—
CL1200.Contig1_All	24.74	14.36	11.64	194.83	166.27	103.09	129.79	59.98	33.81	180.52	115.66	98.08	3.19352	2.1396	2.95795	GDP-L-galactose phosphorylase 2 [Triticum urartu]	VTC5	F: galactose-1-phosphate guanylyltransferase (GDP) activity; F: GDP-D-glucose phosphorylase activity; F: guanyl-nucleotide exchange factor activity; F: hydrolase activity; F: nucleotide binding; C: cytoplasm; C: nucleus; P: L-ascorbic acid biosynthetic process; P: response to jasmonic acid stimulus; P: response to ozone
Unigene34744_All	7.05	14.59	32.81	0.17	1.07	0.32	0.41	0.73	0.89	0	0.17	0.5	-5.12531	-4.74538	-6.32325	Zinc finger protein 11 [Aegilops tauschii]	ZAT11	F: nucleic acid binding; F: zinc ion binding; C: nucleus; P: regulation of transcription, DNA-dependent; P: response to chitin; P: transcription, DNA-dependent
CL8075.Contig13_All	0	0.11	0.28	0	0	0.17	0.47	0.36	0.09	0.84	9.46	5.04	-1.074	1.20163	5.26115	Putative 2-nitropropane dioxygenase [Aegilops tauschii]	—	—
Unigene34950_All	0.56	0	0	0	0.28	0	0.28	0	0	0	8.73	2.99	-0.95109	-0.95109	4.33801	hypothetical protein TRIUR3_25520 [Triticum urartu]	—	—
CL19502.Contig3_All	2.04	1.2	1.37	1.93	2.31	1.44	18.07	8.35	7.94	23.94	34.03	29.49	0.301124	2.89789	4.24578	Iron-sulfur cluster assembly protein 1 [Aegilops tauschii]	ISU1	F: iron ion binding; F: iron-sulfur cluster binding; C: mitochondrion; P: iron-sulfur cluster assembly
Unigene29283_All	0.65	0.41	0.6	2.74	2.35	2.25	3.21	2.81	2.01	9.72	11.45	3.48	2.1446	2.27422	3.89233	Phosphatidate cytidylyltransferase [Aegilops tauschii]	—	—
CL14724.Contig1_All	0	0	0	0	0	0	0	0	0.03	0.88	2.27	0	0	0.736966	6.71882	PREDICTED: basic proline-rich protein-like [Setaria italica]	At4g32640	C: COPII vesicle coat; C: cytosol; C: endoplasmic reticulum membrane; C: endoplasmic reticulum-Golgi intermediate compartment membrane; P: ER to Golgi vesicle-mediated transport; P: intracellular protein transport
CL21574.Contig10_All	0	0.76	4.24	0	0	0	0.55	0.53	2.77	0	0.11	0.19	-7.3837	-0.379952	-4.01447	hypothetical protein F775_31664 [Aegilops tauschii]	—	—
Unigene38049_All	0.41	0	0	0	0	0	0.82	0	0.12	0.31	9.83	4.5	-3.8413	1.14359	5.08944	Ubiquitin [Oryza sativa Japonica Group]	—	C: cytoplasm; C: nucleus
Unigene8535_All	0.61	0.85	0.77	11.08	7.91	7.23	0.99	1.37	2.29	1.43	0.35	0.69	3.55555	1.06019	0.147467	Proline-rich receptor-like protein kinase PERK8 [Triticum urartu]	PERK8	C: integral to membrane; C: plasma membrane; C: structural constituent of cell wall; F: ATP binding; F: protein serine/threonine kinase activity
CL11171.Contig1_All	0.34	0.97	0	0	0	7.97	0.35	9.66	30.29	0	3.05	19.25	2.59766	4.93217	4.07908	26.8kDa heat-shock protein [Triticum dicoccon]	HSP21	C: chloroplas; P: response to stress
Unigene23745_All	2.52	1.04	0.35	28.98	30.26	24.09	12.44	8.75	3.82	28.12	28.61	20.18	4.4136	2.67726	4.29793	beta-carotene hydroxylase A1 [Triticum aestivum]	BHY	F: iron ion binding; F: oxidoreductase activity; C: integral component of membrane; P: xanthophyll biosynthetic process; P: carotene metabolic process; P: atty acid biosynthetic process; P: oxidation-reduction process
Unigene32569_All	0.7	0	0.46	1.41	2.79	2.8	2.55	2.97	16.78	5.32	8.7	2.34	2.58085	4.25246	3.80559	Sulfated surface glycoprotein 185 [Hordeum vulgare subsp. vulgare]	—	—
CL171.Contig6_All	13.96	17.54	18.06	5.01	9.05	5.23	3.33	2.1	4.85	0.91	0.83	2.85	-1.36132	-2.26934	-3.43261	hypothetical protein F775_32331 [Aegilops tauschii]	—	—
CL5409.Contig1_All	0.24	0.04	0.11	0.19	0.09	0.43	0.8	0.32	0.6	0.93	4.81	5.76	0.864345	2.14086	4.88202	UDP-glucosyltransferase HvUGT14077 [Hordeum vulgare subsp. vulgare]	—	F: quercetin 3-O-glucosyltransferase activity; F: abscisic acid glucosyltransferase activity; F: quercetin 7-O-glucosyltransferase activity;C: ytoplasmic membrane-bounded vesicle; P: metabolic process; P: response to other organism
CL637.Contig14_All	1.37	0.1	0	5.69	1.44	1.35	11.68	3.58	5.7	9.77	31.07	20.76	2.51847	3.82397	5.37926	hypothetical protein TRIUR3_17864 [Triticum urartu]	—	—
CL20225.Contig12_All	1.14	0.76	0.53	5.64	2.2	2.05	17.63	18.83	3.96	73.4	55.94	36.35	2.02501	4.05604	6.09139	Sucrose:sucrose 1-fructosyltransferase [Triticum aestivum]	1-SST	F: sucrose alpha-glucosidase activity; F: sucrose 1F-fructosyltransferase activity; P: carbohydrate metabolic process
CL10411.Contig7_All	3.83	5.43	4.77	35.84	41.68	42.6	17.32	11.25	13.23	9.59	7.63	8.13	3.09789	1.57499	0.853471	hypothetical protein TRIUR3_11623 [Triticum urartu]	—	—
CL4399.Contig4_All	0	0.84	0.42	0	0	0.65	0.64	0.85	1.05	4.16	8.07	8.81	-0.922595	1	4.05023	NA	—	—
CL3111.Contig3_All	2.47	1.39	1.18	3.89	5.03	1.68	9.59	7.2	24	24.52	8.22	25.75	1.07257	3.01672	3.53669	NA	—	—
Unigene7134_All	0.39	0.77	3.17	0.54	0.58	0.52	0.17	0.28	0.71	0	0	0	-1.40067	-1.90024	-7.17326	5-epiaristolochene 1,3-dihydroxylase [Hordeum vulgare subsp. vulgare]	CYP71D20	F: electron carrier activity; F: heme binding; F: monooxygenase activity; F: oxidoreductase activity, acting on paired donors, with incorporation or reduction of molecular oxygen; C: integral to membrane
CL1470.Contig13_All	3.32	3.37	2.8	0.81	1.39	2.08	0.41	1.8	2.44	0	0	0.37	-1.1488	-1.02918	-4.60486	Thylakoid lumenal 17.9 kDa protein, chloroplastic [Hordeum vulgare subsp. vulgare]	At4g24930	C: chloroplast thylakoid lumen
Unigene29249_All	1.47	0.85	0.86	0	0	0.3	0.29	0	0	0	0	0	-3.31288	-3.35869	-6.72792	NA	—	—
Unigene34835_All	0.38	0.41	0.33	0.55	1.6	2.11	0.63	0.69	0.52	3.19	19.64	1.3	1.92735	0.716207	4.42926	unnamed protein product [Triticum aestivum]	EMB8	F: carboxylesterase activity
CL5974.Contig3_All	5.25	5.63	4.95	2.18	3.11	2.61	0.37	0.19	2.21	0.19	0.1	0.09	-1.00274	-2.5147	-5.38052	hypothetical protein TRIUR3_04720 [Triticum urartu]	—	—
CL10878.Contig4_All	0.48	0.93	1.64	0	0	0	0	0.47	0.23	0	0.24	0	-6.6677	-2.10292	-3.55223	NA	—	—
Unigene14793_All	0	0.81	2.06	0	0	0	0	0	1.38	0	0	0	-6.58496	-1.04064	-6.58496	PREDICTED: leucine-rich repeat extensin-like protein 4 [Eucalyptus grandis]	FH5	F: actin binding; F: phosphoprotein phosphatase activity; P: actin cytoskeleton organization
Unigene45622_All	0	0	0	0	0	0	2.03	2.22	0.44	10.35	6.64	3.42	0	7.28848	9.4101	NA	—	—
Unigene45956_All	0.17	0.03	0	0	0	0.05	1.02	0.07	0.21	0.71	7.37	3.88	-1.58496	2.63005	5.83168	predicted protein [Hordeum vulgare subsp. vulgare]	—	—
Unigene38696_All	0	0	0	0	0.16	0.67	0.48	2.8	1.72	0.32	0.57	2.14	4.80735	7.38082	6.65821	NA	—	—
Unigene21079_All	40.68	23.77	35.91	18.1	29.34	13.02	12.56	9.12	20.05	4.97	5.5	1.52	-0.731131	-1.26603	-3.06528	basic helix-loop-helix protein [Hordeum vulgare subsp. vulgare]	ORG2	F: DNA binding; F: protein binding; C: nucleus; P: regulation of transcription, DNA-dependent; P: transcription, DNA-dependent
Unigene6604_All	16.51	10.97	8.54	70.25	70.63	29.61	268.39	70.77	63.78	555.93	164.1	164.5	2.24282	3.48369	4.61804	Cold-regulated protein BLT14 [Triticum urartu]	BLT14	F: RNA binding; P: response to stress
CL8791.Contig4_All	2.07	0.66	1.22	0.93	1.13	0.47	5.96	0.79	1.73	7.93	46.88	30.01	-0.642715	1.10221	4.42448	putative microsomal glutathione S-transferase 3 [Aegilops tauschii]	—	C: membrane; C: endoplasmic reticulum; C: cytoplasmic membrane-bounded vesicle; C: vacuole
CL3583.Contig1_All	0	0	0	0	0	0	0.04	0	0.09	0.18	2.29	0.97	0	2.22239	6.8413	Leucine Rich Repeat family protein, expressed [Oryza sativa Japonica Group]	AFB2	F: auxin binding; F: inositol hexakisphosphate binding; C: nucleus; C: SCF ubiquitin ligase complex; C: vacuolar membrane;P: auxin mediated signaling pathway; P: defense response; P: multicellular organismal development; P: response to molecule of bacterial origin
CL20789.Contig7_All	0.04	0.16	0.26	2.64	2.51	8.54	0.65	2.47	0.28	1.32	0.38	0.5	4.89534	2.88583	2.2578	predicted protein [Hordeum vulgare subsp. vulgare]	At2g01680	C: integral to membrane; C: plasma membrane
Unigene56674_All	0.12	0	0	0	0	0	0	0	0.12	0.24	2.04	3.81	-2.22239	0	5.44294	Proline-rich receptor-like protein kinase PERK2	PERK2	F: ATP binding; F: protein serine/threonine kinase activity; F: receptor activity; C: integral to membrane; C: plasma membrane
Unigene30688_All	46.85	43.91	129.82	8.72	7.42	1.88	4.95	5.89	4.51	1.86	0.67	3.08	-3.61363	-3.84499	-5.29716	NAC domain-containing protein 21/22 [Aegilops tauschii]	NAC021	F: DNA binding; F: sequence-specific DNA binding transcription factor activity; C: nucleus; P: auxin mediated signaling pathway; P: lateral root development; P: primary shoot apical meristem specification
CL639.Contig3_All	0.76	0.24	0.55	5.45	7.6	6.06	20.84	9.74	8.23	19.8	10.15	20.3	3.62399	4.64609	5.01878	4-coumarate--CoA ligase-like 10 [Hordeum vulgare subsp. vulgare]	4CLL10	F: catalytic activity; C: apoplast; C: chloroplast; P: response to cadmium ion; P: metabolic process; P: flavonoid biosynthesis process"
Unigene85699_All	0.31	0.56	2.82	0.21	0.05	0.1	0.15	0.05	0.05	0	0	0	-3.35755	-3.88362	-6.94251	NA	—	—
Unigene57836_All	0	0	0	1.19	1	0.43	0.67	0.55	0.24	2.93	0.38	0.74	6.44846	5.60486	7.07682	Arginine/serine-rich protein 45 [Hordeum vulgare subsp. vulgare]	SR45	—
Unigene34553_All	0	0	0	1.47	0.97	0.64	0	0	0	0	0	0	6.68182	0	0	LRR receptor-like serine/threonine-protein kinase GSO1 [Hordeum vulgare subsp. vulgare]	GSO1	F: protein serine/threonine kinase activity; F: ATP binding; P: protein phosphorylation
CL20523.Contig1_All	0.53	0.21	0.75	2.91	4.38	5.15	4.25	5.68	5.03	16.6	5.27	7.34	3.0616	3.32773	4.29308	CBL-interacting protein kinase 31 [Triticum urartu]	CIPK31	F: ATP binding; F: protein serine/threonine kinase activity; P: signal transduction
CL27.Contig14_All	0	0.12	1.11	14.69	19.26	9.94	2.65	0.92	0	0.85	0	0	5.14548	1.53727	-0.533124	Probable glutathione S-transferase GSTU6 [Aegilops tauschii]	GSTU6	F: glutathione transferase activity; P: response to stress
CL19771.Contig2_All	0.58	0.02	0.13	0.03	0.08	0.02	5.62	0.02	0.05	0.12	33.15	24.62	-2.48938	2.96246	6.30927	Probable long-chain-alcohol O-fatty-acyltransferase 1 [Brachypodium distachyon]	AT1	F: long-chain-alcohol O-fatty-acyltransferase activity; C: integral to membrane; P: lipid biosynthetic process
Unigene82157_All	0.63	1.84	1.55	2.26	1.59	0	0.63	0	0.31	0	0	0	-0.0585947	-2.0812	-7.06609	NA	—	—
CL1616.Contig1_All	0	0	0	0	0	0	0	0	0	0.99	4.56	1.37	0	0	7.84967	NA	—	—
CL2360.Contig5_All	3.4	2.95	4.85	24.43	28.02	28.98	32.26	26.68	27.21	22.37	18.29	25.69	2.86206	2.94335	2.5666	early salt-stress induced 2-2 [Triticum aestivum]	At4g27520	F: copper ion binding; F: electron carrier activity; C: apoplast; C: chloroplast; C: vacuole
Unigene53234_All	0.2	5.65	1.18	0	0	0	0	0	0	0	0	0	-7.87242	-7.87242	-7.87242	NA	—	—
Unigene15103_All	1.83	0	0	6.81	7.31	4.01	2.35	0	0.02	0	6.9	0.15	3.29278	0.373043	1.94578	Leucoanthocyanidin reductase [Aegilops tauschii]	BAN	F: anthocyanidin reductase activity; F: coenzyme binding; P: flavonoid biosynthetic process; P: negative regulation of flavonoid biosynthetic process
CL8216.Contig24_All	2.97	0	0	0	0	0	0.04	0	0.04	3.39	22.71	4.54	-6.63904	-5.05408	3.3572	hypothetical protein F775_29404 [Aegilops tauschii]	PEX1	C: cell wall; C: extracellular region; P: cellular cell wall organization
CL1395.Contig7_All	1.42	1.59	2.41	3.24	4.6	3.32	11.5	7.24	4.67	20.15	42.47	33.15	1.04197	2.11076	4.14321	ABC transporter C family member 8 [Hordeum vulgare subsp. vulgare]	ABCC8	F: ATP binding; F: xenobiotic-transporting ATPase activity; C: integral to membrane; C: plant-type vacuole; C: vacuolar membrane
Unigene2544_All	0.15	3.77	0	0.07	0	0	0.43	0	0.21	0.51	0	0	-5.44846	-2.59602	-2.89047	hypothetical protein F775_25176 [Aegilops tauschii]	—	—
Unigene34984_All	5.04	2.43	3.25	1.39	2.17	4.15	12.58	4.12	14.7	34.25	78.26	71.4	-0.475502	1.55046	4.10062	gamma-type tonoplast intrinsic protein [Triticum aestivum]	TIP1-1	F: urea transmembrane transporter activity; C: endoplasmic reticulum; C: plant-type vacuole membrane; C: central vacuole; C: integral component of membrane; C: plasma membrane; P: water transport; P: water homeostasis; P: defense response to bacterium; P: hydrogen peroxide transmembrane transport
CL18825.Contig17_All	0.16	0.22	0.08	2.6	5.2	4.4	10.97	6.87	5.32	4.92	1.67	3.3	4.7291	5.65386	4.42626	Cysteine-rich receptor-like protein kinase 26 [Triticum urartu]	CRK7	—
CL6031.Contig6_All	2.81	3.74	2.55	0.08	0	0.08	1.97	3.26	8.1	0.15	0.41	0.24	-5.74226	0.550738	-3.50779	predicted protein [Hordeum vulgare subsp. vulgare]	—	—
CL4906.Contig3_All	1.55	0.82	6.74	1.97	1.37	0.83	0.24	0.75	0.65	0	0.22	0.15	-1.1274	-2.47376	-4.58338	Senescence-associated protein DIN1 [Hordeum vulgare subsp. vulgare]	DIN1	—
CL4753.Contig2_All	1.1	2.29	0	0	0.34	0	0	0	0	0.47	1.3	0.82	-3.23947	-6.82443	-0.392583	NA	—	—
CL3872.Contig32_All	1.46	0.85	2	0	1.75	2.35	0.58	0.29	0.57	0	0	0	-0.0685495	-1.58162	-7.16658	Nudix hydrolase 8 [Aegilops tauschii]	—	—
Unigene44843_All	4.74	3.15	15.06	2.34	0.27	1.24	0.62	0.53	1.14	0.09	0	0.18	-2.57556	-3.32507	-6.35692	Xyloglucan endotransglycosylase/hydrolase protein 8 [Aegilops tauschii]	XTH8	F: xyloglucan:xyloglucosyl transferase activity; F: hydrolase activity, hydrolyzing O-glycosyl compounds; C: apoplast; C: cell wall;P: cellular glucan metabolic process
CL8319.Contig3_All	28.22	23.47	29.49	16.38	15.69	9.23	10.54	6.41	13.36	2.87	2.55	1.82	-0.974983	-1.42133	-3.48706	predicted protein [Hordeum vulgare subsp. vulgare]	—	—
Unigene24788_All	8.36	8.23	2.51	0	0.37	1.51	5.1	3.49	2.96	3.07	0.97	0.46	-3.33711	-0.72568	-2.08558	NA	—	—
CL19543.Contig2_All	3.6	4.98	4.69	6.62	5.12	3.18	0.34	0.22	3.38	0.11	0	0	0.169079	-1.7519	-6.67351	unnamed protein product [Triticum aestivum]	—	—
CL13007.Contig3_All	0	0	0	2.59	1.72	1.59	0.21	0.84	0.1	0.54	0.44	0.54	7.61961	5.26053	5.66297	NA	—	—
CL3611.Contig4_All	0	0	0	0	0	0	0.23	0	0.23	0.93	1.66	0.47	0	3.96963	6.67243	NA	—	—
Unigene2368_All	3.18	1.55	2.85	0	0	0	0.57	0.14	0	0.58	0.15	0.43	-7.98109	-3.39613	-2.70807	NA	—	—
CL10411.Contig2_All	4.34	7.5	5.22	46.93	57.52	50.67	14.45	9.95	12.94	8.37	3.36	6.43	3.1847	1.1301	0.0901466	hypothetical protein F775_30283 [Aegilops tauschii]	—	—
Unigene31700_All	1.98	1.42	2.57	0	0	0	0.66	0	1.92	0.65	0	0.33	-7.63662	-1.20478	-2.59223	NA	—	—
CL8894.Contig6_All	1.53	2.45	3.24	20.57	36.4	32.44	215.49	169.5	179.97	134.3	105.09	134.53	3.63037	6.29001	5.69459	cold-regulated protein [Hordeum vulgare subsp. vulgare]	—	P: response to stress; P: response to water
CL18528.Contig12_All	26	14.69	86.12	10.32	15.04	7.52	1.55	4.93	4.72	0.51	0.1	0.39	-1.94739	-3.5011	-6.98652	predicted protein [Physcomitrella patens]	—	—
CL15166.Contig3_All	1.58	2.63	2.87	1.12	0.49	1.24	0.55	3.51	1.15	0	0	0.19	-1.31279	-0.442466	-5.07529	4-hydroxyphenylacetaldehyde oxime monooxygenase [Hordeum vulgare subsp. vulgare]	CYP71E1	F: electron carrier activity; F: oxidoreductase activity, acting on paired donors, with incorporation or reduction of molecular oxygen; F: heme binding; F: iron ion binding; F: monooxygenase activity; P: oxidation-reduction process
CL1992.Contig4_All	5.41	6.32	5.97	0.66	0.55	0.63	0.66	0.96	2.48	0.3	0.17	0.77	-3.26597	-2.11005	-3.83534	predicted protein [Hordeum vulgare subsp. vulgare]	GP1	C: structural constituent of cell wall
CL537.Contig6_All	3.15	6.48	3.05	26.1	21.67	24.18	52.31	74.46	49.36	69.75	44.46	69.95	2.50444	3.79601	3.86033	36.4 kDa proline-rich protein [Hordeum vulgare subsp. vulgare]	TPRP-F1	P: lipid transport
CL11961.Contig1_All	38.32	29.94	33.41	62.97	68.3	83.86	187.23	227.97	178.95	204.87	139.77	262.09	1.08131	2.54693	2.57716	temperature stress-induced lipocalin [Triticum aestivum]	—	—
CL2105.Contig3_All	0	0	0.06	1.2	0.49	3.95	0	0.18	1.16	0.61	0.22	0.1	6.13955	4.07682	3.53916	PREDICTED: protein argonaute 14-like [Brachypodium distachyon]	MEL1	F: nucleic acid binding; C: nucleolus organizer region; P: gene silencing by RNA; P: histone H3-K9 demethylation; P: microgametogenesis
CL298.Contig8_All	5.42	6.11	8.11	2.81	4.78	3.74	1.32	0.98	2.56	0.39	0.41	0.64	-0.793647	-2.01477	-3.76965	Probable WRKY transcription factor 41 [Hordeum vulgare subsp. vulgare]	WRKY41	F: sequence-specific DNA binding; F: sequence-specific DNA binding transcription factor activity; C: nucleus
CL12650.Contig1_All	0	0	0	0	0	0	0.08	0.08	0.16	0.08	1.33	1.63	0	3.41504	6.66297	NA	—	—
CL1096.Contig13_All	0.51	1.36	2.19	0.07	1.01	2.41	0.78	14.13	18.85	0.8	3.39	14.71	-0.218253	3.05576	2.21883	Hsp70-Hsp90 organizing protein [Hordeum vulgare subsp. vulgare]	HOP P	C: nucleus; C: plasma membrane; P: response to high light intensity; P: response to cadmium ion; P: response to heat; P: response to hydrogen peroxide
CL6421.Contig2_All	0.17	0.27	0.08	0.53	0.94	3.15	2.7	4.73	6.02	5.1	4.9	7.21	3.15131	4.69295	5.04859	Probable folate-biopterin transporter 8, chloroplastic [Hordeum vulgare subsp. vulgare]	At1g04570	C: membrane; C: plastid
Unigene51316_All	0	0	0.28	1.21	3.62	3.59	1.77	2.45	1.63	0.28	0.28	0.53	4.81079	4.2854	1.86129	NA	—	—
Unigene47554_All	0.3	0	0	0	0	0	0.2	0	0.4	0.61	3.33	4.38	-3.41504	0.930737	4.70044	NA	—	—
CL2100.Contig12_All	0.05	0.18	0.06	0	0	2.28	1.25	2.39	3.79	0	7.31	10.15	2.98751	4.67924	5.91268	heat shock protein 101 [Triticum turgidum subsp. durum]	CLPB1	F: ATP binding; F: nucleoside-triphosphatase activity; C: cytosol; C: nucleus; P: cellular response to heat
CL14477.Contig2_All	0.07	0.14	0	0	0	0.27	0.21	0.61	1.42	1.66	12.12	6.7	0.398549	3.34792	6.54057	NA	—	—
Unigene4334_All	4.79	6.13	6.25	131.5	26.17	8.51	7.42	8.21	5.16	4.89	7.93	5.26	0.276	3.27478	0.0745046	ribulose-1,5-bisphosphate carboxylase/oxygenase large subunit [Elymus sibiricus]	rbcL	F: magnesium ion binding; F: ribulose-bisphosphate carboxylase activity; C: chloroplast; P: carbon fixation; P photosynthesis
CL19687.Contig3_All	10.79	3.06	9.67	17.5	16.49	11.24	5.21	3.89	2.39	0.26	0	0.62	0.943392	-1.03351	-4.72394	predicted protein [Hordeum vulgare subsp. vulgare]	Os04g0282	—
CL1006.Contig1_All	0	0.25	0	1.36	0	0.46	3.12	1.72	4.26	4.32	1.72	7.33	2.76081	5.07484	5.6299	Aldehyde dehydrogenase family 3 member F1 [Hordeum vulgare subsp. vulgare]	ALDH3F1	F: aldehyde dehydrogenase [NAD(P)+] activity; C: membrane; C: endoplasmic reticulum; P: cellular aldehyde metabolic process; P: oxidation-reduction process
Unigene47359_All	0	0	0	1.73	3.66	1.58	14.4	4.27	2.12	25.08	11.26	7.32	7.86005	9.43671	10.5071	Low molecular mass early light-inducible protein HV90, chloroplastic	—	C: chloroplast membrane; C: integral to membrane
CL4966.Contig2_All	0.96	0	0	0	0	0	0.42	0	0	5.77	36.3	19.81	-5.02975	-1.15528	5.98055	Probable plastid-lipid-associated protein 3, chloroplastic [Hordeum vulgare subsp. vulgare]	PAP3	C: structural molecule activity
Unigene50040_All	5.63	5.31	8.49	30.4	40.27	40.06	82.3	71.41	51.12	55.41	45.71	69.09	2.51069	3.39807	3.13096	Monodehydroascorbate reductase [Aegilops tauschii]	AFRR	F: flavin adenine dinucleotide binding; F: monodehydroascorbate reductase (NADH) activity; C: cytoplasm; P: cell redox homeostasis
CL5428.Contig12_All	1.66	2.78	13.98	4.71	2.5	2.15	1.5	1.27	0.9	0.2	0.05	0.29	-0.976693	-2.32742	-5.09217	seven trans-membrane protein [Triticum aestivum]	MLO1	F: calmodulin binding; C: integral to membrane; C: plasma membrane; P: defense response; P: response to biotic stimulus
Unigene38079_All	0.06	0.05	0	0	0	0	0.06	0	0	0.67	9.13	0.06	-2	-0.584963	6.36048	Arginine/serine-rich protein 45 [Erythranthe guttata]	SR45	—
CL1343.Contig4_All	0	0	0	0.54	0.65	1.07	0.66	1.69	2.35	1.19	1.86	2.24	6.23522	7.29155	7.46216	NA	—	—
CL7252.Contig2_All	0.28	0.57	0.08	0	0	2.13	1.94	8.74	4.58	0.29	0.93	4.44	1.20903	4.03638	2.6055	PREDICTED: DEAD-box ATP-dependent RNA helicase 30 [Brachypodium distachyon]	Os01g0911	F: ATP binding; F: ATP-dependent helicase activity; F: RNA binding; C: nucleus; P: nuclear-transcribed mRNA catabolic process, nonsense-mediated decay; P: rRNA processing
CL2572.Contig1_All	0	0	0	0	0	0	0	0	0.35	0	4.65	8.07	0	3.62449	8.72905	NA	—	—
CL728.Contig3_All	0	3.1	0.98	0.4	0.8	0	0	0	0.39	0	0	0	-1.75709	-3.31841	-7.09099	hypothetical protein F775_17041 [Aegilops tauschii]	—	—
CL19509.Contig4_All	0.64	0.21	0.15	0.89	1.48	4.87	9.42	5.79	1.42	4.63	2.76	1.46	2.85599	4.05572	3.14568	Flavonoid 3'-monooxygenase [Hordeum vulgare subsp. vulgare]	CYP75B2	F: electron carrier activity; F: oxidoreductase activity, acting on paired donors, with incorporation or reduction of molecular oxygen; F: heme binding;; F: monooxygenase activity; P: response to UV; P: oxidation-reduction process
CL1009.Contig4_All	0.05	0.1	0.15	16.12	19.52	9.4	43.82	25	31.81	79.81	20.95	48.53	7.2301	8.38988	8.95894	Leucine-rich repeat extensin-like protein 5 [Hordeum vulgare subsp. vulgare]	LRX5	C: cytoplasmic membrane-bounded vesicle
Unigene5870_All	0.4	0.86	0.67	0.95	1.28	0.66	8.07	7.68	7.18	8.95	3.77	8.13	0.582469	3.57056	3.43337	NA	—	—
CL17006.Contig22_All	9.46	20.73	26.15	24.03	22.26	12.94	2.47	5.22	13.41	1.39	1.32	3.29	0.0721685	-1.41692	-3.23113	WRKY2 transcription factor [Triticum aestivum]	WRKY33	F: protein binding; F: sequence-specific DNA binding; F: sequence-specific DNA binding transcription factor activity; C: nucleus; P: camalexin biosynthetic process; P: cellular heat acclimation; P: defense response to bacterium; P: defense response to fungus; P: positive regulation of autophagy; P: response to chitin; P: response to cold; P: response to salt stress; P: response to water deprivati…
Unigene96559_All	6.99	8.52	9.37	4.73	3.83	2.91	0.44	0.98	0.66	1.58	0.41	0.69	-1.11712	-3.58033	-3.21468	Bifunctional nuclease 1 [Triticum urartu]	BBD1	F: nuclease activity; P: defense response to fungus; P: nucleic acid phosphodiester bond hydrolysis
Unigene31692_All	0.19	0.06	0.06	0.13	1.63	2.21	7.58	9.85	2.77	2.18	1.89	0.5	3.6788	6.02594	3.88185	Chalcone synthase 1 [Sorghum bicolor]	CHS1	F: naringenin-chalcone synthase activity; C: nucleus; C: plant-type vacuole membrane; P: response to wounding; P: response to jasmonic acid; P: response to UV-B; P: response to gravity; P: response to oxidative stress; P: auxin polar transport; P: chalcone biosynthetic process; P: regulation of anthocyanin biosynthetic process
CL17006.Contig17_All	5.85	13.32	11.01	11.25	11.74	4.18	1.9	1.64	4.7	0.54	0.44	1.43	-0.151578	-1.87288	-3.64649	WRKY33 transcription factor [Triticum aestivum]	WRKY33	F: protein binding; F: sequence-specific DNA binding; F: sequence-specific DNA binding transcription factor activity; C: nucleus; P: camalexin biosynthetic process; P: cellular heat acclimation; P: defense response to bacterium; P: defense response to fungus; P: positive regulation of autophagy; P: response to chitin; P: response to cold; P: response to salt stress; P: response to water deprivati…
CL15174.Contig5_All	0.14	0.24	0	0.35	1.17	4.21	3.29	5.43	4.22	4.74	8.63	9.58	3.87699	5.05222	5.87888	Stress-related protein [Hordeum vulgare subsp. vulgare]	SRP	P: response to stress
CL14275.Contig2_All	13.7	17.64	26.23	38.13	64.05	73.91	121.71	138.61	68.98	101.68	187.74	194.65	1.61292	2.51601	3.07183	hypothetical protein F775_26753 [Aegilops tauschii]	—	C: cytoplasmic membrane-bounded vesicle; C: vacuole
CL20900.Contig2_All	0	0	0	0	0	0	0.3	0	0.13	0.19	5.11	2.23	0	3.87447	7.97154	NA	—	—
Unigene59720_All	0	0	0	0	0	0	0	0	0.09	0	1.95	1	0	1.87447	6.62449	hypothetical protein AURANDRAFT_71268, partial [Aureococcus anophagefferens]	—	—
CL16548.Contig3_All	0.27	0.06	0.03	0.39	0.7	0.37	2.08	0.37	1.51	2.89	12.45	15.98	2.0199	3.45943	6.44294	PREDICTED: DIMBOA UDP-glucosyltransferase BX8-like [Brachypodium distachyon]	Bx8	—
CL20593.Contig5_All	1.87	12.01	0	0	0	0	0	0	0.68	1.73	0.94	0	-8.85487	-4.31055	-2.37374	PREDICTED: leucine-rich repeat extensin-like protein 3 [Prunus mume]	GP1	C: structural constituent of cell wall
Unigene41571_All	0.96	1.24	3.46	0	0	0	0	0	0	0	0	0	-7.5597	-7.5597	-7.5597	NA	—	—
CL948.Contig8_All	4.23	1.69	4.31	14.79	12.08	3.44	3.23	0.07	0.19	0.35	0	0.1	1.56699	-1.55151	-4.47503	CBFIVd-A22 [Triticum aestivum]	DREB1B	F: DNA binding; F: sequence-specific DNA binding transcription factor activity; C: nucleus;P: regulation of transcription, DNA-templated
CL9720.Contig2_All	12.57	12.69	22.46	2.06	7.95	5.46	3.68	2.09	10.38	0.91	0.77	3.48	-1.62512	-1.56306	-3.20915	predicted protein [Hordeum vulgare subsp. vulgare]	HRGP	C: primary cell wall; P: cellular cell wall organization
CL5729.Contig8_All	0	0	0	0	0	0.78	0.26	2.28	0.5	0.26	0.52	2.34	4.73697	6.66297	6.70044	Pheophorbide a oxygenase, chloroplastic [Aegilops tauschii]	—	—
CL7033.Contig8_All	1.33	4.23	1.23	4.6	4.09	1.71	0.1	0.08	1.39	0	0	0.1	0.6151	-2.11265	-5.82231	retrotransposon protein, putative, unclassified [Oryza sativa Japonica Group]	AtMg00310	F: RNA-directed DNA polymerase activity; F: RNA binding; P: RNA-dependent DNA replication
Unigene26642_All	12.85	12.36	55.36	0.71	3	5.68	4.38	8.83	21.35	3.24	18.54	31.27	-3.10105	-1.22114	-0.60289	77/Heat stress transcription factor A-2a [Hordeum vulgare subsp. vulgare]	HSFA2A	F: sequence-specific DNA binding; F: sequence-specific DNA binding transcription factor activity; C: nucleus; C: plastid; P: regulation of transcription, DNA-templated
Unigene32909_All	0	0	0	4.43	5.24	1.4	0.63	0.25	0.19	0.06	0	0	8.52748	5.1565	1	CRT/DRE binding factor 16 [Triticum monococcum]	CBF16	F: DNA binding; F: sequence-specific DNA binding transcription factor activity; C: nucleus; P: response to stress
Unigene57460_All	0	0.55	3.12	0	0	0	0	0	0	0	0	1.69	-6.9386	-6.9386	-1.10571	Xanthine dehydrogenase [Hordeum vulgare subsp. vulgare]	XDH	—
CL17893.Contig2_All	0.06	0.06	0	0	0.06	0.92	0.23	1.21	4.53	0	0.83	2.57	2.92892	5.52115	4.71319	PREDICTED: 23.6 kDa heat shock protein, mitochondrial [Brachypodium distachyon]	HSP23.6	C: mitochondrion; P: response to heat
CL5455.Contig6_All	0.06	0.03	0.03	0	0.03	0	0.13	0	0.12	1.79	7.26	1.76	-1.26303	1.11548	6.49319	hypothetical protein TRIUR3_12948 [Triticum urartu]	—	—
CL12171.Contig1_All	6.59	5.32	3.91	23.92	32.69	29.51	32.84	21.9	12.82	32.21	22.22	27.38	2.4446	2.09442	2.37053	Fatty acid desaturase 2-like protein [Aegilops tauschii]	SLD2	—
CL3810.Contig5_All	1.55	1.37	1.44	11.9	13.8	9.77	13.1	9.31	7.64	8.36	4.29	7.36	3.0242	2.78496	2.19832	predicted protein [Hordeum vulgare subsp. vulgare]	—	F: transferase activity, transferring glycosyl groups
CL2088.Contig7_All	30.45	26.53	32.66	3.62	3.31	5.86	15.19	14.74	16.35	8.54	7.34	15.55	-2.80913	-0.953754	-1.512	F-box/kelch-repeat protein At1g23390 [Hordeum vulgare subsp. vulgare]	At1g23390	—
Unigene53679_All	0	0	0	8.45	4.88	0.74	0	0.07	0	1.28	0.46	0.23	8.87344	1.58496	6.03709	NA	—	—
Unigene12175_All	3.45	9.32	10.41	0.97	0.74	1.58	0.49	2.62	2.18	0.16	0.22	0.46	-2.81672	-2.13154	-4.78635	unnamed protein product [Triticum aestivum]	—	—
Unigene39201_All	0	0	0	1.43	1.62	0.81	0	0.4	0.39	0	0	0.2	7.00749	4.71882	2.73697	Cinnamoyl-CoA reductase 1 [Aegilops tauschii]	CCR1	F: nucleotide binding; F: catalytic activity; F: coenzyme binding; P: cellular metabolic process; P: lignin biosynthesis
Unigene29287_All	3.39	3.13	2.34	2.65	3.42	3.53	0.22	0.25	0	0	0.09	0	0.115728	-4.2062	-6.33173	Arginine/serine-rich protein 45 [Brachypodium distachyon]	SR45	—
Unigene39444_All	0.45	1.03	0.41	0.85	2.27	0.49	3.58	3.06	1.92	5.52	23.77	8.28	0.933613	2.17922	4.31312	chopper chaperone [Hordeum vulgare subsp. vulgare]	CCH	F: metal ion binding; C: chloroplast;P: high-affinity iron ion transmembrane transport; P: cellular copper ion homeostasis P: response to reactive oxygen species; P: response to cadmium ion; P: response to salt stress;
Unigene57330_All	13.2	14.51	2.3	2.98	8.53	17.16	3.52	4.62	5.14	0.58	0.3	0.3	-0.0659014	-1.17619	-4.66858	NA	—	—
Unigene1929_All	2.28	3.03	1.07	0.13	0	1.65	0.2	0.73	0.07	0	0	0.07	-1.8336	-2.67356	-6.14749	Proline-rich receptor-like protein kinase PERK9	PERK9	F: ATP binding; F: protein serine/threonine kinase activity; C: integral to membrane; C: plasma membrane
Unigene16034_All	1.29	2.02	2.43	9.87	12.54	15.59	52.2	44.64	23.7	54.41	53.86	81.86	2.72688	4.39232	5.04979	Beta-glucosidase 31 [Hordeum vulgare subsp. vulgare]	BGLU31	F: beta-glucosidase activity; F: cation binding; P: carbohydrate metabolic process
Unigene60186_All	3.26	6.41	8.51	56.26	45.26	32.6	14.97	10.13	8.54	2.91	2.17	2.82	2.8831	0.887826	-1.20243	putative aquaporin TIP4-1 [Triticum urartu]	TIP4-1	F: transporter activity; C: integral component of membrane; P: transport
CL3818.Contig5_All	0.36	1.87	2.34	0	0	0.07	0	0.18	0.33	0.33	0.09	0	-5.66613	-3.13561	-3.40979	hypothetical protein TRIUR3_33653 [Triticum urartu]	—	—
Unigene59248_All	3.48	2.38	0.17	1.23	1.74	1.04	0.17	0.17	0.85	0.17	0	0	-0.588556	-2.3412	-4.98809	Apyrase [Triticum urartu]	—	—
CL18412.Contig2_All	11.74	7.6	2.43	126.03	93.28	59.72	82.62	55.75	21.6	143.26	87.95	93.3	3.68001	2.87739	3.89785	predicted protein [Hordeum vulgare subsp. vulgare]	—	—
CL21624.Contig12_All	0.25	0.42	2.52	0.43	0.59	0.17	0.08	0	0.08	0	0	0	-1.42259	-4.22995	-6.73245	NA	—	—
CL12203.Contig4_All	21.23	17.67	14.07	23.08	55.88	60.99	92.78	73.62	93.18	75.93	276.5	242.65	1.40166	2.29293	3.48984	glutathione transferase [Hordeum vulgare subsp. vulgare]	GSTF1	F: glutathione transferase activity
Unigene27512_All	35.07	7.33	10.14	20.88	25.21	31.17	9.29	2.47	6.1	0.95	0.9	1.68	0.556305	-1.55668	-3.89568	plasma membrane intrinsic protein PIP2;7 [Hordeum vulgare]	PIP2-7	F: transporter activity; C: integral to membrane; C: plasma membrane; P: transmembrane transport; P: water transport
CL2578.Contig8_All	1.87	4.54	2.72	2.95	2.1	1.03	1.03	0	1.02	0	0	0	-0.586544	-2.14797	-8.24951	hypothetical protein TRIUR3_03610 [Triticum urartu]	—	—
CL21311.Contig2_All	0	0.09	0.06	0.19	0.93	0.54	2.32	3.53	9.25	3.98	1.11	5.8	3.37504	6.56033	6.08879	predicted protein [Hordeum vulgare subsp. vulgare]	—	C: cytoplasmic membrane-bounded vesicle;
CL21658.Contig3_All	0.77	0.22	0.07	0.25	0.39	0.46	4.27	2.03	2.83	21.28	28.63	30.55	0.0534393	3.10655	6.24614	Serine carboxypeptidase-like 51 [Aegilops tauschii]	—	F: serine-type carboxypeptidase activity; C: cytoplasmic membrane-bounded vesicle; P: proteolysis
CL18545.Contig7_All	40.57	49.71	44	256.26	249.59	214.25	626.6	566.79	505.8	495.18	245.55	354.64	2.42295	3.66153	3.0281	BLT101 [Dasypyrum villosum]	LT101.1	C: integral component of membrane; P: response to stress
CL102.Contig1_All	4.54	26.64	33.46	0	0.34	9.68	0.51	26.05	36.48	0	0.27	23.37	-2.68811	-0.0361597	-1.45059	PREDICTED: serine/arginine-rich splicing factor SR33 [Brachypodium distachyon]	SR33	—
Unigene8091_All	0	0	0	0	0	0.05	0.7	0	0.93	2.59	0.94	0.45	1.22239	5.77259	7.05166	Aspartyl-tRNA synthetase, cytoplasmic [Aegilops tauschii]	—	—
Unigene22585_All	0.85	0.23	0.14	9.49	15.53	25.76	74.73	56.69	44.34	28.51	7.87	19.38	5.37931	7.17058	5.51428	hypothetical protein TRIUR3_10953 [Triticum urartu]	—	—
CL537.Contig8_All	1.02	1.09	0.09	1.36	1.04	1.54	6.67	2.83	6.2	11.42	40.3	17.61	0.840692	2.83519	4.9779	36.4 kDa proline-rich protein [Hordeum vulgare subsp. vulgare]	TPRP-F1	P: lipid transport
Unigene71499_All	0	0	0	0	0	0	0	0	0	0.31	2.51	0.63	0	0	6.84549	NA	—	—
Unigene40506_All	1.69	0	0	0	0	0	2.9	0	0.75	8.74	39.31	17.59	-5.83289	1.09785	5.26251	NA	—	—
CL5146.Contig4_All	6.38	11.37	13.53	1.01	1.72	2.08	2.55	5.47	8.92	1.53	1.9	3.87	-2.70113	-0.884807	-2.09927	predicted protein [Hordeum vulgare subsp. vulgare]	At1g33420	F: zinc ion binding; C: nucleus; P: regulation of transcription, DNA-dependen; P: transcription, DNA-dependent
Unigene5442_All	2.24	4.74	4.61	67.19	88.47	95.92	305.71	255.83	300.1	273.55	142.76	239.44	4.44006	6.21613	5.82219	dehydrin-/LEA group 2-like protein [Lophopyrum elongatum]	CS120	P: response to stress; P: response to water
CL3238.Contig18_All	17.1	2.36	1.07	31.44	17.66	2.92	0	4.32	0.23	1.39	0	0	1.34133	-2.17063	-3.86397	NA	—	—
Unigene11488_All	3.18	6.62	15.19	4.1	3.51	3.21	0.5	0.52	1.87	0.15	0.25	0.31	-1.20765	-3.11221	-5.13739	WRKY transcription factor 23 [Hordeum vulgare subsp. vulgare]	WRKY23	F: protein binding; F: sequence-specific DNA binding; F: sequence-specific DNA binding transcription factor activity; C: nucleus; P: defense response to bacterium; P: defense response to fungus; P: regulation of defense response to virus by host; P: response to chitin; P: response to salicylic acid stimulus; P: response to wounding
Unigene20694_All	0.32	2.38	0	3.65	0	2.97	0	0	0	0.12	0	0	1.29072	-6.49719	-4.27479	NA	—	—
CL19450.Contig3_All	0.31	0.12	0.05	5.03	3.53	1.36	0.49	0.3	0.07	2.84	0.35	0.26	4.36923	0.841302	2.84549	Putative serine incorporator [Aegilops tauschii]	—	—
CL5346.Contig14_All	0.82	0.27	0.03	10.15	5.07	3.82	0.61	0.81	3.33	5.14	1.47	1.35	4.08746	2.08443	2.82927	Sucrose:sucrose 1-fructosyltransferase [Aegilops tauschii]	1-SST	F: sucrose alpha-glucosidase activity; F: sucrose 1F-fructosyltransferase activity; P: carbohydrate metabolic process
CL13723.Contig5_All	2.59	1.38	1.59	11.47	14.6	9.24	4.54	4.1	2.53	12.64	6.47	9.16	2.66692	1.00647	2.34612	Protein NRT1/ PTR FAMILY 6.4 [Hordeum vulgare subsp. vulgare]	NPF6.4	F: transporter activity; C: membrane; P: transport
CL4906.Contig9_All	7.17	15.47	60.64	15.49	14.07	5.03	1.29	2.22	10.71	1.25	0	0	-1.26762	-2.55005	-6.03507	Senescence-associated protein DIN1 [Hordeum vulgare subsp. vulgare]	DIN1	—
Unigene37150_All	0	0	0	1.82	2	0.6	0.6	0.39	0	1	0.2	0	7.20294	5.04439	5.32193	Anthocyanidin 5,3-O-glucosyltransferase [Aegilops tauschii]	RhGT1	F: transferase activity, transferring hexosyl groups; P: metabolic process; P : flavonoid biosynthesis
Unigene33303_All	0.61	1.44	1.09	0.12	0.37	0.12	0	0	0	0	0	0	-2.36388	-6.70966	-6.70966	hypothetical protein TRIUR3_02021 [Triticum urartu]	—	—
Unigene78423_All	0	0	0	0	0	0	0	0	0	0	4.73	0	0	0	7.30682	NA	—	—
CL20409.Contig23_All	14.37	20.26	22.38	9.23	10.08	10	5.68	8.65	18.34	1.65	1.19	2.86	-0.959822	-0.803249	-3.32218	Fructan 6-exohydrolase [Brachypodium distachyon]	6-FEH	F: phosphatidylinositol phosphate kinase activity; F: ATP binding; F: fructan beta-(2,6)-fructosidase activity; P: carbohydrate metabolic process; P: cellular protein metabolic process; P: phosphatidylinositol phosphorylation
CL20409.Contig2_All	25.09	39.4	43.24	10.17	10.14	7.6	17.67	14.75	27.63	0.76	0.72	4.31	-1.94857	-0.843184	-4.21771	fructan 6-exohydrolase [Triticum aestivum]	6-FEH	F: fructan beta-(2,6)-fructosidase activity; P: carbohydrate metabolic process
CL859.Contig1_All	6.07	4	2.68	6.45	11.14	17.63	46.27	39.29	31.14	46.49	40.81	34.37	1.4659	3.19424	3.2544	Protein TRANSPARENT TESTA 12 [Hordeum vulgare subsp. vulgare]	TT12	F: drug transmembrane transporter activity; F: solute:hydrogen antiporter activity; C: integral to membrane; C: plant-type vacuole membrane; P: maintenance of seed dormancy; P: proanthocyanidin biosynthetic process
Unigene44902_All	0	0	0	0	0	0	0	0	0	0	2.73	0.23	0	0	6.62936	NA	—	—
CL716.Contig11_All	2.23	2.66	1.31	17.88	13.52	8	3.57	2.3	3.11	4.37	19.87	8.14	2.66786	0.534447	2.38476	TPA: NAC transcription factor [Hordeum vulgare subsp. vulgare]	NAC71	P: transcription, DNA-templated
CL6718.Contig9_All	0.15	0	0	6.28	6.03	1.13	62.75	2.33	6.21	2.39	0.46	0.15	6.30485	8.71202	4.14136	hypothetical protein TRIUR3_01226 [Triticum urartu]	—	—
Unigene10239_All	196.74	234.51	430.3	134.84	88.76	50.73	30.52	26.82	51.94	16.42	4.99	16.37	-1.65102	-2.97891	-4.51124	Beta-glucosidase 5 [Triticum urartu]	BGLU3	F: beta-glucosidase activity; F: cation binding; P: carbohydrate metabolic process
CL10025.Contig2_All	5.22	4.88	4.58	19.62	31.68	29.26	62.48	32.46	8.97	19.19	8.61	32.68	2.45621	2.82341	2.04261	Glucan endo-1,3-beta-glucosidase [Hordeum vulgare subsp. vulgare]	VIT_06s00	F: hydrolase activity, hydrolyzing O-glycosyl compounds; C: apoplast; C: cytoplasmic membrane-bounded vesicle; C: vacuole; C: cell wall; C: plasma membrane; P: defense response to fungus, incompatible interaction; P: response to cold; P: response to salt stress; P: carbohydrate metabolic process; P: response to bacterium
CL14370.Contig2_All	0.43	0.53	0.7	5.97	7.48	5.03	14.29	14.84	20.43	22.99	7.32	22.55	3.47671	4.89992	4.99292	Late embryogenesis abundant protein Lea14-A [Triticum aestivum]	LEA14-A	P: response to desiccation
Unigene51778_All	0	0	0	0	0	0	1.74	0	0.14	1.89	17.5	3.66	0	5.97728	9.58559	6-phosphofructokinase 3 [Triticum urartu]	PFK3	F: 6-phosphofructokinase activity; F: ATP binding; C: 6-phosphofructokinase complex; P: fructose 6-phosphate metabolic process; P: glycolytic process
Unigene32314_All	0	0	0	0.18	0	0.21	0	0.18	0	0	2.84	0.56	3.73697	2.73697	6.82867	NA	—	—
CL19677.Contig5_All	0.21	0.33	1.01	3.95	7.87	4.49	3.23	1.58	1.32	2.58	0.7	0.78	3.39542	1.98362	1.38921	PREDICTED: cysteine-rich receptor-like protein kinase 10 isoform X2 [Brachypodium distachyon]	CRK10	F: protein serine/threonine kinase activity; F: ATP binding; C: plasma membrane; P: protein phosphorylation
CL1628.Contig10_All	3.33	2.8	1.2	3.45	6.24	6.4	15.54	15.57	23.22	12.01	4.56	9.17	1.13428	2.88986	1.81213	Cold-regulated 413 plasma membrane protein 2 [Hordeum vulgare subsp. vulgare]	COR413PM2	C: vacuole; P: response to sucrose; P: response to glucose; P: response to fructose; P: cold acclimation; P: response to abscisic acid; P: cellular response to water deprivation
Unigene5220_All	0	0	0	0.46	1.67	0.79	0.62	0.49	0.23	0.37	0.2	0	6.60486	5.48113	4.27302	hypothetical protein F775_08832 [Aegilops tauschii]	—	—
Unigene25469_All	0	4.3	0	0	0	0	0	0.3	0	0.64	0	0	-7.16993	-3.75489	-2.71049	PREDICTED: vegetative cell wall protein gp1-like [Pyrus x bretschneideri]	—	—
CL9833.Contig3_All	0.25	0.61	0.37	8.98	4.77	4.36	3.86	1.48	0.12	4.38	4.59	2.51	3.88006	2.15024	3.22239	predicted protein [Hordeum vulgare subsp. vulgare]	—	—
Unigene33625_All	0	0	0.07	0	6.91	0	0	0	0.07	0.72	0	0	6.26679	0	3.03953	hypothetical protein F775_01097 [Aegilops tauschii]	—	—
CL2561.Contig16_All	2.94	4.83	0.75	0.41	0	0	0	0	0	0	0	0	-4.37716	-8.14975	0	GDSL esterase/lipase At1g28600 [Hordeum vulgare subsp. vulgare]	At1g28600	F: hydrolase activity; C: cytoplasmic membrane-bounded vesicle
Unigene36971_All	4.51	0	0	0	0	0	0.97	0.17	0	0.21	0	0	-7.2384	-1.97788	-4.29981	PREDICTED: chaperone protein ClpB1-like [Brachypodium distachyon]	CLPB1	F: ATP binding; F: nucleoside-triphosphatase activity; C: cytosol; C: nucleus; P: cellular response to heat
Unigene3081_All	0.23	0	0	0	0	0	0	0	0	1.37	5.1	3.7	-3.05889	-3.05889	5.34625	predicted protein [Hordeum vulgare subsp. vulgare]	—	—
CL19993.Contig10_All	14.47	12.35	29.42	7.85	7.39	14.47	1.84	1.86	3.17	213.82	200.55	395.59	-0.882274	-2.97227	3.88526	Transcription factor PIF3 [Aegilops tauschii]	PIF3	F: DNA binding; F: phytochrome binding; F: sequence-specific DNA binding transcription factor activity; C: nucleus; P: chlorophyll biosynthetic process; P: gibberellic acid mediated signaling pathway; P: heme biosynthetic process; P: negative gravitropism; P: negative regulation of photomorphogenesis
Unigene12105_All	0.27	0.1	0.13	0.76	0.5	0.21	0.88	0.64	0.28	2.1	12.39	4.26	1.55582	1.848	5.22882	PREDICTED: acyltransferase-like protein At1g54570, chloroplastic [Brachypodium distachyon]	At1g54570	C: plastoglobule;
CL9171.Contig6_All	0.73	0.72	0.42	6.38	7.51	7.63	7.34	4.87	2.15	8.97	4.39	3.55	3.52457	2.94095	3.17677	predicted protein [Hordeum vulgare subsp. vulgare]	—	C: membrane; C: cytoplasmic membrane-bounded vesicle
CL8894.Contig1_All	0.29	1.54	3.4	6.52	11.92	10.7	80.87	74.71	79.25	44.37	24.34	67.24	2.47812	5.48866	4.70012	cold-regulated protein [Hordeum vulgare subsp. vulgare]	—	—
Unigene58318_All	2.46	0.89	0.87	9.49	10.25	17.74	6.5	2.59	3.13	7.91	1.63	1.45	3.15081	1.53393	1.38088	predicted protein [Hordeum vulgare subsp. vulgare]	—	—
Unigene43661_All	3.33	4.85	7.44	3.36	4.12	2.24	0.71	0.55	0.67	0.17	0	0.15	-0.684366	-3.01672	-5.56478	NA	—	—
CL16313.Contig3_All	0.72	0	2.13	0	0.24	0.48	0	0	0	0	0	0.73	-1.97005	-6.57491	-1.93105	NA	—	—
CL7033.Contig5_All	7.5	21.04	9.43	8.4	20.97	9.86	2.33	1.32	19.64	0.17	0.43	2.08	0.0470973	-0.705149	-3.82456	hypothetical protein F775_52422 [Aegilops tauschii]	TIFY3A	F: protein binding; C: nucleus; P: defense response; P: regulation of transcription, DNA-dependent; P: transcription, DNA-dependent
Unigene41413_All	0.51	0.66	1.58	0	0	0	0.39	2	5.09	0.34	0	0.34	-6.51833	1.44361	-1.99476	predicted protein [Hordeum vulgare subsp. vulgare]	—	—
CL7148.Contig6_All	0.88	0.11	0.06	6.9	7.18	6.9	3.69	2.37	1.48	12.19	28.48	13.9	4.32055	2.84418	5.69965	Cytochrome P450 98A1 [Triticum aestivum]	CYP98A1	F: electron carrier activity; F: oxidoreductase activity, acting on paired donors, with incorporation or reduction of molecular oxygen; F: heme binding; F: monooxygenase activity; P: oxidation-reduction process
CL16575.Contig1_All	0	0	0	0.22	0.44	0	0.33	2.41	0.22	0.55	0.23	0	4.45943	6.62449	4.70044	Putative homeobox-leucine zipper protein HOX18 [Aegilops tauschii]	HOX18	C: nucleus; P: regulation of transcription, DNA-dependent; P: rhythmic process; P: transcription, DNA-dependent
CL574.Contig4_All	1.24	0.54	0.24	0.51	6.82	17.88	5.03	8.7	2.47	10.55	15.24	4.71	3.64157	3.00357	3.91638	predicted protein [Hordeum vulgare subsp. vulgare]	—	C: membrane; C: plastid
CL8176.Contig7_All	9.75	0	0	0	0	0	1.71	0	0	7.96	20.56	16.3	-8.34725	-2.49759	2.19771	hypothetical protein F775_31493 [Aegilops tauschii]	—	—
CL10722.Contig2_All	1.11	0.93	1.1	0	0.8	0.32	0.16	0.31	1.24	0	0	0	-1.47444	-0.876768	-6.70966	NA	—	—
CL2457.Contig6_All	1.34	1.46	1.19	11.66	12.53	9.26	5.48	4.02	11.6	5.52	2.91	5.5	3.06755	2.40278	1.80373	Probable protein phosphatase 2C 30 [Hordeum vulgare subsp. vulgare]	Os03g0268	F: metal ion binding; F: protein serine/threonine phosphatase activity; C: plastid; P: response to water deprivation; P: response to cold; P: protein dephosphorylation; P: negative regulation of abscisic acid-activated signaling pathway;P: regulation of stomatal movement;
CL10580.Contig1_All	0	0	0.1	2.42	1.5	1.19	0	0.39	0.1	0.1	0	0.4	5.41222	2.05889	2.08746	NA	—	—
CL7233.Contig7_All	2.78	2.28	2.14	16.25	18.11	12.45	35.88	23.75	11.24	35.58	20.52	44.8	2.70075	3.29911	3.80879	polyphenol oxidase [Triticum aestivum]	—	F: catechol oxidase activity; F: metal ion binding; C: chloroplast thylakoid lumen
Unigene1211_All	0	0	0	0.59	0.47	0.43	0.6	0.36	0.62	0.47	1.81	1.34	5.63421	5.71882	6.91488	NA	—	—
Unigene17728_All	0	0	0	0.08	0	0	1.15	2.05	1.89	1.7	1.96	0.54	1.73697	7.40656	7.12928	Phytosulfokine receptor 2 [Aegilops tauschii]	NRPB1	F: DNA binding; F: DNA-directed RNA polymerase activity; F: protein binding; C: chloroplast; C: DNA-directed RNA polymerase II, core complex; C: plasmodesma; C: vacuole; P: transcription from RNA polymerase II promoter
Unigene47657_All	2.45	3.74	3.11	2.29	1.42	0.62	0.73	0.28	0.39	0.11	0.06	0.06	-1.10286	-2.7318	-5.33752	predicted protein [Hordeum vulgare subsp. vulgare]	—	—
CL710.Contig1_All	1.29	0.49	0.4	9.1	7.67	6.04	19.62	6.15	3.53	15.08	4.29	2.51	3.38727	3.7485	3.32721	TaAP2-B [Triticum turanicum]	AP2	F: DNA binding; F: sequence-specific DNA binding transcription factor activity; C: nucleus; P: cell differentiation
CL3209.Contig6_All	0.6	0.15	0.03	3.47	4.39	3.55	3.99	2.72	1.75	4.7	3.62	3.16	3.87068	3.43911	3.8795	4-coumarate--CoA ligase 4CL1 [Lolium perenne]	4CL2	F: 4-coumarate-CoA ligase activity; F: ATP binding; P: response to UV; P: phenylpropanoid metabolic process; P: pollen exine formation
CL19695.Contig3_All	0.12	0.35	0.12	0.12	0.48	3.09	2.14	6.73	1.53	1.56	3.41	2.16	2.64483	4.13972	3.59512	NA	—	—
CL3500.Contig3_All	2.67	10.32	10.42	5.21	10.79	8.27	0.38	1	3.24	0.14	0.58	1	0.0520492	-2.34116	-3.76664	MATE efflux family protein 9 [Triticum urartu]	DTXL5	F: drug transmembrane transporter activity; F: antiporter activity; C: membrane; P: drug transmembrane transport
CL15763.Contig3_All	0.26	0	0.27	0.6	1.2	0.74	5.92	2.61	4.97	17.6	14.31	39.4	2.2338	4.64386	7.045	Dehydrin DHN3 [Triticum urartu]	DHN3	P: response to water; P: response to stress
CL16978.Contig2_All	2.64	3.29	3.23	0	0.1	0.03	0.03	0	0	2.91	0.61	1.67	-6.03185	-7.51728	-0.819613	Probable LRR receptor-like serine/threonine-protein kinase At3g47570 [Sorghum bicolor]	At3g47570	F: ATP binding; F: protein kinase activity;P: protein phosphorylation
Unigene19370_All	1.92	2.24	0.36	16.77	11.12	8.01	127.1	103.98	79.72	229.03	94.3	160.23	2.98959	6.10352	6.74123	Phytosulfokine receptor 2 [Aegilops tauschii]	At3g02880	F: ATP binding; F: protein kinase activity; F: receptor activity; C: anchored to plasma membrane; C: integral to membrane; C: plant-type cell wall; C: plasmodesma; P: response to abscisic acid stimulus
Unigene51265_All	0.04	0	0	0	0.04	1.32	0.93	2.65	2.11	0.27	0.46	2.28	4.51307	6.56732	5.64866	Ubiquitin [Medicago truncatula]	UBQ9	C: cell wall; C: nucleolus; C: vacuolar membrane
Unigene29349_All	0.05	0.04	0	0.1	1.39	11.2	0.32	11.95	0.96	0.03	2.82	0	6.98755	7.04767	4.83794	PREDICTED: putative receptor-like protein kinase At3g47110 [Brachypodium distachyon]	At3g47110	F: nucleotide binding; F: transferase activity, transferring phosphorus-containing groups; C: cytoplasmic membrane-bounded vesicle;
CL2179.Contig19_All	2.28	2.13	0.46	0.89	0	1.85	0.78	0	0	0	0	0	-0.82449	-2.60585	-7.34282	pseudo-response regulator [Triticum urartu]	PRR37	F: two-component response regulator activity; C: nucleus; P: regulation of transcription, DNA-dependent; P: rhythmic process; P: transcription, DNA-dependent
Unigene16098_All	10.07	16.07	18.43	1.83	3.28	4.25	1.7	1.07	5.11	0.49	0.39	1.63	-2.25149	-2.49981	-4.15031	E3 ubiquitin-protein ligase EL5 [Aegilops tauschii]	EL5.1	F: ubiquitin-protein ligase activity; F: zinc ion binding; C: integral to membrane; C: plasma membrane; P: cell division; P: root development
CL12653.Contig5_All	1.1	1.47	0.88	0	0	0	0.64	0.07	0.66	1.24	0.86	1.3	-6.84549	-1.33242	-0.0210616	Proline-rich receptor-like protein kinase PERK2 [Hordeum vulgare subsp. vulgare]	PERK2	F: ATP binding; F: protein serine/threonine kinase activity; F: receptor activity; C: integral to membrane; C: plasma membrane
CL2048.Contig13_All	0.6	0.12	0.03	0.24	0.28	4.46	0.29	16.63	5.25	0.07	0.52	1.22	2.73118	4.88557	1.27103	predicted protein [Hordeum vulgare subsp. vulgare]	—	P: coenzyme M biosynthetic process; F: catalytic activity
CL3688.Contig10_All	0.9	1.01	0.32	10.3	8.41	6.89	4.91	1.31	1.14	8.71	1.45	3.19	3.52103	1.72266	2.58172	Protein LURP-one-related 8 [Hordeum vulgare subsp. vulgare]	At2g38640	—
CL18864.Contig4_All	0	9.97	0	0	0	0	0	0	0	0	0	0	-8.37938	-8.37938	-8.37938	hypothetical protein F775_23472 [Aegilops tauschii]	—	—
Unigene7201_All	1.65	1.14	0.14	24.85	12.33	10.17	131.86	75.45	68.32	350.12	157.35	215.77	4.01439	6.55569	7.94743	Phytosulfokine receptor 2 [Aegilops tauschii]	At3g02880	F: ATP binding); F: protein kinase activity; F: receptor activity; C: anchored to plasma membrane; C: integral to membrane; C: plant-type cell wall; P: response to abscisic acid stimulus
Unigene45134_All	0	0	0	0	0	0	0.3	0	0	0	3.31	0.91	0	3.32193	7.13955	PREDICTED: flavonol synthase/flavanone 3-hydroxylase-like [Brachypodium distachyon]	FLS	P: metabolism process; P: flavonol biosynthesis process
CL8345.Contig5_All	0	0	0	0	0	0	0.28	0	0	1.39	3.66	1.41	0	3.32193	7.75043	NA	—	—
Unigene9470_All	3.84	6.26	7.7	0.22	0.05	1.63	2.88	7.64	9.02	1.42	4.09	8.59	-3.22781	0.134553	-0.336182	PREDICTED: uncharacterized protein LOC100835907 [Brachypodium distachyon]	—	—
CL1931.Contig5_All	0.72	2.03	0.7	0	0	0	0.76	1.02	0.9	0.24	0.17	0	-6.84549	-0.364363	-3.03814	NA	—	—
CL15094.Contig2_All	0.79	1.33	1.68	0.3	1.29	0.29	0.29	0	0	0	0	0.02	-1.01527	-3.61566	-6.56986	hypothetical protein F775_01688 [Aegilops tauschii]	—	—
CL8930.Contig2_All	23.57	25.23	12.3	43.48	41.87	42.09	154.79	99.17	62.31	258.83	206.41	219.14	1.06057	2.37191	3.48555	unnamed protein product [Triticum aestivum]	HRGP	C: cytoplasmic membrane-bounded vesicle; C: plasma membrane; C: vacuole
CL14533.Contig1_All	0.96	1.61	1.74	0.35	0.27	0.62	0.22	0.08	0.66	0	0.08	0	-1.79735	-2.16658	-5.42962	NA	—	—
CL21414.Contig30_All	0.61	0.03	0.09	0.63	2.72	7.2	3.01	3.13	1.24	2.3	1.05	0.86	3.8532	3.33765	2.52785	ent-kaurene synthase like 5 [Triticum aestivum]	KSL2	F: lyase activity; F: magnesium ion binding; P: defense response
Unigene42471_All	9.14	14.36	8.33	16.03	6.32	19.43	8.2	8.37	56.44	1.57	0.64	0.32	0.392425	1.19771	-3.65318	Acid phosphatase 1 [Aegilops tauschii]	—	—
CL5567.Contig2_All	0	0	0	0	0.07	0.07	0.07	0.15	0	0.66	2.26	0.22	2.32193	2.9386	6.70966	Formin-like protein 5 [Aegilops tauschii]	FH5	F: actin binding; F: phosphoprotein phosphatase activity; P: actin cytoskeleton organization
Unigene25615_All	1.09	1.11	2.13	8.28	15.89	10.54	8.62	3.49	2.38	18.72	28.97	25.36	3.00291	1.74262	4.07645	UDP-glycosyltransferase 73C5 [Hordeum vulgare subsp. vulgare]	UGT73C5	P: metabolic process; F: transferase activity, transferring hexosyl groups
Unigene12262_All	0.98	1.16	0.61	17.78	17.83	15.75	25.85	28.09	11.08	110.99	46.85	70.3	4.22314	4.56338	6.37434	sucrose:sucrose 1-fructosyltransferase [Hordeum vulgare subsp. vulgare]	1-SST	F: sucrose alpha-glucosidase activity; F: sucrose 1F-fructosyltransferase activity; P: carbohydrate metabolic process
CL8568.Contig3_All	6.33	5.89	4	5.89	4.32	2.58	2.74	0.93	0.77	0.08	0	0.16	-0.342758	-1.86914	-6.0197	NA	—	—
CL12590.Contig3_All	25.58	16.64	7.81	36.23	17.3	47.4	142.58	117.3	107.29	340.89	299.32	339.17	1.01249	2.87558	4.291	Ferredoxin, chloroplastic [Aegilops tauschii]	PETF	F: electron carrier activity; F: 2 iron, 2 sulfur cluster binding; F: metal ion binding; C: C: chloroplast stroma; P: response to karrikin; P: response to light stimulus; P: photosynthetic electron transport chain
CL12617.Contig3_All	1.62	1.33	3	2.14	0.67	0.63	0.35	0	0.24	0	0	0	-0.790481	-3.30986	-7.63178	NA	—	—
CL9530.Contig14_All	1.83	1.25	3.6	1.2	2.26	1	1.12	1.3	0.49	0	0	0	-0.582804	-1.19883	-7.79874	hypothetical protein TRIUR3_04859 [Triticum urartu]	—	—
Unigene89415_All	0.68	3.97	0.83	0	0	0	0	0.67	0.17	0	0	0	-7.51307	-2.68864	-7.51307	NA	—	—
CL281.Contig7_All	0.36	0	0.09	0.03	0.05	0	0.96	0.2	0.58	0.93	4.59	8.32	-2.35364	1.91938	4.91107	hypothetical protein TRIUR3_33053 [Triticum urartu]	—	—
CL9410.Contig10_All	1.9	2.91	7.28	11.89	27.16	32.53	33.27	31.26	38.32	3.92	4.23	14.67	2.56574	3.08866	0.916485	GEM-like protein 5 [Hordeum vulgare subsp. vulgare]	At5g13200	—
CL3006.Contig19_All	0.66	0	1.19	4.36	1.61	0.54	2.81	0.75	1.18	14.09	25.55	5.16	1.80735	1.34958	4.59012	Leucine-rich repeat extensin-like protein 5 [Volvox carteri f. nagariensis]	LRX5	C: cell wall; C: extracellular region; P: cellular cell wall organization
Unigene50173_All	13.93	22.54	26.68	0.59	2.06	4.96	15.64	12.62	28.08	1.75	1.51	4.35	-3.05281	-0.164623	-3.05281	Formin-like protein 18 [Aegilops tauschii]	FH18	F: actin binding; C: integral to membrane; P: actin cytoskeleton organization
CL19787.Contig6_All	0.4	0.53	0.37	11.05	9.43	3.22	1.14	0.73	0.43	3.15	0.69	1.71	4.1883	0.823122	2.09398	SPX domain-containing membrane protein Os04g0573000 [Aegilops tauschii]	Os04g0573	C: vacuolar membrane; C: integral component of membrane; C: plant-type vacuole; P: transmembrane transport
Unigene46938_All	119.31	136.7	239.53	129.97	91.55	59.07	33.05	42.86	45.45	12.73	6.93	12.48	-0.820538	-2.02971	-3.94656	O-methyltransferase OMT2 [Aegilops tauschii]	OMT2	F: O-methyltransferase activity;F: protein dimerization activity; P: methylation； P: diarylheptanoid and gingerol biosynthesis
Unigene91213_All	0	0	0	0	0	0	0.13	0	0	0.13	2.58	0.67	0	2.32193	6.81592	PREDICTED: leucine-rich repeat extensin-like protein 3 [Prunus mume]	PEX3	C: cell wall; P: cellular cell wall organization
CL7832.Contig3_All	0	0	0	0	0	0.49	0.49	0.72	0	0.73	0.99	1.72	4.08746	5.34577	6.8413	Protein FAF-like, chloroplastic [Aegilops tauschii]	At5g22090	C: chloroplast
CL467.Contig10_All	2.82	0.6	0.28	4.21	1.54	1.47	2.66	6.45	1.41	17.56	18.12	9.62	0.964474	1.50754	3.61391	Monosaccharide-sensing protein 2 [Aegilops tauschii]	MSSP2	F: substrate-specific transmembrane transporter activity; C: integral to membrane; C: vacuolar membrane; P: carbohydrate transport
CL21323.Contig1_All	5.73	11.75	6.21	1.92	2.63	1.69	0.92	0.68	5.8	0.28	0.78	0.5	-1.92466	-1.67868	-3.92466	MYB4 [Triticum aestivum]	MYB4	F: DNA binding; C: nucleus; P: regulation of transcription, DNA-dependent; P: response to stress; P: transcription, DNA-dependent
CL18358.Contig15_All	261.84	293.29	92.54	108.7	183.43	265.94	47.48	56.04	90.35	20.01	19.17	15.5	-0.214813	-1.74017	-3.56617	Ribulose bisphosphate carboxylase small chain PW9, chloroplastic [Triticum urartu]	RBCS	F: ribulose-bisphosphate carboxylase activity; F: monooxygenase activity; C: apoplast; C: chloroplast thylakoid membrane; C: chloroplast envelope; C: cell wall; C: C: chloroplast stroma; P: response to blue light; P: oxidation-reduction process; P: response to far red light; P: response to red light; P: response to cold; P: carbon fixation; P: photorespiration; P: photosynthesis;F: copper ion bin…
Unigene39024_All	3.3	5.02	15.33	2.14	1.89	1.06	0.08	0.34	0.49	0	0.05	0.15	-2.2161	-4.69983	-6.81531	hypothetical protein OsJ_31208 [Oryza sativa Japonica Group]	—	—
CL10877.Contig1_All	10.86	12.07	17.63	12.04	8.25	4.91	2.14	1.36	2.55	0.29	0.17	0.34	-0.686634	-2.74505	-5.66391	Arginine/serine-rich protein 45 [Hordeum vulgare subsp. vulgare]	SR45	F: calcium ion binding
CL579.Contig7_All	0	0	0	0	0.36	0	0	0	0	1.75	1.83	1.26	3.66297	0	7.3339	Lysosomal Pro-X carboxypeptidase [Triticum urartu]	PERK8	F: ATP binding; F: protein serine/threonine kinase activity; C: integral to membrane; C: plasma membrane
Unigene8452_All	1.37	0	0.46	0	0.05	0	0.15	0	0.05	4.16	18.99	4	-4.71621	-3.13124	3.88317	predicted protein [Hordeum vulgare subsp. vulgare]	—	C: mitochondrion; C: chloroplast
Unigene45498_All	0	0	0	0	0	0	0	0.13	0.13	0.39	1.99	1.31	0	3.16993	6.94251	hypothetical protein POPTR_0008s06680g [Populus trichocarpa]	—	—
CL4185.Contig1_All	0	0	0.28	0.58	0.28	0	0.85	0.84	0	1.97	6.01	0.29	1.53605	2.5025	4.78485	alcohol dehydrogenase ADH1A [Triticum turgidum subsp. durum]	ADH1	F: alcohol dehydrogenase (NAD) activity; F: zinc ion binding; C: cytoplasm
Unigene27988_All	0	0	0	0.02	0.15	0.21	0.58	0.85	1.12	1.46	1.3	1.41	3.66297	6.40939	7.11894	PREDICTED: major facilitator superfamily domain-containing protein 12-like [Musa acuminata subsp. malaccensis]	—	C: cell wall; C: cytoplasm; C: extracellular region
CL13744.Contig3_All	9.06	0.14	0	0	0.13	0	0.14	0	0	0.24	0	0	-5.94017	-5.84706	-5.14662	predicted protein [Hordeum vulgare subsp. vulgare]	—	—
CL1667.Contig4_All	29.74	42.02	77.76	19.33	14.82	10.96	9.1	3.71	12.01	0.42	0	0.16	-1.72882	-2.59076	-7.98541	Glutaredoxin-C1 [Aegilops tauschii]	GRXC1	F: electron carrier activity; F: protein disulfide oxidoreductase activity; C: cytoplasm; P: cell redox homeostasis; P: electron transport chain; P: transport
CL17740.Contig2_All	0	0	0	0	0	0.11	0.08	0.21	0.13	0.22	1.44	1.83	2.11548	3.80735	6.86212	PREDICTED: cyclin-dependent kinase B2-1 [Brachypodium distachyon]	CDKB2-1	F: ATP binding; F: cyclin-dependent protein kinase activity; F: RNA polymerase II carboxy-terminal domain kinase activity;C: nucleus; C: phragmoplast); C: spindle; P: cell division; P: mitosis
CL6031.Contig1_All	10.66	12.11	8.56	0.42	0.1	2.42	4.94	13.59	31.07	0.22	0	1.45	-3.41366	0.662795	-4.22101	hypothetical protein F775_43719 [Aegilops tauschii]	—	—
CL333.Contig10_All	1.03	0.84	1.05	14.83	17.7	12.86	14.51	11.8	7.2	19.27	15.82	11.06	3.95833	3.52055	3.98229	putative mitochondrial carrier protein [Hordeum vulgare subsp. vulgare]	MTM1	C: integral component of membrane; P: transport
Unigene44257_All	0	0	0	1	1.37	0.74	0	0.12	0	0	0	0	6.69581	2.22239	0	NA	—	—
CL973.Contig11_All	0.88	1.6	1.43	0	0.16	0	0.13	0.4	1.42	0	0	0	-4.4411	-1.00369	-7.02606	PREDICTED: VAMP-like protein YKT61 [Brachypodium distachyon]	—	—
CL3652.Contig1_All	0.67	1.21	1.72	17.35	20.86	13.29	25.98	20.94	25.24	17.65	8.74	15.57	3.8385	4.32513	3.54295	Actin-depolymerizing factor 3 [Hordeum vulgare subsp. vulgare]	ADF3	F: actin binding;C: actin cytoskeleton; P: actin filament depolymerization
CL14554.Contig4_All	0	0	0.11	0.65	1.08	1.27	1.8	1.63	2.85	0.78	0.41	0.81	4.52838	5.59418	3.94342	predicted protein [Hordeum vulgare subsp. vulgare]	—	—
CL12203.Contig9_All	11.37	8.57	7.53	13.95	27.47	26.51	48.36	41.2	44.52	47.06	158.46	138.43	1.30619	2.28717	3.64627	glutathione transferase [Hordeum vulgare subsp. vulgare]	GSTF1	F: glutathione transferase activity
CL12203.Contig2_All	1.47	1.36	1.57	2.27	5.45	5.77	15.19	11.35	7.56	13.97	78.59	62.91	1.61631	2.9542	5.14299	glutathione transferase [Hordeum vulgare subsp. vulgare]	GSTF1	F: glutathione transferase activity
CL12289.Contig2_All	1.1	0.21	0.16	1.3	1.74	1.23	5.01	3.13	0.78	5.97	11.78	8.49	1.53842	2.60123	4.15788	hypothetical protein F775_28789 [Aegilops tauschii]	—	—
CL7706.Contig2_All	2.33	5.08	5.45	0.21	0.21	0.63	1.16	0.52	0.83	0.74	0.75	0.53	-3.61443	-2.35713	-2.67046	Cysteine synthase [Triticum urartu]	—	—
CL16915.Contig1_All	0	0	0	0	0	0	1.52	2.58	0	1.09	0.22	0.44	0	7.09803	5.86625	hypothetical protein F775_20874 [Aegilops tauschii]	—	—
CL102.Contig24_All	2.68	4.03	4.22	10.57	10.84	9.44	34.27	20.95	13.9	38.08	18.15	26.54	1.49698	2.66081	2.92081	Cold-regulated protein 2 (Fragment) [Brachypodium distachyon]	—	C: ribonucleoprotein complex; F: nucleotide binding; F: nucleic acid binding
CL12346.Contig3_All	0	0	0	0	0	0.31	0	0.37	0.71	0	3.94	1.86	3.45943	5.18322	7.59743	Regulatory protein opaque-2 [Aegilops tauschii]	—	—
CL3586.Contig1_All	7.41	7.63	10.83	0.43	1.06	0.42	1.27	1.46	1.24	0.21	0.43	0.21	-3.75964	-2.70407	-4.92767	NA	—	—
CL1119.Contig3_All	0	0	0	0	0	0	0.06	0	0	0.13	3.88	0.25	0	1.41504	7.14975	predicted protein [Hordeum vulgare subsp. vulgare]	—	—
CL6023.Contig2_All	11.92	15.78	29.67	2.8	2.39	3.89	2.91	3.82	6.97	1.7	0.66	1.29	-2.65953	-2.06612	-3.97433	Calcium-binding protein KIC [Hordeum vulgare subsp. vulgare]	KIC	F: calcium ion binding
Unigene54802_All	1.65	0	0.43	18.21	18.62	32.84	0.9	31.97	28.59	2.95	0.49	2.5	5.05896	4.87807	1.50696	2-methyl-6-phytyl-1,4-hydroquinone methyltransferase 2, chloroplastic [Aegilops tauschii]	Os12g0615	—
Unigene19646_All	0	4.07	0	0.27	0	0	0.09	0	0	0.05	0	0	-3.81798	-5.21653	-5.8686	hypothetical protein SORBIDRAFT_01g050160 [Sorghum bicolor]	—	—
Unigene35630_All	2.65	1.77	2.04	13.2	17.3	22.35	50.02	50.07	33.16	34.76	17.43	21.65	3.0323	4.36646	3.5148	Bidirectional sugar transporter SWEET16 [Aegilops tauschii]	SWEET16	F: sugar transmembrane transporter activity; C: integral to plasma membrane
Unigene19763_All	0	0	0	0	0	0.03	0	0	0	0.01	4.8	1.04	0.736966	0	7.60733	hypothetical protein TRIUR3_23801 [Triticum urartu]	—	—
Unigene88996_All	0.26	1.02	2.05	0	0.26	0	0	0	0	0	0	0	-3.57202	-6.79442	-6.79442	NA	—	—
Unigene70059_All	0	0.22	0	0.22	0	0	0	0	0	0.44	8.28	0.89	0	-3	5.32343	NA	—	—
CL19370.Contig3_All	2.88	1.65	7.16	0.51	0.36	0.19	0.23	0.21	0.12	0	0.03	0.05	-3.46314	-4.3837	-7.02113	Splicing factor U2af large subunit A [Physcomitrella patens]	U2AF65A	F: nucleotide binding; F: RNA binding; C: nucleus; P: mRNA processing; P: RNA splicing
Unigene91540_All	1.37	0	0.77	0.35	0.64	0.64	1.97	0.97	0.76	4.22	18.66	7.37	-0.399465	0.783189	3.81453	predicted protein [Hordeum vulgare subsp. vulgare]	—	F: tryptophan-tRNA ligase activity; F: ATP binding; C: cytoplasm; P: tryptophanyl-tRNA aminoacylation
CL9480.Contig3_All	12.05	20.14	20.69	7.25	15.27	12.03	4.53	3.73	13.28	1.22	0.95	3.04	-0.614036	-1.2957	-3.34337	predicted protein [Hordeum vulgare subsp. vulgare]	GP1	C: structural constituent of cell wall
CL9374.Contig2_All	2.92	0	0	0.41	0.33	0.25	0.19	0.69	8.87	5.68	64.01	1.9	-1.57032	1.72959	4.60587	23 kDa jasmonate-induced protein [Aegilops tauschii]	—	—
Unigene48657_All	0.16	0	0	0	0	0	1.14	0	0	0	5.84	0.33	-2.58496	2.68806	5.10154	NA	—	—
CL21084.Contig2_All	0	0	0	0.27	1.01	0.8	1.3	1.98	0	13.35	3.23	3.02	6.11548	6.77698	9.35168	predicted protein [Hordeum vulgare subsp. vulgare]	—	F: DNA binding; C: nucleosome; C: nucleus; P: nucleosome assembly
CL346.Contig5_All	1.49	0.86	0.44	0.33	0.59	0.5	0	0	0	0.16	0.32	0.65	-0.974374	-6.53916	-1.30394	predicted protein [Hordeum vulgare subsp. vulgare]	—	P: metabolic process; F: catalytic activity
CL7951.Contig4_All	0.77	0.73	0.68	3.88	0.63	0.78	7.01	4.65	18.67	9.01	4.32	9.68	1.27894	3.79835	3.39986	Putative fatty acyl-CoA reductase 5 [Aegilops tauschii]	FAR5	F: nucleotide binding; F: fatty-acyl-CoA reductase (alcohol-forming) activity; P: lipid biosynthetic process; P: response to salt stress; P: response to wounding); P: suberin biosynthetic process
CL3365.Contig26_All	5.04	7.04	66.92	0.55	7.49	0.99	5.04	3.4	11.47	2.12	0.95	7.9	-3.12905	-1.98836	-2.84829	hypothetical protein F775_32699 [Aegilops tauschii]	—	—
Unigene13019_All	0	0	0	0	0.17	0.04	0.04	0.04	0.08	0.54	4.55	0	2.87447	2.41504	7.40939	NA	—	—
CL8648.Contig1_All	62.53	62.69	91.95	6.85	16.38	14.43	14.19	16.56	59.14	2.91	3.25	11.88	-2.52772	-1.27259	-3.58955	Nematode resistance protein-like HSPRO1 [Hordeum vulgare]	HSPRO1	F: protein binding ;C: cytoplasm; P: defense response
CL9098.Contig2_All	0	0	0	0.79	0.52	0	2.6	3.33	3.55	0.78	0	1.05	5.45943	8.30378	5.9386	NA	—	—
Unigene35251_All	5.8	8.5	7.93	3.65	2.7	1.82	3.33	0.96	2.95	0.39	0.04	0.37	-1.4441	-1.61845	-4.79636	predicted protein [Hordeum vulgare subsp. vulgare]	—	—
CL10877.Contig4_All	12.39	11.58	10.31	11.96	7.47	7.13	7.68	1.82	7.65	1.16	0.23	0.65	-0.368112	-0.999159	-4.07073	Arginine/serine-rich protein 45 [Hordeum vulgare subsp. vulgare]	SR45	F: calcium ion binding
Unigene24073_All	0.48	1.63	2.71	14.87	18.15	8.01	2.88	3.52	3.3	2.89	0.92	4.44	3.08957	1.00895	0.775361	predicted protein [Hordeum vulgare subsp. vulgare]	—	—
Unigene1968_All	0.63	0	0	0	0	0	0.53	0	0.26	2.62	13.24	5.6	-4.43741	0.29956	5.04507	hypothetical protein F775_23093 [Aegilops tauschii]	—	—
CL21610.Contig8_All	6.29	12.26	25.22	6.69	6.24	4.67	1.16	1.07	2.51	1.71	0.97	1.19	-1.31437	-3.20698	-3.49954	Putative cysteine-rich receptor-like protein kinase 39 [Aegilops tauschii]	—	P: regulation of transcription, DNA-dependent; P: transcription, DNA-dependent
CL1038.Contig3_All	21.86	35.69	64.31	4.91	1.67	2.14	12.29	4.32	8.61	1.7	0.09	0.82	-3.80475	-2.27258	-5.54503	CASP-like protein Sb04g002820 [Hordeum vulgare subsp. vulgare]	Sb04g0028	C: integral to membrane; C: plasma membrane
CL1272.Contig7_All	8.34	2.48	1.95	15.17	10.76	4.99	17.5	18.64	8.95	48.93	14.32	52.97	1.27578	1.82005	3.18603	predicted protein [Triticum urartu]	—	P: lipid transport
CL1096.Contig8_All	0.49	2.88	2.64	0.11	0.04	3.23	1.02	19.14	23.46	0.59	5.82	20.9	-0.830342	2.85955	2.18399	Hsp70-Hsp90 organizing protein 3 [Oryza sativa Japonica Group]	HOP3	C: nucleus; C: plasma membrane; P: response to high light intensity; P: response to cadmium ion; P: response to heat; P: response to hydrogen peroxide
CL21563.Contig3_All	0	0	0	0	0.03	0	0.12	0	0	0	2.42	0.82	0.736966	2.22239	6.75933	hypothetical protein F775_00587 [Aegilops tauschii]	—	—
CL15731.Contig3_All	0.31	1.68	5.78	0.7	0.47	0.46	0.15	0.23	0.15	0.08	0	0.16	-2.25304	-3.87385	-4.95791	Formin-like protein 14	FH14	F: actin filament binding; F: microtubule binding; F: phosphoprotein phosphatase activity; C: phragmoplast; C: spindle; P: actin cytoskeleton organization; P: microsporogenesis
Unigene29681_All	0.21	0.43	0.15	0.84	0.13	0.26	6.79	17.15	5.27	37.95	30.61	31.32	0.638734	5.20847	6.9822	sucrose:fructan 6-fructosyltransferase [Triticum aestivum]	1-SST	F: sucrose alpha-glucosidase activity; F: sucrose 1F-fructosyltransferase activity; P: carbohydrate metabolic process
Unigene22602_All	0	0	0	2.56	1.93	0.26	0.31	0.26	0.1	1.09	1.22	0.42	7.30682	4.48113	6.50779	NA	—	—
Unigene96975_All	11.66	12.9	6.68	2.9	2.74	1.79	16.15	7.82	6.99	1.39	0.21	0.71	-2.07196	-0.012989	-3.75743	MYB-related protein [Aegilops tauschii]	RL3	C: nucleus; F: DNA binding; P: regulation of transcription, DNA-dependent; P: transcription, DNA-dependent
CL6395.Contig13_All	0	0	0	0.07	0	0	0	0.07	0	0.27	5.78	1.3	1.58496	1.58496	7.93664	Probable sulfate transporter 3.3 [Hordeum vulgare subsp. vulgare]	SULTR3;3	F: secondary active sulfate transmembrane transporter activity; C: integral component of membrane; P: transmembrane transport; P: sulfate transport
CL10216.Contig1_All	0.95	1.47	1.19	0	1.38	1.39	0.64	0.64	0.23	0	0	0	-0.376914	-1.25745	-6.91089	hypothetical protein TRIUR3_12375 [Triticum urartu]	—	—
CL20401.Contig9_All	1.12	15.89	33.66	0	0	2.59	0.58	9.36	16.7	0.57	1.26	27.06	-4.27901	-0.927538	-0.810562	Os01g0833600 [Oryza sativa Japonica Group]	—	P: protein catabolic process; C: plastid
CL19730.Contig1_All	5.17	2.88	4.45	0.04	0.44	1.23	1.49	1.68	3.42	0	0.08	0.44	-2.86986	-0.923578	-4.55979	NA	—	—
Unigene6420_All	0.19	0.16	0.14	4.75	4.99	1.67	19.99	12.48	11.49	56.47	18.67	24.84	4.54137	6.48727	7.67271	Phytosulfokine receptor 2 [Aegilops tauschii]	PSYR1	F: ATP binding; F: peptide receptor activity; F: protein serine/threonine kinase activity; F: transmembrane signaling receptor activity; C: integral to membrane; C: plasma membrane; P: response to wounding
Unigene69812_All	0.09	0	0	0.09	0	0	0	0.08	0.09	0.09	6.71	1.08	0	0.710493	6.16262	Chlorophyll a-b binding protein 3B, chloroplastic (Fragments) [Aegilops tauschii]	CAB3B	F: chlorophyll binding; F: metal ion binding; C: chloroplast thylakoid membrane; C: integral to membrane; C: photosystem I; C: photosystem II; P: photosynthesis, light harvesting
CL1395.Contig9_All	0.54	0.24	0.62	2.34	3.4	3.98	12.86	7.66	4.07	11.86	17.13	17.13	2.79553	4.13457	5.04189	ABC transporter C family member 8 [Hordeum vulgare subsp. vulgare]	ABCC8	F: ATP binding; F: xenobiotic-transporting ATPase activity; C: integral to membrane; C: plant-type vacuole; C: vacuolar membrane
Unigene92116_All	0.14	0	0	0	0	0	0.14	0	0	0.97	3.25	1.4	-2.41504	0	5.13443	NA	—	—
CL5346.Contig5_All	52.26	92.39	180.93	29.2	24.67	17.92	15.75	26.06	96.68	5.36	2.28	16.31	-2.18116	-1.23323	-3.76491	Beta-fructofuranosidase 1 [Hordeum vulgare subsp. vulgare]	IVR1	F: sucrose alpha-glucosidase activity; F: sucrose 1F-fructosyltransferase activity; F: fructan beta-fructosidase activity; C: plant-type cell wall; C: plant-type vacuole; P: carbohydrate metabolic process
CL5143.Contig5_All	0.11	0.09	0	0.42	0.28	0.08	0.8	0.62	0.41	0.97	5.51	1.84	1.96347	3.19377	5.30812	3'-N-debenzoyl-2'-deoxytaxol N-benzoyltransferase [Hordeum vulgare subsp. vulgare]	TAX10	F: transferase activity, transferring acyl groups other than amino-acyl groups; P: paclitaxel biosynthetic process
Unigene34958_All	10.81	6.05	13.77	34	30.54	17.39	93.18	58.16	54.26	37.79	12.42	24.31	1.41945	2.74682	1.28268	Glycogenin-2 [Aegilops tauschii]	GOLS2	F: galactinol synthase activity; P: carbohydrate metabolic process; P: Galactinol biosynthesis
Unigene73576_All	0	0	0	0	0	0	0	0	0	0.29	2.63	0.43	0	0	6.80305	hypothetical protein AURANDRAFT_71601, partial [Aureococcus anophagefferens]	—	—
CL5428.Contig36_All	1.62	1.92	12.39	2.19	3.13	2.83	0.34	1.36	0.67	0.23	0.44	0.34	-0.966874	-2.74879	-3.97932	MLO-like protein 1 [Triticum aestivum]	MLO1	C: integral to membrane; C: plasma membrane; F calmodulin binding; P: defense response; P: response to biotic stimulus
Unigene15733_All	11.79	18.32	27.26	6.58	8.87	7.88	4.59	5.59	7.96	1.13	1.12	1.1	-1.29811	-1.66112	-4.09806	NA	—	—
Unigene20847_All	1.69	1.21	2.79	0	1.3	0.99	0	0	0.91	0.05	0	0.1	-1.30679	-2.61313	-5.15228	NA	—	—
CL5160.Contig2_All	0.25	1.56	0	0.36	0.16	0.74	7.54	4.35	5.64	9.51	8.82	13.88	-0.522566	3.27576	4.1455	Isoflavone reductase homolog IRL [Sorghum bicolor]	IRL	F: binding; F: oxidoreductase activity; C: cytoplasm; P: flavonoid biosynthesis
CL5483.Contig2_All	1.7	1.08	2.78	0.59	0.52	0.22	0	0.07	0.14	0.07	0	0	-2.06366	-4.65951	-5.94902	Putative beta-1,3-galactosyltransferase 8 [Aegilops tauschii]	—	—
CL2204.Contig1_All	1.63	0	1.33	0.28	0	1.09	0.27	0.27	0	0	0	0	-1.10579	-2.43296	-6.62936	hypothetical protein F775_18767 [Aegilops tauschii]	—	—
Unigene17997_All	0	0	0	0.26	0.38	0.89	2.63	3.45	9.21	7.09	2.58	11.27	5.67243	8.99341	9.44708	Sulfated surface glycoprotein 185 [Aegilops tauschii]	—	—
CL7632.Contig4_All	4.54	4.42	3.2	0.08	0.09	0.33	0.79	2.54	2.71	0.13	0.39	0.4	-4.60407	-1.00952	-3.72437	Ethylene-responsive transcription factor 1 [Oryza nivara]	EREBP1	F: DNA binding; F: sequence-specific DNA binding transcription factor activity; C: nucleus; P: regulation of transcription, DNA-templated
CL916.Contig1_All	7.9	4.47	10.34	1.27	1.8	1.67	0.99	0.48	0.7	0.18	0	0	-2.26037	-3.38756	-6.82718	NA	—	—
Unigene34853_All	0.28	0.19	0.32	1.93	1.89	1.69	2.49	8.17	4.39	6.72	2.33	5.16	2.80213	4.25177	4.16891	36.4 kDa proline-rich protein [Hordeum vulgare subsp. vulgare]	TPRP-F1	—
CL730.Contig6_All	0.06	0	0	0.15	0.06	0.03	0	4.44	0.03	0	0	0	2	5.80735	0	PREDICTED: 4-hydroxyphenylpyruvate dioxygenase-like [Zea mays]	HPPD	F: metal ion binding; F: 4-hydroxyphenylpyruvate dioxygenase activity; C: cytoplasmic part; P: small molecule biosynthetic process; P: aromatic amino acid family metabolic process; P: organic substance biosynthetic process; P: oxidation-reduction process; P: cellular biosynthetic process
CL5158.Contig5_All	0.18	0.07	0	0.54	0.71	1.32	4.2	4.15	2.63	6.28	3.08	6.27	3.30518	5.40022	5.90966	hypothetical protein SORBIDRAFT_04g032390 [Sorghum bicolor]	GP1	F: nucleobase transmembrane transporter activity; C: membrane; P: nucleobase transport
CL15772.Contig2_All	0.61	0.04	0.04	0.05	0	0	0.49	0.05	0.53	1.29	11.4	3.56	-3.30117	0.632943	4.5577	hypothetical protein F775_00044 [Aegilops tauschii]	—	—
Unigene54289_All	21.72	28.09	44.15	3.48	7.72	3.36	2.81	2.9	12.29	0.97	0.95	1.64	-2.69004	-2.38405	-4.7221	hypothetical protein TRIUR3_12548 [Triticum urartu]	—	—
CL4452.Contig1_All	14.34	13.78	40.57	3.96	3.97	0.92	1.5	2.62	1.69	0.57	0.27	1.46	-2.95635	-3.56349	-4.90039	TPA: NAC transcription factor [Hordeum vulgare subsp. vulgare]	NAC021	F: DNA binding; F: sequence-specific DNA binding transcription factor activity; C: nucleus; P: auxin mediated signaling pathway; P: lateral root development; p: primary shoot apical meristem specification
CL7339.Contig1_All	9.34	11.34	5.03	18.38	17.38	15.01	64.32	64.93	27.31	48.32	34.95	59.62	0.981647	2.60631	2.4745	Putative selenium-binding protein [Aegilops tauschii]	SBP1	F: selenium binding; F: cellular response to selenium ion; C: cytosol; C: plasmodesma; P: response to cadmium ion; P: response to hydrogen peroxide; P: sulfate assimilation
CL4522.Contig14_All	0	3	0	0.41	0	0	0	0	0	0	0	0	-2.81214	-6.65344	-6.65344	NA	—	—
CL6761.Contig6_All	1.21	0.92	0.57	0	0.53	3.37	14.78	19.58	8.53	22.74	8.05	20.74	0.534209	3.98961	4.25438	PREDICTED: probable aminotransferase TAT2 [Brachypodium distachyon]	naat-A	F: 1-aminocyclopropane-1-carboxylate synthase activity; F: nicotianamine aminotransferase activity; F: pyridoxal phosphate binding
CL20789.Contig4_All	0.05	0.16	0.62	1.39	3.73	6.51	1.7	1.94	0.33	0.24	0.09	0.67	3.8086	2.25796	0.268817	Ankyrin repeat-containing protein At5g02620 [Hordeum vulgare subsp. vulgare]	At5g02620	C: endoplasmic reticulum; C: integral to membrane; C: plasma membrane
Unigene91250_All	0.23	0.15	0.08	0	0.08	2.53	1.7	4.97	4.95	0	1.82	4.27	2.50986	4.65883	3.7291	NA	—	—
CL15246.Contig2_All	1.63	0.53	0.8	0	0.54	0.27	0	0	0.53	0	0	0	-1.8519	-2.42809	-6.62449	NA	—	—
Unigene52365_All	0	0	0	0.33	0.32	0.65	0.32	0.96	0	0.16	2.63	0.49	5.43741	5.42626	6.77259	NA	—	—
CL17006.Contig6_All	7.53	19.51	20.9	17.16	19.51	10.6	2.66	4.6	10.73	0.79	1.14	3.18	-0.020305	-1.41403	-3.22983	WRKY2 transcription factor [Triticum aestivum]	WRKY2	F: hydrolase activity; F: oxidoreductase activity; C: chloroplast membrane; C: integral to membrane; P: carotenoid biosynthetic process; P: fatty acid biosynthetic process
Unigene43130_All	13.77	33.95	30.7	4.63	11.69	5.2	5.22	7.42	8.65	0.65	0.99	4.71	-1.86554	-1.88105	-3.62639	hypothetical protein F775_27297 [Aegilops tauschii]	GP1	C: structural constituent of cell wall
Unigene55377_All	2.52	2.04	1.96	0	0.44	0.32	0.16	0.32	1.23	0.16	0.06	0	-3.08194	-1.93088	-4.82517	Formin-like protein 3 [Malus domestica]	FH3	F: actin binding; F: phosphoprotein phosphatase activity; P: actin cytoskeleton organization
CL17273.Contig5_All	10.6	6.93	7.65	20.93	19.13	18.74	66.78	50.39	16.35	56.33	83.16	78.3	1.22354	2.40671	3.11259	Ubiquitin-conjugating enzyme E2 28 [Triticum urartu]	UBC28	F: acid-amino acid ligase activity; P: ubiquitin-dependent protein catabolic process
Unigene55232_All	0.15	0	0	2.37	2.2	1.17	0.87	0.43	0.14	0.44	0.3	0	5.07744	3.08246	2.14136	NA	—	—
Unigene45812_All	0	0	0	0.88	1.14	0.78	0.09	0	0	0.09	0.18	0	6.54432	1.87447	3.22239	NA	—	—
CL19157.Contig5_All	5.24	10.59	13.58	7.19	6.01	1.42	3.32	2.76	3.69	0.37	0.14	0	-1.00836	-1.58988	-5.82165	hypothetical protein TRIUR3_21122 [Triticum urartu]	—	—
CL1066.Contig7_All	0.05	0.32	0.1	0.11	0.16	2.81	0.94	3.34	1.83	0.18	6.42	4.88	2.7122	3.70044	4.61032	Formin-like protein 3 [Aegilops tauschii]	FH3	F: actin binding; F: phosphoprotein phosphatase activity; P: actin cytoskeleton organization
Unigene14824_All	1.9	3.26	2.46	14.32	16.44	18.7	63.73	61.36	30.26	68.53	55.41	88.32	2.6984	4.34959	4.7999	Beta-glucosidase 31 [Triticum urartu]	BGLU31	F: beta-glucosidase activity; F: cation binding; P: carbohydrate metabolic process
CL14259.Contig1_All	4.78	4.24	8.29	5.83	5.05	6.81	1.41	0.16	1.89	0	0.07	0.26	0.0313283	-2.32276	-5.66993	Probable WRKY transcription factor 53 [Hordeum vulgare subsp. vulgare]	WRKY53	F: sequence-specific DNA binding; F: sequence-specific DNA binding transcription factor activity; P: regulation of transcription, DNA-templated
CL5111.Contig6_All	0	0	0	0	0	0	0.08	0	0	0.18	2.87	1.15	0	1.73697	7.12928	PsbP domain-containing protein 7, chloroplastic [Triticum aestivum]	PPD7	—
CL559.Contig32_All	0	1.06	4.18	13.93	17.86	17.05	13.74	17.14	14.1	3.23	2.12	5.74	3.21767	3.09889	1.07887	predicted protein [Hordeum vulgare subsp. vulgare]	GP1	C: structural constituent of cell wall
Unigene55661_All	0	0	0	0	0	0.07	0	0	0.21	0.07	1.8	1.2	1.58496	2.9386	6.67713	NA	—	—
Unigene57782_All	0	0.03	0.09	0.51	0.77	0.23	1.06	0.62	0.41	3.22	1.46	1.75	3.53797	4.00692	5.62824	putative MatE protein [Hordeum vulgare subsp. vulgare]	DTXL1	F: antiporter activity; F: drug transmembrane transporter activity; C: integral to membrane
Unigene20018_All	47.89	46.49	51.59	731.44	893.26	626.34	2562.67	3008.41	2282.89	1923.15	2414.95	1601.6	3.93294	5.74178	5.3276	Cold-regulated 413 plasma membrane protein1 [Triticum aestivum]	COR413PM1	P: response to water; P: response to stress; P: response to cold
CL1359.Contig2_All	0	0	0	0	0	0	0	0	0	0.63	2.48	0.41	0	0	6.87447	hypothetical protein AURANDRAFT_70670, partial [Aureococcus anophagefferens]	—	—
CL1343.Contig2_All	35.57	31.09	31.22	47.91	47.34	54.24	210.26	214.01	209.21	241.18	194.88	246.06	0.610963	2.69421	2.80094	Reticulon-like protein B1 [Hordeum vulgare subsp. vulgare]	RTNLB1	C: membrane; C: endoplasmic reticulum
CL1395.Contig5_All	0.34	0.11	0.79	0.84	1.55	0.91	3.45	1.87	1.25	4.14	11.41	7.67	1.41213	2.40555	4.22696	ABC transporter C family member 8 [Aegilops tauschii]	ABCC8	F: ATP binding; F: xenobiotic-transporting ATPase activity; C: integral to membrane; C: plant-type vacuole; C: vacuolar membrane
CL2264.Contig12_All	0	0	0	0	0	0	0.31	0	3.59	0	0.31	1.56	0	7.02606	5.96963	NA	—	—
Unigene99057_All	0	0	0	0	0.2	0	0	0	0	3.86	0	0	2.87447	0	7.01495	NA	—	—
CL1496.Contig2_All	3.08	5.12	0.96	1.45	2.18	0.39	0	0.06	0.18	0.2	0	0.31	-1.18815	-5.19535	-4.13876	hypothetical protein F775_07794 [Aegilops tauschii]	GP1	C: structural constituent of cell wall
CL1009.Contig1_All	0	0	0	1.68	6.37	2.76	11.48	4.26	10.61	20.38	5.06	22.14	8.49319	9.77862	10.6312	Leucine-rich repeat extensin-like protein 5 [Hordeum vulgare subsp. vulgare]	LRX5	C: cytoplasmic membrane-bounded vesicle
CL20557.Contig1_All	0.32	0.21	0.56	7.51	9.95	6.7	12.96	2.7	0.86	20.75	96.04	56.57	4.47022	3.92181	7.3133	Cyanidin 3-O-rutinoside 5-O-glucosyltransferase [Hordeum vulgare subsp. vulgare]	5GT	—
CL13799.Contig2_All	0.61	1.06	1.22	0.65	1.13	1.28	0.25	0.39	0.56	0.07	0.09	0.21	0.0824622	-1.27009	-3.05166	Peptidyl-prolyl cis-trans isomerase B [Triticum urartu]	CYP20-2	F: peptidyl-prolyl cis-trans isomerase activity; F: protein histidine kinase binding; C: chloroplast membrane; C: C: chloroplast stromal thylakoid; C: chloroplast thylakoid lumen; C: chloroplast thylakoid membrane;P: (NAD(P)H dehydrogenase complex assembly; P: protein folding
Unigene58667_All	0.46	0	0	0	0	0	0.46	0	0.21	1.99	5.15	3.26	-4	0.5025	4.43741	NA	—	—
CL1798.Contig8_All	0	0	0	4.33	1.36	0.58	0	0	0	0	0	0	7.70736	0	0	NA	—	—
CL12617.Contig2_All	0.47	2.27	3.74	5.85	2.01	0.29	0.13	0.45	0	0	0	0	0.330806	-3.45721	-7.75489	predicted protein [Hordeum vulgare subsp. vulgare]	—	—
CL6501.Contig2_All	0.12	0.11	0.06	2.81	2.47	1.25	2.54	0.91	0.3	4.91	4.93	4.09	4.49296	3.69277	5.586	predicted protein [Hordeum vulgare subsp. vulgare]	At1g78600	F: protein binding; F: zinc ion binding; C: nuclear speck; P: anthocyanin biosynthetic process; P: chlorophyll biosynthetic process; P: chloroplast organization; P: regulation of photomorphogenesis; P: regulation of transcription, DNA-dependent
Unigene25743_All	0.6	1.76	4.45	0.71	0.94	1.53	0	0.36	0	0	0	0	-1.09863	-4.16358	-7.82655	Pumilio domain-containing-like protein [Aegilops tauschii]	—	—
Unigene53241_All	0	0	0	0	0	0	0.11	0	0	0.27	3.59	0	0	2.11548	7.01123	PREDICTED: retrovirus-related Pol polyprotein from transposon TNT 1-94 [Brachypodium distachyon]	—	—
CL10174.Contig1_All	0	0.21	0	0	0.58	1.08	1.29	1.27	3.25	0	0.44	2.46	2.86014	4.65883	3.66131	Uncharacterized protein At5g02240 [Oryza sativa Japonica Group]	At5g02240	F: 3-beta-hydroxy-delta5-steroid dehydrogenase activity; F: inding; C: apoplas; C: cytosol; C: plasma membrane; C: vacuolar membrane; P: response to abscisic acid stimulus; P: steroid biosynthetic process
CL14211.Contig2_All	0.51	0.1	0.08	3.97	6.19	5.34	13.03	4.41	2.02	10.36	8.72	5.02	4.48953	4.81777	5.12629	UDP-glucose glucosyltransferase [Triticum aestivum]	UGT85B1 P	F: cyanohydrin beta-glucosyltransferase activity; C: endoplasmic reticulum membrane; P: dhurrin biosynthesis process
CL18220.Contig1_All	9.64	16.63	18.02	3.7	2.46	1.21	3.15	3.12	5.46	0.17	0.8	3.09	-2.58724	-1.91678	-3.44743	predicted protein [Hordeum vulgare subsp. vulgare]	At1g15400	C: plasma membrane
CL1490.Contig1_All	0.27	0.83	0.15	0.25	0.14	0.23	3.8	2.47	1.81	4.65	5.87	7.25	-1.01159	2.69243	3.82944	sulphate transporter [Aegilops speltoides]	SULTR1;2	F: secondary active sulfate transmembrane transporter activity;C: integral component of membrane; P: transmembrane transport; P: sulfate transport
CL17806.Contig2_All	0.31	0	0.62	0.62	0.18	0.26	2.24	4.41	9.28	12.38	1.96	4.18	0.188762	4.09837	4.30028	PREDICTED: NAC domain-containing protein 86-like [Brachypodium distachyon]	NAC86	C: nucleus; C: DNA binding; P: regulation of transcription, DNA-dependent; P: transcription, DNA-dependent
CL20409.Contig15_All	21.15	25.99	48.32	11.36	12.1	9.81	21.95	23.77	24.85	0.94	0.98	6.66	-1.52067	-0.435841	-3.47585	fructan 6-exohydrolase [Triticum aestivum]	6-FEH	F: fructan beta-(2,6)-fructosidase activity; P: carbohydrate metabolic process
CL8956.Contig5_All	5.89	7.32	26.34	4.42	5.02	2.62	1.55	2.55	7.27	0.32	0.53	1.75	-1.71345	-1.79845	-3.92709	Cytochrome P450 94C1 [Triticum aestivum]	CYP94C1	—
CL3006.Contig23_All	0.15	0	0	1.53	1.63	0.07	0.22	0	0.76	1.98	12.01	2.33	4.24793	2.54189	6.58496	similar to hedgehog protein [Cyanidioschyzon merolae strain 10D]	HRGP	C: primary cell wall; P: cellular cell wall organization; P: lipid transport and metabolism "
Unigene20400_All	0	0.28	0.08	11.21	7.74	1.56	1.11	0.25	0	1.68	0.05	0.05	5.79266	1.91754	2.30581	CBFIVc-14.3 [Triticum aestivum]	CBFIVc-14.3	F: DNA binding; F: sequence-specific DNA binding transcription factor activity; C: nucleus; P: regulation of transcription, DNA-templated;
Unigene14468_All	16.38	14.77	25.05	0.9	0.55	0.9	6.51	4.77	4.48	1.98	1.01	2.49	-4.57984	-1.8343	-3.35832	Beta-glucosidase 3 [Triticum urartu]	BGLU3	F: beta-glucosidase activity; F: cation binding; P: carbohydrate metabolic process
CL5175.Contig5_All	1.35	2.93	1	15.52	15.32	6.35	1.26	0.31	3.53	0.08	0.46	0.29	2.8163	-0.0500407	-2.66935	hypothetical protein F775_32219 [Aegilops tauschii]	TIFY10A	F: protein binding; C: nucleus; P: defense response to bacterium; P: jasmonic acid mediated signaling pathway; P: regulation of transcription, DNA-dependent; P: transcription, DNA-dependent
Unigene42260_All	6.16	8.83	16.08	3.59	4.97	5.47	1.15	1.42	5.66	0.58	0.79	1.45	-1.14701	-1.91656	-3.46176	WRKY transcription factor [Triticum aestivum]	—	F: sequence-specific DNA binding; F: sequence-specific DNA binding transcription factor activity; C: nucleus; P: defense response to bacterium; P: defense response to fungus; P: jasmonic acid mediated signaling pathway
Unigene343_All	2.72	3.35	2.55	5.04	3.22	2.24	18.66	15.7	5.04	36.96	56.96	80.62	0.28463	2.19244	4.33973	Probable peroxygenase 7 [Triticum aestivum]	PXG7	—
CL19483.Contig3_All	6.46	5.71	8.47	55.14	48.86	31.22	66.53	38.67	31.42	90.5	35.7	35.05	2.71179	2.72665	2.96578	predicted protein [Hordeum vulgare subsp. vulgare]	—	C: membrane
Unigene27094_All	0.07	0	0.07	1.46	1.09	0.84	0.65	0.33	0.13	4.06	2.33	1.09	4.49825	2.88753	5.64	NA	—	—
CL6395.Contig14_All	0	0	0	0	0	0	0	0	0	0.17	6.63	1.35	0	0	8.08569	Probable sulfate transporter 3.3 [Hordeum vulgare subsp. vulgare]	SULTR3;3	F: secondary active sulfate transmembrane transporter activity; F: symporter activity; C: integral to membrane
Unigene85598_All	0	0	3.05	0	0	0	0	0	0.61	0	0	0	-6.67713	-2.28481	-6.67713	Disease resistance protein RGA2 [Triticum urartu]	—	—
Unigene48510_All	0	0	0	0.77	1.85	0.43	0.22	0.43	0	0.33	0	0.44	6.6677	4.45943	4.70044	NA	—	—
CL27.Contig21_All	1.45	0.5	2.75	15.26	12.87	5.92	5.92	3.25	1.75	4.27	0.97	0.48	2.85692	1.21624	0.283354	Probable glutathione S-transferase GSTU6 [Aegilops tauschii]	GSTU6	F: glutathione transferase activity; P: response to stress
CL19706.Contig1_All	0.08	0.16	0	0.32	0	0.16	3.87	2.12	0.16	1.99	0.65	2.39	0.970854	4.62059	4.33056	Cu_bind_like domain-containing protein [Aegilops tauschii]	—	F: electron carrier activity; F: copper ion binding
Unigene2810_All	1.62	0	0	0	0	0	0	0	0	3.76	16.08	6	-5.77259	-5.77259	3.97784	NA	—	—
Unigene31690_All	0.48	0.19	0.04	0.35	2.49	3.95	14.35	19.07	4.46	6.23	6.41	1.62	3.25752	5.73747	4.32801	RecName: Full=Chalcone synthase 2 [Secale cereale]	CHS2	F: transferase activity, transferring acyl groups other than amino-acyl groups; P: biosynthetic process; P: flavonoid biosynthesis
Unigene4733_All	0.73	0.76	1.36	10.66	11.07	7.34	4.85	2.21	1.09	7.65	1.82	2.25	3.3505	1.51584	2.03994	UDP-glycosyltransferase 73C5 [Triticum aestivum]	UGT73C5 P	F: transferase activity, transferring hexosyl groups; P: metabolic process
CL3508.Contig3_All	37.1	38.13	60.97	47.33	25.1	19.94	2.21	1.71	6.33	0.74	0.29	1.1	-0.56023	-3.73203	-5.99873	unnamed protein product [Triticum aestivum]	LIR1	—
Unigene22618_All	12.55	18.09	36.63	1.52	1.36	0.38	13.23	6.78	12.48	2.44	0.48	4.65	-4.36702	-1.04997	-3.1516	Thiosulfate sulfurtransferase 18 [Aegilops tauschii]	STR18	—
Unigene72749_All	0	0	0	0	0	0	0	0	0.28	0	17.09	0	0	3.32193	9.15566	PREDICTED: protein PHLOEM PROTEIN 2-LIKE A1-like [Oryza brachyantha]	PP2A1	F: proteoglycan binding; P: response to insect
CL1877.Contig49_All	3.58	4.4	10.34	0.16	0.71	3.85	3.51	12.55	5.33	1.2	0	0	-1.95656	0.223517	-3.90847	Chaperone protein dnaJ 13 [Hordeum vulgare subsp. vulgare]	ATJ13	F: heat shock protein binding; F: unfolded protein binding; C: integral to membrane; P: protein folding; P: response to very low light intensity stimulus
CL15383.Contig3_All	94.2	80.71	79.72	52.8	42.03	32.39	22.71	43.05	27.95	842.8	929.93	553.85	0.565257	-1.44213	3.16139	Catalase isozyme 2 [Triticum aestivum]	CAT2	F: heme binding; F: metal ion binding; F: catalase activity; P: hydrogen peroxide catabolic process; P: oxidation-reduction process
Unigene48016_All	0.09	0	0	0	0	0	0.18	0	0	0.91	3.72	1.55	-1.87447	0.862496	5.81203	PREDICTED: vacuolar amino acid transporter 1-like [Brachypodium distachyon]	—	C: integral component of membrane
CL9921.Contig3_All	4.06	3.52	3.68	15.59	15.67	10.55	34.02	19.18	26.48	15.56	7.9	15.7	1.89264	2.82301	1.79817	unnamed protein product [Triticum aestivum]	—	F: hydrolase activity, acting on ester bonds; F: nucleic acid binding
CL16495.Contig3_All	10.74	16.53	27.53	0.24	0.85	1.98	12.29	9.52	22.47	1.71	1.49	5.37	-4.15787	-0.307521	-2.67681	hypothetical protein F775_09195 [Aegilops tauschii]	GP1	C: structural constituent of cell wall
Unigene31369_All	0.23	0	0.13	0.38	0.28	0.18	0.3	0.77	0.61	1.25	8.88	6.09	1.18286	2.18286	5.4541	sodium/proton antiporter [Hordeum vulgare]	NHX2	C: integral to membrane; C: vacuolar membrane; C: sodium:hydrogen antiporter activity; P: regulation of Ph
Unigene99893_All	0	0	0	0	0	0	3.49	0	1.23	0	0	0	0	7.30073	0	07/Anther-specific proline-rich protein APG [Hordeum vulgare subsp. vulgare]	APG	F: lipase activity; C: structural constituent of cell wall; P: lipid metabolic process
Unigene30594_All	2.1	2.8	16.89	3.8	1.84	1.88	1.12	0.87	2.3	0.46	0.2	0.15	-1.53486	-2.34462	-4.7496	Beta-glucosidase 16 [Triticum urartu]	BGLU16	F: beta-glucosidase activity; F: cation binding; P: carbohydrate metabolic process
CL9833.Contig7_All	0	0	0	2.33	0.94	0.9	1.36	0.15	0	1.36	2.3	1.23	7.11894	5.66297	7.34873	NA	—	—
CL11607.Contig1_All	3.42	3.48	6.96	2.63	6.04	1.99	1.67	1.12	0.33	0.17	0.09	0.04	-0.37872	-2.15131	-5.52982	Folylpolyglutamate synthase, mitochondrial [Aegilops tauschii]	GP1	C: structural constituent of cell wall
Unigene18102_All	0.06	0.1	0	2.67	1	0.27	10.76	4.41	16.14	64.54	18.69	30.01	4.53459	7.52494	9.37963	Phytosulfokine receptor 2 [Aegilops tauschii]	At3g02880	F: ATP binding; F: protein kinase activity; C: anchored to plasma membrane; C: integral to membrane; C: plant-type cell wall; P: response to abscisic acid stimulus
Unigene95267_All	0	0	0	0	0	0	1.29	1.27	0.5	0.51	0	0.78	0	6.67243	5.43741	NA	—	—
CL15829.Contig1_All	0	0	0	2.58	0.55	0.63	0.45	1.17	0.09	2.56	0.84	0.83	6.96963	5.83289	7.13955	NA	—	—
CL12489.Contig3_All	0	0	0	0	0.39	0	1.92	1.58	5.04	0.56	0.67	2.53	3.77259	8.15313	6.96963	Probable peroxygenase 3 [Aegilops tauschii]	PXG3	C: plastid
CL7233.Contig1_All	11.5	0	0	0	0	0	0	0	0	0	0	0.03	0	0	-7.848	polyphenol oxidase [Triticum aestivum]	PPO	F: catechol oxidase activity; F: metal ion binding; F: oxygen transporter activity; C: chloroplast thylakoid lumen
CL114.Contig4_All	28.56	36.2	51.75	10.12	6.71	4.02	25.78	24.87	27.79	8.01	2.87	9.5	-2.48233	-0.570792	-2.51523	Thiosulfate sulfurtransferase 18 [Aegilops tauschii]	STR18	—
CL3837.Contig9_All	2.83	5.66	3.41	3.39	1.46	1.02	0.91	0.27	0.37	0.16	0	0.2	-1.01953	-2.94062	-5.00729	Lysosomal beta glucosidase [Aegilops tauschii]	BXL3	F: hydrolase activity, hydrolyzing O-glycosyl compounds; P: carbohydrate metabolic process
CL559.Contig10_All	0.91	1.91	1.03	3.87	7.04	12.54	14.9	14.96	22.73	14.61	14.22	18.86	2.60666	3.77186	3.63076	Arginine/serine-rich protein 45 [Hordeum vulgare subsp. vulgare]	SR45	—
Unigene28000_All	0.8	0.54	0.08	0.05	0.51	7.04	8.45	14.49	6.36	4.16	5.17	9.21	2.42011	4.36694	3.70668	DnaJ homolog subfamily B member 13 [Aegilops tauschii]	—	—
CL20200.Contig8_All	1.86	1.44	1.02	3.05	2.64	2.65	12.3	10.49	8.75	15.4	7.07	13.35	0.949016	2.86808	3.05166	2-alkenal reductase (NADP(+)-dependent) [Hordeum vulgare subsp. vulgare]	DBR	—
CL17558.Contig1_All	24.36	19.92	24.87	23.23	16.21	6.93	2.65	3.03	4.31	2.93	4.21	3.21	-0.576538	-2.79117	-2.7401	Bifunctional nuclease [Hordeum vulgare subsp. vulgare]	BBD	F: nuclease activity; C: nucleus; P: nucleic acid phosphodiester bond hydrolysis
CL13974.Contig2_All	6.25	5.48	37.54	3.86	2.81	0.62	1.09	0.75	1.85	1.18	0.35	1.48	-2.75672	-3.73902	-4.03287	predicted protein [Hordeum vulgare subsp. vulgare]	—	F: nutrient reservoir activity; C: aleurone grain; C: vacuole
Unigene16722_All	174.83	210.25	405.04	103.61	59.21	37.9	26.83	26.86	42.62	13.85	5.18	17.86	-1.97689	-3.03631	-4.42077	Beta-glucosidase 5 [Triticum urartu]	BGLU5	F: beta-glucosidase activity; F: cation binding; P: carbohydrate metabolic process
CL5186.Contig8_All	0	0	0	0	0	0.01	0	0	0.78	0.07	2.8	1.03	-1.58496	4.70044	7.02237	indole-2-monooxygenase [Hordeum vulgare subsp. vulgare]	CYP71C4	F: electron carrier activity; F: oxidoreductase activity, acting on paired donors, with incorporation or reduction of molecular oxygenheme binding; F: iron ion binding; F: monooxygenase activity; P: oxidation-reduction process ; P: benzoxazinone biosynthesis process
Unigene91967_All	0.35	0	0	0.72	0.71	3.57	3.53	3.46	1.03	1.75	1.42	2.14	3.75633	4.43801	3.84311	PREDICTED: ankyrin repeat domain-containing protein 2-like [Oryza brachyantha]	AKR2	C: integral to chloroplast outer membrane; C: nucleus; P: defense response to bacterium, incompatible interaction; P: protein folding; P: response to cadmium ion
CL3508.Contig11_All	445.8	370.01	552.67	546.48	192.13	288.44	34.45	25.47	65.99	9.44	4.59	11.39	-0.414068	-3.44211	-5.75047	Charged multivesicular body protein 5 [Triticum urartu]	LIR1	—
Unigene25063_All	4.78	6.74	10.84	4.56	4.08	4.17	1.83	0.62	2.93	0.22	0.32	0.74	-0.80365	-2.05524	-4.1267	hypothetical protein F775_43817 [Aegilops tauschii]	—	P: metal ion transport; F:metal ion binding
Unigene39568_All	1.3	0	0	0	0	0	1.54	0	0	4.43	17.38	16.16	-5.45943	0.241008	4.84625	NA	—	—
Unigene58956_All	0	0	0	0.26	0.09	0.59	0.42	0.59	1.08	1.7	0.61	2.13	4.96963	6.1224	7.20945	NA	—	—
CL8894.Contig5_All	0.13	0.61	1.4	4.1	7.63	7.28	47.28	44.2	38.45	22.97	15.67	24.02	3.15108	5.92398	4.87186	cold regulated protein [Triticum aestivum]	—	—
Unigene45780_All	0	0	0	0	0	0	0.24	0	1.84	16.88	72.72	0	0	6.1224	11.5445	NA	—	—
CL17006.Contig10_All	9.78	19.05	25.58	15.22	23.41	12.83	4.05	4.77	9.18	0.98	1.12	3.36	-0.0804204	-1.59587	-3.3169	WRKY33 transcription factor [Triticum aestivum]	WRKY33	F: protein binding; F: sequence-specific DNA binding; F: sequence-specific DNA binding transcription factor activity; C: nucleus; P: camalexin biosynthetic process; P: cellular heat acclimation; P: defense response to bacterium; P: defense response to fungus; P: response to chitin; P: response to cold); P: response to salt stress; P: response to water deprivation
CL19637.Contig26_All	0.56	0.85	1.63	0.22	0	0	0	0	0	0.72	0	0	-3.66297	-6.66297	-2.03847	hypothetical protein TRIUR3_23801 [Triticum urartu]	—	—
Unigene65818_All	5.33	6.12	3.45	0.21	0	0.3	0.71	6.56	15.42	0.42	0.31	0.62	-4.84066	0.606744	-3.46428	hypothetical protein F775_43719 [Aegilops tauschii]	—	—
CL20190.Contig16_All	0.86	0.02	0.32	3.1	1.11	3.23	6.04	14.63	3.64	8.67	3.23	5.44	2.63227	4.34044	3.853	Formin-like protein 20 [Hordeum vulgare subsp. vulgare]	FH20	F: actin binding; F: phosphoprotein phosphatase activity; P: actin cytoskeleton organization
CL21311.Contig6_All	0	0	0.07	0.42	0.94	1.44	3.75	6.7	13.82	7.34	3.12	10.97	4.95936	8.07503	7.89549	predicted protein [Hordeum vulgare subsp. vulgare]	—	C: cell wall; C: cytoplasm; C: extracellular region
CL10737.Contig3_All	2.6	2.4	4.25	1.02	1.24	1.09	0.14	0.46	0.42	0	0.12	0.15	-1.46529	-3.18088	-5.04595	Leucine-rich repeat extensin-like protein 5 [Medicago truncatula]	LRX5	C: cell wall; C: plasmodesma; P: cellular cell wall organization
CL2088.Contig6_All	89.47	95.94	110.23	4.89	8.19	23.62	49.76	55.22	66.67	25.98	36.2	54.02	-3.00999	-0.784372	-1.34723	F-box/kelch-repeat protein At1g23390 [Hordeum vulgare subsp. vulgare]	At1g23390	—
Unigene14823_All	6.2	2.36	1.46	32.14	24.86	15.04	13.3	5.71	3.62	16.51	3.74	2.49	2.84592	1.17535	1.18235	E3 ubiquitin-protein ligase XB3 [Hordeum vulgare subsp. vulgare]	XB3	F: protein binding; F: ubiquitin-protein ligase activity; F: zinc ion binding; P: defense response to bacterium; P: protein autoubiquitination
Unigene92505_All	0	0	0	0	0	0	0.34	0	0	0.34	2.76	0.69	0	3.58496	6.98109	NA	—	—
CL12912.Contig1_All	0.91	0.06	0	0.04	3.58	10.31	1.38	0.04	4.71	0.31	0.09	0	3.82927	2.64503	-1.25716	hypothetical protein F775_21288 [Aegilops tauschii]	—	—
Unigene33325_All	0.25	0	0	0	0	0	0.43	0	0	1.29	8.68	6.49	-3.16993	0.736966	5.92986	NA	—	—
CL19477.Contig11_All	3.22	10.02	3.38	0.23	0.26	1.06	0.85	3.12	6.67	0.19	0.25	2.23	-3.42258	-0.643422	-2.63801	hypothetical protein F775_00502 [Aegilops tauschii]	—	—
Unigene42813_All	4.14	3.04	13.32	3.58	3.13	0.42	1.25	3.45	1.42	0.21	0.42	0	-1.52365	-1.74402	-5.00141	hypothetical protein TRIUR3_27602 [Triticum urartu]	—	—
Unigene96806_All	8.16	10.03	22.37	1.44	1.38	0.89	4.63	3.46	11.23	0.97	0.27	2	-3.45057	-1.06996	-3.64599	Alpha,alpha-trehalose-phosphate synthase [Triticum urartu]	TPS6	F: alpha,alpha-trehalose-phosphate synthase (UDP-forming) activity; F: trehalose-phosphatase activity; P: trehalose biosynthetic process
CL10377.Contig5_All	10.72	13.4	26.68	11.97	9.26	7.45	4.29	3.3	6.09	2.25	1.09	1.46	-0.824783	-1.89276	-3.40372	Xylulose kinase [Aegilops tauschii]	—	—
CL529.Contig8_All	0.17	0	0	0.1	0.55	0.07	4.9	2.96	29	9.55	1.86	2.69	1.922	7.59991	6.21355	Phytosulfokine receptor 2 [Aegilops tauschii]	PSKR2	F: ATP binding; F: peptide receptor activity; F: protein serine/threonine kinase activity; C: chloroplast; C: integral to membrane; C: plasma membrane; P: response to wounding
CL13756.Contig51_All	2.87	7.31	18.13	1.5	0.9	0.82	1.54	3.35	3.47	0.8	0.59	2.05	-3.13618	-1.75974	-3.04083	Transcription factor PIF5 [Hordeum vulgare subsp. vulgare]	PIF5	F: protein dimerization activity
CL10551.Contig8_All	21.4	29.03	34.13	12.97	23.15	14.61	6.32	3.43	17.53	1.24	3.76	3.62	-0.737136	-1.63213	-3.29422	Probable CCR4-associated factor 1 homolog 11 [Hordeum vulgare subsp. vulgare]	CAF1-11	F: metal ion binding; F: poly(A)-specific ribonuclease activity; F: RNA binding; C: cytoplasm; C: nucleus; P: defense response to bacterium; P: regulation of transcription, DNA-dependent; P: (transcription, DNA-dependent
CL1009.Contig5_All	0	0	0	0	0	0	0.34	0.65	0.8	2.84	0.67	3.36	0	5.89885	7.8392	Leucine-rich repeat extensin-like protein 5 [Hordeum vulgare subsp. vulgare]	LRX5	C: cytoplasmic membrane-bounded vesicle
CL6421.Contig1_All	0.08	0	0.08	1.73	2.5	5.32	5.47	7.41	5.14	3.32	1.67	6.18	5.81189	6.72792	6.03795	Probable folate-biopterin transporter 8, chloroplastic [Hordeum vulgare subsp. vulgare]	At1g04570	C: membrane; C: plastid
CL19502.Contig1_All	0.42	0.62	0.73	1.28	1.27	0.84	12.19	5.52	6.11	16.14	15.01	18.81	0.937536	3.75035	4.81895	Iron sulfur cluster assembly protein 1, mitochondrial [Aegilops tauschii]	ISU1	F: iron ion binding; F: iron-sulfur cluster binding; C: mitochondrion; P: iron-sulfur cluster assembly
CL1439.Contig2_All	8.57	11.96	4.76	0.24	0.39	0.16	1.4	2.01	5.39	1.97	0.64	1.55	-5.00057	-1.52299	-2.60391	NA	—	—
CL222.Contig12_All	0.12	0.66	0.72	0	0.43	0.66	0.54	1.38	0.12	1.03	33.71	16.05	-0.447459	0.443607	5.08151	hypothetical protein TRIUR3_02020 [Triticum urartu]	—	—
CL4655.Contig3_All	7.47	1.39	3.07	8.81	7.95	10.3	8.71	8.03	5.46	19.83	56.59	23.34	1.18157	0.895966	3.06387	NA	—	—
Unigene43123_All	0.02	0.06	0.1	2.71	3.71	1.75	1.31	0.73	1.06	0.36	1.41	0.5	5.50427	4.1062	3.65662	Arginine/serine-rich protein 45 [Oryza sativa Indica Group]	SR45	—
CL497.Contig4_All	2.7	0.12	0	3.02	10.86	0	11.73	0.3	3.17	7.34	28.99	15.78	2.29517	2.4252	4.20269	Formin-like protein 6 [Hordeum vulgare subsp. vulgare]	FH6	F: 4-alpha-hydroxytetrahydrobiopterin dehydratase activity; P: tetrahydrobiopterin biosynthetic process
Unigene23679_All	0.68	5.88	13.45	0.19	0.61	1.02	0.77	3.31	6.11	0.78	0.87	3.17	-3.45871	-0.973567	-2.05362	Protein argonaute 1C [Hordeum vulgare subsp. vulgare]	AGO1C	F: nucleic acid binding
CL4304.Contig9_All	0.51	0.5	0.2	7.66	4.26	2.15	2.36	0.68	0	2.57	1.05	1.68	3.53954	1.3338	2.13099	NAC domain-containing protein 78 [Aegilops tauschii]	—	—
Unigene21657_All	0	0	0.03	0	0	0	0.17	0	0	0.91	7.43	2.54	-0.736966	1.926	7.76553	NA	—	—
CL6110.Contig16_All	0.65	1.08	1.96	0	0.97	0.44	1.74	1.41	1.29	0	0	0	-1.37773	0.266939	-6.94251	PREDICTED: probable plastidic glucose transporter 1 [Brachypodium distachyon]	At1g05030	F: substrate-specific transmembrane transporter activity; C: chloroplast membrane; C: integral to membrane; P: carbohydrate transport
CL1128.Contig4_All	72.63	46.53	46.34	6.42	6.24	10.48	35.3	24.76	35.01	10.65	4.71	10.41	-2.83837	-0.799769	-2.68307	hypothetical protein F775_07139 [Aegilops tauschii]	—	—
CL7551.Contig4_All	22.59	1.14	37.29	24.32	2.23	2.37	2.49	0.41	0.97	9.03	2.53	0.52	-1.07721	-3.97888	-2.33666	Protein WIR1A [Aegilops tauschii]	WIR1A	C: integral to membrane
CL10231.Contig4_All	0.8	0.9	2.97	0.56	2.7	0.93	0	0	0.11	0.08	0	0	-0.156472	-5.16684	-5.54535	Ethylene-responsive transcription factor ERF019 [Triticum aestivum]	ERF019	F: sequence-specific DNA binding transcription factor activity;C: nucleus; P: regulation of transcription, DNA-templated
CL9410.Contig7_All	2.11	0.6	1.81	2.93	4.11	5.95	14.25	7.35	19.96	1.82	0.62	3.98	1.52301	3.2008	0.506251	predicted protein [Hordeum vulgare subsp. vulgare]	GP1	C: structural constituent of cell wall
CL615.Contig5_All	2.04	0	0.7	0	0	0	0	0	0.72	0	0	0.57	-6.51833	-1.89383	-2.22064	NA	—	—
CL5175.Contig10_All	2.85	12.29	2.93	18.21	25.11	13.27	1.24	0.14	6.36	0.06	0.04	0.37	1.64695	-1.22319	-5.26479	Protein TIFY 10A [Hordeum vulgare subsp. vulgare]	TIFY10A	—
CL3179.Contig3_All	0.12	0.1	0	1.02	0.45	0.3	1.37	0.73	0.49	4.25	1.58	2.99	2.94404	3.49325	5.26107	predicted protein [Hordeum vulgare subsp. vulgare]	GP1	F: ATP binding; F: nucleoside-triphosphatase activity
CL8278.Contig4_All	0.78	0.16	0.44	0	0	0.44	0.75	0.14	0.45	3.02	44.53	6.24	0	-0.04244	5.2846	Peroxiredoxin Q, chloroplastic [Hordeum vulgare subsp. vulgare]	PRX1	F: peroxidase activity; F: peroxiredoxin activity; C: chloroplast thylakoid membrane; C: plastoglobule; C: C: chloroplast stromal thylakoid; C: chloroplast envelope; P: oxidation-reduction process
CL114.Contig9_All	15.38	19.33	32.5	10.87	6.36	2.99	18.09	10.9	11.76	4.31	0.83	2.5	-1.73289	-0.721876	-3.13703	Thiosulfate sulfurtransferase 16 [Aegilops tauschii]	STR16	—
CL13520.Contig1_All	0	0	0	0	0	0	0	0	0.25	0.08	1.53	2.69	0	3.16993	7.16323	hypothetical protein F775_03534 [Aegilops tauschii]	—	—
Unigene47553_All	0	0	0	0.25	0.25	0.25	1.24	1.72	0.73	26.71	15.81	21.08	4.64386	6.94251	11.0498	NA	—	—
CL773.Contig3_All	1.11	3.47	0.93	12.36	20.81	18.43	1026.34	838.52	702.13	1691.63	874.07	1507.24	3.22725	8.86381	9.5298	Cold-regulated protein 1 [Hordeum vulgare subsp. vulgare]	CR1	P: response to stress; P: response to water
CL14808.Contig6_All	0.13	0	11.71	0	2.81	0	0	0	0	0	0	0	-2.06601	-8.62571	-8.62571	predicted protein [Hordeum vulgare subsp. vulgare]	—	—
CL11666.Contig2_All	8.54	7.75	10.16	3.97	3.4	1.14	1.49	0.34	0.42	1.48	0.59	0.49	-1.63604	-3.55527	-3.36905	NA	—	—
Unigene18607_All	2.78	3.63	7.66	49.65	31.28	17.32	127.12	92.34	93.89	83.88	52.64	82.06	2.80384	4.47708	3.95747	cold acclimation protein WCOR413 [Triticum aestivum]	—	C: vacuole; P: response to sucrose; P: response to glucose; P: response to fructose; P: cold acclimation; P: response to abscisic acid; P: cellular response to water deprivation
Unigene61992_All	0	0	0	0	0	0	0	0	6.62	0	0	0	0	7.79008	0	jacalin-related lectin 1 [Triticum aestivum]	—	F: glucose binding; F: mannose binding; P: agglutination involved in conjugation
Unigene790_All	2.72	1.58	3.94	0.49	1.93	0.2	0.27	0.13	0.26	0.07	0	0.2	-1.65308	-3.64211	-4.87915	predicted protein [Hordeum vulgare subsp. vulgare]	Os02g0134	C: integral to membrane; C: plasma membrane
CL2543.Contig2_All	0	0	0	1.39	1.04	0.86	0.34	0	0	0.86	0.52	0.35	6.77698	3.58496	5.84967	Glutamate receptor 2.8 [Aegilops tauschii]	GLR2.5	F: alcium channel activity; F: extracellular-glutamate-gated ion channel activity; F: G-protein coupled receptor activity; F: ionotropic glutamate receptor activity; C: integral to membrane ; C: outer membrane-bounded periplasmic space; C: plasma membrane; P: calcium-mediated signaling; P: cellular response to amino acid stimulus
Unigene49708_All	11.93	10.99	12.5	11.86	19.4	13.16	0.89	1.28	5.93	0.22	0	0.5	0.326645	-2.12857	-5.60052	Phenylalanine ammonia-lyase [Aegilops tauschii]	PAL	C: cytoplasm; F: ammonia-lyase activity; P: biosynthetic process; P: L-phenylalanine catabolic process; P: phenylpropanoid metabolic process; P: flavonoid biosynthesis process"
Unigene2249_All	25.71	37.33	43	24.89	23.82	6.23	6.1	2.33	1.23	1.81	0.4	0.95	-0.94868	-3.45644	-5.06854	NA	—	—
Unigene56836_All	0.34	0.16	2.83	2.05	9.13	5.39	8.73	6.31	4.62	12.62	36.3	25.1	2.31498	2.56167	4.47432	Anthocyanin 5-aromatic acyltransferase [Triticum urartu]	—	—
CL20409.Contig26_All	23.56	28.21	36.6	9.1	7.1	5.79	11.13	9.54	25.1	0.79	0.7	4.73	-2.00671	-0.949154	-3.82857	fructan 6-exohydrolase [Triticum aestivum]	6-FEH	F: fructan beta-(2,6-fructosidase activity; P: carbohydrate metabolic process
CL20409.Contig14_All	11.37	14.05	17.43	2.35	2.22	2.29	3.34	4.75	9.37	0.27	0.24	1.56	-2.64301	-1.29524	-4.37159	fructan 6-exohydrolase [Triticum aestivum]	6-FEH	F: fructan beta-(2,6-fructosidase activity; P: carbohydrate metabolic process
CL4384.Contig2_All	0.75	0.3	0.07	8.59	5.8	4.11	2.04	0.95	0.55	5.62	7.59	3.23	4.04595	1.66025	3.87564	hypothetical protein TRIUR3_30853 [Triticum urartu]	—	—
CL716.Contig13_All	3.96	6.32	8.07	62.32	48.34	19.29	7.22	5.99	6.74	7.43	2.88	6.41	2.8241	0.120609	-0.134205	TPA: NAC transcription factor [Hordeum vulgare subsp. vulgare]	NAC71	F: DNA binding;; C: nucleus; P: regulation of transcription, DNA-templated
CL20614.Contig15_All	0	0	0	1.82	0	1.71	0.88	0	0	0.49	0	0	6.88264	4.90689	4.08746	hypothetical protein TRIUR3_07110 [Triticum urartu]	—	—
CL18724.Contig1_All	0	0.47	0.12	0	0	3.32	0.59	4.95	21.61	0	4.26	15.83	2.47681	5.49985	5.06609	17.9 kDa class I heat shock protein [Triticum urartu]	HSP17.9A	C: nucleus; P: response to heat
CL11492.Contig4_All	1.18	0.19	0.75	24.81	13.38	4.62	7.34	1.49	0.32	13.65	2.18	1.71	4.33581	2.10971	3.04851	Zinc finger CCCH domain-containing protein 28 [Aegilops tauschii]	Os04g0438	F: DNA binding; F: zinc ion binding
Unigene54459_All	12.51	55.34	19.05	128.4	137.92	42.9	10.77	3.66	29.84	0.39	0.68	3.12	1.83121	-0.973027	-4.37433	Transcription factor bHLH35 [Aegilops tauschii]	BHLH35	F: DNA binding; C: nucleus; P: regulation of transcription, DNA-dependent;transcription, DNA-dependent
Unigene92845_All	0.3	0.16	0.37	1	3.57	4.24	2.64	4.59	4.71	4.26	1.32	3.6	3.40796	3.84655	3.46731	NA	—	—
CL14200.Contig4_All	0.04	0.04	0.04	0	0.19	0.24	6.69	4.72	5.09	1.98	0	5.07	1.87447	7.10329	5.87856	predicted protein [Hordeum vulgare subsp. vulgare]	—	F: nutrient reservoir activity; C: protein body; P: protein oligomerization
CL2660.Contig3_All	1.01	1	1.11	2.86	3.45	2.85	8.72	12.39	8.54	11.77	9.03	13.08	1.5538	3.24841	3.44082	ABC transporter C family member 10 [Aegilops tauschii]	ABCC10	F: ATP binding;x F: enobiotic-transporting ATPase activity; C: integral to membrane; C: vacuolar membrane
Unigene9151_All	1.22	0.89	1.04	15.17	11.95	7.93	7.16	9.6	9.66	6.14	5.01	9.09	3.47599	3.06821	2.68379	PREDICTED: cold-regulated 413 plasma membrane protein 2-like [Fragaria vesca subsp. vesca]	—	—
CL562.Contig2_All	1.04	1.28	4.18	0.08	0.15	0.1	0.71	0.1	0.42	0	0	0	-4.2999	-2.40178	-7.75933	PREDICTED: histidine-containing phosphotransfer protein 4-like [Brachypodium distachyon]	AHP4	F: histidine phosphotransfer kinase activity; C: cytosol;nucleus; P: cytokinin mediated signaling pathway; P: regulation of cytokinin mediated signaling pathway; P: two-component signal transduction system
CL9205.Contig2_All	0.69	3.03	1.84	0	0.07	12.19	5.16	43.02	51.91	0.59	7.63	41.09	1.14198	4.17007	3.14872	predicted protein [Hordeum vulgare subsp. vulgare]	GP1	C: structural constituent of cell wall
Unigene50894_All	0.82	0.06	0.1	0.73	0.66	0.78	2.05	2.98	4	12.11	19.2	3.67	1.14684	3.20387	5.1576	Auxin-induced protein 5NG4 [Aegilops tauschii]	At4g30420	—
CL20424.Contig62_All	2.4	7.3	13.66	0.5	0.92	0.51	1.84	2.99	5.31	0.66	1.05	3.07	-3.59737	-1.20398	-2.28896	/F-box/LRR-repeat MAX2 homolog [Aegilops tauschii]	D3	C: nucleus; C: ubiquitin ligase complex; P: response to water deprivation; P: shoot system morphogenesis; P: response to light stimulus; P: auxin polar transport; P: regulation of meristem structural organization
Unigene38507_All	33.69	22.62	5.86	103.83	76.97	46.88	249.65	191.49	134.83	213.55	100.43	151.05	1.87272	3.2117	2.90303	ABA-inducible protein PHV A1 [Aegilops tauschii]	HVA1	—
CL7178.Contig4_All	0	0	0.01	0	0	0.38	0.44	3.39	0.94	0	0	0.76	3.73697	7.31288	4.70044	NA	—	—
CL17208.Contig1_All	0	0	0	0.48	0.32	0.16	1.25	0.31	0.62	3.61	1.92	0.95	5	6.18322	7.75489	NA	—	—
Unigene85948_All	0.28	1.34	1.89	0.28	0	0.28	0	0	0	0	0	0	-2.62244	-6.87036	-6.87036	NA	—	—
CL1272.Contig6_All	2	0.39	0.67	5.01	4.73	2.29	4.84	9.97	2.48	13.11	16.02	20.25	1.97503	2.49833	4.01232	predicted protein [Triticum urartu]	—	P: lipid transport
Unigene87248_All	0.26	2.31	0.52	0.27	0.26	0.27	0	0	0	0	0	0	-1.94953	-6.6865	-6.6865	PREDICTED: putative disease resistance RPP13-like protein 3-like isoform X2 [Setaria italica]	IRL4	—
Unigene25849_All	1.05	0.41	2.34	0.23	0	0	0	0	0	0	0	0.09	-3.926	-6.98489	-5.11042	hypothetical protein TRIUR3_33694 [Triticum urartu]	RNR1	F: ATP binding; F: ribonucleoside-diphosphate reductase activity; C: ribonucleoside-diphosphate reductase complex; P: deoxyribonucleoside triphosphate biosynthetic process; P: DNA replication; P: response to cadmium ion
Unigene9659_All	0	0.08	0.33	0.44	0.37	0.81	2.28	2.74	6.61	2.59	1.11	4.68	1.94753	4.79132	4.31849	Eukaryotic peptide chain release factor subunit 1-2 [Triticum urartu]	ERF1-2	F: translation release factor activity, codon specific; P: translational termination; C: plasma membranecytoplasm;
Unigene47689_All	6.77	6.68	7.08	0	0	0	0	0	0	6.56	5.49	6.74	-9.41856	-9.41856	-0.127769	NA	—	—
CL19787.Contig2_All	0.74	1.23	0.47	12.46	11.45	3.68	3.34	2.29	1.65	5.78	2.03	3.56	3.49919	1.57706	2.22028	SPX domain-containing membrane protein Os04g0573000 [Aegilops tauschii]	Os04g0573	C: vacuolar membrane; C: integral component of membraneplant-type vacuole; P: transmembrane transport
CL1559.Contig14_All	4.63	5.67	6.73	0.41	0.6	0.67	1.89	2.74	2.28	0.71	0.65	1.13	-3.34155	-1.30132	-2.77386	Formin-like protein 14 [Aegilops tauschii]	FH14	F: actin filament binding; F: microtubule binding; F: phosphoprotein phosphatase activity; C: phragmoplast; C: preprophase band; C: spindle; P: actin cytoskeleton organization;microsporogenesis
CL2139.Contig4_All	1.12	1.65	2.23	0.45	0.58	0.2	0.05	0.35	0.06	0	0	0	-2.02327	-3.44222	-7.38082	Protein FAR1-RELATED SEQUENCE 5 [Aegilops tauschii]	FRS5	C: nucleus; F: zinc ion binding
CL1327.Contig6_All	14.82	9.68	4.4	23.17	18.33	4.25	69.75	61.65	51.31	41.3	11.75	46.93	0.662702	2.66041	1.79057	phosphoethanolamine methyltransferase [Triticum aestivum]	NMT1	F: phosphoethanolamine N-methyltransferase activity;P: pollen tube guidancepollen development; P: choline biosynthetic process; P: pollen tube growth; P: post-embryonic root development; P: phosphatidylcholine biosynthetic process; P: methylation
CL2489.Contig4_All	0.05	0.07	0.02	22.73	17.82	9.48	2.24	0.86	0.32	5.34	1.05	0.82	8.48122	4.6105	5.6865	MYB-related protein [Triticum aestivum]	RVE1	—
Unigene19970_All	0.21	0.35	0.47	0.86	1.41	1.7	9.08	8.25	6.61	4.82	2.7	3.11	1.94649	4.53871	3.36743	Ethanolamine-phosphate cytidylyltransferase [Hordeum vulgare subsp. vulgare]	PECT1	F: nucleotidyltransferase activity; P: cytoplasmic membrane-bounded vesicle
Unigene42438_All	0.02	0.09	13.56	0.09	0.02	0	0.01	0.03	0.03	0.02	0	0.12	-6.83184	-7.60944	-6.50991	hypothetical protein OsI_31560 [Oryza sativa Indica Group]	—	—
Unigene69953_All	0	0	0	0	0	0	0	0	0.17	0.68	2.41	0.17	0	2.66297	6.76377	NA	—	—
CL8770.Contig2_All	0	0	0	0	0	0	0.05	0	0.15	0.1	2.99	0	0	2.80735	6.69116	Sentrin-specific protease 8 [Aegilops tauschii]	NEDP1	F: NEDD8-specific protease activity; P: proteolysis
CL1272.Contig4_All	3.19	0.98	1.09	4.16	4.61	2.52	7.49	9.96	6.66	29.37	27.5	31.71	1.10191	2.1965	4.07385	Cortical cell-delineating protein [Triticum urartu]	At4g12490	C: cytoplasmic membrane-bounded vesicle; P: lipid transport
CL19993.Contig4_All	7.54	8.72	24.8	3.64	3.11	0.7	0.65	3.65	5.24	0.08	0.26	0.5	-2.46242	-2.10567	-5.6112	Transcription factor PIF4 [Aegilops tauschii]	PIF4	—
Unigene85226_All	0.81	0.82	1.52	0	0	0	0	0	0	0	0	0	-6.71425	-6.71425	-6.71425	PREDICTED: uncharacterized protein LOC100831072 isoform X1 [Brachypodium distachyon]	—	—
Unigene10849_All	131.85	179.28	295.39	81.47	43.05	30.38	26.41	30.4	42.66	7.08	3.34	20.79	-1.96922	-2.60822	-4.28047	Beta-glucosidase 5 [Triticum urartu]	BGLU5	F: beta-glucosidase activity; F: cation binding; P: carbohydrate metabolic process
CL1.Contig8_All	0	0	0	1.63	1.46	0.99	0.45	0.77	0	0.39	0.05	0	7.08746	5.34577	3.87447	Hydroxyacylglutathione hydrolase cytoplasmic [Hordeum vulgare subsp. vulgare]	GLX2-2	F: hydroxyacylglutathione hydrolase activity; F: zinc ion binding; C: cytosol
CL6761.Contig5_All	0.21	0.08	0.16	1.66	0.93	0.7	1.48	0.69	0.1	3.91	3.74	2.6	2.87009	2.3347	4.50956	Nicotianamine aminotransferase A [Hordeum vulgare subsp. vulgare]	naat-A	F: 1-aminocyclopropane-1-carboxylate synthase activity; F: nicotianamine aminotransferase activity; F: pyridoxal phosphate binding
CL8739.Contig2_All	41.34	2.14	0.33	0.51	9.86	1.16	3.51	0	4.45	0	0	0.08	-1.92587	-2.45861	-8.77512	NA	—	—
Unigene86950_All	0.14	0	3.29	0	0	0	0	0.14	0	0	0	0	-6.8413	-4.42626	-6.8413	NA	—	—
Unigene38189_All	0	0	0	1.93	2.12	0.85	0	0	0.21	0	0	0	7.35168	2.9386	0	NA	—	—
CL4751.Contig2_All	0	0	0	0	0	0	0.05	0	0	0.24	1.5	2.47	0	1.22239	7.13271	IN2-1 protein, putative, expressed [Oryza sativa Japonica Group]	GSTZ5	C: C: chloroplast stroma;P: response to cadmium ion; P: protein glutathionylation
CL2088.Contig1_All	35.86	27.09	22.52	4.21	4.44	2.78	14.96	10.24	12.8	10.81	7.24	10.66	-2.90259	-1.16942	-1.57386	F-box/kelch-repeat protein At1g23390 [Hordeum vulgare subsp. vulgare]	At1g23390	—
CL19168.Contig5_All	0.97	0	0.03	0	0.03	0.03	0.22	0	0.63	1.82	9.86	4.55	-3.85086	-0.231947	4.00624	Formin-like protein 5 [Triticum aestivum]	FH5	F: actin binding; F: phosphoprotein phosphatase activity; P: actin cytoskeleton organization
Unigene41485_All	0	0	0	2	0.66	1.32	0.66	1.61	1.59	0.65	0.33	0.33	7.05166	7.00749	5.44846	PREDICTED: serrate RNA effector molecule isoform X1 [Brachypodium distachyon]	—	—
CL13043.Contig2_All	0.84	0.49	3.09	0.59	1.1	2.25	2.34	0.75	0.49	0.08	0	0	-0.165851	-0.304087	-5.46597	NA	—	—
Unigene34703_All	9.58	9.69	21.3	7.38	4.82	4.23	3.49	2.31	2.99	0.47	0.66	1.17	-1.30408	-2.20648	-4.14071	PREDICTED: uncharacterized protein LOC104581980 [Brachypodium distachyon]	—	—
CL8918.Contig4_All	4.7	5.73	6.13	0.5	0.99	0.33	2.37	2.83	3.4	0.33	0.25	0.41	-3.18569	-0.945294	-4.06413	hypothetical protein TRIUR3_22726 [Triticum urartu]	—	—
CL15961.Contig1_All	0.82	0.15	0.03	7.75	7.86	3.61	1.06	0.42	0.16	5.61	2.91	1.97	4.26454	0.713696	3.39094	CO-like protein [Triticum aestivum]	COL4	F: zinc ion binding; C: nucleus; P: regulation of transcription, DNA-dependent
Unigene3436_All	1.42	1.91	1.89	1.73	0.28	0.64	0.67	0.1	0.34	0.02	0	0	-0.978057	-2.23349	-7.02791	NA	—	—
Unigene25278_All	1.97	5.63	0.98	0.24	0.71	0.5	0	0	0.87	0.17	0.13	0.06	-2.56492	-3.2691	-4.57491	hypothetical protein EMIHUDRAFT_436633 [Emiliania huxleyi CCMP1516]	GP1	C: structural constituent of cell wall
Unigene14208_All	3.52	0	2.78	0.18	0	0	0.48	1.07	0.32	0.16	0	1.3	-4.97957	-1.7546	-2.10182	LRR receptor-like serine/threonine-protein kinase FLS2 [Aegilops tauschii]	At4g26540	F: ATP binding; F: protein serine/threonine kinase activity;receptor activity; C: integral to membrane; C: plasma membrane
CL16760.Contig2_All	2.28	28.38	2.92	0	0.97	0	0	0.92	1.52	2.24	0	0	-5.08403	-3.77675	-3.89321	Extensin [Medicago truncatula]	HRGPNT3	C: primary cell wall; P: cellular cell wall organization
Unigene6849_All	3.11	0	2.35	0	0	0.18	0	1.09	3.11	0	0	0.46	-4.77347	-0.377721	-3.51043	hypothetical protein TRIUR3_23200 [Triticum urartu]	—	—
Unigene8188_All	0.22	0.06	0	4.1	1.81	1.16	1.04	0	0	3.08	2.6	0.47	4.60759	1.86994	4.40646	hypothetical protein F775_08999 [Aegilops tauschii]	—	—
Unigene45431_All	0	0	0	0	0	0	0.07	0	0	5.1	14.6	0	0	1.58496	9.35975	Os03g0646400 [Oryza sativa Japonica Group]	—	C: membrane; C: cytoplasmic membrane-bounded vesicle
Unigene6878_All	0	0	0.73	0.8	2.8	2.87	9.62	7.13	11.77	10.54	2.57	5.53	3.1088	5.24894	4.63537	dehydrin-/LEA group 2-like protein [Lophopyrum elongatum]	CS120	P: response to stress; P: response to water
CL20354.Contig2_All	0	0	0	0.32	0.69	0.93	1.72	1.52	0	0.98	0.09	0.27	6.01495	6.75933	5.48113	predicted protein [Hordeum vulgare subsp. vulgare]	—	—
CL17238.Contig3_All	0.18	0.06	0.03	76.95	39.98	10.53	6.06	0.63	0.3	5.91	0.7	0.65	8.88287	4.69426	4.74894	Myb-like protein G [Aegilops tauschii]	RVE7	—
Unigene28142_All	0.14	0.09	0	0.34	0.92	1.94	9.26	13.48	28.93	19.67	7.39	29.98	3.73697	7.75015	7.8928	predicted protein [Hordeum vulgare subsp. vulgare]	GP1	C: cytoplasmic membrane-bounded vesicle
Unigene24191_All	0.21	0	0	0	0	1.7	0.44	2	0.18	0.52	6.38	2.8	2.9027	3.50986	5.39828	NA	—	—
Unigene26748_All	0.31	0.57	0.6	6.36	9.43	4.32	0.82	0.27	0.79	0.2	0.06	0.31	3.76424	0.345135	-1.37656	hypothetical protein F775_24163 [Aegilops tauschii]	—	—
CL5428.Contig9_All	0	1.4	8.51	1.55	0	0	0.66	0	0	0	0	0	-2.65958	-3.86673	-8.36923	MLO-like protein 1 [Triticum aestivum]	MLO1	F: calmodulin binding; C: integral to membrane; C: plasma membrane; P: cell death; P: defense response; P: response to biotic stimulus
CL15965.Contig2_All	0.86	0.59	0.56	2.51	2.09	1.84	3.22	3.72	4.32	10.1	5.72	14.02	1.67987	2.48594	3.89198	KDEL-tailed cysteine endopeptidase CEP1 [Triticum aestivum]	CEP1	F: cysteine-type peptidase activity; C: endoplasmic reticulum; P: proteolysis
Unigene91020_All	0	0	0	0	0	0	0	0	0	0	2.8	1.25	0	0	7.08037	Mediator of RNA polymerase II transcription subunit 17 [Aegilops tauschii]	MED17	—
CL88.Contig45_All	0	0	0	0.85	0.71	1.03	1.01	1.8	0.7	0.97	0	0.1	6.43185	6.87036	5.16993	NA	—	—
Unigene39427_All	0.2	0.19	0	0	0.6	0.4	3.34	3.45	2.4	2.48	1.09	1.15	1.33628	4.52199	3.56071	NA	—	—
Unigene59262_All	0	0	0	0	0	0	0	0	0	0.82	2.74	0	0	0	6.89482	NA	—	—
Unigene32653_All	2.11	3.13	3	0.17	0.13	0	1.66	1.53	1.22	0	0.13	0.39	-4.7323	-0.901866	-3.95858	Agamous-like MADS-box protein AGL62 [Aegilops tauschii]	AGL62	F: sequence-specific DNA binding; F: sequence-specific DNA binding transcription factor activity; C: nucleus; P: endosperm development
CL2578.Contig1_All	9.13	14.02	35.96	5.18	5.64	0.96	0.22	1.03	3.41	0.25	0.13	0.96	-2.32706	-3.665	-5.4631	hypothetical protein TRIUR3_03606 [Triticum urartu]	—	—
CL3036.Contig3_All	0	0	0.08	0	0	0	0.16	0	4.7	2.46	44.18	0	-1.73697	5.60585	8.86573	eukaryotic translation initiation factor 3G family protein [Populus trichocarpa]	GP1	C: structural constituent of cell wall
Unigene13706_All	0	0	0	0.83	0.51	1.73	0.44	0.18	0	0.11	0.16	1.31	6.67713	4.39232	5.71882	E3 ubiquitin-protein ligase RHF2A [Hordeum vulgare subsp. vulgare]	RHF2A	F: zinc ion binding; F: ligase activity
Unigene57394_All	3.88	2.61	2.19	9.36	9.76	9.36	39.22	32.84	23.73	45.41	31.08	59.31	1.71418	3.46411	3.96764	Aldo-keto reductase family 4 member C10 [Triticum urartu]	AKR4C10	F: oxidoreductase activity; P: oxidation-reduction process
CL18366.Contig18_All	0.57	4.94	0	0	0	0	0	0	0	1.07	0	0	-7.52356	-7.52356	-2.34034	NA	—	—
CL6438.Contig10_All	1.71	0.68	0.28	0.4	1.45	1.5	2.07	0.15	2.34	4.14	40.86	6.45	0.327321	0.772194	4.26826	Anther-specific proline-rich protein APG [Oryza sativa Indica Group]	APG	F: lipase activity; C: structural constituent of cell wall; P: lipid metabolic process
CL9921.Contig2_All	3.9	4.53	4.4	23.1	31.95	29.68	33.17	28.6	29.06	13.11	8.08	12.79	2.72335	2.82365	1.40516	unnamed protein product [Triticum aestivum]	—	F: hydrolase activity, acting on ester bonds; F: nucleic acid binding
CL20868.Contig5_All	2.32	2.09	1.04	6.67	4.31	4.92	11.11	5.31	4.9	16.78	25.77	14.44	1.5447	1.96788	3.38638	Salt tolerance protein [Triticum aestivum]	STO	F: DNA binding; F: zinc ion binding; C: intracellular
CL18538.Contig1_All	0	0.07	0	0.14	0.27	0.2	2.03	0.94	0.8	2.87	0.7	4.09	2.76081	5.3885	6.41128	Probable galactinol--sucrose galactosyltransferase 4 [Brachypodium distachyon]	RFS4	F: galactinol-sucrose galactosyltransferase activity; P: carbohydrate metabolic process; P: response to karrikin; P: response to oxidative stress
CL2906.Contig3_All	1.05	0.4	0.45	0.92	0.9	0.69	4.93	1.46	1.4	19.62	4.18	8.43	0.401688	2.03562	4.08433	Alanine--glyoxylate aminotransferase-2-like protein, mitochondrial [Aegilops tauschii]	At3g08860	F: transaminase activitypyridoxal phosphate binding; P: metabolic process
CL19965.Contig2_All	3.84	0	0	0	0	0	0	0	0	1.09	30.91	10.81	-7.00749	-7.00749	3.47128	NA	—	—
CL3006.Contig25_All	0.38	0.06	0.66	2.6	4.49	0.06	2.49	1.2	0.46	9.61	18.39	5.96	2.70044	1.91561	4.94826	similar to hedgehog protein [Cyanidioschyzon merolae strain 10D]	HRGP	C: primary cell wall; P: cellular cell wall organization; P: lipid transport and metabolism
Unigene31747_All	0.1	0	0	0.1	0	1.29	1.99	3.66	0.8	0	0.14	1.48	3.54432	5.74819	3.76377	NA	—	—
CL10865.Contig2_All	2.7	0.89	0.4	30.76	29.3	15.43	10.66	3.15	1.77	24.57	11.45	9.8	4.24182	1.96523	3.52152	Leucine-rich repeat extensin-like protein 5 [Setaria italica]	LRX5	F: delta 3-trans-hexadecenoic acid phosphatidylglycerol desaturase activity; P: unsaturated fatty acid biosynthetic process; P: phosphatidylglycerol metabolic process; P: response to karrikin
CL20452.Contig10_All	0.54	1.65	2.1	1	0	0.91	1.04	0.97	0.95	0	0	0	-1.15987	-0.53538	-7.15987	NA	—	—
CL18714.Contig19_All	1.82	8.59	7.83	0.79	4.03	3.67	0.29	0.63	6.5	0	0	0.77	-1.10327	-1.29761	-4.52911	Ethylene-responsive transcription factor [Hordeum vulgare subsp. vulgare]	ERF109	F: DNA binding; F: sequence-specific DNA binding transcription factor activity; C: nucleus; P: transcription, DNA-templated
Unigene31411_All	1.87	1.13	1.22	0.87	2.38	1.35	0.14	0.14	0.92	0	0	0	0.124391	-1.81421	-7.13614	Sulfated surface glycoprotein 185 [Hordeum vulgare subsp. vulgare]	—	—
CL20868.Contig13_All	6.03	4.66	1.96	16.39	16.93	17.16	37.08	26.69	13.03	50.16	59.99	50.26	1.99657	2.60197	3.66455	Salt tolerance protein [Hordeum vulgare subsp. vulgare]	STO	F: DNA binding; F: zinc ion binding;C: intracellular
CL1827.Contig32_All	1.25	1.8	1.35	0	0.08	0	0.76	0	0.2	0	0	0	-5.45943	-2.18145	-7.1964	serine/threonine protein kinase [Triticum aestivum]	LRR-RLK	F: ATP binding; F: protein serine/threonine kinase activity;receptor activity; C: integral to membrane; C: plasma membrane; C: plasmodesma
CL20409.Contig11_All	56.74	67.12	77.21	26.77	21.76	13.21	21.58	17.32	56.03	0.94	1.37	4.89	-1.70342	-1.08276	-4.80356	fructan 6-exohydrolase [Triticum aestivum]	6-FEH	F: fructan beta-(2,6-fructosidase activity; P: carbohydrate metabolic process
CL17131.Contig4_All	0.23	0.73	13.75	0	2.76	7.71	0.11	1.56	0.96	0	0	0	-0.489159	-2.48366	-8.93762	hypothetical protein TRIUR3_02021 [Triticum urartu]	—	—
Unigene60368_All	5.93	7.72	10.8	2.06	1.55	1.61	0.96	1.16	1.52	0	0.13	0.31	-2.22771	-2.74782	-5.76377	ribulose bisphosphate carboxylase activase B [Triticum aestivum]	RCAB	F: ATP binding;C: C: chloroplast stroma;
CL21454.Contig6_All	0.73	2.58	1.83	1	1.56	1	0.29	0.82	1.56	0.08	0.02	0	-0.529891	-0.944929	-5.54619	gag-pol polyprotein [Hordeum vulgare]	—	—
CL14663.Contig3_All	3.49	3.46	10.62	0.52	0.34	0.46	0.23	0.3	0.63	0.24	0.29	0.61	-3.7345	-3.92092	-3.94601	PREDICTED: E3 ubiquitin-protein ligase RMA1H1-like isoform X1 [Brachypodium distachyon]	RMA1H1	F: ubiquitin-protein ligase activity; F: zinc ion binding; C: endoplasmic reticulum membrane; C: integral to membrane; P: proteasomal ubiquitin-dependent protein catabolic process; P: response to cold; P: response to ethylene stimulus; P: response to osmotic stress; P: response to water deprivation; P: response to wounding
Unigene10321_All	0	0.09	0	0.29	0.19	0.38	24.23	10.62	9.92	195.9	88.24	102.45	3.25634	8.95839	11.7791	Cold-regulated protein 2 [Hordeum vulgare subsp. vulgare]	CR2	P: response to stress; P: response to water
CL2625.Contig1_All	0	0	0	0	0.07	0.07	0	0	0.07	0.5	4.58	1	2.32193	1.58496	7.66297	Formin-like protein 5 [Aegilops tauschii]	FH5	F: actin binding; F: phosphoprotein phosphatase activity; P: actin cytoskeleton organization
Unigene78861_All	1.35	3.31	0.45	1.38	1.14	0.23	0	0	0	0	0	0	-0.893892	-7.41222	-7.41222	NA	—	—
CL19993.Contig8_All	13.06	24.18	40.68	5.55	4.68	2.18	1.29	4.13	7.25	0.13	0.3	0.79	-2.65049	-2.62058	-5.99704	Transcription factor PIF3 [Aegilops tauschii]	PIF3	—
Unigene6837_All	0.43	0.79	2.29	16.24	19.12	17.73	40.69	37.21	38.87	25.59	10.43	23.27	3.9189	5.05605	4.07825	Cold shock protein CS66 [Triticum urartu]	CS66	P: response to stress; P: response to water
CL7878.Contig3_All	55.09	58.42	88.22	62.09	48.67	36.08	24.53	22.12	27.64	12.26	4.71	8.41	-0.458181	-1.44119	-2.99066	hypothetical protein F775_07588 [Aegilops tauschii]	—	—
CL21416.Contig9_All	0.32	0	0.06	0	0.13	0.25	0.18	0.36	0.63	0.86	6.9	2.19	0	1.58496	4.67315	NA	—	—
CL19134.Contig1_All	1.48	0.74	1.53	0.06	0	0	0.54	0.87	1.49	0.16	0.16	0.72	-5.55075	-0.370838	-1.85031	Protein FAR1-RELATED SEQUENCE 5 [Aegilops tauschii]	FRS5	F: zinc ion binding; C: nucleus
CL18622.Contig2_All	0.65	0.27	2.2	0.09	0	0	0	0.18	0.27	0	0	0	-4.82597	-2.76184	-6.70044	NA	—	—
Unigene70094_All	0	0	0	0	0	0	0	0	0	0	2.98	0.37	0	0	6.80735	kinase family protein [Populus trichocarpa]	GP1 P	C: structural constituent of cell wall
CL265.Contig6_All	0.67	0.15	0.14	4.8	4.97	3.51	5.56	2.4	1.34	8.14	2.28	3.87	3.79008	3.27612	3.89583	UDP-glycosyltransferase 91C1 [Hordeum vulgare subsp. vulgare]	UGT91C1	F: transferase activity, transferring hexosyl groups; C: cytosol
Unigene52241_All	0	0	0	0.04	0	0	0	0	0	0.86	2.32	0.04	1	0	6.74595	NA	—	—
Unigene48113_All	0	0	0	0.16	0.39	0.38	0.23	0.15	0.15	0.78	1.58	1.48	4.9542	4.14296	7	hypothetical protein F775_52538 [Aegilops tauschii]	—	—
CL517.Contig7_All	0	3.31	0	0	0	0.64	0.26	6.41	37.84	0.63	38.58	61.52	-2.33498	3.74054	4.91883	17 kDa class I small heat shock protein [Hordeum vulgare subsp. vulgare]	hsp16.9B	C: cytoplasm;P: response to stress; P: protein homooligomerization
Unigene21489_All	0.21	0	0	3.37	5.1	2.58	10.87	4.41	4.84	24.71	34.04	27.19	5.58627	6.45085	8.54555	predicted protein [Hordeum vulgare subsp. vulgare]	—	C: chloroplast membrane; C: integral to membrane
CL5974.Contig4_All	1.3	2.81	3.3	0	0.37	0.46	0.55	0.18	0.18	0	0	0.09	-3.14101	-3.02554	-6.0739	predicted protein [Hordeum vulgare subsp. vulgare]	—	—
Unigene12001_All	1.01	2.59	0.91	0.47	0	0.49	0.33	0.52	0.65	0	0	0	-2.21707	-1.58816	-7.23202	NA	—	—
CL4055.Contig9_All	2.47	0	0	0	5.51	30.22	1.9	0	1.72	0.41	0.33	0	3.84332	0.543824	-1.73118	Cytochrome P450 86B1 [Triticum urartu]	CYP86B1	F: electron carrier activity; F: heme binding;monooxygenase activity; F: oxidoreductase activity, acting on paired donors, with incorporation or reduction of molecular oxygen; C: endoplasmic reticulum membrane; C: integral to membrane; P: cellular cell wall organization; P: suberin biosynthetic process; P: very long-chain fatty acid biosynthetic process
Unigene78425_All	0	0	0	0	0	0	0	0	0	0	3.24	0	0	0	6.76377	NA	—	—
Unigene56540_All	0	0	0	0	0	0	0	0	0	0	5.19	2.65	0	0	8.03159	NA	—	—
CL2415.Contig9_All	0.89	1.45	2.13	0.13	0.36	2.23	0	0	0.28	0	0	0	-0.716668	-3.89724	-7.21917	predicted protein [Hordeum vulgare subsp. vulgare]	—	F: hydrolase activity
Unigene1661_All	0	0.08	0.08	4.66	5.14	4.33	0.92	2.82	2.47	1.6	0.6	2.19	6.37708	5.19099	4.69061	putative plastid-lipid-associated protein 2, chloroplastic [Triticum urartu]	—	—
CL1275.Contig5_All	6.06	1.53	19.63	3.64	2.96	5.12	0.77	4.7	7.39	0	1.05	1.03	-1.21569	-1.08178	-3.70309	NA	—	—
CL229.Contig18_All	0.54	0.25	0.6	0.2	0	0.37	3.9	2.28	1.21	5.38	22.39	15.63	-1.26096	2.41049	4.96454	Protein ZINC INDUCED FACILITATOR-LIKE 1 [Hordeum vulgare subsp. vulgare]	ZIFL1	F: transporter activity; C: integral to membrane; C: plasma membrane; P: response to karrikin; P: transmembrane transport
Unigene35211_All	0.57	0.67	0.47	15.27	10.88	3.64	4.28	2.14	1.65	4.81	1.4	1.27	4.12276	2.23857	2.12904	hypothetical protein F775_28583 [Aegilops tauschii]	—	—
Unigene64866_All	0.22	2.33	0.75	0.22	0.11	0	0.11	0.32	0.53	0	0	0	-3.27886	-1.78136	-6.78136	NA	—	—
CL2062.Contig6_All	0	1.65	1.2	0	0	0	0	0.06	0.11	0	0.23	0	-6.57491	-3.98995	-3.51602	Protein Ycf2 [Medicago truncatula]	ycf2-A	F: ATP binding; F: nucleoside-triphosphatase activity; C: C: chloroplast stroma
CL8035.Contig1_All	0.84	0	0	0	0.07	0	1.74	0	0	0.07	20.9	15.72	-3.25634	1.03317	5.41491	hypothetical protein F775_05546 [Aegilops tauschii]	—	—
CL9720.Contig1_All	14.36	16.05	26.17	2.81	7.22	5.75	3.62	1.99	10.48	0.47	0.32	4.34	-1.84219	-1.81413	-3.46326	Leucine-rich repeat extensin-like protein 1 [Hordeum vulgare subsp. vulgare]	LRX1	C: extracellular region; C: plant-type cell wall;plasmodesma; P: cell morphogenesis involved in differentiation;c P: ellular cell wall organization; P: trichoblast differentiation; P: unidimensional cell growth
Unigene11587_All	0.59	1.62	1.05	0.03	0	1.82	0.52	11.79	35.12	0.03	1.25	8.6	-0.809569	3.86286	1.59964	hypothetical protein F775_04564 [Aegilops tauschii]	—	—
Unigene10100_All	3.55	4.28	9	3.93	3.77	2.27	1.42	0.74	1.66	0.47	0.16	0.26	-0.75537	-2.13939	-4.24109	MADS-box transcription factor 56 [Triticum aestivum]	MADS56	F: sequence-specific DNA binding; F: sequence-specific DNA binding transcription factor activity; C: nucleus
CL15990.Contig1_All	0	0	0	0	0.33	0	0	2.29	0.65	0.33	1.01	1.17	3.54432	6.61961	6.38658	Formin-like protein 5 [Glycine max]	FH5	F: actin binding; F: phosphoprotein phosphatase activity; P: actin cytoskeleton organization
CL8835.Contig10_All	11.24	10.27	5.6	3.03	2.71	2.47	11.88	7.52	4.68	0.83	0.32	0.8	-1.72337	-0.17099	-3.79728	Protein RADIALIS-like 2 [Triticum urartu]	RL2	—
Unigene23390_All	11.8	5.26	53.51	2.42	1.46	0.93	0.43	10.54	5.77	0.24	1.76	1.9	-3.87495	-2.07576	-4.17751	hypothetical protein F775_31664 [Aegilops tauschii]	—	—
Unigene78261_All	0	0	0	0	0	0	0	0	0	0.56	1.57	1.14	0	0	6.76818	hypothetical protein F775_25053 [Aegilops tauschii]	—	—
CL4384.Contig7_All	1.05	0.57	0.24	19.1	14.05	10.57	4.08	3.2	1.4	10.26	7.86	5.88	4.55492	2.22239	3.68966	hypothetical protein TRIUR3_30853 [Triticum urartu]	—	—
CL1798.Contig6_All	0.21	0	0	3.53	2.98	0.53	0.53	0	0.21	0.11	0	0.11	4.93587	1.70526	0	NA	—	—
CL3435.Contig2_All	1.48	3.5	1.19	1.13	3.77	2.17	0.36	0.08	2	0	0.04	0.08	0.19644	-1.33839	-5.56869	WRKY transcription factor 55 [Triticum aestivum]	WRKY55	F: sequence-specific DNA binding; F: sequence-specific DNA binding transcription factor activity; C: nucleus
CL11918.Contig3_All	0	0	0	0	0	0	0	0	0	0	4.08	0.49	0	0	7.25424	hypothetical protein F775_16791 [Aegilops tauschii]	—	—
CL9972.Contig9_All	0.12	0.05	0	0.01	1.27	5.9	0.06	0.23	0.03	1.38	0.5	0.05	5.31792	0.830075	3.42253	PREDICTED: probable LRR receptor-like serine/threonine-protein kinase At3g47570 isoform X1 [Brachypodium distachyon]	GSO2	F: ATP binding; F: protein serine/threonine kinase activity; F: receptor activity; C: integral to membrane; P: embryo development; P: embryo sac development; P: epidermis development
Unigene42628_All	0	0	0	0	0	0	0	0	0	0	3.78	0	0	0	6.98489	Serine/arginine-rich splicing factor RSZ21A [Hordeum vulgare subsp. vulgare]	RSZ21A	F: zinc ion binding; F: nucleic acid binding; C: nucleotide binding
CL4906.Contig16_All	51.04	53.04	206.29	42.83	31.52	19.21	14.4	16.81	27.26	1.65	0.92	3.29	-1.73003	-2.40822	-5.72694	Senescence-associated protein DIN1 [Hordeum vulgare subsp. vulgare]	DIN1	—
CL20277.Contig4_All	9.04	41.59	35.71	0.45	2.22	63.99	37.15	176.77	262	8.39	108.61	257.69	-0.373208	2.46262	2.1176	17.9 kDa class I heat shock protein [Hordeum vulgare subsp. vulgare]	HSP17.9A	C: nucleus; P: response to heat
Unigene30549_All	0.47	1.58	2.92	5.16	9.12	3.66	0.85	3.46	1.67	0.09	0	0	1.85186	0.2669	-5.49767	NA	—	—
Unigene58839_All	0	0	0	0.78	0.13	0.26	0.51	1.27	0.76	2.96	0.92	0.91	5.2854	6.40372	7.31892	NA	—	—
Unigene53994_All	0	0	0	0.26	0.09	0.1	1.01	0.29	0.18	2.8	4.24	1.98	3.90689	5.62449	8.23202	Histidine decarboxylase [Aegilops tauschii]	HDC	F: carboxy-lyase activity; F: pyridoxal phosphate binding; P: carboxylic acid metabolic process
CL1877.Contig47_All	3.99	10.2	27.75	0	1.43	5.15	5.22	16.87	12.69	2.33	2.24	19.8	-2.66998	-0.270069	-0.783221	Chaperone protein dnaJ [Aegilops tauschii]	ATJ49	F: heat shock protein binding; F: unfolded protein binding; F: protein folding; C: integral to membrane
CL18694.Contig4_All	1.62	1.08	0.9	11.4	8.36	8.14	3.25	2.46	3.33	6.66	3.74	4.31	2.9542	1.32833	2.03073	Alpha/beta-gliadin clone PW8142 [Hordeum vulgare subsp. vulgare]	—	F: nutrient reservoir activity
CL9940.Contig1_All	0.41	0	0	0.92	0.81	0	1.71	6.9	0.2	3.35	0.21	12.3	2.01668	4.35673	5.20491	hypothetical protein TRIUR3_04342 [Triticum urartu]	—	—
Unigene33969_All	0	0	0	0	0	0	0	0	0	1.1	4.48	1.4	0	0	7.86212	NA	—	—
CL1700.Contig2_All	2.16	0	0.61	0	0	0	0	0.61	0	0.41	1.04	0	-6.53398	-2.14166	-0.929117	hypothetical protein TRIUR3_00706 [Triticum urartu]	—	—
Unigene9066_All	0.18	0	0	2.53	4.79	4.56	50.04	15.4	9.75	101.34	62.4	39.85	5.89239	8.5544	9.99145	Low molecular mass early light-inducible protein HV90, chloroplastic [Triticum aestivum]	—	C: chloroplast membrane; C: integral to membrane
Unigene21747_All	0.83	1.72	0.34	0	0.24	0	0	0	0	0	0	0	-3.47449	-6.58996	-6.58996	Serine/threonine-protein kinase HT1 [Triticum urartu]	—	—
Unigene7105_All	0	0	0	0.9	1.52	0.49	0.56	0	0.38	0.28	0	0	6.59991	4.98489	3.32193	Probable receptor-like protein kinase At5g47070 [Hordeum vulgare subsp. vulgare]	At5g47070	F: ATP binding F: ;protein serine/threonine kinase activity; C: plasma membrane
CL21339.Contig12_All	0.04	0	0.04	0	0.59	0	0	0.13	0	6.16	2.52	1.02	2.76081	0.736966	6.75192	PREDICTED: potassium channel KOR1 [Brachypodium distachyon]	Os06g0250	C: integral to membrane
Unigene48675_All	0	0	0	1.7	3.01	1.01	5.35	0.33	0.32	20.87	2.69	1.35	7.57491	7.64386	9.69755	Low molecular mass early light-inducible protein HV90, chloroplastic	—	C: chloroplast membrane; C: integral to membrane
CL1834.Contig9_All	2.7	3.02	1.81	0	0	0	1.57	0.3	0.35	0.15	0	0.27	-7.97154	-1.76209	-4.13024	hypothetical protein F775_13916 [Aegilops tauschii]	—	—
Unigene11761_All	7.27	1.36	13.71	3.49	2.41	0.95	1.33	1.57	0.86	0.95	0.33	0.31	-1.70545	-2.57082	-3.81253	NA	—	—
CL17646.Contig3_All	0	0	0	0	0	0	0.27	0	0.26	0	2.41	0.8	0	4.16993	6.74595	Bidirectional sugar transporter SWEET14 [Triticum urartu]	SWT14	P: carbohydrate transport; C: integral component of membraneplasma membrane
Unigene69247_All	0	0	0	0	0	0	0.1	0	0	0	7.84	0.31	0	2	8.08746	hypothetical protein F775_32644 [Aegilops tauschii]	AGO18 PE=	F: nucleic acid binding; P: gene silencing by RNA
CL20401.Contig7_All	3.32	19.47	39.38	0.49	1.19	7.21	3.9	29.75	34.1	0.95	7.99	71.58	-2.80596	0.124002	0.373129	Os01g0833600 [Oryza sativa Japonica Group]	—	C: plastid; P: protein catabolic process
Unigene38466_All	6.6	27.98	5.1	0.34	2.15	34.18	13.53	85.3	183.57	2.75	44.53	111.3	-0.113812	2.83126	1.99873	Heat shock cognate 70 kDa protein [Hordeum vulgare subsp. vulgare]	HSP70	F: ATP binding; P: response to stress
CL12489.Contig2_All	0.8	0.43	0.61	0.89	1.28	1.39	10.28	8.39	18.7	9.77	6.04	11.64	0.952171	4.3441	3.89903	Probable peroxygenase 3 [Aegilops tauschii]	PXG3	—
CL13548.Contig4_All	5.31	0	0	0	0.1	0	0.52	0	0.13	0.64	18.11	5.68	-5.47303	-3.0136	2.19645	Heat shock protein STI [Triticum urartu]	HOP1	F: binding; P: response to heat; P: response to unfolded protein
CL9964.Contig1_All	27	12.44	10.8	164.52	109.76	80.47	65.76	17.95	4.99	98.79	22.77	9.94	2.81989	0.820098	1.38815	Two-component response regulator-like PRR95 [Triticum urartu]	PRR95	F: two-component response regulator activity; C: nucleus; P: signal transduction; P: transcription, DNA-templated
Unigene9511_All	0.2	0.19	0	0	0.29	0	3.91	1.85	3.4	77.55	171.48	113.76	-0.367732	4.51728	9.82492	Cold-regulated protein 2 [Hordeum vulgare subsp. vulgare]	—	—
CL2650.Contig9_All	3.76	3.63	4.85	35.32	39.67	18.26	3.27	4.14	4.04	3.05	1.83	3.82	2.9295	-0.096256	-0.492516	Naringenin,2-oxoglutarate 3-dioxygenase [Hordeum vulgare subsp. vulgare]	—	F: oxidoreductase activity, acting on paired donors, with incorporation or reduction of molecular oxygen, 2-oxoglutarate as one donor, and incorporation of one atom each of oxygen into both donors; P: oxidation-reduction process
Unigene27159_All	16.15	13.63	10.57	27.32	32.72	29.47	76.73	69.35	93.67	56.95	27.75	35.31	1.14948	2.57089	1.57251	Glutamate decarboxylase [Hordeum vulgare subsp. vulgare]	GAD	F: calmodulin binding; F: glutamate decarboxylase activity; F: pyridoxal phosphate binding; P: glutamate metabolic process
Unigene2096_All	1.01	0.13	0.13	0	0	0	2.82	0	0.51	4.87	32.99	13.4	-5.40372	1.39502	5.33493	NA	—	—
Unigene72695_All	0	0	0	0	0	0	0	0	0	0	4.74	0.9	0	0	7.55714	Coiled-coil domain-containing protein 130 [Auxenochlorella protothecoides]	FH5	F: actin binding; F: phosphoprotein phosphatase activity; P: actin cytoskeleton organization
Unigene30857_All	1.22	0.29	2.08	0.93	0	0	0.3	0	0.3	0	0	0	-1.91798	-2.5571	-6.90288	NA	—	—
Unigene46597_All	0.22	0	0	0	0	0	0.22	0	0	5.67	11.09	1.1	-3	0	6.21755	NA	—	—
CL17799.Contig1_All	0	0	0	0	0	0	0	0	0	0.22	2.7	0.67	0	0	6.90288	Sterol 3-beta-glucosyltransferase [Triticum urartu]	—	F: transferase activity, transferring hexosyl groups; P: metabolic process
CL824.Contig2_All	0.33	0.5	1.23	3.68	5.47	2.52	38.34	26.09	17.07	41.8	19.81	44.49	2.50209	5.30608	5.68664	Peroxidase 70 [Aegilops tauschii]	PER70	F: heme binding; F: peroxidase activity; C: extracellular region; P: ;hydrogen peroxide catabolic process
CL14852.Contig2_All	2.17	0.15	0.32	14.59	8.81	5.57	3.5	2.38	0.4	12.37	23.16	8.09	3.45595	1.25023	4.04638	UDP-glycosyltransferase 88A1 [Hordeum vulgare subsp. vulgare]	UGT88A1	F: quercetin 3'-O-glucosyltransferase activity; F: quercetin 3-O-glucosyltransferase activity; F: quercetin 4'-O-glucosyltransferase activity; F: quercetin 7-O-glucosyltransferase activity; C: cytosol
CL826.Contig3_All	0.61	0.44	0	4.9	7.5	4.63	3.48	1.24	0.49	4	1.14	1.46	4.00594	2.29722	2.6384	Cytochrome P450 90B1 [Hordeum vulgare subsp. vulgare]	CYP90B1	F: electron carrier activity; F: heme binding; F: oxidoreductase activity, acting on paired donors, with incorporation or reduction of molecular oxygen;steroid 22-alpha hydroxylase activity; C: endoplasmic reticulum; C: integral to membrane; P: brassinosteroid biosynthetic process; P: jasmonic acid mediated signaling pathway; P: leaf shaping; P: response to brassinosteroid stimulus; P: unidimensi…
CL11547.Contig2_All	7.79	7.33	12.32	3.67	4.4	1.15	2.36	1.25	2.34	0.8	0.43	0.26	-1.57344	-2.20532	-4.2029	Proline-rich receptor-like protein kinase PERK10 [Aegilops tauschii]	PERK10	F: ATP binding; F: protein serine/threonine kinase activity; C: integral to membrane; C: plasma membrane
Unigene22691_All	8.32	9.02	12	1.73	1.48	0.74	2.88	3.05	2.34	1.21	0.33	1.49	-2.89294	-1.82691	-3.27548	hypothetical protein OsI_16406 [Oryza sativa Japonica Group]	—	—
Unigene32856_All	0	0	0	0	0	0	0.17	0	0.08	1.09	4.54	0.71	0	3.11548	7.72338	hypothetical protein F775_28501 [Aegilops tauschii]	—	—
CL2673.Contig15_All	7.95	4.57	1.01	7.14	7.07	8.78	4.05	1.9	4.01	0.12	0.12	0.44	0.764845	-0.441944	-4.31448	Probable apyrase 3 [Aegilops tauschii]	APY3	F: hydrolase activity
CL19483.Contig4_All	5.09	2.59	3.56	37.03	29.47	24.75	45.64	36.21	28.58	56.86	70.39	41.85	3.02118	3.29642	3.91116	predicted protein [Hordeum vulgare subsp. vulgare]	—	C: membrane
Unigene35563_All	3.61	0.68	0.45	1.43	0	0	0	0	0	0	0	0	-1.70883	-7.30378	-7.30378	PREDICTED: UDP-galactose transporter 1-like [Oryza brachyantha]	UDP-GALT1	C: Golgi apparatus; C: integral component of membrane; P: nucleotide-sugar transport
CL19569.Contig5_All	5.55	0	0.12	0	0.13	0	6.41	0.07	0.65	0.85	69.1	72.76	-5.24286	0.328011	4.65105	Metallothionein-like protein 4A [Aegilops tauschii]	MT2A	F: metal ion binding;P: response to stress
CL3703.Contig2_All	2.44	0.05	0	2.86	0.66	0	2.43	0.04	0.82	7.95	57.62	13.29	0.49774	0.396159	4.97929	RecName: Full=Glutathione S-transferase 1; AltName: Full=GST class-phi [Triticum aestivum]	GSTA1	F: glutathione transferase activity
Unigene30357_All	0.82	0.19	0	11.35	11.47	5.52	44.05	14.4	11.52	97.07	114.38	96.43	4.7962	6.1001	8.23766	High molecular mass early light-inducible protein HV58, chloroplastic [Hordeum vulgare subsp. vulgare]	—	C: chloroplast membrane; C: integral to membrane
CL11479.Contig3_All	0	0	0	0	0	2.22	0	0	0	1.01	3.14	0	6.22239	0	7.11548	hypothetical protein F775_43665 [Aegilops tauschii]	—	—
Unigene55621_All	1.49	0.32	1.15	0.34	0.17	0.17	0	0	0	0.5	0.17	0	-2.12199	-6.62449	-2.12199	NA	—	—
CL18381.Contig1_All	0	0	0	4.56	3.07	0.16	0.32	0	0	0.32	0	0	8.02052	3.5025	3.5025	NA	—	—
CL5158.Contig1_All	1.61	1.53	0.46	3.13	3.08	5.8	22.11	21.2	13.52	24.79	27.59	30.53	1.73817	3.98058	4.52548	PREDICTED: uracil permease [Brachypodium distachyon]	GP1	F:nucleobase transmembrane transporter activity;C: membrane; P: nucleobase transport;
CL6718.Contig7_All	0.05	0	0.18	4.26	0	0.07	1.27	0.08	5.49	0.39	0	0.13	4.17659	4.83289	1.14296	predicted protein [Hordeum vulgare subsp. vulgare]	—	—
CL2638.Contig5_All	1.14	0.77	0.15	2.89	2.72	0.5	11.31	1.51	8.57	5.72	14.85	11.82	1.56853	3.37622	3.97483	predicted protein [Hordeum vulgare subsp. vulgare]	PMAT2	—
CL645.Contig3_All	15.77	21.56	22.07	19.3	16.22	5.61	4.53	1.36	0.52	1.2	0.3	0.1	-0.530272	-3.21207	-5.21432	Phenolic glucoside malonyltransferase 2 [Aegilops tauschii]	—	—
Unigene83940_All	0.15	0.23	0.61	0.02	0.03	0.09	0	0	0	0	0	0	-2.90689	0	0	PREDICTED: polyphenol oxidase I, chloroplastic-like [Brachypodium distachyon]	PPO	F: catechol oxidase activity; F: metal ion binding; C: chloroplast thylakoid lumen
CL21574.Contig2_All	15.19	20.52	119.3	6.13	2.78	2.74	6.54	23.19	31.13	1.1	1.26	4.62	-3.73396	-1.3488	-4.47299	hypothetical protein F775_31664 [Aegilops tauschii]	—	—
CL9450.Contig1_All	0.15	0	0.05	0.25	0.35	0.32	3.12	3.81	5.59	10.22	4.07	8.98	2.13124	5.8977	6.79194	PREDICTED: translocator protein homolog [Brachypodium distachyon]	TSPO	C: membrane;P: transport
CL5942.Contig7_All	0.38	0	0.5	0.16	0.31	0.12	1.72	0.41	1.2	3.65	15.22	13.12	-0.59309	1.90364	5.16767	PREDICTED: anamorsin homolog isoform X2 [Brachypodium distachyon]	—	F: methyltransferase activity; C: cytoplasm; P: methylationapoptotic process;
CL6007.Contig4_All	9.64	8.9	40.43	5.39	4.13	3.23	3.1	13.21	11.31	1.04	0.79	4.09	-2.20948	-1.09427	-3.31631	Probable galactinol--sucrose galactosyltransferase 6 [Hordeum vulgare subsp. vulgare]	RFS6	F: catalytic activity; C: chloroplast; P: metabolic process; P: response to cold; P: response to karrikin
Unigene32583_All	0.41	0	0.27	0.96	1.09	0.41	0.68	3.09	1.2	3.54	0.42	9.58	1.83399	2.84858	4.29449	hypothetical protein F775_09771 [Aegilops tauschii]	—	—
Unigene75763_All	0	0	0	0	0	0	0.07	0	0	0.14	2.44	0.49	0	1.58496	6.67713	hypothetical protein F775_08397 [Aegilops tauschii]	—	—
CL237.Contig1_All	1.54	1.11	2.65	0.62	0.51	0.51	0.2	0.3	0.23	0	0	0.1	-1.6923	-2.86002	-5.46489	Mitogen-activated protein kinase 8 [Triticum urartu]	—	—
CL1587.Contig1_All	0.42	0	4.42	0.54	0.12	0	0	0	0.01	0.01	0	0	-2.85575	-7.33688	-7.33688	hypothetical protein F775_20100 [Aegilops tauschii]	—	—
CL8930.Contig3_All	19.74	18.79	7.09	36.9	34.1	29.93	124.21	77.27	41.41	180.16	155.42	162.84	1.14562	2.41256	3.44962	unnamed protein product [Triticum aestivum]	HRGP	C: cytoplasmic membrane-bounded vesicle; C: plasma membranevacuole
CL3021.Contig2_All	0.4	0.78	0.86	1.27	1.71	1.8	6.26	12.52	23.21	17.89	8.54	16.24	1.22844	4.3634	4.38658	Defensin Tk-AMP-D2 [Aegilops tauschii]	—	P: defense response to fungus
CL18486.Contig4_All	7.96	4.54	9.69	0.44	0.5	0.19	1.94	0.96	1.35	0	0	0.42	-4.29551	-2.38437	-5.65626	NA	—	—
CL15164.Contig1_All	3.98	1.47	1.77	20.34	19.85	11.38	11.25	7.48	4.38	16.07	7.96	7.4	2.83646	1.67845	2.12207	UPF0481 protein At3g47200 [Hordeum vulgare subsp. vulgare]	At3g47200	C: integral to membrane; C: plasma membrane
CL333.Contig7_All	0	0	0	1.01	2	0.25	0.74	0	0	0.62	0	0	6.76377	4.66297	4.41504	NA	—	—
Unigene53678_All	0.05	0	0.05	0.89	0.78	0.15	0.48	0	0	1.14	2.53	0.77	4.04836	2.18442	5.33498	hypothetical protein [Oryza sativa Japonica Group]	—	—
CL1795.Contig2_All	0.56	22.31	0	8.08	0	0	0	0	1.01	0.08	0	0.64	-1.49809	-4.47337	-4.97005	NA	—	—
CL6500.Contig2_All	4.2	0	0	0	0	0	0.04	0	0	0.3	16.42	11.66	-7.13614	-6.13614	2.74956	Putative LRR receptor-like serine/threonine-protein kinase [Aegilops tauschii]	At2g25790	F: ATP binding; F: protein kinase activity; F: receptor activity; C: integral to membrane; C: plasma membrane
CL17806.Contig3_All	0.12	0	0.12	0.12	0.12	0	1.52	1.42	6.33	7.27	1.41	2.92	0	5.21257	5.53605	PREDICTED: NAC domain-containing protein 78-like isoform X1 [Malus domestica]	—	—
CL18995.Contig8_All	0.12	0.45	0	1.94	5.06	2.85	2.61	3.23	2.59	1.27	0.8	1.3	4.086	3.86141	2.53862	hypothetical protein TRIUR3_13864 [Triticum urartu]	—	—
Unigene13866_All	6.57	6.09	8.33	0.62	0.52	0.81	2.67	1.83	3.82	0.66	0.6	0.74	-3.42816	-1.33505	-3.39163	UPF0481 protein At3g47200 [Hordeum vulgare subsp. vulgare]	EL5.1	F: metal ion binding
Unigene349_All	0.73	0	0	0.3	0.2	0	0.26	0	0.3	1.55	10.61	2.37	-0.556393	-0.395929	4.276	hypothetical protein TRIUR3_02704 [Triticum urartu]	—	—
Unigene97036_All	0.26	1.27	9.35	38.88	41.28	35.04	60.03	63.02	72.47	55.07	14.25	33.82	3.40439	4.16757	3.24485	dehydrin-/LEA group 2-like protein [Lophopyrum elongatum]	CS66	P: response to stress; P: response to water
CL2404.Contig3_All	0	0	0	0	0	0	0.25	0	0.06	0.82	3.6	0.44	0	3.41504	7.33985	hypothetical protein F775_43273 [Aegilops tauschii]	—	—
Unigene13290_All	1.83	1.2	1.34	4.05	4.12	4.76	13.33	13	7.72	16.34	11.53	15.58	1.56502	2.96195	3.31365	1-phosphatidylinositol-3-phosphate 5-kinase [Aegilops tauschii]	BGLU31	F: beta-glucosidase activity; F: cation binding; P: carbohydrate metabolic process
CL5428.Contig27_All	2.76	1.67	15.84	5.13	4.82	2.75	0.69	0.44	0.44	0.2	0.81	0.86	-0.674518	-3.69051	-3.43824	PREDICTED: MLO-like protein 1 [Brachypodium distachyon]	MLO1	F: calmodulin binding; C: integral to membrane; C: plasma membrane; P: cell death; P: defense response; P: response to biotic stimulus
CL15763.Contig9_All	0.84	0.57	1.03	1.89	3.07	4.51	8.73	5.59	9.03	14.37	11	34.43	1.95648	3.25847	4.61519	dehydrin [Triticum turgidum subsp. durum]	DHN3	P: response to water; P: response to stress
CL12177.Contig4_All	9.64	8.42	11.91	1.71	1.2	0.89	3.02	3.73	4.49	0.63	0.81	1.32	-2.97945	-1.41488	-3.44078	Formin-like protein 14 [Brachypodium distachyon]	FH14	F: actin filament binding; F: microtubule binding; F: phosphoprotein phosphatase activity; C: phragmoplast;preprophase band; C: spindle; P: actin cytoskeleton organization; P: microsporogenesis
CL1772.Contig1_All	0	0	0	0	0	0	0	3.81	2.39	4.22	0	2.58	0	7.69349	7.82655	predicted protein [Hordeum vulgare subsp. vulgare]	At2g23930	F: nucleic acid binding; C: nucleolus; C: ribonucleoprotein complex
CL3209.Contig4_All	3.19	1.5	0.41	13.17	15.99	14.33	20.39	12.95	9.72	24.57	27.81	20.3	3.09211	3.07778	3.83299	4-coumarate--CoA ligase 4CL1 [Lolium perenne]	4CL2	F: pollen exine formation;F: 4-coumarate-CoA ligase activity; F: ATP binding;P: response to UV; P: phenylpropanoid metabolic process
Unigene7462_All	2.27	0.73	0.77	76.8	62.6	36.65	20.25	4.31	2.83	12.49	5.12	3.15	5.54528	2.86101	2.46117	Beta-amylase 3, chloroplastic [Hordeum vulgare subsp. vulgare]	BAM3	—
CL11733.Contig4_All	0	0	0	0	0	0	0	0	0	0	2.86	0.32	0	0	6.73245	NA	—	—
Unigene34701_All	16.6	19.06	50.2	20.05	12.84	14.07	4.56	7.66	11.22	2.84	2.08	5.12	-0.870554	-1.87301	-3.09623	hypothetical protein F775_06221 [Aegilops tauschii]	—	—
CL2673.Contig3_All	1.64	0	1.72	0.95	0	0	0.19	0.24	0.17	0	0	0	-1.79669	-2.48971	-6.81164	Probable apyrase 3 [Sorghum bicolor]	APY3	F: hydrolase activity;
CL2997.Contig7_All	0.1	0.08	0.23	1.14	1.17	2	1.25	2.55	4.37	2.67	3.57	3.99	3.39399	4.31664	4.64104	Protein ECERIFERUM 3 [Hordeum vulgare subsp. vulgare]	CER3	F: iron ion binding; F: nucleotide bindingoxidoreductase activity;C: integral component of membraneplasma membrane; P: pollen sperm cell differentiation; P: wax biosynthetic process; P: cuticle hydrocarbon biosynthetic process; P: oxidation-reduction process
Unigene54423_All	5.29	9.17	2.12	0.09	0.4	0	0.86	0.99	1.68	1.18	0.09	0.83	-5.05137	-2.2317	-2.98098	Glutathione S-transferase 4	GST4	—
CL12648.Contig2_All	0.33	0	0	0.09	0.07	0.13	0.07	0	0.06	0.8	6.54	1.59	-0.271302	-1.32193	4.67323	hypothetical protein ZEAMMB73_373134 [Zea mays]	GP1	C: structural constituent of cell wall
CL4244.Contig5_All	0	4.05	0	0	0	0	0	0	0	0	0	0	-7.08392	-7.08392	-7.08392	hypothetical protein MIMGU_mgv1a005761mg [Erythranthe guttata]	—	—
Unigene15517_All	0.9	0.7	0.83	1.81	2.39	2.03	2.94	2.66	1.25	16.02	38.67	4.57	1.35828	1.49515	4.60803	hypothetical protein F775_10766 [Aegilops tauschii]	—	—
CL333.Contig5_All	0.08	0.21	0.19	4.12	4.84	3.23	4.03	3.09	2.4	4.12	2.04	2.26	4.66652	4.30986	4.13271	Glutathione S-transferase 4 [Triticum aestivum]	GST4	P: transport; C: integral component of membrane;
CL529.Contig2_All	0	0	0	0	0.08	0	3.1	0.24	7.58	0.16	0.92	0.33	1.73697	8.50779	5.55459	predicted protein [Hordeum vulgare subsp. vulgare]	At5g24100	F: ATP binding;protein kinase activity; F: receptor activity; C: integral to membrane; C: plasma membrane
CL32.Contig19_All	0	0	0	0.02	0	2.75	0	0.24	0	0.64	0.37	0	6.53398	3.11548	5.08746	NA	—	—
Unigene38903_All	0	0	0	0	0	0	0.68	0	0	0.63	4.92	1.69	0	4.54432	7.91488	hypothetical protein F775_26749 [Aegilops tauschii]	—	C: nucleus; C: integral component of membrane; C: mitochondrion;P: transmembrane transport; P: response to karrikin
CL7854.Contig4_All	5.64	15.48	7.97	8.37	9.3	4.1	0.77	0.44	1.83	0.27	0.03	1.04	-0.418182	-3.25838	-4.44022	Glutathione S-transferase 4 [Aegilops tauschii]	GST4	—
CL10659.Contig2_All	0	0	0	0	0	0	0.15	0	0.34	0	4.5	11.36	0	4.05889	9.04712	NA	—	—
CL1744.Contig2_All	0.02	0.05	0.02	0	0.03	0.01	0.41	0.03	0.05	0.26	6.65	4.68	-0.847997	2.44478	7.00874	BTB/POZ and TAZ domain-containing protein 3 [Triticum aestivum]	BT3	F: histone acetyltransferase activity; F: zinc ion binding; F: transcription cofactor activity; ; C: nucleus; P: regulation of transcription, DNA-templated; P: histone acetylation
CL2578.Contig4_All	5.66	15.96	19.18	3.16	2.61	1.7	0.85	0.13	2.4	0.11	0.24	0.18	-2.44939	-3.59347	-6.26643	hypothetical protein TRIUR3_03606 [Triticum urartu]	—	—
Unigene65744_All	0.3	0	0	0	0	0	0.6	0	0	0.9	11.89	3.36	-3.41504	0.954196	5.65732	Glutathione S-transferase 4	GST4	—
CL428.Contig5_All	0.19	0.37	0.05	0.56	0.26	0.1	5.49	2.98	2.46	10.08	4.55	8.67	0.592825	4.16334	5.25538	Putative mscS family protein [Aegilops tauschii]	MSL5	P: transmembrane transport; C: plasma membrane
CL15281.Contig1_All	0.42	0	0	0	0	0	0.14	0	0.35	2.73	9.31	1.29	-3.87447	0.184425	4.92103	PREDICTED: mitochondrial outer membrane protein porin 2-like [Brachypodium distachyon]	VDAC2	—
Unigene37905_All	1.3	0.45	1.72	0.37	0.46	0.46	0.15	0.18	0	0	0	0	-1.42756	-3.35133	-6.85383	hypothetical protein OsI_20879 [Oryza sativa Indica Group]	—	—
CL517.Contig5_All	5.33	22.66	13.83	1.61	1.26	35.42	19.55	100.19	137.12	7.08	93.52	159.74	-0.127225	2.61872	2.63813	Glutathione S-transferase 4 [Aegilops tauschii]	GST4	C: cytoplasm; P: response to arsenic-containing substance; P: response to cadmium ion; P: response to copper ion; P: response to ethanol; P: response to heat; P: response to hydrogen peroxide
Unigene40956_All	0	0	0	0	2.01	1.57	0	0	0	0	0	0	6.90288	0	0	MLA27-2 [Hordeum vulgare subsp. vulgare]	—	—
CL2897.Contig2_All	0	0	0	4.86	2.58	0.17	0.34	0	0	0.34	0	0	7.98679	3.58496	3.58496	NA	—	—
CL6751.Contig2_All	4.86	11.15	5.59	3.06	2.52	1.03	0.95	0.51	0.76	0.26	1.68	0.61	-1.70831	-3.2824	-3.08246	Zinc finger CCCH domain-containing protein 43 [Setaria italica]	Os06g0520	F: DNA binding; F: zinc ion binding; P: RNA metabolic process
Unigene52705_All	0.58	2.52	0.28	0	0	0	0	0	0	0	0	0	-6.81592	-6.81592	-6.81592	Glutathione S-transferase 4	GST4	—
Unigene31693_All	0.46	0.1	0	0.2	1.28	1.37	6.13	6.59	1.46	4.71	7.78	1.86	2.34746	4.66229	4.65395	chalcone synthase [Hordeum vulgare]	CHS2	F: naringenin-chalcone synthase activity; P: flavonoid biosynthetic process
Unigene54098_All	6.21	5.88	5.28	88.68	108.79	77.44	198.91	133.22	121.16	50.11	23.7	37.9	3.98429	4.70576	2.68509	actin depolymerization factor-like protein [Lophopyrum elongatum]	ADF3	F: actin binding; C: actin cytoskeleton;P: actin filament depolymerization
CL5165.Contig2_All	0.65	0.53	2.15	1.45	0.71	0.28	0.18	0.74	0.13	0	0	0	-0.448641	-1.66513	-6.79442	hypothetical protein F775_24701 [Aegilops tauschii]	—	—
CL2445.Contig6_All	3.07	0	0	0	0	0	0	0	0	0.08	0	0	-6.6865	-6.6865	-4.94953	Glutathione S-transferase 4 [Aegilops tauschii]	GST4	F: O-methyltransferase activity; F: protein dimerization activity; P: flavonoid biosynthetic process; P: lignin biosynthetic process
CL7712.Contig1_All	0	0	0	0	0	0	0.17	0	0.04	0.27	1.44	1.72	0	2.87447	6.8371	predicted protein [Hordeum vulgare subsp. vulgare]	—	—
Unigene43484_All	0.09	0	0.37	3.77	7.4	3.16	21.39	9.16	3.02	20.27	22.05	10.49	4.93023	6.15837	6.81201	14 kDa proline-rich protein DC2.15 [Triticum urartu]	EARLI1	C: cytoplasmic membrane-bounded vesicle
Unigene45521_All	0	0	0	0	0	0	0	0	0	2.33	1.88	0	0	0	7.13614	predicted protein [Arabidopsis lyrata subsp. lyrata]	—	—
Unigene59647_All	0.2	0.97	1.76	0.4	0.79	0.6	0	0	0	0	0	0	-0.710941	-6.60979	-6.60979	Glutathione S-transferase 4	GST4	—
CL14554.Contig2_All	2.09	2.44	2.42	21.12	30.82	19.56	39.69	37.94	56.12	9.39	8.81	13.53	3.3368	4.24716	2.16785	predicted protein [Hordeum vulgare subsp. vulgare]	—	—
CL19335.Contig2_All	5.96	0	0.16	0	0	0	0	1.12	0.06	2.01	0	0	-7.67478	-2.36493	-1.59441	Signal peptide peptidase-like 2 [Aegilops tauschii]	SPPL2	—
CL1352.Contig5_All	7.19	5.44	6.63	13.48	21.75	14.69	49.21	36.11	19.57	65.74	58.92	73.84	1.37401	2.4452	3.36546	Protein TRANSPARENT TESTA 12 [Hordeum vulgare subsp. vulgare]	TT12	F: drug transmembrane transporter activity; F: antiporter activity; C: membrane; P: drug transmembrane transport
CL7813.Contig5_All	8.91	6.51	14.46	32.71	34.66	33.04	46.67	22.99	12.43	50.56	119.83	115.46	1.74865	1.45803	3.25801	hypothetical protein F775_32163 [Aegilops tauschii]	GST4	F: glutathione transferase activity; C: chloroplast; P: response to cadmium ion; P: response to karrikin; P: response to growth; P: hormonelateral root development de-etiolation;
Unigene1925_All	0	0	0.06	0	0.06	0	0	0	0	0.82	3.3	1.11	0	-1.41504	6.03067	Glutathione S-transferase 4	—	—
CL1554.Contig1_All	21.92	23.16	45.05	3.71	8.5	6.43	5.21	7.36	17.04	1.21	1.25	3.04	-2.27361	-1.60592	-4.0345	predicted protein [Hordeum vulgare subsp. vulgare]	ATJ8	—
CL15763.Contig11_All	1.69	0.88	2.34	6.35	7.82	7.6	17.37	13.08	13.22	19.01	20.13	55.67	2.14855	3.15285	4.27124	Dehydrin DHN3 [Aegilops tauschii]	DHN3	P: response to water; P: response to stress
CL5947.Contig1_All	6.58	4.98	3.36	52.91	55.8	36.03	61.56	41.23	14.15	98.52	35.62	54.1	3.27814	2.97045	3.65725	Late embryogenesis abundant protein Lea5 [Aegilops tauschii]	LEA5	C: mitochondrion; P: response to stress
CL18822.Contig2_All	1.7	0.71	1.67	5.41	5.59	4.87	10.89	14.06	24.83	18.54	5.4	11.5	1.95966	3.60893	3.11874	predicted protein [Hordeum vulgare subsp. vulgare]	—	—
CL5077.Contig9_All	3.07	4.81	8.36	1.14	2.61	2.54	0.15	0.15	0.99	0	0	0.11	-1.36842	-3.65411	-6.9649	E3 ubiquitin-protein ligase EL5 [Triticum aestivum]	EL5.1	F: ubiquitin-protein ligase activity; F: zinc ion binding; C: integral to membrane; C: plasma membrane; P: cell division; P: root development
CL5172.Contig2_All	0.06	0.03	0.06	0.69	0.77	0.88	3.77	3.11	2.54	4.5	1.7	1.93	3.96347	5.97269	5.76022	NAC transcription factor NAM-B2 [Triticum aestivum]	NAM-B2	P: transcription, DNA-templated
CL21339.Contig1_All	0	0	0	0.6	0.25	0.74	2.11	0.87	0.95	0	0	1.08	5.72792	7.03342	5.1964	RecName: Full=Potassium channel KOR1; AltName: Full=K(+) outward-rectifying channel 1 [Oryza sativa Japonica Group]	—	C: integral to membrane
CL20771.Contig5_All	2.43	1.78	7.9	40.3	35.84	16.37	20.17	7.13	4.45	31.94	16.18	9.29	2.93341	1.39056	2.2451	Putative polyamine oxidase 4 [Aegilops tauschii]	PAO4	F: nucleotide binding; F: oxidoreductase activity;P: oxidation-reduction process
CL728.Contig1_All	2.28	7.25	6.9	0	0.57	0.14	0	0	1.67	0	0	0	-4.51219	-3.28124	-9.09715	hypothetical protein F775_06535 [Aegilops tauschii]	—	—
Unigene49346_All	0	0	0	0	0.3	0	0	0	0	0.44	2.09	0.74	3.41504	0	6.76818	NA	—	—
CL529.Contig7_All	0	0	0	0.42	0.6	0.39	7.99	5.16	15.18	18.23	4.52	4.2	5.55459	9.88315	9.81111	Phytosulfokine receptor 2 [Aegilops tauschii]	At3g02880	F: ATP binding; F: peptide receptor activity; F: protein serine/threonine kinase activity; C: chloroplast; C: integral to membrane; C: plasma membrane; P: response to wounding
Unigene40276_All	1.43	1.91	0.18	3.61	4.65	5.17	20.79	17.88	7.15	11.74	7.6	9.51	1.93181	3.70233	3.03492	NA	—	—
Unigene54803_All	1.86	0.29	6.63	1.87	0.12	1.83	0.81	1.43	0.85	0.23	0	0	-1.20065	-1.50661	-5.13422	hypothetical protein AURANDRAFT_70520 [Aureococcus anophagefferens]	PEX1	C: cell wall; C: extracellular region; P: cellular cell wall organization
CL5635.Contig1_All	1.88	2.73	3.89	0.71	1.15	0.54	0.76	0.24	0	0.12	0	0.07	-1.82443	-3.07311	-5.40939	Zinc finger protein 4 [Hordeum vulgare subsp. vulgare]	ZFP4	F: nucleic acid binding; F: zinc ion binding; C: intracellular; P: regulation of transcription, DNA-dependent
Unigene29328_All	0.15	0.12	0	0.6	0.72	0.33	6.23	1.89	7.72	27.12	27.31	40.13	2.55897	5.822	8.39966	Phytosulfokine receptor 2 [Triticum urartu]	GST4	F: ATP binding; F: protein kinase activity; F: receptor activity; C: anchored to plasma membrane; C: integral to membrane; C: plant-type cell wall; C: plasmodesma; P: response to abscisic acid stimulus
CL5543.Contig2_All	0	0	0	1.07	0.26	0.27	0.53	0.52	0	1.84	0.8	1.87	5.73697	5.14296	7.23202	NA	—	—
CL517.Contig10_All	0	0	0	0	0	1.06	0	1.29	4.87	0	2.39	3.72	5.16993	7.68416	7.67243	18 Kd heat shock protein [Hordeum vulgare subsp. vulgare]	—	—
Unigene69960_All	0.33	0.06	0	0.46	0.26	0.06	0.39	0.33	0.13	1.71	5.76	1.6	0.963474	1.08746	4.50303	PREDICTED: basic proline-rich protein-like [Zea mays]	GP1	C: structural constituent of cell wall
Unigene47525_All	0.06	0	0	0	0	0	0.25	0	0.06	0.42	2.7	1.04	-1.41504	2	5.70044	NA	At3g02880	—
Unigene37794_All	0.37	0.63	2.08	0.09	0.27	0.09	0	0	0	0	0	0	-2.77493	-6.68182	-6.68182	NA	—	—
CL6500.Contig1_All	2.74	0.05	0	0	0	0	0	0	0	0	13.18	2.73	-6.54432	-6.54432	2.50734	Putative LRR receptor-like serine/threonine-protein kinase [Aegilops tauschii]	CLV2	—
CL5077.Contig4_All	2.55	1.91	5.57	0.79	1.25	1.12	0.84	0.38	0.18	0.15	0	0.2	-1.66633	-2.84082	-4.80018	E3 ubiquitin-protein ligase EL5 [Aegilops tauschii]	EL5.1	F: ubiquitin-protein ligase activity; F: zinc ion binding; C: integral to membrane; C: plasma membrane; P: cell division;root development
CL325.Contig5_All	8.15	26.09	16	6.32	11.09	2.88	5.63	0.69	2.48	0.52	0.27	0.17	-1.30807	-2.51326	-5.70966	NA	—	—
Unigene92980_All	4.19	4.11	7.23	1.69	0.76	0	0	0.32	0.61	0.4	0	0	-2.65833	-4.04625	-5.20852	Catalase isozyme 2 [Triticum urartu]	CAT2	F: heme bindingmetal ion binding; F: catalase activity; P: hydrogen peroxide catabolic process; P: oxidation-reduction process
CL18469.Contig1_All	1.13	1.61	0.77	0	0.44	0.1	0.15	0	0	0	0	0	-2.67397	-4.36786	-6.87036	NA	—	—
CL1097.Contig12_All	3.08	8.16	6.52	1.64	2.69	1.02	0.08	0.55	0.94	0.03	0.21	0.1	-1.73102	-3.4998	-5.70695	Probable WRKY transcription factor 50 [Aegilops tauschii]	WRKY50	F: sequence-specific DNA binding; F: sequence-specific DNA binding transcription factor activity; C: nucleus; P: defense response to fungus; P: jasmonic acid mediated signaling pathway
CL5175.Contig2_All	1.18	4.25	1.01	14.46	18.07	7.83	1.36	0.54	3.53	0	1.3	0.57	2.64779	-0.246108	-1.77633	hypothetical protein F775_32219 [Aegilops tauschii]	GST4	F: protein binding; C: nucleus; P: defense response to bacterium; P: flower development; P: jasmonic acid mediated signaling pathway; P: pollen development; P: regulation of transcription, DNA-dependent; P: transcription, DNA-dependent
CL6718.Contig10_All	18.66	20.37	22.39	134.34	109.29	71.88	70.39	28.08	14.96	18.46	3.94	6.52	2.36091	0.885022	-1.08664	salt-inducible protein [Leymus chinensis]	—	—
Unigene54429_All	0	0	0	0.05	0.21	0	0	0.1	0.15	0.42	0.8	2.36	3.11548	3.05889	6.89885	Short-chain dehydrogenase/reductase 2 [Aegilops tauschii]	—	F: nucleotide binding; F: oxidoreductase activity; P: oxidation-reduction process; P: menthol biosynthetic process
CL11.Contig8_All	2.75	0.03	0.01	0	0	0	0.14	0.08	0	0.03	2.14	2.76	-6.53916	-3.60056	0.821323	Cysteine-rich receptor-like protein kinase 41 [Hordeum vulgare subsp. vulgare]	CRK41	F: nucleotide binding; F: protein kinase activityion binding;P: phosphorylation
CL3703.Contig6_All	4.47	0.73	0.34	21.73	5.32	0	0.77	6.5	7.05	10.97	55.77	29.18	2.28767	1.37007	4.11387	Glutathione transferase [Triticum aestivum]	GSTA1	F: glutathione transferase activity
Unigene50754_All	4.49	11.3	9.14	2.8	1.94	0.87	0.77	0.84	1.23	0.37	0.07	0.1	-2.15181	-3.13392	-5.52878	GDSL esterase/lipase At4g10955 [Triticum urartu]	At4g10955	F: triglyceride lipase activity; P: lipid catabolic process
CL1560.Contig3_All	6.53	0	0	0	0	0	0.29	0	0	0	1.56	1.53	-7.77039	-4.40115	-1.07923	NBS-LRR type RGA [Triticum aestivum]	—	—
Unigene29641_All	5.77	26.28	11.07	2.32	4.12	0.23	0.44	4.05	6.13	8.23	2.37	10.25	-2.6926	-2.02157	-1.04831	Thioredoxin H-type 2 [Aegilops tauschii]	TRX2	F: electron carrier activity; F: oxidoreductase activity, acting on a sulfur group of donors, disulfide as acceptor; F: protein disulfide oxidoreductase activity; C: cytosol; C: mitochondrion; C: plasma membrane; P: cell redox homeostasis; P: electron transport chain; P: glycerol ether metabolic process; P: sulfate assimilation; P: transport
CL6610.Contig2_All	1.83	0.9	3.51	0	0	0.06	0.24	0.24	0.54	0.18	0.19	0.91	-6.2854	-2.61298	-2.2854	Glutathione S-transferase 4	GST4	—
CL742.Contig8_All	6.04	2.15	3.16	3.54	5.4	7.11	65.64	68.99	45.27	42.79	34.46	29.58	0.499881	3.98643	3.23455	LHY [Triticum aestivum]	LHY	F: DNA binding; F: chromatin binding
CL8631.Contig2_All	4.17	3.24	2.12	15.99	13.27	12.28	33.68	37.24	20.93	54.28	42.97	39.86	2.12395	3.26873	3.84671	Uncharacterized aarF domain-containing protein kinase At1g79600, chloroplastic [Hordeum vulgare subsp. vulgare]	At1g79600	—
Unigene91247_All	0	0	0	0	0	0	0.22	0	0.53	0.54	0	3.28	0	6.22882	6.99624	Dehydrin DHN2 [Aegilops tauschii]	DHN2	P: response to water; P: response to stress
Unigene18847_All	1.02	2.1	0.67	0	0	0.11	0	0	0	0.34	2.19	0.11	-4.86561	-6.98109	-0.52166	Glutathione S-transferase 4	GST4	—
Unigene45931_All	0.26	0	0.18	0.59	0.74	0.29	2.84	0.76	0.17	2.41	4.61	6.17	1.848	3.06657	4.87338	UDP-glycosyltransferase 85A5 [Hordeum vulgare subsp. vulgare]	UGT85A5	F: transferase activity, transferring hexosyl groups; P: metabolic process
Unigene33116_All	1.46	0.62	1.03	1.81	0.74	1.32	0.2	0.07	0.16	0.06	0.04	0.03	0.31034	-2.86598	-4.46736	Phosphoenolpyruvate carboxylase 4 [Hordeum vulgare subsp. vulgare]	PPC4	C: cytoplasm; F: phosphoenolpyruvate carboxylase activity; P: carbon fixation; P: photosynthesis; P: tricarboxylic acid cycle
Unigene91053_All	0	0	0	0.31	0.31	0.31	0	0	0	0.61	1.86	0.93	4.9542	0	6.82443	Calmodulin-binding transcription activator 5 [Hordeum vulgare subsp. vulgare]	CMTA5	F: calmodulin binding; F: DNA binding; C: nucleus; P: regulation of transcription, DNA-dependent; P: response to stress; P: transcription, DNA-dependent
CL21597.Contig4_All	4.55	10.01	10.97	0.2	1.46	1.74	0.6	8.36	8.91	0.29	1.82	3.47	-2.90859	-0.514654	-2.19386	Heat stress transcription factor A-2c [Triticum aestivum]	HSFA2C	F: sequence-specific DNA binding F: ;sequence-specific DNA binding transcription factor activity; C: cytoplasm; C: nucleus; P: response to stress
Unigene52741_All	0.14	0	0.14	0	0	0	0.49	0.62	0	11.64	0.07	0	-3.27302	1.94937	5.33678	Mannose/glucose-specific lectin [Triticum urartu]	—	F: mannose binding; C: apoplast
Unigene41079_All	0	0	0	0	0	0	0.2	0	0	0	3.74	0.88	0	2.87447	7.26991	PREDICTED: uncharacterized protein LOC100835202 [Brachypodium distachyon]	—	—
CL15736.Contig1_All	0.11	0	0.06	0	0	0	0.04	0	0	0.76	3.84	1.05	-2.58496	-1.58496	4.97218	Proline-rich receptor-like protein kinase PERK14 [Brachypodium distachyon]	PERK14	F: ATP binding; F: protein serine/threonine kinase activity; C: integral to membrane; C: plasma membrane
CL21498.Contig5_All	0	0	0.04	1.09	1.83	1.21	10.64	4.97	7.07	9.26	3.3	3.45	6.10504	9.1472	8.64476	Zinc finger protein ZAT7 [Triticum aestivum]	ZAT7	F: zinc ion binding; C: nucleus; P: negative regulation of growth; P: regulation of response to stress; P: regulation of transcription, DNA-dependent; P: response to chitin; P: transcription, DNA-dependent
CL13116.Contig1_All	0	0	0	0.06	0.12	0.12	0.72	0.83	0.12	2.12	2.53	1.69	3.32193	5.79874	7.72338	Transcription factor HY5 [Hordeum vulgare subsp. vulgare]	HY5	F: double-stranded DNA binding; F: rotein dimerization activity; F: sequence-specific DNA binding; F: sequence-specific DNA binding transcription factor activity; C: nucleus; P: gibberellic acid mediated signaling pathway; P: positive regulation of anthocyanin metabolic process; P: positive regulation of circadian rhythm; P: red, far-red light phototransduction; P: regulation of photomorphogenesi…
CL2572.Contig3_All	0.89	3.5	2.46	0	0.2	12.85	1.84	26.02	33.41	0.17	2.79	22.39	0.930979	3.161	1.88781	PREDICTED: pre-mRNA-splicing factor 18 [Brachypodium distachyon]	—	F: actin binding; F: phosphoprotein phosphatase activity; P: actin cytoskeleton organization
CL1735.Contig4_All	19.57	5.33	2.82	116.11	99.53	70.16	63.39	39.04	15.91	28.09	9.73	7.12	3.36601	2.09394	0.697073	Light-inducible protein CPRF2 [Triticum urartu]	CPRF2	F: sequence-specific DNA bindingsequence-specific; F: DNA binding transcription factor activity; P: regulation of transcription, DNA-templated
Unigene50124_All	0.21	0	0.27	1.51	0.55	0.07	0.88	2.69	0.74	4.44	3.34	11.88	2.12	3.13683	5.32634	predicted protein [Aegilops tauschii]	—	P: lipid transport
Unigene13816_All	2.58	1.45	0.68	79.33	72.23	40.12	18.32	4.31	4.82	10.89	4.27	3.92	5.34683	2.54301	2.01826	Beta-amylase 3, chloroplastic [Hordeum vulgare subsp. vulgare]	BAM3	C: chloroplast stroma; C: beta-amylase activity; P: response to cold; P: polysaccharide catabolic process; P: maltose biosynthetic process
Unigene45489_All	0	0	0	0.18	0.36	0.18	1.8	0.71	0.18	4.87	7.53	5.09	4.58496	6.4865	9.18735	NA	—	—
CL3739.Contig2_All	0.69	0.23	1.09	3.36	0.39	0	1.31	34.99	1.2	6.63	5.33	10.97	0.903537	4.22162	3.51197	RecName: Full=Oxalate oxidase GF-2.8; AltName: Full=Germin GF-2.8; Flags: Precursor [Triticum aestivum]	—	F: manganese ion binding; F: nutrient reservoir activity; F: oxalate oxidase activity; C: apoplast; C: cell wall; C: cytoplasm
Unigene26030_All	41.49	46.79	92.51	14.43	10.53	4.96	5.17	3.22	7.25	2.86	0.85	3.56	-2.59513	-3.531	-4.63622	Beta-glucosidase 5 [Triticum urartu]	BGLU5	F: beta-glucosidase activity; F: cation binding; P: carbohydrate metabolic process
CL18897.Contig1_All	0.51	0	0.04	0	0	0	0.23	0	0	5.01	12.11	1.35	-4.22239	-1.1635	5.04361	NA	—	—
Unigene8659_All	0	0	0.32	0.37	0.22	1.49	2.07	4.76	1.81	1.88	0.47	0	2.61298	4.66742	2.79518	Probable serine protease EDA2 [Hordeum vulgare subsp. vulgare]	EDA2	F: serine-type peptidase activity; C: extracellular region; P: megagametogenesis; P: proteolysis
CL728.Contig9_All	5.82	6.14	8.84	4.51	8.97	3.28	0.2	0.88	11.27	0	0.17	0.64	-0.311561	-0.752072	-4.66482	hypothetical protein F775_06535 [Aegilops tauschii]	—	—
CL64.Contig1_All	0.04	0	0	0	0	0	0.09	0	0	0.74	3.43	0.08	-1	0.874469	6.14636	minichromosome maintenance 5 protein, partial [Panicum virgatum]	MCM5	—
CL3484.Contig11_All	1.03	1.67	0	0.16	1.22	0	0	0	0	0	0	0	-0.963208	-6.49719	-6.49719	Leucine-rich repeat extensin-like protein 3 [Hordeum vulgare subsp. vulgare]	LRX3	F: protein binding; C: extracellular region; C: plant-type cell wall; C: plasmodesma; P: cellular cell wall organization
CL1931.Contig3_All	0.76	1.77	2	0	0	0	0.88	0.31	0.39	0.09	0.09	0	-7.2384	-1.51959	-4.57544	NA	—	—
CL20225.Contig3_All	0.42	0.18	0.08	4.35	3.74	2.99	7.74	8.48	3.68	32.07	13.29	17.64	4.02628	4.87109	6.53367	sucrose:sucrose 1-fructosytransferase [Triticum aestivum]	1-SST	F: sucrose alpha-glucosidase activity; F: sucrose 1F-fructosyltransferase activity; P: carbohydrate metabolic process
CL425.Contig116_All	0	0	0	0	0	0	0	0	0	0	3.41	0.53	0	0	7.04075	NA	—	—
Unigene11053_All	10.43	7.03	5.8	32.32	57.8	30.24	14.46	10.99	18.81	8.79	3.43	4.27	2.37143	0.928152	-0.49626	Flavonoid 3&apos;-monooxygenase [Triticum urartu]	CYP75B2	P: metabolism process; P: flavonoid biosynthesis process
CL14663.Contig5_All	0.13	0.48	5.8	0.02	0	0.77	0.26	0.24	0.7	0	0	0.04	-3.00225	-2.41729	-6.73922	RING finger protein 185 [Aegilops tauschii]	RMA3	F: ubiquitin-protein ligase activity; F: zinc ion binding; C: endoplasmic reticulum membrane; C: integral to membrane
CL529.Contig10_All	0	0	0	0	0.8	0.54	6.21	5.16	4.83	10.48	5.84	5.63	5.49185	9.07682	9.51504	Phytosulfokine receptor 2 [Aegilops tauschii]	PSKR2	F: ATP binding; F: peptide receptor activity; F: protein serine/threonine kinase activity; C: chloroplast; C: integral to membrane; C: plasma membrane; P: ;response to wounding
CL14685.Contig1_All	0.05	0	0	0	0	0	0.06	0	0	0.2	2.3	1.89	-1.22239	0.192645	5.97072	PREDICTED: proline-rich receptor-like protein kinase PERK9 [Solanum lycopersicum]	PSKR9	C: cell wall; C: extracellular region; C: plasmodesma; P: cellular cell wall organization
CL912.Contig3_All	0	0	0	0	0.3	0.22	1.13	0.11	0.19	2.91	8.34	3.31	4.14296	5.57491	8.92283	hypothetical protein TRIUR3_02071 [Triticum urartu]	—	—
Unigene14649_All	0.56	0	0	0	0	0	0.28	0	0	2.37	6.68	2.51	-4.27302	-0.95109	4.31694	NA	—	—
CL1898.Contig21_All	0	0	0	0	0.09	0	0.09	0.09	0.09	0.42	2.54	0.74	1.87447	3.16993	6.94642	PREDICTED: uncharacterized protein LOC103633552 [Zea mays]	—	—
Unigene25815_All	0.42	0.96	20.8	0.49	1.81	0.75	0.43	0.61	0.33	0	0	0.02	-2.86238	-4.01701	-9.11504	hypothetical protein TRIUR3_03606 [Triticum urartu]	—	—
CL5428.Contig60_All	0	0	5.65	0	0	0	0	0	0	0	0	0	-7.56224	-7.56224	-7.56224	MLO-like protein 1 [Hordeum vulgare subsp. vulgare]	MLO1	F: calmodulin binding; C: integral to membrane; C: plasma membrane; P: cell death;d P: efense response; P: response to biotic stimulus
CL15817.Contig5_All	0.32	0	0	0	0.31	0	0.79	0	0.41	3.07	20.15	4.34	-0.0430687	1.8314	6.3409	PREDICTED: GDSL esterase/lipase APG-like [Brachypodium distachyon]	APG	F: hydrolase activity, acting on ester bonds; C: apoplast; P: lipid metabolic process
Unigene33440_All	0	0	0	0	0	0	0	0	0	1.44	0.88	1.17	0	0	6.86212	NA	—	—
CL21657.Contig6_All	1.4	2.64	4.16	2.76	3.99	0.58	1.54	2.5	0.95	0	0.18	0.08	-0.161811	-0.716584	-4.92459	PREDICTED: uncharacterized protein LOC103638853 isoform X1 [Zea mays]	—	—
CL18447.Contig1_All	3.79	10.68	1.34	4.06	3	0.9	0.67	0.36	0.36	0.86	1.75	0.55	-0.989997	-3.50768	-2.32284	hypothetical protein F775_24401 [Aegilops tauschii]	—	—
CL16240.Contig3_All	1.71	5.41	2.78	0.33	2.37	0.54	0.06	0.55	0.94	0.06	0.06	0.18	-1.61143	-2.67516	-5.04439	Zinc finger protein 1 [Hordeum vulgare subsp. vulgare]	ZFP1	F: DNA binding; F: zinc ion binding; C: nucleus; P: regulation of transcription, DNA-dependent; P: transcription, DNA-dependent
CL6057.Contig1_All	0.05	0	0	0.76	1.73	1.6	0.27	0.21	0.32	0.49	0.33	0.54	5.8686	3.51457	4.28011	Glutamate receptor 2.7 [Hordeum vulgare subsp. vulgare]	GLR2.7	F: calcium channel activity; F: extracellular-glutamate-gated ion channel activity; F: ionotropic glutamate receptor activity; C: integral to membrane; C: outer membrane-bounded periplasmic space; C: plasma membrane; C: vacuole; P: calcium-mediated signaling; P: cellular response to amino acid stimulus
CL11841.Contig7_All	6.13	6.47	12.34	11.47	13.93	14.07	0.55	2.35	1.61	0.06	0.12	0.02	0.662295	-2.46726	-6.96232	Cysteine-rich receptor-like protein kinase 7 [Triticum aestivum]	CRK7	F: ATP binding; F: protein serine/threonine kinase activity;receptor activity; C: integral to membrane
Unigene51286_All	0.07	0	0.07	0.26	0.26	0.11	0.8	0.11	0.11	0.59	6.15	12.67	2.07039	2.76553	7.01569	12-oxophytodienoic acid reductase 1-A1du [Triticum turgidum subsp. durum]	OPR1	F: 12-oxophytodienoate reductase activity; F: FMN binding; P: defense response; P: jasmonic acid biosynthetic process
CL15197.Contig4_All	0.23	0.08	0	0	0.62	0.23	3.92	0.08	4.86	0.7	3.32	4.11	1.42626	4.79116	4.66711	PREDICTED: basic proline-rich protein-like [Brachypodium distachyon]	LRX5	C: cell wall; C: extracellular region; C: plasmodesma; P: cellular cell wall organization
CL553.Contig13_All	2.17	0.03	0.17	0.5	0.26	0.4	1.65	0.27	0.04	5.18	39.5	15.48	-1.03076	-0.274033	4.66585	Two-component response regulator ARR8 [Triticum aestivum]	ARR8	F: DNA binding; F: phosphorelay response regulator activity; P: phosphorelay signal transduction system; P: regulation of transcription, DNA-templated; P: response to cytokinin; P: intracellular signal transduction
CL8233.Contig1_All	12.98	12.36	27.14	5.49	3.58	2.03	6.92	4.23	12.35	0.54	0.46	3.31	-2.24121	-1.15911	-3.60601	unnamed protein product [Triticum aestivum]	—	—
CL21414.Contig12_All	0.22	0	0.07	4.23	2.24	0.52	1.89	0.28	0.49	1.28	0.17	0.31	4.54226	3.14839	2.55254	ent-kaurene synthase like 5 [Triticum aestivum]	KSL5	F: lyase activity; F: magnesium ion binding; P: defense response
CL17753.Contig9_All	2.24	3.85	5.91	112.31	103	46.55	31.71	14.54	5.74	33.62	5.88	8	4.44769	2.1152	1.98489	predicted protein [Hordeum vulgare subsp. vulgare]	—	—
CL7511.Contig1_All	7.18	11.27	9.88	2.89	7.71	9.07	2.6	1.83	5.39	0.66	0.09	0.75	-0.526334	-1.52854	-4.2393	Mulatexin [Hordeum vulgare subsp. vulgare]	—	F: chitin binding; F: chitinase activityC: extracellular region; P: cell wall macromolecule catabolic process; P: chitin catabolic process; P: defense response to insect
CL18724.Contig3_All	0	0	0	0	0	0.61	0	2.38	7.65	0	0.91	4.58	4.39232	8.38658	7.51833	NA	—	—
CL20789.Contig1_All	1.02	0.55	1.91	19.03	42.78	51.14	10.74	13.39	9.42	4.92	3.32	3.37	5.02045	3.26915	1.73821	Ankyrin repeat-containing protein At5g02620 [Hordeum vulgare subsp. vulgare]	At5g02620	C: endoplasmic reticulum; C: integral to membrane; C: plasma membrane
Unigene13886_All	0	0	0.09	9.26	6.8	1.47	1.85	0	0	0.93	0	0	7.31618	4.36146	3.36923	CRT/DRE binding factor 14 [Triticum monococcum]	CBF14	F: DNA binding; F: sequence-specific DNA binding transcription factor activity; C: nucleus; P: regulation of transcription, DNA-templated
CL3177.Contig4_All	1.23	0.77	2.11	0.79	0.34	0	0.33	0.11	0.66	0	0	0	-1.8501	-1.90163	-7.09803	hypothetical protein F775_21782 [Aegilops tauschii]	—	—
Unigene14356_All	0	0	0	0	0	0	0	0	0	0.74	2.44	0	0	0	6.73245	hypothetical protein F775_03696 [Aegilops tauschii]	—	—
CL1738.Contig1_All	16.94	20.1	12.63	1.93	2.97	2.42	8.14	11.69	13.84	5.23	4.09	7.07	-2.76246	-0.560911	-1.59956	hypothetical protein TRIUR3_05561 [Triticum urartu]	—	—
Unigene62668_All	0	0	0	0	2.56	0.36	13.52	8.01	11.4	9.14	2.6	3.89	6.60979	10.1002	9.02514	Cold shock protein CS66	CS66	P: response to stress; P: response to water
CL5338.Contig8_All	0.15	0	0	1.3	2.41	2.08	3.39	2.15	0.52	13.59	19.48	10.48	5.08996	5.15571	8.00099	predicted protein [Hordeum vulgare subsp. vulgare]	—	F: drug transmembrane transporter activity; F: antiporter activity; C: membrane; P: drug transmembrane transport
CL4916.Contig5_All	8	2.05	55.95	45.98	49.48	93.38	23.84	97.42	7.67	1.37	0	1.66	1.51663	0.96605	-4.44032	RNase S-like protein [Hordeum vulgare]	RNS1	—
Unigene40844_All	0	0	0	0	0	0	0	0	0.27	1.67	5.94	0	0	3.27302	7.98868	NA	—	—
Unigene47976_All	1.71	0.47	1.2	1.24	0.49	1.22	0.24	0.24	0	0	0	0	-0.196308	-2.78617	-6.81592	NA	—	—
CL9450.Contig2_All	0.24	0	0	0.73	0.83	1.05	6.64	4.64	18.64	8.55	3.86	7.69	3.32747	6.84645	6.27254	PREDICTED: translocator protein homolog [Brachypodium distachyon]	TSPO	C: membrane;
CL27.Contig7_All	1.79	0.17	0.51	4.61	10.09	6.17	9.61	8.76	2.62	6.65	32.49	43.68	3.07885	3.08712	5.0674	glutathione transferase [Triticum aestivum]	GST6	F: glutathione transferase activity; P: response to stress
Unigene59850_All	0.34	0	0	0	0	0	1.01	0	0	3.67	6.43	2.38	-3.58496	1.51658	5.11548	Glutathione S-transferase 4	GST4	—
CL2791.Contig3_All	0	0	0	0	0	0.44	0.49	1.08	5.25	0.75	2.23	2.03	3.9386	7.82867	7.3837	Outer envelope pore protein 16-2, chloroplastic [Triticum urartu]	OEP162	—
CL13343.Contig1_All	0.16	0	0	0.77	0.38	0.5	1.93	0.45	0.37	1.85	4.73	2.12	3.1964	3.93336	5.59495	hypothetical protein F775_08208 [Aegilops tauschii]	—	—
Unigene31517_All	0	0	0	0	0	0.08	0	0	0.14	0.86	2.38	0.86	1.73697	2.41504	7.09452	ABC transporter G family member 11 [Triticum urartu]	ABCG11	F: ATP bindingATPase activity; C: membrane; P: ATP catabolic process
Unigene46659_All	6.53	2.4	3.85	35.37	31.22	16.06	13.88	6.13	3.44	2.78	1.89	1.29	2.69313	0.8757	-1.1005	Basic leucine zipper 9 [Aegilops tauschii]	BZIP9	C: nucleus;DNA binding;sequence-specific DNA binding transcription factor activity;response to stress
Unigene13287_All	0.07	0.2	0.07	1.44	1.29	1.86	9.21	8.89	7.72	8.48	5.06	13.8	3.75489	6.24681	6.32933	Eukaryotic peptide chain release factor subunit 1-2 [Triticum urartu]	ERF1-2	F: translation release factor activity, F: codon specific; C: plasma membrane; C: cytoplasm;P: translational termination
CL13974.Contig1_All	6.07	5.29	42.32	5.04	2.51	0.88	0.98	0.62	2.05	0.73	0.43	1.57	-2.67078	-3.87842	-4.29741	predicted protein [Hordeum vulgare subsp. vulgare]	—	—
Unigene33248_All	0	0	0	0	0.86	0	0	1.69	0	6.3	0	0	4.87447	5.83289	7.71882	Glutathione S-transferase 4	GST4	—
CL2763.Contig8_All	0.15	0.84	0.44	0.03	0.24	1.7	0.23	8.35	19.11	0.1	1.18	3.72	0.46218	4.27528	1.80591	BAG family molecular chaperone regulator 6 [Triticum urartu]	BAG6	—
CL2236.Contig3_All	0.63	1.22	1.54	0	0	0	1.26	0	0.31	0.31	0	0	-6.82018	-1.10136	-3.36075	hypothetical protein F775_29774 [Aegilops tauschii]	—	—
Unigene11014_All	0.68	4.14	0.45	0.01	0.18	6.23	0.52	36.11	53.96	0.07	16.77	53.86	0.28477	4.10348	3.74584	Heat shock protein 82 [Hordeum vulgare subsp. vulgare]	HSP82	F: ATP binding; F: unfolded protein binding; P: protein foldin; P: gresponse to stress
CL11841.Contig16_All	0	2.65	2.3	3.38	1.04	1.08	0	0.33	0	0	0.08	0	0.149091	-3.82491	-5.63227	Cysteine-rich receptor-like protein kinase 7 [Triticum aestivum]	CRK7	F: ATP binding; F: protein serine/threonine kinase activity; F: receptor activity; C: integral to membrane
CL368.Contig3_All	13.82	18.98	18.38	2.1	2.58	2.74	2.87	2.24	3.66	0.61	0.25	0.69	-2.78609	-2.54493	-5.04524	Proline-rich receptor-like protein kinase PERK8 [Hordeum vulgare subsp. vulgare]	PERK8	F: ATP binding; F: protein serine/threonine kinase activity; C: integral to membrane; C: plasma membrane
CL2906.Contig1_All	1.52	0.34	0.48	1.15	1.32	0.73	10.83	4.37	2.22	41.59	10.24	19.85	0.451563	2.89616	4.93699	Alanine--glyoxylate aminotransferase-2-like protein, mitochondrial [Aegilops tauschii]	At3g08860	P: metabolic process; F: transaminase activity;F: pyridoxal phosphate binding;
Unigene62858_All	0.25	3.12	0	0	0.5	0.25	0.49	0	0	0	0	0	-2.15295	-2.72845	-6.81592	NA	—	—
CL21311.Contig13_All	0	0	0	0	0.14	0.13	0.64	0.98	1.34	1.69	0.95	2.03	3.22239	6.62449	7.28232	predicted protein [Hordeum vulgare subsp. vulgare]	—	C: cell wall; C: cytoplasm; C: extracellular region
CL2897.Contig4_All	0	0	0	13.48	7.14	0.69	0.18	0.1	0.09	1.3	0.48	0.05	9.47235	3.62449	5.93074	NA	—	—
CL952.Contig4_All	24.09	1.03	0.26	0.6	1.75	0.6	3.55	0.52	0.5	2.45	0.38	0.34	-3.10491	-2.47343	-3.00114	Probable peroxygenase 4 [Secale cereale x Triticum turgidum subsp. durum]	PXG4	F: calcium ion binding
Unigene55712_All	0	0	0	0	0	0	0	0	0	0.35	2.11	1.66	0	0	7.10154	NA	—	—
CL7632.Contig6_All	7.04	10.49	7.55	0.23	0.1	0.32	1.23	3.54	3.08	0.62	0.47	1.14	-5.26995	-1.67577	-3.49142	Ethylene-responsive transcription factor 1 [Aegilops tauschii]	EREBP1	F: DNA binding; F: sequence-specific DNA binding transcription factor activity; C: nucleus; P: defense response
Unigene36047_All	22.74	44.89	70.79	53.84	69.25	48.98	26.27	25.25	41.29	4.03	1.82	3.4	0.313943	-0.5767	-3.90346	NA	—	—
Unigene43153_All	0	0	0	0.04	2.17	2.45	3.75	0.15	0.12	0	0	0	7.27922	7.06609	0	MATE efflux family protein 5 [Triticum aestivum]	DTXL1	F: antiporter activity; F: drug transmembrane transporter activity; C: integral to membrane
CL7896.Contig3_All	0	0	0	0.1	0	0	2.36	0.44	0.28	0.24	0.1	0.9	2	6.68182	5.36923	Glycine-rich cell wall structural protein [Aegilops tauschii]	At3g17050	C: cell wall; C: extracellular region; P: cellular cell wall organization
Unigene77813_All	14.16	0	0	132.45	0.12	0.07	0.81	0	1.19	7.86	51.65	11.41	3.22555	-2.81859	2.32234	proline-rich protein [Triticum aestivum]	APG	F: lipase activity; C: structural constituent of cell wall; P: lipid metabolic process
CL7483.Contig10_All	5.86	4.83	15.97	3.05	3.06	1.06	2.02	2.32	1.4	0.15	0.18	0.6	-1.89463	-2.21555	-4.8413	hypothetical protein SORBIDRAFT_03g011730 [Sorghum bicolor]	—	C: cytoplasmic membrane-bounded vesicle;
CL14259.Contig4_All	5.12	3.54	8.33	6.12	4.12	4.22	1.01	1.02	1.92	0.29	0.18	0.33	-0.232618	-2.10476	-4.40854	Probable WRKY transcription factor 53 [Hordeum vulgare subsp. vulgare]	WRKY53	F: sequence-specific DNA binding transcription factor activity;P: regulation of transcription, DNA-templated; P: sequence-specific DNA binding
CL15586.Contig3_All	22.7	0	0.11	0.22	38.78	106.45	0.11	71.33	5.66	2.03	3.38	0.11	2.67215	1.75643	-2.04756	NA	—	—
Unigene99843_All	1.72	2.02	1.43	0.03	0.07	0.01	0.14	0.12	0.16	0.21	0.22	0.19	-5.90689	-3.58496	-3.03342	Photosystem II 22 kDa protein, chloroplastic [Triticum aestivum]	PSBS	C: chloroplast thylakoid membrane; C: integral to membrane; C: photosystem II; P: photosynthesis
CL14200.Contig3_All	0	0	0	0.11	0.13	0	0.19	0	1.23	2.55	1.57	1.41	3.05889	5.57491	7.52617	predicted protein [Hordeum vulgare subsp. vulgare]	—	F: nutrient reservoir activity;
CL23.Contig50_All	0	3.05	0	0	0	0	0	0	0	0	0	0	-6.67713	-6.67713	-6.67713	Disease resistance protein RPP13 [Aegilops tauschii]	RPP13	F: ATP binding; C: cytoplasm; C: plasma membrane; P: defense response, incompatible interaction; P: plant-type hypersensitive response
CL7854.Contig3_All	1.63	9.36	2.34	9.83	8.65	4.77	0.71	0.4	0.16	0.29	0.12	0.13	0.802554	-3.39178	-4.62557	Glutathione S-transferase 4 [Aegilops tauschii]	GST4	—
CL8875.Contig5_All	0.5	0.37	0.11	0.6	0.79	0.53	1.68	1.78	0.99	5.04	9.2	10.96	0.970253	2.18295	4.6845	unnamed protein product [Triticum aestivum]	—	F: nucleotide binding;P: xylem and phloem pattern formation; P: response to wounding
CL15545.Contig1_All	0	0	0	0	0	0	0	2.91	0	1.5	0	0	0	6.60979	5.66297	hypothetical protein TRIUR3_04889 [Triticum urartu]	—	P: embryo development
CL9410.Contig14_All	3.08	3.47	5.86	17.59	28.78	40.84	53.9	50.78	73.54	6.09	4.75	21.62	2.81299	3.84408	1.38716	GEM-like protein 5 [Hordeum vulgare]	At5g13200	—
CL6222.Contig7_All	0	0	0	3	0.93	0	0.36	0	0	0.31	2.44	1.58	7.03709	3.66297	7.17326	hypothetical protein F775_04023 [Aegilops tauschii]	—	—
CL20909.Contig3_All	0	0	0	0	0.02	2.38	0.29	2.53	3.07	0	0.76	3.27	6.32793	7.61716	7.07325	MYB-related protein [Triticum aestivum]	—	—
CL18745.Contig2_All	4.04	6.71	0.93	0.94	3.4	4.42	2	1.92	0.42	0.07	0.22	0	-0.415037	-1.42827	-5.28293	Protein RADIALIS-like 3 [Triticum urartu]	RL3	—
CL16354.Contig1_All	0.09	0	0.2	0.61	0.25	0.27	6.69	4.58	28.46	8.96	5.03	6.38	1.91329	7.04912	6.08534	Defensin Tk-AMP-D2 [Aegilops tauschii]	—	C: extracellular region; P: defense response to fungus
Unigene53988_All	1.35	1.17	1.44	0	0.53	0	0.02	0	0	0.26	0	0	-2.848	-6.62936	-3.822	hypothetical protein F775_23951 [Aegilops tauschii]	—	—
CL16253.Contig3_All	0	0	0	0	0	0.2	0.28	0.93	0.95	1.81	1.83	0.14	2.87447	6.16993	6.97728	defensin [Triticum aestivum]	—	P: defense response to fungus
Unigene29968_All	12.64	22.25	22.37	15.54	14.88	5.79	6.56	3.82	7.2	2.65	1.26	1.64	-0.661139	-1.70359	-3.36697	NAC domain-containing protein 67 [Triticum sp.]	NAC67	F: DNA binding; C: nucleus; P: regulation of transcription, DNA-dependent; P: transcription, DNA-dependent
CL20252.Contig7_All	0.68	3.32	0	0.32	1.2	0.95	0	0	0	0	0.69	0.32	-0.699091	-7.0625	-1.97503	NA	—	—
CL1128.Contig1_All	21.63	14.1	14.73	0.64	1.56	2.63	10.6	7.93	11.2	2.52	2.21	4.09	-3.38505	-0.763221	-2.51629	FH6 [Aegilops tauschii]	FH6	F: actin binding; F: phosphoprotein phosphatase activity; P: actin cytoskeleton organization
Unigene25970_All	0.3	0.01	0	0.02	0	0	0.07	0	0.06	1.04	7.55	1.48	-3	-1.19265	4.97585	Protein argonaute MEL1 [Triticum urartu]	MEL1	C: nucleolus organizer region; F: nucleic acid binding; P: microgametogenesis
CL5947.Contig3_All	2.8	2.16	1.32	13.64	21.7	7.66	13.78	8.29	2.7	13.64	7.5	5.16	2.7755	1.97976	2.06623	Late embryogenesis abundant protein Lea5-D [Triticum aestivum]	LEA5-D	C: mitochondrion; P: response to stress
CL1065.Contig5_All	0.07	0	0	0	0	0	0.07	0	0	0.3	12.69	1.78	-1.58496	0	7.35853	NA	—	—
CL8439.Contig10_All	23.16	36.32	44.78	4.97	6.53	3.83	10.11	4.74	17.06	1.23	2.84	2.8	-2.76576	-1.70811	-3.92373	ethylene-responsive factor [Thinopyrum intermedium]	ERF2	F: DNA bindingsequence-specific DNA binding transcription factor activity; C: nucleus; P: regulation of transcription, DNA-templated
CL20015.Contig2_All	0.11	0.22	0.07	2.14	3.56	3.21	3.71	3.11	4.3	1.37	0.55	2.79	4.47735	4.79701	3.55766	Formin-like protein 5 [Hordeum vulgare subsp. vulgare]	FH5	F: transferase activity, transferring glycosyl groups
CL7092.Contig2_All	1.93	0	1.84	1.85	1.04	0	0.75	7.78	9.45	40.8	25.52	2.72	-0.382333	2.24993	4.19097	Agglutinin isolectin 2 [Setaria italica]	—	F: chitin binding; F: sugar binding
CL17256.Contig4_All	1.94	0	0	0	0	0	0.64	0	0.31	4.15	25.26	6.5	3.21842	-1.03006	4.19546	Putative oxidoreductase [Aegilops tauschii]	—	F: heme binding; F: metal ion binding; P: hydrogen peroxide catabolic process; P: oxidation-reduction process
CL8894.Contig3_All	0.19	1.07	2.77	4.85	8.5	7.86	18.32	23.1	13.17	9.35	7.12	21.16	2.39589	3.75978	3.22303	cold regulated protein [Triticum aestivum]	—	C: structural constituent of cell wall
CL127.Contig4_All	0.26	0	0	0	0	0.34	0.85	0.25	0	0	8.18	5.11	0.36257	1.98706	5.56986	Hsp70-Hsp90 organizing protein 3 [Hordeum vulgare subsp. vulgare]	HOP3	—
CL5640.Contig11_All	0.97	0.19	0.46	0.51	1.93	1.37	2.54	2.87	0.79	5.16	12.06	18.31	1.2338	1.93627	4.45497	Probable aldo-keto reductase 3 [Hordeum vulgare subsp. vulgare]	Os04g0339400	F: oxidoreductase activity;C: chloroplast envelopeplasma membrane;P: response to cadmium ion; P: oxidation-reduction process
Unigene20867_All	0.68	0	2.72	0	0	0	0	0	0	0.27	0.59	0.01	-6.82867	-6.82867	-1.97068	hypothetical protein TRIUR3_14683 [Triticum urartu]	—	—
CL4725.Contig1_All	0	0	0	0	0	0	0	0	0	0.92	1.63	0.52	0	0	6.52982	Putative laccase-9 [Aegilops tauschii]	LAC9	F: copper ion binding; F: hydroquinone:oxygen oxidoreductase activity; F: laccase activity; C: apoplast; P: lignin catabolic process
CL1744.Contig1_All	0	0	0	0	0	0	0	0.27	0	0	2.87	0.54	0	3.27302	6.83289	BTB/POZ and TAZ domain-containing protein 3 [Aegilops tauschii]	BT3	F: histone acetyltransferase activity; F: zinc ion bindingtranscription cofactor activity;C: nucleus; P: histone acetylation; P: regulation of transcription, DNA-templated
Unigene83698_All	0	0	0	0.25	2.73	0.62	0	0	0.12	0.12	0	0	6.90689	2.22239	2.22239	NA	—	—
Unigene7089_All	2.27	2.45	1.68	1.13	1.12	0.3	0	0	0	0.59	0.29	1.25	-1.32757	-7.73697	-1.58722	Putative LRR receptor-like serine/threonine-protein kinase [Aegilops tauschii]	—	—
Unigene61013_All	0	0	0	0	0	0.12	0	0	3.22	0	0	0	2.22239	6.75489	0	NA	—	—
CL15164.Contig5_All	0	0	0	2.81	1.24	0.62	0.62	0.46	0	1.23	0.16	0.31	7.28232	5.18322	5.82443	NA	—	—
CL5286.Contig3_All	23.48	19.46	10.89	14.71	10.99	7.56	10.97	8.39	5.51	2.93	3.37	2.62	-0.675144	-1.09766	-2.53001	Photosystem II reaction center W protein, chloroplastic [Triticum urartu]	PSBW	C: chloroplast thylakoid membrane; C: integral to membrane; C: photosystem II; P: photosynthesis
CL17761.Contig1_All	2.99	6.16	3.29	0.31	1.05	0	0.12	0.34	0.97	0	0	0.29	-3.18274	-3.1209	-5.32657	PREDICTED: uncharacterized protein LOC100842619 [Brachypodium distachyon]	—	—
Unigene99620_All	0	0	0	0	0	0	0.53	0.26	0	1.31	1.6	0.27	0	4.73697	6.72792	NA	—	—
CL4297.Contig7_All	6.55	4.67	5.61	34.53	36.86	29.12	35	19.9	9.25	57.04	62	57.75	2.57823	1.93041	3.39293	Cinnamate beta-D-glucosyltransferase [Hordeum vulgare subsp. vulgare]	GT2	F: transferase activity, transferring hexosyl groups; P: metabolic process
Unigene38672_All	0.13	0.04	0.04	0.95	0.31	0.11	1.83	1.22	0.13	7.4	4.11	4.97	2.70571	3.92057	6.29418	Salicylate carboxymethyltransferase [Hordeum vulgare subsp. vulgare]	SAMT	—
CL1352.Contig7_All	2.23	1.29	1.48	9.37	11.67	9.6	22.23	13.14	4.29	41.46	30.27	38.48	2.61542	2.98768	4.46218	Protein TRANSPARENT TESTA 12 [Hordeum vulgare subsp. vulgare]	TT12	F: drug transmembrane transporter activity; F: antiporter activity; C: membrane; P: drug transmembrane transport
CL10266.Contig2_All	4.37	1.54	4.27	3.37	6.74	5.77	10.79	7.74	10.58	31.13	31.33	25.31	0.641473	1.51578	3.10799	Probable allantoate deiminase [Aegilops tauschii]	AAH	F: metallopeptidase activity; F: hydrolase activity, acting on carbon-nitrogen (but not peptide) bonds, in linear amidines;P: proteolysis
CL4522.Contig10_All	1.5	1.62	2.67	0.55	0.34	0.67	0.42	0.53	0.68	0.17	0	0	-1.89202	-1.82869	-4.92949	NA	—	—
Unigene50812_All	8.98	12.08	14.33	10.4	10.27	6.76	1.89	2.32	7.15	0.38	1.01	1.67	-0.367587	-1.63938	-3.53174	hypothetical protein F775_21505 [Aegilops tauschii]	—	—
CL5175.Contig8_All	3.56	10.03	4.33	36.37	40.72	21.52	4.51	1.45	9	0.25	2.48	1.9	2.46016	-0.26046	-1.95249	/Protein TIFY 10A [Hordeum vulgare subsp. vulgare]	TIFY10A	F: protein binding; C: nucleus; P: defense response to bacterium; P: jasmonic acid mediated signaling pathway; P: ;regulation of transcription, DNA-dependent; P: transcription, DNA-dependent
CL20776.Contig46_All	0	0	0	0	0	0	0.083	0.095	0.071	5.83	0.68	0	0	3.04439	4.13245	respiratory burst oxidase-like protein B1 [Hordeum vulgare subsp. vulgare]	RBOHB	F: calcium ion binding; F: electron carrier activity; F: flavin adenine dinucleotide binding; F: iron ion binding; F: peroxidase activity; C: integral to membrane
CL2516.Contig4_All	4.87	3.42	4.76	9.18	11.5	11.29	20.74	15.94	11.41	30.45	37.62	40.72	1.29267	1.88169	3.05942	Probable aldehyde oxidase 2 [Hordeum vulgare subsp. vulgare]	Os03g0790900	F: 2 iron, 2 sulfur cluster binding; F: electron carrier activity; F: lavin adenine dinucleotide binding; F: iron ion binding; F: oxidoreductase activity, acting on CH-OH group of donors; P: abscisic acid biosynthetic process; P: auxin biosynthetic process
CL20498.Contig1_All	0.09	0	0	0	0	0	0.24	0	0	0.81	4.44	3.65	-1.87447	1.24101	6.33823	unknown [Zea mays]	—	—
Unigene91488_All	0	0	0	0	0	0	0.14	0.14	0.41	0.28	0.43	3.41	0	4.52356	7.10154	NA	—
CL20277.Contig7_All	0.92	9.28	10.2	0	0.36	13.62	11.08	53.53	82.03	1.81	12.57	59.72	-0.544173	2.84564	1.8609	17.9 kDa class I heat shock protein [Aegilops tauschii]	HSP17.9A	C: nucleus; P: response to heat
CL1352.Contig2_All	0	0	0.07	0.35	0.55	1.13	0.93	1.03	0.5	2.5	1.81	3.22	4.85798	5.13516	6.38658	Protein TRANSPARENT TESTA 12 [Aegilops tauschii]	TT12	F: drug transmembrane transporter activity; F: solute:hydrogen antiporter activity; C: integral to membrane; C: plant-type vacuole membrane; P: maintenance of seed dormancy; P: proanthocyanidin biosynthetic process
Unigene85526_All	0.61	1.27	0.82	0	0	0	0	0	0	0	0	0	-6.49185	-6.49185	-6.49185	hypothetical protein SORBIDRAFT_03g007350 [Sorghum bicolor]	—	—
CL19993.Contig3_All	8.02	8.41	37.38	9.79	4.78	0.7	1.19	0.66	2.28	3.14	0.85	1.89	-1.81717	-3.70366	-3.19399	Transcription factor PIF3 [Aegilops tauschii]	PIF3	F: DNA binding; C: nucleus; P: ethylene biosynthetic process; P: red, far-red light phototransduction; P: regulation of transcription, DNA-dependent; P: transcription, DNA-dependent
CL3950.Contig1_All	7.33	1.84	2.41	2.96	2.55	2.12	3.55	3.4	1.84	9.65	57.06	32.28	-0.60188	-0.3977	3.09565	Bifunctional nitrilase/nitrile hydratase NIT4 [Aegilops tauschii]	NIT4	F: cyanoalanine nitrilase activity
CL429.Contig4_All	0.89	0.71	1.9	3.9	3.53	2.96	5.43	1.89	1.2	9.05	28.61	13.4	1.56977	1.2835	3.86677	Glutathione S-transferase 4 [Hordeum vulgare subsp. vulgare]	GST4	F: glutathione transferase activity
CL390.Contig1_All	1.44	0.85	1.33	0	0.75	0.19	0.36	0.5	0	0	0	0	-1.92999	-2.0569	-6.91488	NA	—	—
CL467.Contig4_All	11.7	7.94	3.39	18.78	11.54	15.83	30.93	35.6	12.25	80.16	61.88	45.88	1.00282	1.77432	3.02853	Monosaccharide-sensing protein 2 [Hordeum vulgare subsp. vulgare]	MSSP2	F: substrate-specific transmembrane transporter activity; C: integral to membrane; C: vacuolar membrane; P: carbohydrate transport
Unigene21289_All	6.4	9.21	12.83	1.13	5.11	1.27	2.05	2.84	5.56	0.15	0.1	0.88	-1.92104	-1.44442	-4.65353	Chaperone protein dnaJ 8, chloroplastic [Hordeum vulgare subsp. vulgare]	ATJ8	F: heat shock protein binding; F: unfolded protein binding; C: chloroplast stroma; C: nucleus; P: protein folding; P: response to stress
Unigene41833_All	0	0	0	0.9	1.9	1.22	0	0.11	0	0	0.23	0	7.06609	2.11548	3.05889	NA	—	—
CL12888.Contig2_All	4.36	20.94	6.36	9.64	12.65	6.6	1.21	2.37	12.17	0.32	1.14	1.2	-0.132091	-1.00731	-3.57316	Transcription factor bHLH92 [Hordeum vulgare subsp. vulgare]	BHLH92	F: DNA binding; F: protein dimerization activity; C: nucleus
CL2997.Contig14_All	0	0.06	0.22	1.06	0.58	0.31	1.46	1.35	1.68	2.67	2.46	5.61	2.74935	3.95259	5.2108	Protein ECERIFERUM 3 [Hordeum vulgare subsp. vulgare]	CER3	F: nucleotide binding; F: iron ion binding; F: oxidoreductase activity; C: integral component of membrane; P: fatty acid biosynthetic process; P: oxidation-reduction process
Unigene45462_All	0	11.63	26.74	0	0	0	0	0	0	0	0	0	-10.3212	-10.3212	-10.3212	NA	—	—
CL3108.Contig4_All	1.44	2.69	4.89	0.22	0.24	0	1.09	0.83	1.86	0.17	0.55	0.81	-4.26239	-1.25474	-2.5596	B-box zinc finger protein 20 [Aegilops tauschii]	BBX20	—
CL1688.Contig1_All	7.58	0.07	0.99	0.08	0	0	0.92	0	0	3.67	19.97	6.87	-6.43296	-3.2003	1.82018	hypothetical protein F775_06221 [Aegilops tauschii]	—	—
CL21386.Contig8_All	2.55	1.48	0.69	2.27	3.78	3.64	9.66	9.11	9.27	23.62	16.69	17.45	1.03771	2.57063	3.61321	Serine carboxypeptidase 1 [Hordeum vulgare subsp. vulgare]	CBP1	F: serine-type carboxypeptidase activity; C: extracellular region; P: proteolysis
Unigene51314_All	0.95	0.7	2.23	0.36	0.24	1.18	0.83	0.23	0.58	0	0	0	-1.12418	-1.24236	-7.01495	hypothetical protein TRIUR3_12176 [Triticum urartu]	—	—
CL2763.Contig2_All	0.15	0.86	0.58	0	0.15	0.87	0	6.61	30.69	0.15	0.59	5.28	-0.626382	4.55246	1.92074	hypothetical protein F775_04564 [Aegilops tauschii]	—	—
Unigene101200_All	0	0	0	0	0	0.6	2.21	1.19	0	0.4	0.41	0.2	4.36923	6.82867	5.07325	PREDICTED: leucine-rich repeat extensin-like protein 4 [Pyrus x bretschneideri]	—	F: actin binding; C: integral to membrane; P: actin cytoskeleton organization
CL6377.Contig3_All	3.85	5.65	10.52	1.42	0.9	0.69	2.68	1.41	2.47	0.55	0.34	0.62	-2.73361	-1.60967	-3.72882	hypothetical protein VOLCADRAFT_93831 [Volvox carteri f. nagariensis]	—	C: primary cell wall; P: cellular cell wall organization
CL16717.Contig1_All	1.05	1.12	1.23	0.22	0.45	0.41	0.28	0.34	0.19	0.03	0	0	-1.6545	-2.06954	-6.08746	Formin-like protein 16 [Selaginella moellendorffii]	FH16	C: integral to membrane; F: actin binding; P: actin cytoskeleton organization
Unigene10230_All	1.24	2.49	0	0.6	0.64	0.46	0.67	0	0.9	0	0	0	-1.1375	-1.24311	-6.96193	PREDICTED: tyrosine--tRNA ligase, cytoplasmic-like [Brachypodium distachyon]	—	—
CL14968.Contig2_All	3.6	5.35	11.39	0.36	1.61	0.86	0.5	0.77	2.7	0.26	0.23	0.39	-2.84545	-2.35711	-4.53067	hypothetical protein TRIUR3_12548 [Triticum urartu]	—	—
Unigene318_All	2.47	12.65	9.33	3.98	2.63	1.42	2.18	3.66	0.33	1.16	0.31	0.28	-1.60636	-1.98649	-3.80441	Wall-associated receptor kinase 5 [Oryza sativa Japonica Group]	WAK5	F: nucleotide binding; F: protein kinase activity; F:ion binding;
CL9450.Contig3_All	0.1	0.3	0	1.69	2.24	2.71	9.25	5.07	26.4	7.16	3.08	7.1	4.01749	6.63397	5.40234	PREDICTED: translocator protein homolog [Brachypodium distachyon]	TSPO	C: membrane; C: mitochondrion; C: cytoplasmic membrane-bounded vesicle
Unigene98731_All	0	0	0	0.09	0.81	0	0.09	0.35	0	3.05	0	0.27	4.92283	3.90689	6.79442	Protein TRANSPARENT TESTA 12 [Aegilops tauschii]	—	—
CL18999.Contig3_All	9.26	10.02	16.81	1.12	3.62	1.5	3.91	1.28	1.67	1.64	0.66	0.79	-2.53198	-2.39532	-3.54592	Protein RADIALIS-like 2 [Triticum urartu]	RL2	—
Unigene2424_All	0	0	0	0	0	0	0	0	0	0	2.47	0.54	0	0	6.65344	hypothetical protein F775_31641 [Aegilops tauschii]	—	—
Unigene17510_All	1.87	2.95	10.81	3.54	1.9	1.83	1.28	0.66	1.61	0.51	0.09	0.15	-1.10429	-2.13843	-4.38128	Beta-glucosidase 16 [Triticum urartu]	BGLU16	F: beta-glucosidase activity; F: cation binding; P: carbohydrate metabolic process
Unigene35117_All	0.48	0.97	3.32	2.09	4.39	1.47	0.11	0.3	0.55	0	0	0	0.736966	-2.31288	-7.31288	RecName: Full=MLO protein homolog 1 [Hordeum vulgare subsp. vulgare]	MLO-H1	F: calmodulin binding; C: integral component of membrane; P: defense response; P: cell death; P: response to biotic stimulus
CL20493.Contig25_All	2.06	2.29	1.34	2.4	2.09	1.05	0	1.06	0.25	0	0	0.11	-0.0385427	-2.10789	-5.45185	hypothetical protein TRIUR3_07214 [Triticum urartu]	—	—
Unigene37032_All	0	0	0	0	0	0.19	0.19	0.19	0.09	0.76	1.64	0.57	2.80735	3.96963	6.62936	Telomerase reverse transcriptase [Aegilops tauschii]	TERT	F: nucleotidyltransferase activity; F: binding; C: mitochondrion
Unigene97121_All	0	0	0	0.42	0.21	0.41	0.82	0.41	0.2	2.67	0.84	2.5	5.11548	5.57491	7.64626	Phytosulfokine receptor 1 [Hordeum vulgare subsp. vulgare]	PSKR1	F: ATP binding; F: guanylate cyclase activity; F: peptide receptor activity; F: protein serine/threonine kinase activity; C: integral to membrane; C: plasma membrane; P: response to wounding
CL6395.Contig15_All	0	0	0	0	0	0	0	0	0	0.33	3.39	0.84	0	0	7.24793	Probable sulfate transporter 3.3 [Hordeum vulgare subsp. vulgare]	SULTR3.3	F: secondary active sulfate transmembrane transporter activity; C: integral component of membrane; P: transmembrane transportsulfate transport
CL17558.Contig16_All	37.33	20.55	48.73	55.38	30.89	30.17	4.49	7.47	7.06	2.85	2.66	4.44	0.127244	-2.48675	-3.4215	Bifunctional nuclease [Hordeum vulgare subsp. vulgare]	BBD	F: nucleus;nuclease activity; P: nucleic acid phosphodiester bond hydrolysis
CL3341.Contig6_All	0	0	0	3.24	1.97	0.2	0.55	0.15	0.2	3.02	2.47	1.91	7.49452	4.90689	7.94642	Arginine/serine-rich protein 45 [Oryza sativa Japonica Group]	SR45	—
Unigene14364_All	1	2.06	2.43	82.33	111.25	110.56	265.1	289.98	334.41	245.53	110.72	233.59	5.79179	7.34003	6.74737	Cold-shock protein CS120 [Lophopyrum elongatum]	CS120	P: response to stress; P: response to water
CL6244.Contig2_All	0.74	2.11	1.49	11.88	27.6	17.55	5.03	3.62	2.84	10.62	3.73	6.86	3.71595	1.40461	2.28898	Glucose-6-phosphate/phosphate translocator 2, chloroplastic [Aegilops tauschii]	GPT2	F: glucose-6-phosphate transmembrane transporter activity; F: inorganic phosphate transmembrane transporter activity; F: phosphoglycerate transmembrane transporter activity; F: triose-phosphate transmembrane transporter activity; C: chloroplast membrane; C: integral to membrane; C: vacuolar membrane; P: photosynthesis; P: photosynthetic acclimation; P: regulation of photosynthesis; P: response to…
CL402.Contig7_All	0	0	0	0	0	0	0.3	0	0	0.87	1.96	0.67	0	3.41504	6.86625	NA	—	—
Unigene27360_All	16.83	0.11	0.87	0.06	0.27	0.27	0.43	0.11	1.07	0.11	0.34	0.33	-4.89158	-3.46755	-4.51307	Lipoxygenase 2.1, chloroplastic [Hordeum vulgare subsp. vulgare]	LOX2.1	F: iron ion binding; F: lipoxygenase activity; C: chloroplast; P: oxylipin biosynthetic process
Unigene31777_All	5.16	7.46	6.51	0	0.26	0.49	2.73	1.58	1.63	0.49	0	0.59	-4.65369	-1.6873	-4.13344	hypothetical protein F775_13916 [Aegilops tauschii]	—	—
CL4906.Contig22_All	4.25	7.79	10.75	0.66	0.34	0.62	2.33	2.87	3.03	0	0.06	0	-3.81434	-1.46944	-8.15419	Senescence-associated protein DIN1 [Hordeum vulgare subsp. vulgare]	DIN1	—
Unigene53885_All	1.34	4.97	0.41	0	5.94	6.46	3.26	0	6.85	0.08	0	0.16	0.88497	0.590676	-4.74846	Subtilisin-chymotrypsin inhibitor-2A [Triticum urartu]	—	F: serine-type endopeptidase inhibitor activity; P: response to wounding
CL6681.Contig2_All	2.21	1.52	2.04	19.12	16.53	10.44	4.76	4.84	1.79	7.9	4.58	6.85	2.99781	0.981125	1.7442	Vegetative cell wall protein gp1 [Hordeum vulgare subsp. vulgare]	GP1	C: structural constituent of cell wall
Unigene34647_All	0	0	0	0	0	0	0	0	0	0.15	2.4	0.44	0	0	6.63904	NA	—	—
CL16325.Contig2_All	0	4.76	0	0	0	0	0	0	0	0	0	0	-7.3159	-7.3159	-7.3159	NA	—	—
CL6261.Contig7_All	3.86	0.73	0.5	1.14	1.9	1.18	6.8	3.4	2.65	12.67	42.47	20.8	-0.270423	1.33603	3.89912	silicon transporter [Hordeum vulgare subsp. vulgare]	NIP2-2	F: transporter activity;C: integral component of membrane; P: transport
Unigene99861_All	9.46	15.69	25.08	2.54	8.34	4.3	4.12	4.33	9.12	0.18	0.07	0.66	-1.72638	-1.51544	-5.78654	Chaperone protein dnaJ 8, chloroplastic [Hordeum vulgare subsp. vulgare]	ATJ8	F: heat shock protein binding; F: unfolded protein binding; C: chloroplast stroma; C: nucleus; P: protein folding; P: response to stress
CL10119.Contig1_All	4.04	3.25	2.65	11.28	10.01	6.7	30.29	19.67	24.62	26.82	14.91	25.46	1.48104	2.90648	2.73081	calcineurin B-like protein 2 [Triticum aestivum]	CBL2	F：calcium ion binding; C: plant-type vacuole membrane; C: aleurone grain membrane; C: plasma membrane; C： cytosolic ribosome
Unigene49689_All	2.44	2.28	2.56	33.09	25.36	13.8	10.66	6.63	5.96	21.77	46.14	16.18	3.31099	1.67522	3.52992	Phenylalanine ammonia-lyase [Hordeum vulgare subsp. vulgare]	PAL	F: ammonia-lyase activity; C: cytoplasm; P: biosynthetic process; P: L-phenylalanine catabolic process; P: phenylpropanoid metabolic process
Unigene35494_All	42.17	26.93	0.9	9.5	28.48	30.98	7.88	0.94	12.04	1.62	3.52	1.36	-0.0215951	-1.74662	-3.42884	RecName: Full=Protochlorophyllide reductase A, chloroplastic; Short=PCR A; AltName: Full=NADPH-protochlorophyllide oxidoreductase A; Short=POR A; Flags: Precursor [Hordeum vulgare]	PORA	F: nucleotide binding; F: NADPH dehydrogenase activity; F: protochlorophyllide reductase activity;C: chloroplast thylakoid membrane; C: chloroplast envelope; P: oxidation-reduction process; P: response to ethylene
CL15763.Contig6_All	2.12	2.39	2.67	9.64	13.25	9.15	13.38	8.19	29.03	8.97	11.62	25.99	2.15782	2.81708	2.69765	Dehydrin DHN3 [Triticum urartu]	DHN3	P: response to water; P: response to stress
CL1624.Contig28_All	0	0	0	0	0	1	0	2.92	1.6	0	0	0.33	5.08746	7.2384	3.54432	Peptidyl-prolyl cis-trans isomerase FKBP62 [Hordeum vulgare subsp. vulgare]	FKBP62	F: calmodulin binding; F: peptidyl-prolyl cis-trans isomerase activity; C: cytosol; C: nucleus; P: protein folding; P: response to cadmium ion; P: response to heat; P: response to wounding
CL2360.Contig2_All	4.81	4.54	6.37	28.21	41.19	31.57	35.42	28.16	29.09	26.94	19.76	29.15	2.68325	2.5595	2.27055	cold acclimation induced protein 2-1 [Triticum aestivum]	At4g27520	C: anchored to plasma membrane; C: apoplast; C: chloroplast; C: vacuole; F: copper ion binding;electron carrier activity
Unigene48412_All	0	0	0	0	0	0	0.25	0	0	0.75	3.32	2.8	0	3.16993	7.8392	NA	—	—
Unigene10334_All	2.64	3.55	2.84	0	0.28	0.17	1.44	1.23	3.84	0.37	1.04	1.71	-4.29502	-0.472068	-1.53318	hypothetical protein TRIUR3_23200 [Triticum urartu]	—	—
CL572.Contig5_All	0	0	3.64	9.5	0	0	17.89	0	1.38	0	0	0	1.37912	2.39719	-6.93074	Disease resistance protein RPM1 [Triticum urartu]	RPP13	F: ATP binding; C: cytoplasm; C: plasma membrane; P: apoptosis; P: defense response, incompatible interaction; P: plant-type hypersensitive response
CL9709.Contig1_All	0	0.29	0	0	0.81	0.64	3.48	0.05	0.08	0.78	7.83	1.22	2.23563	3.54166	4.98685	predicted protein [Arabidopsis lyrata subsp. lyrata]	—	—
Unigene70283_All	0	0	0	0	0	0	0	0	0	0.24	4.39	0.49	0	0	7.41504	NA	—	—
Unigene28161_All	2.08	0.41	1.41	0	0	0	0	0	0.41	0	0	0	-7.02237	-3.18107	-7.02237	NA	—	—
CL1344.Contig2_All	0	0	0	1.09	1.64	1.51	0	0.95	0.26	0	0	0.22	7.14296	5.34577	3	Probable receptor-like protein kinase At1g67000 [Hordeum vulgare subsp. vulgare]	At1g67000	F: transferase activity, transferring phosphorus-containing groups
CL2400.Contig2_All	1.97	0	0.63	5.62	3.94	0.25	18.25	1.38	3.05	5.84	41.3	3.36	1.9102	3.1193	4.27416	RecName: Full=Pathogenesis-related protein 1C; Flags: Precursor [Hordeum vulgare]	—	—
CL12379.Contig2_All	3.69	2.21	20.19	0.61	0.06	3.47	3.98	5.37	4.71	0.11	0.17	1.32	-2.65579	-0.8919	-4.02735	NA	—	—
CL283.Contig2_All	0.63	0	0	0	0	0	0	0	0.4	0.77	7.35	10.8	0	-0.655352	4.86333	Abscisic acid receptor PYL4 [Hordeum vulgare subsp. vulgare]	PYL4	P: abscisic acid-activated signaling pathway
Unigene21299_All	1.96	1.03	0.46	8.16	8.02	11.32	10.43	8.26	3.12	4.74	4.05	2.12	2.99476	2.66032	1.66098	Acyclic sesquiterpene synthase [Triticum aestivum]	TPS1	—
CL221.Contig1_All	2.32	3.52	2.21	1.34	1.84	2.1	0.27	0.27	1.53	0	0	0.28	-0.608451	-1.95936	-4.74595	Probable receptor-like protein kinase At5g56460 [Hordeum vulgare subsp. vulgare]	At5g56460	F: protein serine/threonine kinase activity; F: ATP binding; P: protein phosphorylation
Unigene11732_All	0	0	0	0.24	6.7	23.31	0.1	7.04	0.43	0.31	0.88	0	9.97776	7.97919	5.32193	Probable disease resistance protein RXW24L [Aegilops tauschii]	RXW24L	—
CL20128.Contig11_All	14.61	13.94	6.83	10.49	16.27	21.13	66.88	68.4	113.7	84.82	52.18	74.6	0.43679	2.81502	2.58033	Outer envelope pore protein 16, chloroplastic [Hordeum vulgare subsp. vulgare]	OEP16	—
CL4948.Contig12_All	0	0.05	0	1.04	2.11	2.68	1.49	2.69	0.66	1.84	0.98	4.23	6.38	6.11151	6.65412	hypothetical protein TRIUR3_26592 [Triticum urartu]	—	F: metal ion binding; P: metal ion transport
CL1219.Contig3_All	2.5	2.82	1.63	2.43	4.51	7.35	6.54	5.53	2.12	8.88	52.23	28.13	1.03992	1.02979	3.68261	cytochrome P450 [Triticum aestivum]	CYP81D11	F: electron carrier activity; F: oxidoreductase activity, acting on paired donors, with incorporation or reduction of molecular oxygen; F: heme binding; F: monooxygenase activity; P: oxidation-reduction process; P: secondary metabolite biosynthetic process
Unigene25147_All	0.86	2.24	0.22	9.15	7.37	2.88	94.04	36.6	47.89	140.48	52.89	72.05	2.5468	5.74884	6.32095	Phytosulfokine receptor 2 [Aegilops tauschii]	At3g02880	—
CL14639.Contig2_All	0	0	0	0	0	0	0.18	0	0	0.82	2.41	0	0	2.73697	6.75489	NA	—	—
CL12590.Contig1_All	39.41	40.47	21.5	24.71	21.69	40.46	66.03	63.25	69.05	242	299.47	238.19	-0.223009	0.96813	2.94307	Ferredoxin, chloroplastic [Aegilops tauschii]	PETF	F: electron carrier activity; F: 2 iron, 2 sulfur cluster bindingmetal ion binding; C: chloroplast stroma; P: response to karrikin; P: response to light stimulus; P: photosynthetic electron transport chain
Unigene47623_All	0.05	0	0	0.55	1.59	2.38	0.38	1.03	0.27	0.16	0	0.16	6.01282	4.58496	2.23704	NA	—	—
CL3528.Contig5_All	0.77	1.19	0.97	0	0	0.01	0	0.5	0.89	0	0	0.18	-6.60979	-1.06547	-3.87283	RecName: Full=Vegetative cell wall protein gp1; AltName: Full=Hydroxyproline-rich glycoprotein 1; Flags: Precursor [Chlamydomonas reinhardtii]	GP1	C: structural constituent of cell wall
CL19330.Contig2_All	0	0	0	0	0	0	0	0	0	0.73	3.6	2.8	0	0	7.8928	hypothetical protein OsI_05958 [Oryza sativa Indica Group]	GP1	C: structural constituent of cell wall
CL21454.Contig2_All	2.95	6.64	7.75	3.68	8.47	4.65	0.51	1.49	7.47	0	0.13	0.41	-0.0456427	-0.872668	-4.97853	NA	—	—
Unigene18041_All	48.56	59.94	26.01	87.82	71.54	73.74	338.77	310.27	215.8	315.44	167.33	290.09	0.793236	2.68472	2.52249	RecName: Full=S-adenosylmethionine synthase 3; Short=AdoMet synthase 3; AltName: Full=Methionine adenosyltransferase 3; Short=MAT 3 [Triticum urartu]	SAM3	F: metal ion binding; F: ATP binding; F: methionine adenosyltransferase activity;P: one-carbon metabolic process; P: S-adenosylmethionine biosynthetic process
CL12857.Contig3_All	2.82	3.16	4.94	0.32	1.02	0.4	0.15	0.17	1.12	0	0.04	0.22	-2.64981	-2.92283	-5.33787	Formin-like protein 6 OS=Oryza sativa subsp. j [Hordeum vulgare subsp. vulgare]	FH6	F: actin binding; F: phosphoprotein phosphatase activity; P: actin cytoskeleton organization
Unigene37734_All	0	0	0	1.16	2	0.57	0	0	0	0	0	0	6.95807	0	0	Phenylalanine ammonia-lyase [Aegilops tauschii]	ZB8	F: cytoplasm;ammonia-lyase activity; P: biosynthetic process; P: L-phenylalanine catabolic process; P: phenylpropanoid metabolic process; P: lavonoid biosynthesis process
Unigene14199_All	12.31	16.99	20.17	2.32	3.95	5.22	1.24	0.42	9.92	0.41	0.59	1.39	-2.10618	-2.09492	-4.37147	E3 ubiquitin-protein ligase EL5 [Aegilops tauschii]	EL5.1	C: integral to membrane; C: plasma membrane; F: ubiquitin-protein ligase activity; F: zinc ion binding; P: cell division; P: root development
Unigene24558_All	0	0	0	0	0.37	0	0.37	0	0.18	2.39	0.75	3.52	3.70044	4.22239	7.79442	Putative xyloglucan endotransglucosylase/hydrolase protein 12 [Triticum urartu]	XTH12	F: hydrolase activity, hydrolyzing O-glycosyl compounds; F: xyloglucan endotransglucosylase activity; F: xyloglucan:xyloglucosyl transferase activity; C: apoplast; C: cell wall; C: ytoplasm; P: cellular cell wall organization; P: xyloglucan metabolic process
Unigene27506_All	8.63	7.6	16	5.36	3.45	2.48	2.24	0.86	2.04	1.13	0.37	0.35	-1.51336	-2.64856	-4.12281	ER degradation-enhancing alpha-mannosidase-like protein 1 [Aegilops tauschii]	—	—
Unigene43614_All	0.77	0.15	0	6.45	5.45	3.65	4.14	3.06	2.2	7.93	3.31	3	4.06354	3.33736	3.93657	hypothetical protein F775_28583 [Aegilops tauschii]	GI	P: regulation of photoperiodism, flowering
CL20633.Contig7_All	1.25	0.17	0.04	0.72	0.33	0.46	0.48	0.91	0.25	0.72	16.15	4.85	0.0485802	0.167727	3.89498	PREDICTED: arginine/serine-rich protein 45 [Cucumis melo]	—	—
CL5495.Contig1_All	0.35	0	0	0	0	0	0.36	0	0	0.7	8.93	0.36	-3.62449	0.0384741	4.75489	NA	—	—
CL27.Contig2_All	0.81	0.17	1.01	6.5	7.6	5.94	6.03	3.3	2.4	3.53	0.99	1.3	3.33204	2.55936	1.54825	glutathione transferase [Triticum aestivum]	GSTU6	F: glutathione transferase activity; P: response to stress
CL18061.Contig1_All	6.03	4.98	3.01	34.27	43.16	36.36	32.67	25.02	14.1	69.02	34.88	23	3.02082	2.3563	3.17813	Transcription factor HY5 OS=Arabidopsi [Hordeum vulgare subsp. vulgare]	HY5	F: double-stranded DNA binding; F: protein dimerization activity; F: sequence-specific DNA binding; F: sequence-specific DNA binding transcription factor activity; C: nucleus; P: gibberellic acid mediated signaling pathway; P: positive regulation of anthocyanin metabolic process; P: positive regulation of circadian rhythm; P: red, far-red light phototransduction; P: regulation of photomorphogenes…
Unigene28234_All	0.14	0.06	0.06	0.17	0.09	0.11	0.17	0.03	0.25	2.27	11.23	0.06	0.509014	0.791413	5.7047	Protein popC [Aegilops tauschii]	IRL4	—
CL6244.Contig4_All	1.67	2.13	2.43	0.11	0.11	0.19	0.19	0.35	0.19	0.28	0.27	0.52	-3.95523	-3.11411	-2.58319	Glucose-6-phosphate/phosphate translocator 2, chloroplastic [Aegilops tauschii]	GPT2	F: transporter activity;C: integral component of membrane; P: transport
CL1552.Contig2_All	112.18	112.01	173.83	110.1	61.59	42.13	46.4	37.32	71.5	20.84	7.67	16.65	-0.896444	-1.35853	-3.13972	predicted protein [Hordeum vulgare subsp. vulgare]	—	P: response to sucrose; P: response to glucose; P: response to fructose
Unigene32815_All	0.12	0.62	0	0.2	0.28	0.16	6.78	0.16	0.35	1.03	24.47	17.6	-0.228819	3.28096	5.84465	PREDICTED: xylanase inhibitor protein 1-like [Setaria italica]	RIXI	F: hydrolase activity, hydrolyzing O-glycosyl compounds; F: enzyme inhibitor activity;C: cytoplasmic membrane-bounded vesicle; P: negative regulation of catalytic activity; p: carbohydrate metabolic process; P: secretion by cell
Unigene36146_All	0	0.2	0.61	13.95	9.27	9.06	4.71	5.46	3.41	7.37	2.71	3.93	5.29887	4.04972	4.09469	predicted protein [Hordeum vulgare subsp. vulgare]	—	—
CL18282.Contig1_All	0.74	1.01	0.7	0.6	0.79	0.59	0.58	0.75	0.57	0.05	0.06	0.06	-0.29956	-0.36257	-3.77501	photosystem II M protein [Oryza sativa Indica Group]	psbM	C: chloroplast thylakoid membrane; C: photosystem II; C: integral component of membrane; C: cytoplasmic membrane-bounded vesicle; P: photosynthesis, light reaction
CL766.Contig1_All	0	0	0	0	0	0	0	0	0	0.2	3.83	0.64	0	0	7.28232	predicted protein [Hordeum vulgare subsp. vulgare]	—	—
Unigene58395_All	8.83	7.74	13.29	5.42	3.88	2.7	0.7	1.88	2.67	0.53	0.24	1.55	-1.31518	-2.50782	-3.68602	hypothetical protein F775_00145 [Aegilops tauschii]	—	—
CL15040.Contig7_All	0	0	0	0	0	0	0	0	0	0	2.93	0.4	0	0	6.79874	NA	—	—
CL21192.Contig4_All	0.05	0	0	0	0	0	0.13	0	0	0.34	3.1	1.34	-1.22239	1.09954	6.09351	Ankyrin repeat-containing protein At5g02620 [Triticum aestivum]	At5g02620	C: endoplasmic reticulum; C: integral to membrane; C: plasma membrane
Unigene38097_All	0	0	0	0	0.76	2.23	0	0.96	0.46	0	0	0	6.64386	5.57491	0	NA	—	—
Unigene14633_All	11.04	12.19	26.81	1.41	1.47	1.39	15.97	8.44	10.28	1.92	0.43	5.24	-3.55077	-0.528562	-2.72091	Thiosulfate sulfurtransferase 18 [Aegilops tauschii]	STR18	—
CL9137.Contig1_All	1.61	2.27	2.1	1.42	2.02	1.6	0	0	0.49	0.1	0	0	-0.246722	-3.55158	-5.63904	NA	—	—
CL18714.Contig3_All	2.87	8.99	7.56	0.72	2.51	3.2	0.47	0.71	5.96	0	0.24	0.6	-1.59465	-1.44355	-4.51394	Ethylene-responsive transcription factor ERF109 [Aegilops tauschii]	—	P: transcription, DNA-templated
Unigene35930_All	10.06	3.68	13.6	6.77	2.31	3.42	2.61	2.89	4.38	0.93	0.25	0.97	-1.12909	-1.46843	-3.6686	hypothetical protein CICLE_v10020284mg [Citrus clementina]	—	—
Unigene46589_All	0.37	0.55	0	2.08	0.94	1.5	22.37	13.08	6.21	10.07	4.93	7.34	2.28102	5.48529	4.58625	NA	—	—
Unigene56518_All	0	0	0	0	0	0	0	0	0	0.3	5.24	1.24	0	0	7.82018	Thiol protease aleurain	—	F: cysteine-type endopeptidase activity; C: vacuole; P: proteolysis
Unigene52811_All	0	0	0	0	0	0	0	0	0	0.76	2.33	0.31	0	0	6.82443	NA	—	—
Unigene31205_All	0.37	0.2	0.48	2.68	3	1.93	7.48	3.34	3.56	5.13	1.62	0.94	2.85751	3.7756	2.87259	Lactoylglutathione lyase [Aegilops tauschii]	At1g67280	F: lactoylglutathione lyase activity; F: metal ion binding; C: chloroplast stroma; C: stromule; C: thylakoid lumen; P: response to cold
Unigene38728_All	0	0	0	0	0	0	0	0	0	0.23	2.05	0.76	0	0	6.66297	hypothetical protein F775_24375 [Aegilops tauschii]	—	—
CL3553.Contig2_All	7.18	9.32	13.6	0.9	1.46	0.93	3.65	1.81	2.91	0.52	1.35	0.66	-3.1936	-1.84646	-3.57255	NA	—	—
CL1552.Contig1_All	381.5	399.64	524.19	295.94	161.4	110.34	161.72	135.46	180.48	66.36	24.45	62.51	-1.20126	-1.45036	-3.0898	predicted protein [Hordeum vulgare subsp. vulgare]	—	P: response to sucrose; P: response to glucose; P: response to fructose
CL15281.Contig2_All	0.8	0	0	0	0	0	0.47	0	0.08	0.57	10.22	4.99	-4.77259	-0.550197	4.26633	PREDICTED: mitochondrial outer membrane protein porin 2-like [Brachypodium distachyon]	VDAC2	—
Unigene2822_All	0	0	0	0	0.69	2.05	0	0.94	0.17	0	0.26	0.09	6.51833	5.22239	3.58496	PREDICTED: probable LRR receptor-like serine/threonine-protein kinase At3g47570 isoform X1 [Brachypodium distachyon]	At3g47570	F: ATP binding; F: protein serine/threonine kinase activity; F: receptor activity; C: integral to membrane; P: embryo development; P: epidermis development
CL14294.Contig5_All	0.24	0.05	0.08	0.76	1	0.43	0.79	0.38	0.35	2.28	4.71	2.78	2.56533	2.03847	4.72276	predicted protein [Hordeum vulgare subsp. vulgare]	—	—
CL20047.Contig8_All	4.02	2.37	1.9	23.47	20.99	8.49	10	4.92	3.54	11.65	2.77	1.76	2.67519	1.15496	0.964768	E3 ubiquitin-protein ligase XB3 [Hordeum vulgare subsp. vulgare]	XB3	F: protein binding; F: ubiquitin-protein ligase activity; F: zinc ion binding; P: defense response to bacterium; P: protein autoubiquitination
CL3837.Contig5_All	1.89	4.03	2.33	0.87	0.73	0.67	0.45	0.49	0.31	0	0	0	-1.8617	-2.72247	-8.10329	Probable beta-D-xylosidase 2 [Hordeum vulgare subsp. vulgare]	BXL2	F: hydrolase activity, hydrolyzing O-glycosyl compounds; P: carbohydrate metabolic process;
CL1618.Contig16_All	2.86	7.66	5.53	0	1.12	0	0.79	0	0	0.2	0	0.5	-3.81547	-4.30851	-4.49861	E3 ubiquitin-protein ligase RGLG2 [Hordeum vulgare subsp. vulgare]	RGLG2	—
CL783.Contig3_All	0.03	0.5	0	0.18	0.31	0.31	2.72	0.84	1.14	3.05	3.99	6.27	0.567041	3.12163	4.62341	Abscisic acid-inducible protein kinase [Triticum urartu]	—	F: protein serine/threonine kinase activity; F: ATP binding; P: protein phosphorylation
Unigene15033_All	0	0	0	0.82	0.81	0.4	2.41	3.17	0.98	4.01	3.06	3.04	6.08037	7.77259	8.3966	Formin-like protein 3 [Triticum aestivum]	FH3	F: actin binding; F: phosphoprotein phosphatase activity; P: actin cytoskeleton organization
Unigene52973_All	0.09	0	0	0	0	0	0	0.09	0.09	0.09	3.14	1.5	0	1	5.42626	PREDICTED: serine/threonine-protein kinase SAPK9 [Brachypodium distachyon]	SAPK9	F: ATP binding; F: protein binding; F: protein serine/threonine kinase activity; C: cytosol;nucleus; P: response to abscisic acid stimulus; P: response to salt stress
Unigene25415_All	1.31	2.08	3.12	0.9	0.86	1.05	0.25	0.6	0.46	0.07	0.05	0.03	-1.21209	-2.31309	-5.43962	PREDICTED: DNA polymerase epsilon subunit 3-like [Brachypodium distachyon]	—	—
Unigene59670_All	0	0	0	0	5.45	11.67	0	4.92	0.11	0	0.9	0	9.15735	7.39232	4.9386	NA	—	—
CL16083.Contig1_All	0	0	0.32	0.29	0.35	0	0.45	0.39	0.21	2.16	0.67	6.09	0.934905	1.62678	4.71344	Non-specific lipid-transfer protein-like protein [Aegilops tauschii]	At2g13820	F: lipid binding; C: anchored to plasma membrane; C: extracellular region; P: lipid transport
CL13959.Contig2_All	1.36	2.22	2.21	14.77	16.09	17.96	7.13	5.48	6.95	5.57	5.84	4.89	3.07584	1.75627	1.49324	Heat stress transcription factor C-1b [Hordeum vulgare subsp. vulgare]	HSFC1B	F: DNA binding; F: transcription factor activity;P: regulation of transcription, DNA-templated;nucleus; P: sequence-specific DNA bindingsequence-specific
CL4906.Contig19_All	1.44	5.56	19.49	1.64	1.63	1.27	0.96	1.24	3.22	0.28	0.05	0.28	-2.54468	-2.28908	-5.44049	senescence-associated protein [Triticum aestivum]	DIN1	—
Unigene48196_All	0.25	0.25	3.19	0.06	0	0	0.06	0	0.68	0.06	0	0	-5.52748	-2.29866	-5.52748	SR-rich pre-mRNA splicing activator [Medicago truncatula]	—	—
CL1295.Contig16_All	0	0	0	2.08	0	0	0.72	1.17	0.59	1.58	1.02	0.81	6.12928	6.36923	6.82867	NA	—	—
CL19817.Contig3_All	3	4.47	10.33	5.69	3.1	2.29	0.9	0.57	0.39	0.46	0.1	0.7	-0.683919	-3.2585	-3.82038	NA	—	—
Unigene52527_All	0	0	0	0	0	0	0	0	0	0.75	3.32	0	0	0	7.08746	NA	—	—
Unigene58688_All	0.8	0	0	0	0	0	2.27	0	0.28	1.26	19.51	10.58	-4.77259	1.64245	5.2567	Replication protein A 70 kDa DNA-binding subunit [Sorghum bicolor]	RPA1C	P: cellular macromolecule metabolic process; P: primary metabolic process
Unigene54211_All	0.17	0.16	0	0.86	1.34	1.01	28.52	18.51	22.1	39.84	36.57	38.27	3.23897	7.66763	8.39786	NA	—	—
Unigene48574_All	0.17	0	0	0	0	0	0	0	0	0.5	3.99	1.25	-2.66297	-2.66297	4.91698	Pollen-specific leucine-rich repeat ext [Oryza sativa Japonica Group]	PEX1	C: cell wall; CC: extracellular region; P: cellular cell wall organization
CL4311.Contig15_All	0	0.93	2.51	0	0.32	0	0	0.32	0.31	0	0	0	-3.34299	-2.43045	-6.84549	NA	—	—
Unigene60498_All	0	0	0	0	0	0	0	0	0	0.93	3.76	0.23	0	0	7.35755	NA	—	—
CL168.Contig16_All	0.19	0	0	0	0	0.58	0.39	0.57	0.95	1.35	12.17	1.17	1.61005	3.3295	6.1283	Chlorophyll a-b binding protein, chloroplastic [Aegilops tauschii]	CAB3C	F: chlorophyll binding; F: metal ion binding; C: chloroplast thylakoid membrane; C: integral to membrane; C: photosystem I; C: photosystem II; P: photosynthesis, light harvesting; P: protein-chromophore linkage
CL3508.Contig2_All	381.75	367.92	588.3	409.19	302.17	205.56	30.85	24.39	58.36	9.96	2.37	7.16	-0.545178	-3.55801	-6.10117	Charged multivesicular body protein 5 [Triticum urartu]	LIR1	—
CL6023.Contig1_All	24.88	41.06	60.77	9.14	9.58	12.12	3.81	9.1	17.7	5.23	4.42	5.56	-2.03866	-2.04946	-3.05844	Calcium-binding protein KIC [Hordeum vulgare subsp. vulgare]	KIC	F: calcium ion binding
Unigene49827_All	0.16	0.16	0	0	0	0	0.32	0.32	0.47	0.16	5.71	3.71	-3.45943	1.75002	4.85949	22.3kDa heat-shock protein [Aegilops kotschyi]	HSP26.2	C: mitochondrion; P: response to heat
CL9599.Contig5_All	0.44	0	0	0.15	0	0	1.3	0	0.35	1.79	14.81	6.63	-1.4361	1.85148	5.65821	Phosphoenolpyruvate carboxylase kinase 2 [Aegilops tauschii]	PPCK2	P: transferase activity, transferring phosphorus-containing groups
CL5654.Contig4_All	0.53	0	0.09	0.24	0.04	0.16	0.78	0	0.33	0.87	6.62	4.5	-0.517848	0.830075	4.25034	60S ribosomal protein L30 OS [Brachypodium distachyon]	—	C: cytosolic large ribosomal subunit; C: structural constituent of ribosome; P: translation
Unigene45929_All	5.31	0.82	2.27	6.14	7.32	6.78	34.45	10.17	9.05	28.11	95.11	36.29	1.26875	2.67565	4.24711	UDP-glycosyltransferase 85A2 [Hordeum vulgare subsp. vulgare]	UGT85A2	F: transferase activity, transferring hexosyl groups; P: metabolic process;
CL5143.Contig4_All	19.27	27.83	31.43	38.8	30.27	15.02	7.88	4.08	6.9	1.56	0.82	2.51	0.0986903	-2.05791	-4.00534	3'-N-debenzoyl-2'-deoxytaxol N-benzo [Triticum aestivum]	TAX10	F: transferase activity, transferring acyl groups other than amino-acyl groups
CL524.Contig1_All	0.08	0.13	0	0	0.18	0.09	0	0.18	0.52	0.44	6.74	0	0.347923	1.69032	5.03042	predicted protein [Hordeum vulgare subsp. vulgare]	—	C: mitochondrion
CL7671.Contig5_All	2.67	3.2	5.78	0.39	0.59	0.71	0.42	0.64	0.79	0.22	0.07	0.25	-2.78523	-2.65473	-4.43123	NA	—	—
CL20782.Contig14_All	3.18	6.54	4.47	1.09	1.22	1.92	0.74	0.84	0.83	0.24	0	0.2	-1.74615	-2.55777	-4.97881	predicted protein [Hordeum vulgare subsp. vulgare]	—	—
Unigene51722_All	0.08	0.08	0.16	0.21	0.08	0.16	2.53	7.23	2.42	11.73	11.3	11.41	0.491853	5.2503	6.74987	sucrose:fructan 6-fructosyltransferase [Agropyron cristatum]	1-SST	F: sucrose alpha-glucosidase activity; F: sucrose 1F-fructosyltransferase activity; P: carbohydrate metabolic process
CL7029.Contig7_All	0	5.42	0	0	0	0	0.7	0	0	0	0	0.7	-7.5025	-2.91754	-2.91754	NA	—	—
CL20353.Contig3_All	1.09	1.8	5.65	0.22	0.17	0.04	0.17	0.24	0.42	0.19	0.2	0.76	-4.31183	-3.36305	-2.8926	hypothetical protein AURANDRAFT_71291, partial [Aureococcus anophagefferens]	GP1	C: structural constituent of cell wall
CL18309.Contig2_All	2.57	5.9	12.14	0.51	0.96	0.1	2.1	1.69	4.4	0.76	0.46	2.62	-3.71451	-1.33141	-2.42417	Bidirectional sugar transporter SWEET6a [Aegilops tauschii]	SWEET6A	P: carbohydrate transport; C: integral component of membraneplasma membrane
CL742.Contig9_All	1.32	0.61	0.84	0.78	2.55	1.63	31.22	28.85	20.37	16.69	7.9	10.85	0.840454	4.85996	3.67742	Protein LHY OS=Arabidopsis thaliana [Hordeum vulgare]	LHY	F: DNA binding; F: chromatin binding
CL2522.Contig1_All	0	0	0	0.15	0	0.14	0.47	0.28	0	1.28	0.55	1.19	3.27302	4.64386	6.65344	Cytochrome P450 86B1 [Hordeum vulgare subsp. vulgare]	CYP86B1	F: electron carrier activity; F: heme binding; F: iron ion binding; F: oxidoreductase activity, acting on paired donors, with incorporation or reduction of molecular oxygen; F: monooxygenase activity; C: endoplasmic reticulum; P: oxidation-reduction process; P: suberin biosynthetic process; P: very long-chain fatty acid biosynthetic process
Unigene70099_All	0	0	0	0	0	0	0.2	0	0.09	0.09	2.29	1.38	0	3.32193	6.96963	PREDICTED: protein IQ-DOMAIN 14-like [Zea mays]	AGP9	—
CL4906.Contig11_All	17.12	46.53	190.14	26.89	24.24	25.63	7.68	9.3	24.85	1.6	0.09	3.14	-1.72521	-2.60103	-5.71547	predicted protein [Hordeum vulgare subsp. vulgare]	DIN1	—
CL6903.Contig7_All	8.54	9.11	122.22	20.09	5.44	5.32	10.83	11.91	6.68	3.17	1.78	4.77	-2.18074	-2.24922	-3.84699	catalase [Oryza sativa Indica Group]	CATA	F: heme binding; F: metal ion binding; F: catalase activity; C: mitochondrion; C: glyoxysome; P: hydrogen peroxide catabolic process; P: oxidation-reduction process
CL20190.Contig4_All	0.39	0.08	0.08	2.2	1.1	2.62	0.53	9.93	2.31	1.07	1.59	7.31	3.42809	4.53718	4.18009	Anther-specific proline-rich pro [Hordeum vulgare subsp. vulgare]	APG	F: lipase activity; P: lipid metabolic process
CL2704.Contig10_All	0.49	0	0	0	0.24	1.69	6.77	0	5.83	0	0.37	0	1.92749	4.62793	-0.387023	Anther-specific proline-rich pro [Hordeum vulgare subsp. vulgare]	APG	F: lipase activity; P: lipid metabolic process
CL7411.Contig2_All	1.24	0	0	0	0.62	0.31	0.93	0.61	1.82	4.95	9.42	3.78	-0.422691	1.41504	3.84847	jasmonate induced protein [Hordeum vulgare subsp. vulgare]	—	—
Unigene38493_All	0.48	0.56	0.83	0.24	0.16	9.39	2.58	11.59	67.65	0.41	11.61	42.67	2.38827	5.45134	4.87017	Heat shock cognate 70 kDa protein [Triticum urartu]	MED37C	F: ATP binding; F: ubiquitin protein ligase binding; C: cell wall; C: cytosol; C: mitochondrion; C: plasma membrane; C: vacuolar membrane; P: protein ubiquitination; P: response to bacterium; P: response to cadmium ion; P: response to heat; P: response to high light intensity; P: response to hydrogen peroxide; P: response to virus
CL6471.Contig3_All	0	0	0	0.43	0.86	0.42	0.14	0.14	0	1.42	0.72	1.99	5.83289	3.27302	7.10504	predicted protein [Hordeum vulgare subsp. vulgare]	—	—
Unigene42436_All	0.29	0.85	29.27	0.36	0.22	0.21	0.14	0.57	0.14	0.07	0	0.94	-5.26655	-5.16094	-4.8979	PREDICTED: serine/arginine repetitive matrix protein 2-like isoform X3 [Setaria italica]	—	—
CL7533.Contig4_All	0.7	0.99	2.24	0.49	0.4	0.81	0.2	0.38	0.48	0	0	0	-1.20899	-1.89047	-7.03342	predicted protein [Hordeum vulgare subsp. vulgare]	—	F: N-acetyltransferase activity; P: response to abscisic acid
Unigene5102_All	1.95	1.03	1.36	0.41	0.58	0.9	11.44	11.25	8.21	18.87	22.97	21.24	-1.19931	2.83184	3.86142	Protein TRANSPARENT TESTA 12 [Hordeum vulgare subsp. vulgare]	TT12	F: drug transmembrane transporter activity; F: antiporter activity;C: cytoplasmic membrane-bounded vesicle; C: plasma membranevacuole; P: response to nematode; P: drug transmembrane transport
CL19971.Contig35_All	0	0	0	0.29	0.13	0.16	0.55	0.33	0.1	0.47	3	4.23	4.27302	5.02975	8.00375	1-aminocyclopropane-1-carboxylate oxidase ho [Hordeum vulgare subsp. vulgare]	At1g06620	F: metal ion binding; F: oxidoreductase activity, acting on paired donors, with incorporation or reduction of molecular oxygen, 2-oxoglutarate as one donor, and incorporation of one atom each of oxygen into both donors
CL4034.Contig4_All	0.7	1.14	0.46	1.19	3.06	3.06	8.43	4.62	14.42	1.17	2.37	0.71	1.66824	3.57815	0.885829	NA	—	—
Unigene41781_All	0	0	0.31	4.35	2.79	1.58	2.19	2.16	0.3	8.4	1.27	1.9	4.72379	3.81669	5.13178	predicted protein [Hordeum vulgare subsp. vulgare]	—	—
CL8549.Contig3_All	1.13	1.23	0.99	5.35	12.36	6.91	1.52	0.27	1.72	1	0.14	0.1	2.8776	0.0673099	-1.43382	Formin-like protein 5 [Hordeum vulgare subsp. vulgare]	FH5	F: actin binding; F: phosphoprotein phosphatase activity; P: actin cytoskeleton organization
CL20959.Contig8_All	3.39	3.63	10.45	6.26	4.1	2.62	0.53	0.98	1.72	0.22	0.09	0.44	-0.428589	-2.43527	-4.54185	Alpha-L-arabinofuranosidase 1 [Aegilops tauschii]	ASD1	F: alpha-N-arabinofuranosidase activity; F: xylan 1,4-beta-xylosidase activity; C: apoplast;plant-type cell wall; C: proteinaceous extracellular matrix; C: vacuole; P: L-arabinose metabolic process; P: xylan catabolic process
CL19783.Contig2_All	49.18	48.07	37.7	40.15	24.34	19.09	11.25	6.3	9.13	7.91	2.25	2.76	-0.691195	-2.33859	-3.38475	predicted protein [Hordeum vulgare subsp. vulgare]	—	—
CL15766.Contig7_All	0.7	0.51	0.66	9.27	7.76	2.22	0.46	0.2	0.24	0.9	0.17	0.23	3.36375	-1.05504	-0.524527	PREDICTED: B-box zinc finger protein 32-like [Brachypodium distachyon]	HRGP	C: primary cell wall; C: cellular cell wall organization
CL4092.Contig18_All	1.56	3.91	6.54	0.7	2.46	0	0.43	0.05	0.28	0	0.19	0.1	-1.92168	-3.98209	-5.32313	Amidase 1 [Aegilops tauschii]	AMI1	—
CL5428.Contig32_All	2.23	0.88	8.86	1.13	0.24	0	0.57	0.59	0	0.2	0	0.13	-3.11668	-3.35484	-5.13774	MLO-like protein 1 [Triticum aestivum]	MLO1	F: calmodulin binding; C: integral to membrane; C: plasma membrane; P: cell death; P: defense response; P: response to biotic stimulus
CL4024.Contig4_All	0	0	0	0	0	0	0	0	0.2	0.21	4.47	7.4	0	2.87447	8.65344	Heat shock 70 kDa protein 8 [Triticum urartu]	HSP70-8	—
CL517.Contig14_All	0	0	0	0	0	0.5	0	0.99	2.45	0	0	1.77	4.11548	6.84549	5.89885	18 Kd heat shock protein [Hordeum vulgare subsp. vulgare]	—	—
CL7496.Contig2_All	0.06	0	0	0.06	0.06	0.14	1.77	0.06	0	0.58	31.02	12.28	2.11548	4.93074	9.09935	GDSL esterase/lipase At5g45920 [Hordeum vulgare subsp. vulgare]	At5g45920	F: hydrolase activity, acting on ester bonds; P: lipid metabolic process
CL2572.Contig7_All	0	0	0.13	0	0	0.16	0.08	0.23	0.82	0.18	5.28	8.3	0.263034	2.91329	6.51937	PREDICTED: pre-mRNA-splicing factor 18 [Brachypodium distachyon]	SR45	—
CL19049.Contig1_All	0	0.05	0.04	0.05	0	2.49	0.18	1.86	3.28	0.13	0.88	1.85	4.67243	5.73335	4.83794	predicted protein [Hordeum vulgare subsp. vulgare]	—	—
Unigene28287_All	6.3	29.16	39.98	0	1.86	8.14	1.97	19.7	21.2	1.46	8.3	16.52	-2.91389	-0.815361	-1.52136	Heat stress transcription factor A-2a [Hordeum vulgare subsp. vulgare]	HSFA2A	F: DNA binding; F: transcription factor activity; C: nucleus;sequence-specific DNA bindingsequence-specific; P: regulation of transcription, DNA-templated
CL12571.Contig2_All	2.56	0.64	4.05	4.83	9.04	1.71	0	1.12	0.63	0.1	0.15	0	1.10364	-2.04241	-4.8014	unnamed protein product [Triticum aestivum]	—	—
CL2878.Contig6_All	0	0.29	0.26	0	0	1.1	0.66	1.36	3.96	0	5.99	6.25	1	3.41665	4.45121	CASP-like protein Sb04g002820 [Hordeum vulgare subsp. vulgare]	Sb04g002820	C: integral to membrane; C: plasma membrane
CL4240.Contig2_All	0.8	0.49	1.88	0	0	1.57	0.31	1	0	0	0	0	-0.995456	-1.26394	-6.72338	Formin-like protein 3 [Triticum urartu]	FH3	F: actin binding; F: phosphoprotein phosphatase activity; P: actin cytoskeleton organization
CL313.Contig24_All	0	0	0	0	0	0	0	0	0	0.57	4.6	2.02	0	0	7.90489	hypothetical protein OsJ_03510 [Oryza sativa Japonica Group]	—	—
Unigene90918_All	0	0	0	0	0	0	0	0	0	0.34	8.29	1.39	0	0	8.3837	Abscisic stress-ripening protein 2 [Aegilops tauschii]	—	—
CL20225.Contig6_All	0.44	0.68	0.19	5.26	3.66	9.53	18.13	27.83	6.77	39.8	23.97	22.43	3.81598	5.33099	6.04005	Sucrose:sucrose 1-fructosyltransferase [Triticum urartu]	1-SST	F: sucrose alpha-glucosidase activity; F: sucrose 1F-fructosyltransferase activity; P: carbohydrate metabolic process
CL20225.Contig4_All	1.1	0.8	0.13	7.98	5.03	5.68	25.58	25.32	7.31	88.13	68.58	45.08	3.20271	4.84172	6.63523	Sucrose:sucrose 1-fructosyltransferase [Aegilops searsii]	1-SST	F: sucrose alpha-glucosidase activity; F: sucrose 1F-fructosyltransferase activity; P: carbohydrate metabolic process
CL9444.Contig2_All	0	0	0	1.71	1.94	0.82	0	0.08	0.08	0.15	0.08	0.36	7.21917	2.5025	4.29768	hypothetical protein TRIUR3_26659 [Triticum urartu]	—	—
CL5640.Contig4_All	0.06	0.02	0.3	0.04	0.09	0.22	0.6	0.05	0.23	0.34	6.5	3.21	-0.118644	1.2115	4.72505	Probable aldo-keto reductase 2 [Aegilops tauschii]	Os04g0338000	C: chloroplast envelopeplasma membrane; P: response to cadmium ion
CL10023.Contig11_All	0.78	1.11	2.18	0.85	1.14	1.58	1.33	1.89	3.8	1.56	27.49	17.73	-0.189105	0.786442	3.52279	hypothetical protein F775_09400 [Aegilops tauschii]	—	—
Unigene19213_All	0	0	0	0.9	1.18	1.26	0.88	0.22	0.39	0.05	0.14	0.49	6.79874	5.63421	4.5025	hypothetical protein TRIUR3_17710 [Triticum urartu]	—	—
Unigene39837_All	2.3	2.76	0.56	0.92	2.25	1.56	0.66	0.25	1.5	0	0	0.05	-0.24873	-1.22154	-6.32707	hypothetical protein F775_02838 [Aegilops tauschii]	—	—
Unigene63085_All	0	2.76	0.25	0	0	0	0	0.25	0	0	0.26	0	-6.65344	-3.48352	-3.43105	NA	—	—
CL3383.Contig4_All	1.78	1.76	3.53	20.16	24.11	21.79	27.69	22.42	21.03	23.64	17.77	22.21	3.22399	3.33088	3.1697	hypothetical protein TRIUR3_06227 [Triticum urartu]	—	—
Unigene3575_All	0	0	0	0	0	0	0.16	0	0	0.95	4.68	2.4	0	2.58496	8.06429	14 kDa proline-rich protein DC2.15 [Medicago truncatula]	PERK2	F: ATP binding; F: protein serine/threonine kinase activity; F: receptor activity; C: integral to membrane; C: plasma membrane
CL6007.Contig7_All	7.01	7.48	36.93	2.99	2.71	1.91	1.84	5.65	7.36	0.35	0.8	2.95	-2.75636	-1.79187	-3.64863	Probable galactinol--sucrose galactosyl [Hordeum vulgare subsp. vulgare]	RFS6	F: catalytic activity;C: chloroplast; P: metabolic process; P: response to cold; P: response to karrikin
CL312.Contig17_All	29.26	37.09	56.47	7.27	15.22	11.65	10.85	10.57	23.2	2.06	1.61	4.26	-1.84701	-1.46078	-3.95308	predicted protein [Hordeum vulgare subsp. vulgare]	—	—
Unigene18802_All	0.28	2.25	0.29	0	0.03	1.97	0.06	5.79	21.78	0	0.36	5.45	-0.4885	3.29247	1.04532	BAG family molecular chaperone regulato [Aegilops tauschii]	BAG6	—
Unigene43607_All	0.15	0	0	1.35	0.52	0.96	0.89	0.44	0.37	2.9	1.91	1.56	4.0572	3.32193	5.22769	Protein IQ-DOMAIN 14 [Aegilops tauschii]	IQD14	C: plasma membrane
CL18343.Contig4_All	0.11	0	0	0.04	0.04	0	0.35	0.03	0.14	0.99	2.48	1.62	-0.530515	2	5.29108	Formin-like protein 14 [Aegilops tauschii]	FH14	F: actin filament binding; F: microtubule binding; F: phosphoprotein phosphatase activity; C: phragmoplast; C: preprophase band; P: actin cytoskeleton organization; P: microsporogenesis
CL16714.Contig3_All	57.53	119.03	214.17	148.66	200.47	133.93	74.03	61.04	113.88	14.78	4.57	15.78	0.30603	-0.650316	-3.4754	Late embryogenesis abundant protei [Triticum aestivum]	LEA5	P: response to stress
Unigene4726_All	0.27	0.17	0.16	1.11	0.94	0.51	6.62	4.19	0.7	5.18	5.39	7.11	2.09311	4.26178	4.88101	Agglutinin OS=Castanea cren [Hordeum vulgare subsp. vulgare]	—	F: chitin binding; F: mannose binding; P: positive regulation of cell division
CL2751.Contig9_All	1.87	1.54	1.79	7.28	8.88	6.78	17.69	12.85	18.09	7.34	2.65	7.66	2.14128	3.22526	1.76308	3-hydroxy-3-methylglutaryl-coenzyme A reductase 3 [Hordeum vulgare subsp. vulgare]	HMG3	F: NADP bindinghydroxymethylglutaryl-CoA reductase (NADPH) activity; F: hydroxymethylglutaryl-CoA reductase activity; C: endoplasmic reticulumintegral component of membrane; P: sterol biosynthetic processcoenzyme A metabolic process; P: oxidation-reduction process; P: triterpenoid biosynthetic process
CL21610.Contig10_All	2.47	4.92	14.82	4.25	3.54	2.46	0.28	0.22	0	0.96	0	0.17	-1.11559	-5.44457	-4.2841	Putative cysteine-rich receptor-like protein kinase 39 [Aegilops tauschii]	—	C: structural constituent of cell wall
CL325.Contig3_All	5.06	6.93	4.95	1.46	2.5	0.68	1.51	0.2	0.95	0.07	0.14	0.21	-1.86824	-2.67094	-5.3339	NA	—	—
CL48.Contig62_All	0	0	0	1.17	1.31	0.52	0.07	0.3	0.26	0.39	0.11	0.2	6.64386	4.39232	4.54432	UDP-sugar pyrophosphorylase [Triticum urartu]	USP	—
Unigene20408_All	0	0	0	0.68	4.1	0	0	0	0.2	0	0	0	7.31892	2.87447	0	Disease resistance protein RPP13 [Triticum urartu]	RPP13L3	F: ATP binding; C: apoptosis; P: defense response
Unigene996_All	0.53	0.45	0.56	5.81	6.41	7.2	4.65	6.86	4.48	1.6	3.11	7.39	3.65654	3.37617	2.974	NA	—	—
Unigene1972_All	0	0	0.11	0.34	0.45	0	2.45	1.33	1.76	4.04	1.03	3.6	2.62149	5.4133	6.05945	hypothetical protein TRIUR3_32368 [Triticum urartu]	—	—
Unigene24887_All	3.39	2.41	3.21	4.74	3.34	2.86	6.05	4.21	3.29	28.59	134.44	39.69	0.280014	0.588694	4.49182	Sodium/hydrogen exchanger 2 [Morus notabilis]	NHX2	F: sodium:proton antiporter activity; C: integral component of membrane; P: transmembrane transport; P: regulation of pH; P: sodium ion transport
Unigene49474_All	0	0	0	2.94	1.59	0	0.26	0	0	0.26	0	0.27	7.24159	3.22239	4.16993	NA	—	—
Unigene46091_All	2.49	2.45	3.28	2.69	2.87	1.52	0.6	1.03	0.35	136.45	183.37	131.61	-0.215389	-2.05364	5.7761	Protein ECERIFERUM 3 [Hordeum vulgare subsp. vulgare]	CER3	F: nucleotide binding; F: iron ion binding; F: oxidoreductase activity; C: integral component of membrane; P: fatty acid biosynthetic process; P: oxidation-reduction process
CL5790.Contig5_All	3.19	3.2	7.55	0.49	0.49	0	3.81	0.81	3.36	4.01	0.83	3.5	-3.81566	-0.80477	-0.741111	hypothetical protein JCGZ_18251 [Jatropha curcas]	GP1	C: structural constituent of cell wall
CL15660.Contig9_All	1.44	2.24	0	0	0.34	0.95	0	0.28	0.66	0	0	0	-1.50511	-1.95762	-6.94251	RuBisCO large subunit-binding protein subunit beta, chloroplastic [Triticum urartu]	rbcL	—
CL6916.Contig2_All	0	0	0	0	0	0	0	0	0	0	3.94	0.56	0	0	7.23202	NA	—	—
CL11359.Contig4_All	0.21	2.82	1.55	0	0.08	0	2.3	0.04	0.17	0.38	0.09	0.21	-5.51728	-0.86766	-2.75174	Formin-like protein 3 [Hordeum vulgare subsp. vulgare]	FH3	F: nucleotide binding; F: nucleic acid binding
CL1709.Contig41_All	0.91	1.96	2.6	0	0	0	0	0	0.26	0	0	0	-7.51043	-4.28804	-7.51043	Probable trehalose-phosphate phosphatase 4 [Aegilops tauschii]	TPP4	—
CL9480.Contig1_All	8.05	17.56	14.26	5.11	11.87	8.13	3.03	1.84	9.82	0.49	0.79	0.85	-0.667042	-1.44047	-4.22638	predicted protein [Hordeum vulgare subsp. vulgare]	GP1	—
Unigene49259_All	0	0	0	0	0	0	0	0	0	0.09	1.55	1.71	0	0	6.80305	NA	—	—
CL5186.Contig16_All	0.17	0	0	0.5	0.08	0.18	0.91	0.46	0.52	3.15	7.84	8.31	2	3.31431	6.66646	indole-2-monooxygenase [Triticum aestivum]	CYP71C4	F: electron carrier activity; F: oxidoreductase activity, acting on paired donors, with incorporation or reduction of molecular oxygenheme binding; F: iron ion binding; F: monooxygenase activity; P: oxidation-reduction process ; P: benzoxazinone biosynthesis process
CL11146.Contig18_All	2.41	3.38	1.19	1.41	2.78	0.96	1.62	0.95	2.62	0	0	0	-0.438655	-0.427492	-7.86212	Probable cytokinin riboside 5'-monophosphate phosphoribohydrolase [Aegilops tauschii]	LOGL10	F: hydrolase activity, hydrolyzing N-glycosyl compounds; C: nucleuscytosol; P: cytokinin biosynthetic process
Unigene11275_All	93.58	120.95	191.49	79.01	38.43	30.39	20.9	20.14	34.53	8.71	3.01	13.74	-1.45761	-2.42567	-3.99525	Beta-glucosidase 5 [Triticum urartu]	BGLU5	—
CL13789.Contig3_All	0.25	0	0	0	0.09	0	0.14	0.08	0	1.23	5.86	1.67	-1.29546	-0.231326	5.0199	Formin-like protein 18 [Triticum aestivum]	FH18	F: sequence-specific DNA binding; P: transcription initiation from RNA polymerase II promoter
CL12168.Contig2_All	0	0	0	0	0	0	0.1	0	0.1	0.99	2.91	0.79	0	2.80735	7.28848	Splicing factor U2af large subunit B [Aegilops tauschii]	—	—
Unigene47965_All	0.14	0.14	0.14	0.88	0.14	0.43	4.89	2.28	1.41	1.44	0.59	1.89	1.78759	4.35252	3.22239	Putative lipid-transfer protein DIR1 [Triticum urartu]	DIR1	F: lipid binding; P: lipid transport
Unigene33650_All	2.57	2.28	3.91	0.18	0.12	0.06	0.3	0.47	0.35	0.3	0.12	0.24	-4.60486	-2.96743	-3.73039	Putative cyclin-F2-1 [Aegilops tauschii]	CYCF2-2	F: protein kinase binding; C: nucleus; P: cell cycle; P: cell division; P: regulation of cyclin-dependent protein kinase activity
Unigene100733_All	0	0	0	0	0	0	13.05	0	0	0.08	0	0	0	8.76708	1.73697	PREDICTED: thionin BTH7-like [Setaria italica]	—	C: extracellular region; P: defense response
Unigene70287_All	0	0	0	0	0	0	0	0	0	0	3.13	0	0	0	6.71425	NA	—	—
Unigene17381_All	0.19	0.45	0.47	4.73	6.25	2.66	0.31	0.31	0.34	0.17	0.06	0.12	3.61921	-0.209453	-1.66513	hypothetical protein F775_24163 [Aegilops tauschii]	—	—
CL579.Contig4_All	0	0	0	0	0.46	3.01	0	3.29	0	0	0	0	6.85798	6.78572	0	Leucine-rich repeat extensin-like protein kinase [Triticum urartu]	LRX5	C: cell wall; C: extracellular region; C: plasmodesma; P: cellular cell wall organization
CL21469.Contig17_All	5.37	3.11	0	1.6	1.88	0.15	0.19	0	0.04	0.33	10.08	13.85	-1.2258	-5.14466	1.51474	Putative LRR receptor-like serine/threonine-protein kinase [Aegilops tauschii]	At3g47570	F: ATP binding; F: protein serine/threonine kinase activity; F: receptor activity; C: integral to membrane; C: plasma membrane
CL12020.Contig3_All	0	0	0	0	0	0	0	0	0	5.1	6.92	0	0	0	8.64746	PREDICTED: proliferation-associated protein 2G4-like [Oryza brachyantha]	—	—
Unigene385_All	2.86	1.09	3.35	3.54	1.67	5.41	3.26	5.12	1.4	77.23	86.26	68.2	0.540209	0.42164	4.98819	12-oxophytodienoate reductase 1	OPR1	osa:4340485/6e-103/Os06g0215600; K05894 12-oxophytodienoic acid reductase [EC:1.3.1.42]	biological_process:GO:0055114//oxidation-reduction process;molecular_function:GO:0010181//FMN binding;GO:0016491//oxidoreductase activity;
CL4849.Contig1_All	4.53	6.87	9.27	0.5	0.78	0.63	0.28	0.77	2.36	0.78	0.5	1.56	-3.43589	-2.59969	-2.86358	hypothetical protein F775_43910 [Aegilops tauschii]	—	—
CL17055.Contig2_All	0.97	0.81	0.92	1.41	0.87	0.33	6.25	3.15	0.81	11.22	29.21	21.31	-0.0489096	1.91895	4.51517	predicted protein [Hordeum vulgare subsp. vulgare]	—	—
Unigene68781_All	3.83	1.43	0	1.2	0.89	2.98	1.18	0.58	0.57	0	0	0	-0.0558172	-1.17747	-7.4567	Probable apyrase 3 [Hordeum vulgare subsp. vulgare]	APY3	F: hydrolase activity;
CL6034.Contig2_All	1.95	0.35	7.89	0.12	1.25	1.91	0	2.98	1.23	0	0.12	0.2	-1.63539	-1.27184	-4.94854	Vegetative cell wall protein gp1 [Aegilops tauschii]	GP1	C: structural constituent of cell wall
Unigene29086_All	1.45	5.69	10.51	0.33	0.49	6.17	3.42	43.83	59.69	0.88	23.35	70.66	-1.3363	2.59906	2.42659	Hsp70-Hsp90 organizing protein [Hordeum vulgare subsp. vulgare]	HOP	—
Unigene51274_All	6.91	2.95	4.3	2.44	2.87	0.29	0.07	0.58	0.94	0.07	0	0.22	-1.33832	-3.15472	-5.56071	hypothetical protein F775_03061 [Aegilops tauschii]	—	—
Unigene53012_All	0.12	0	0	0	0	0	0	0	0	0	6.3	4.3	-2.22239	-2.22239	6.24385	hypothetical protein F775_09251 [Aegilops tauschii]	—	—
Unigene11307_All	3.46	3.08	4.27	3.42	3.02	4.25	0.54	0.42	0.77	0.19	0.26	0.15	-0.0166561	-2.66817	-4.1748	PREDICTED: uncharacterized protein LOC102711564 [Oryza brachyantha]	GP1	C: structural constituent of cell wall
CL20272.Contig11_All	0.61	0.16	0.33	0	1.06	5.86	0.76	9.49	17.04	2.66	1.71	7.46	2.65535	4.6328	3.42687	Chaperone protein ClpB2, chloroplastic [Hordeum vulgare subsp. vulgare]	CLPB2	F: ATP binding; F: nucleoside-triphosphatase activity;C: chloroplast stroma; P: protein process; P: ingresponse to heat; P:chloroplast organization
CL8233.Contig6_All	6.11	8.57	6.41	0.36	0.59	1.13	2.8	1.18	6.33	0.18	0.6	0.34	-3.3419	-1.03251	-4.23499	unnamed protein product [Triticum aestivum]	—	P: anaerobic respiration
CL15923.Contig1_All	0.54	0	0	0	0	0	0.67	0	0.05	1.92	7.1	2.52	-4.22239	0.38247	4.36507	predicted protein [Hordeum vulgare subsp. vulgare]	—	—
CL6572.Contig7_All	0	0	0	0	1.08	7.45	0	2.74	0.53	0	0	0	8.15313	6.77259	0	NA	—	—
Unigene58209_All	0.39	0.13	0.13	4.47	5.22	2.72	1.29	0.38	0.38	2.6	4.24	0.91	4.25492	1.65711	3.57568	NA	—	—
CL728.Contig10_All	7.47	13.14	5.92	4.24	7.65	3.59	1.36	0.39	15.56	0	0	0.78	-0.777219	-0.616019	-5.05148	predicted protein [Hordeum vulgare subsp. vulgare]	—	—
CL8956.Contig1_All	2.15	2.3	6.91	0.85	0.59	0.86	0.45	0.37	2.92	0	0	0.27	-2.30426	-1.60285	-5.29177	Cytochrome P450 94C1 [Hordeum vulgare subsp. vulgare]	CYP94C1	F: electron carrier activity; F: oxidoreductase activity, acting on paired donors, with incorporation or reduction of molecular oxygenheme binding; F: iron ion binding; F: monooxygenase activity; P: oxidation-reduction process
Unigene38268_All	0	0	0	0.98	1.94	0	0.48	0	0.47	0	0	0	6.60979	5	0	NA	—	—
CL21311.Contig8_All	0.72	0.87	0.87	0.3	0.99	1.27	4.72	6.31	34.61	14.28	7.36	30.28	0.0574855	4.21357	4.39956	predicted protein [Hordeum vulgare subsp. vulgare]	GP1	C: structural constituent of cell wall
Unigene37971_All	0.62	0	0	0	0	0.21	0	0.2	0	0.62	10.86	3.03	-1.47644	-1.54057	4.50283	Phenylalanine ammonia-lyase [Hordeum vulgare subsp. vulgare]	ZB8	F: cytoplasm;ammonia-lyase activity; P: biosynthetic process; P: L-phenylalanine catabolic process; P: phenylpropanoid metabolic process
Unigene34735_All	4.55	7.67	16.5	0.06	0.3	0.24	0.36	0.4	0.88	0.06	0	0.42	-5.58095	-4.13029	-5.87313	Zinc finger protein 1 [Aegilops tauschii]	ZAT5	F: nucleic acid binding; F: zinc ion binding; C: nucleus; P: regulation of transcription, DNA-dependent; P: transcription, DNA-dependent
CL5724.Contig4_All	0	0	0	0	0	0	0	0	0	0.32	2.95	0	0	0	6.77259	NA	—	—
CL10411.Contig11_All	5.75	7.91	6.94	34.36	41.16	37.56	18.43	13.83	14.35	13.82	10.02	12.1	2.45663	1.178	0.802946	hypothetical protein TRIUR3_11623 [Triticum urartu]	At3g20240	—
Unigene19057_All	0.87	0.54	0.22	10.37	6.96	7.96	23.07	24.67	6.51	93.17	66.7	55.36	3.95562	5.05668	7.04486	sucrose:sucrose 1-fructosyltransferase [Hordeum vulgare subsp. vulgare]	1-SST	F: sucrose alpha-glucosidase activity; F: sucrose 1F-fructosyltransferase activity; P: carbohydrate metabolic process
Unigene16390_All	0.46	1.32	0.99	0.64	0	0	0	0	0	0	0	0	-2.06935	-6.52878	-6.52878	NA	—	—
CL4384.Contig6_All	2.65	0.88	0.48	21.36	16.83	10.87	5.64	3.43	1.5	13.15	5.68	5.37	3.61287	1.3983	2.59333	hypothetical protein F775_06822 [Aegilops tauschii]	—	—
CL17822.Contig26_All	0.56	0.42	0.46	3.04	3.96	3.83	8.51	6.63	5.21	7.85	3.52	8.37	2.91089	3.82089	3.77698	Wall-associated receptor kinase 3 [Aegilops tauschii]	WAK2	F: protein serine/threonine kinase activity; F: ATP binding; F: calcium ion binding; F: polysaccharide binding; P: protein phosphorylation
CL1667.Contig3_All	36.35	37.95	83.03	16.46	16.06	10.41	13.76	7.93	15.28	2174.5	2649.78	4255.47	-2.02378	-2.08937	5.90259	Glutaredoxin-C1 [Aegilops tauschii]	GRXC1	F: electron carrier activity; F: protein disulfide oxidoreductase activity; C: cytoplasm; P: cell redox homeostasis; P: electron transport chain; P: transport
Unigene18768_All	1.44	2.33	3.75	0.17	0.05	0.07	0.22	0.85	1.76	0.09	0.05	0.43	-4.69661	-1.40993	-3.7217	NA	—	—
CL2123.Contig1_All	0.09	0.06	0	4.84	0	0.22	0	1.14	0.42	0.39	0.27	0	4.98584	3.29462	2.06609	hypothetical protein ZEAMMB73_277006 [Zea mays]	—	—
Unigene47634_All	0.3	0	0.24	0.54	0.24	0	0.59	1.42	4.65	5.29	1.96	5.16	0.522421	3.59802	4.49593	Glutamate decarboxylase [Hordeum vulgare subsp. vulgare]	GAD	F: calmodulin binding; F: glutamate decarboxylase activity; F: pyridoxal phosphate binding; P: glutamate metabolic process
Unigene12374_All	2.28	0.96	2.39	0	0.12	0	0.29	0	0.45	0	0	0.09	-5.32964	-2.90817	-5.67756	Wall-associated receptor kinase 4 [Triticum urartu]	WAK4	F: ATP binding; F: calcium ion binding; F: protein serine/threonine kinase activity; C: integral to membrane
CL517.Contig12_All	0	0.23	0	0	0	1.42	0	1.62	8.97	0	0.95	2.38	2.52607	5.40599	3.73985	18 Kd heat shock protein [Hordeum vulgare subsp. vulgare]	—	—
Unigene91408_All	0	0	0	0	0	0	0	0	0	0	2.19	2.57	0	0	7.31288	hydroxyproline-rich glycoprotein DZ-HRGP [Volvox carteri f. nagariensis]	GP1	C: structural constituent of cell wall
Unigene42182_All	1.89	1.58	3.45	0.68	0.26	0.14	0.24	0.37	0.43	0.14	0.03	0.04	-2.67974	-2.73419	-5.04231	Probable receptor-like protein kinase At5g39 [Hordeum vulgare subsp. vulgare]	At5g39020	F: ATP binding; F: protein serine/threonine kinase activity; C: integral to membrane
Unigene34375_All	1.14	1.65	0	0.18	0	0	0	0	0	0	0.12	0	-3.80735	-6.54432	-4.32193	Disease resistance protein RPM1 [Triticum urartu]	—	—
Unigene2262_All	0.36	0	0	0	0	0	0.94	0	0	1.66	7.59	2.61	-3.66297	1.33703	4.96396	NA	—	—
CL11637.Contig3_All	29.74	26.43	71.49	22.78	49.18	33.03	17.37	16.85	44.76	1.87	2.21	6.51	-0.282055	-0.692747	-3.59153	EF-hand Ca2+-binding protein CCD1 [Triticum aestivum]	PBP1	F: calcium ion binding
Unigene5023_All	0.11	0	0	2.17	1.36	1.46	0.11	0.22	0.11	1.69	0.92	0.68	5.26246	2	4.90251	Sucrose:sucrose 1-fructosyltransferase [Aegilops tauschii]	1-SST	F: sucrose alpha-glucosidase activity; F: sucrose 1F-fructosyltransferase activity; P: carbohydrate metabolic process
Unigene17661_All	0.84	0.24	0.34	6.35	6.52	3.14	1.38	1.25	0.79	3.95	0.67	1.39	3.49501	1.26811	2.08147	hypothetical protein F775_42557 [Aegilops tauschii]	—	—
CL4821.Contig5_All	8.71	0	1.21	7.45	0.69	1.14	0	0	0.07	3.54	3.11	3.34	-0.0976689	-6.78572	0.00869096	Dihydroflavonol-4-reductase [Triticum urartu]	DFR	F: nucleotide binding; F: catalytic activity; F: coenzyme binding; P: cellular metabolic process
CL14211.Contig3_All	1.11	0.43	0.22	3.15	5.12	4.45	11.52	5.9	1.52	9.51	7.87	2.69	2.85345	3.42779	3.51139	Cyanohydrin beta-glucosyltransferase [Triticum urartu]	HMNGT	F: cyanohydrin beta-glucosyltransferase activity; C: endoplasmic reticulum membrane; P: dhurrin biosynthesis process
CL9234.Contig5_All	3.04	5.02	7.65	0.54	5.31	1.9	3.33	1.76	10.96	0.15	0.17	0.56	-1.01941	0.0308901	-4.15804	BAG family molecular chaperone regulator 4 [Triticum aestivum]	BAG4	—
CL7414.Contig9_All	14.66	10.94	42.4	12.23	5.71	3.05	3.9	3.9	11.24	2.14	1.31	1.6	-1.69583	-1.8365	-3.75118	(1,3;1,4) beta glucanase [Triticum aestivum]	—	F: licheninase activity; P: carbohydrate metabolic process
Unigene9535_All	8.78	12.25	16.87	0.85	1.44	1.13	2.56	1.19	3.01	0.3	0.23	0.57	-3.47013	-2.4871	-5.10662	Ethylene-responsive transcription factor 6 [Hordeum vulgare subsp. vulgare]	ERF6	F: DNA bindingsequence-specific; F: DNA binding transcription factor activity; C: nucleus; P: regulation of transcription, DNA-templated
Unigene40739_All	0	0	0	0.1	0	0	0	0	0.1	1.54	1.04	1.23	2	2	6.98868	hypothetical protein F775_31093 [Aegilops tauschii]	—	—
Unigene17514_All	0.64	0.72	0.66	1.56	2.27	2.3	9.94	6.88	6.13	6.55	3.99	6.7	1.60153	3.50607	3.09333	predicted protein [Hordeum vulgare subsp. vulgare]	At1g04910	C: Golgi membrane; C: integral to membrane
CL2457.Contig3_All	0.75	3.41	0.7	12.1	8.18	12.36	8.11	8.28	25.64	4.2	5.89	11.35	2.74761	3.11239	2.14128	Probable protein phosphatase 2C 30 [Hordeum vulgare subsp. vulgare]	Os03g0268600	F: protein serine/threonine phosphatase activity; F: metal ion binding; C: plastid; P: response to water deprivation; P: response to cold; P: protein dephosphorylation; P: negative regulation of abscisic acid-activated signaling pathway; P: regulation of stomatal movement
CL20424.Contig26_All	1.76	2.46	11.22	0.14	0.05	0.49	1.3	2.06	2.31	0.07	0.12	0.87	-4.50499	-1.44525	-3.86454	PREDICTED: F-box/LRR-repeat MAX2 homolog [Brachypodium distachyon]	D3	C: nucleus; C: ubiquitin ligase complex;P: response to water deprivation; P: shoot system morphogenesis; P: response to light stimulus; P: agingauxin polar transport; P: regulation of meristem structural organization
CL17559.Contig2_All	0.66	0.34	0.45	8.01	7.58	4.62	8.51	3.83	2.01	5.83	5.4	4.33	3.80094	3.30693	3.42372	GA2ox5-3 protein [Triticum aestivum]	GA2OX1	F: gibberellin 2-beta-dioxygenase activity; F: iron ion binding; F: oxidoreductase activity, acting on single donors with incorporation of molecular oxygen, incorporation of two atoms of oxygen
CL4897.Contig12_All	0	0	0.04	2.68	2.08	1.18	4.33	1.34	0.58	2.92	0.5	0.49	6.62936	6.70275	6.02606	PREDICTED: transcription factor PIF1 [Brachypodium distachyon]	PIF1	F: DNA binding; F: phytochrome binding; F: sequence-specific DNA binding transcription factor activity; C: nucleus; P: chlorophyll biosynthetic process P: ;gibberellic acid mediated signaling pathway; P: heme biosynthetic process; P: negative gravitropism; P: negative regulation of photomorphogenesis; P: negative regulation of seed germination; P: red light signaling pathway
CL783.Contig4_All	0.14	0	0.19	0.18	0.36	0.26	2.07	2.27	0.6	10.11	7.56	5.73	1.23447	3.8609	6.10483	Abscisic acid-inducible protein kinase [Triticum urartu]	—	F: protein serine/threonine kinase activity; F: ATP binding; P: protein phosphorylation
CL2878.Contig8_All	0	0.12	0.15	0	0	1.18	1.89	4.29	0.96	1.26	1.32	5.65	2.09954	4.67243	4.87739	CASP-like protein Sb04g002820 [Hordeum vulgare subsp. vulgare]	Sb04g002820	C: integral to membrane; C: plasma membrane
CL17238.Contig2_All	0.54	0.28	0.13	85.27	49.46	14.89	10.91	2.09	0.77	8.93	1.01	1.2	7.29916	3.85746	3.55168	Myb-like protein G [Aegilops tauschii]	RVE1	—
Unigene6140_All	3.46	7.69	0.38	0.38	0.19	0.29	0.04	0.23	0.33	0.19	0	0.24	-3.74491	-4.26429	-4.71175	Disease resistance protein RGA2 [Aegilops tauschii]	RGA2	F: ATP binding; C: apoptosis; P: defense response
CL12119.Contig11_All	0.18	0.19	0.59	0.78	0.75	0.67	4.91	3.63	5.05	3.37	1.77	2.24	1.1964	3.82337	2.94251	Protein CPR-5 [Triticum aestivum]	CPR5	C: integral to membrane; C: nucleus; P: leaf senescence; P: photoperiodism, flowering; P: sugar mediated signaling pathway; P: systemic acquired resistance; P: trichome morphogenesis
CL1021.Contig2_All	0.49	0.59	0.75	3.03	3.35	3.15	2.44	2.91	0.64	5.93	17.88	10.04	2.38063	1.71071	4.20924	Acyltransferase-like protein [Aegilops tauschii]	At1g54570	F: transferase activity, transferring acyl groups other than amino-acyl groups; C: plastoglobule
CL2673.Contig12_All	4.27	1.79	1.97	1.87	1.78	1.62	0.41	0.89	0.36	0.12	0.05	0.13	-0.607597	-2.27422	-4.74237	PREDICTED: probable apyrase 3-like [Setaria italica]	APY2	—
CL16022.Contig2_All	0	0	0	0.05	0.41	0.81	0.55	1.45	0.35	1.16	0.2	3.27	5.40372	6.29155	7.26991	hypothetical protein SORBIDRAFT_04g020125 [Sorghum bicolor]	—	—
CL1559.Contig11_All	3.07	3.57	6.46	0.18	0.41	0.45	0.82	1.85	1.58	0.83	0.28	0.87	-3.65491	-1.62403	-2.72599	Formin-like protein 6 [Hordeum vulgare subsp. vulgare]	FH6	F: actin binding; F: phosphoprotein phosphatase activity; P: actin cytoskeleton organization
Unigene69086_All	0.15	0	0	0	0	0	0	0	0	0.15	3.61	2.38	-2.5025	-2.5025	5.17463	NA	—	—
CL18486.Contig11_All	0	1.82	2.99	0	0	0	0	0	0	0	0	0	-7.32793	-7.32793	-7.32793	NA	—	—
CL21019.Contig1_All	4.33	4.32	2.73	45.45	48.63	33.95	11.2	10.84	8.83	12.28	6.21	10.92	3.49191	1.4397	1.36981	hypothetical protein F775_27766 [Aegilops tauschii]	—	F: hydrolase activity
CL18671.Contig2_All	0.82	0.59	0.24	9.82	5.26	2.78	2.62	2.21	0.78	3.76	1.33	1.69	3.43619	1.76553	2.03882	Dof zinc finger protein [Aegilops tauschii]	CDF2	F: DNA binding; F: protein binding; F: zinc ion binding; C: nucleus; P: regulation of transcription, DNA-dependent; P: transcription, DNA-dependent
CL12661.Contig2_All	1.12	1.27	0.86	0	0	0	0	0	0	0.16	0.15	0.16	0	0	-2.7879	ATP-dependent zinc metalloprotease FTSH 7, chloroplastic [Hordeum vulgare subsp. vulgare]	FTSH7	F: ATP binding; F: metalloendopeptidase activity; F: nucleoside-triphosphatase activity; F: zinc ion binding; C: chloroplast thylakoid membrane; C: integral to membrane; P: protein catabolic process; P: proteolysis
CL5648.Contig3_All	0.03	0.06	0	0	0.16	0.03	0.87	0.57	0.45	4.77	5.35	4.29	1	4.24031	7.17093	NADP-dependent malic enzyme [Triticum aestivum]	ME1	F: metal ion binding; F: NAD binding; P: oxidation-reduction process; P: malate metabolic process;
CL2791.Contig4_All	0	0	0	0	0	0.23	0	0.65	5.31	0	0.17	0.13	3.05889	7.63662	3.36923	hypothetical protein TRIUR3_06756 [Triticum urartu]	OEP162	C: integral component of membrane
CL8174.Contig2_All	0	0	0	0	0	0	0.36	0	0	1.09	7.92	8.59	0	3.66297	9.1964	NA	—	—
Unigene11995_All	5.92	7.36	29.31	0.26	2.03	2.89	2.82	6.07	12.51	1.92	16.35	25.89	-3.03949	-0.992904	0.0522254	Heat stress transcription factor A-2a [Hordeum vulgare subsp. vulgare]	HSFA2A	F: sequence-specific DNA bindingsequence-specific; F: DNA binding; F: transcription factor activity; C: nucleus; P: regulation of transcription, DNA-templated
Unigene75662_All	0	0	0	0	0	0	0.21	0	0	0.37	1.47	2.94	0	2.9386	7.3159	hypothetical protein F775_13436 [Aegilops tauschii]	—	F: transferase activity, transferring hexosyl groups; P: metabolic process
CL2432.Contig8_All	0.85	0.81	1.3	3.8	5.83	10.71	6.49	8.32	9.56	2.3	2.21	3.84	2.78065	3.04144	1.49618	Protein HVA22 [Hordeum vulgare subsp. vulgare]	HVA22	C: integral to membrane; P: response to stress
CL3445.Contig1_All	0.17	0	0	0.51	4.03	0.84	0.17	0	0	0	0	0	4.82353	0	-2.66297	Tyrosine/DOPA decarboxylase 5 [Aegilops tauschii]	TYDC5	F: carboxy-lyase activitypyridoxal phosphate binding; P: cellular amino acid metabolic process
CL5359.Contig2_All	0.06	0	0.11	0.11	0.37	0.05	0.44	0.11	0.11	4.88	0.57	1.33	1.558	1.87447	5.23522	NA	—	—
Unigene30754_All	2.68	2.05	2.9	1.98	2.59	3.14	5.22	3.36	2.23	7.05	50.04	24.53	0.0150478	0.502612	3.41917	PREDICTED: endo-1,3;1,4-beta-D-glucanase-like [Brachypodium distachyon]	—	F: hydrolase activity; C: nucleus; C: apoplast; C: plasma membrane; C: cytoplasm; P: response to salt stress
Unigene96918_All	0	0	0	0	0	0	0.21	0.23	0	0.29	4.43	5.93	0	3.90689	8.47168	NA	—	—
CL4642.Contig2_All	0.75	0.59	0.36	26.57	19.25	11.92	2.99	2.83	1.45	2.95	1.51	3.06	5.08596	2.09642	2.1452	Sugar phosphate exchanger 2 [Aegilops tauschii]	PHT4;1	F: ion transport; F: transmembrane transport; C: chloroplast membrane; C: integral to membrane
CL5175.Contig9_All	1.54	7.36	1.98	12.61	18.07	10.24	0.6	0.1	3.85	0.09	0	0.19	1.91113	-1.25774	-5.22948	Protein TIFY [Aegilops tauschii]	TIFY10A	F: protein binding; C: nucleus; P: defense response to bacterium; P: flower development; P: jasmonic acid mediated signaling pathway; P: pollen development; P: regulation of transcription, DNA-dependent; P: transcription, DNA-dependent
Unigene767_All	3.85	7.17	9.29	0.58	1.6	1.19	2.39	1.14	1.35	0.33	0.22	0.66	-2.59137	-2.05724	-4.06911	Arginine/serine-rich protein 45 [Triticum urartu]	SR45	—
Unigene22129_All	11.55	18.74	10.7	1.66	10.23	4.41	2.19	1.59	8.85	0	0.06	0.67	-1.3304	-1.69842	-5.7916	CASP-like protein Os02g0134500 [Hordeum vulgare subsp. vulgare]	Os02g0134500	C: integral to membrane; C: plasma membrane
CL286.Contig5_All	0.79	1.93	0.71	7.33	16.72	13.44	7.04	7.85	5.44	1.87	0.34	8.28	3.45023	2.56733	1.61273	hypothetical protein TRIUR3_14310 [Triticum urartu]	—	—
CL6031.Contig3_All	8.39	10.25	10.55	0	0.46	1.89	4.8	12.2	24.6	1.11	0.54	1.42	-3.62862	0.511109	-3.24916	hypothetical protein F775_29604 [Aegilops tauschii]	—	—
CL88.Contig53_All	1.73	0.15	2.52	0	0	0.05	0.25	1.85	1.64	0.8	0	2.15	-5.974	-0.234465	-0.571906	predicted protein [Hordeum vulgare subsp. vulgare]	—	P: response to stress; P: response to abiotic stimulus
Unigene57397_All	1.85	1.33	1.1	2.82	5.83	5.68	27.6	16.94	14.7	25.68	23.55	44.09	1.74336	3.79089	4.4465	Aldo-keto reductase family 4 member C9 [Triticum urartu]	AKR4C9	F: oxidoreductase activity; P: oxidation-reduction process
Unigene2055_All	0.8	2.43	1.32	0.25	0.28	0.03	0.14	0	0.24	0	0.07	0	-3.02237	-3.54432	-5.6598	predicted protein [Hordeum vulgare subsp. vulgare]	—	—
CL18995.Contig3_All	1.5	1.88	1.71	5.98	9.63	8.19	26.06	24.66	19.98	15.49	18.96	18.17	2.22522	3.79597	3.36987	Glycine-rich cell wall structural protein 2 [Triticum urartu]	GRP0.9	C: cell wall; C: extracellular region; P: cellular cell wall organization
CL16889.Contig13_All	5.68	5.67	3.64	8.13	9.88	9.98	39.67	34.83	30.05	45.16	26.24	46.44	0.900911	2.80212	2.97476	hypothetical protein F775_21560 [Aegilops tauschii]	GP1	C: structural constituent of cell wall
CL2749.Contig7_All	6.07	25.77	12.77	66.59	67.12	21.77	4.37	2.34	14.82	0.12	0	0.98	1.80129	-1.05102	-5.32874	Transcription factor bHLH35 [Aegilops tauschii]	BHLH35	F: DNA binding; C: nucleus; P: regulation of transcription, DNA-dependent; P: transcription, DNA-dependent
Unigene17803_All	0	0.34	0.1	0	0.02	0.5	0	4.64	6.67	0.04	0.49	1.83	0.236067	4.65281	2.39079	predicted protein [Hordeum vulgare subsp. vulgare]	GP1	C: structural constituent of cell wall
CL8015.Contig5_All	0.16	0.08	0.16	4.5	3.43	0.89	2.3	1.51	0.46	2.4	0.72	0.55	4.46271	3.41616	3.19771	NA	—	—
Unigene55257_All	3.22	0	1.54	0.22	0.33	0	0.11	0.22	0.22	0.11	0	0	-3.09049	-3.11649	-5.19741	LRR receptor-like serine/threonine-protein kinase EFR [Aegilops tauschii]	—	—
Unigene3459_All	0.1	0	0	0	0	0	0.19	0	0	0.49	4.25	0.68	-2	0.807355	5.49719	Ubiquitin-activating enzyme E1 3 [Oryza sativa Japonica Group]	UBA3	F: catalytic activity; F: ATP binding; F: ligase activity; F: small protein activating enzyme activity; P: protein modification process
CL2673.Contig4_All	4.2	1.62	4	1.8	2.62	1.24	0.12	0.81	0.21	0.31	0.09	0	-0.794921	-3.10669	-4.58203	Apyrase [Aegilops tauschii]	APY3	F: hydrolase activity
CL20754.Contig2_All	1.94	0.6	0.94	2.74	3.59	2.17	11.25	9.46	6.99	20.94	12.46	19.72	1.28838	2.99273	3.9321	Putative anion transporter 6, chloroplastic [Aegilops tauschii]	ANTR6	F: inorganic phosphate transmembrane transporter activity; C: chloroplast membrane; C: integral to membrane;
CL2048.Contig17_All	0	0	0	0.08	0	0.8	0.06	3.62	1.53	0.1	0.76	0.35	4.89077	7.44018	5.3339	hypothetical protein F775_32985 [Aegilops tauschii]	—	F: catalytic activity;P: coenzyme M biosynthetic process
CL19335.Contig3_All	3.37	0	0.02	0	0	0	0	0.53	0	2.67	0	0	-6.82443	-2.62803	-0.337929	hypothetical protein F775_10031 [Aegilops tauschii]	—	—
CL3934.Contig2_All	8.93	0	15.35	2.77	0.74	1.52	1.1	0.94	0.26	1.12	2.06	1.33	-2.27173	-3.40066	-2.42916	hypothetical protein TRIUR3_11049 [Triticum urartu]	—	—
Unigene21063_All	0.12	0	0.12	0	0	0	0	0	0.81	0	2.39	4.72	-3.05889	1.73118	4.83188	NA	—	—
Unigene26850_All	69.6	99.31	158.83	29.05	18.14	13.58	11.96	14.16	20	2.72	1.27	10.46	-2.43112	-2.82909	-4.50341	Beta-glucosidase 5 [Triticum urartu]	BGLU5	F: beta-glucosidase activity; F: cation binding; P: carbohydrate metabolic process
CL916.Contig3_All	4.38	2.37	9.33	2.99	1.38	2.6	0.88	0.21	0.26	0	0.05	0.08	-1.20604	-3.57424	-6.8437	NA	—	—
CL479.Contig1_All	0.11	0	0	0.05	0	0	0	0.2	0	0	5.07	0.19	-0.893085	0.758992	5.34122	NA	—	—
Unigene57860_All	0.82	0	0.2	0.13	0.05	0.18	0.54	0.26	0.67	4.27	21.75	4.2	-1.51658	0.513172	4.87479	predicted protein [Hordeum vulgare subsp. vulgare]	—	F: tryptophan-tRNA ligase activity; F: ATP binding; C: cytoplasm;P: tryptophanyl-tRNA aminoacylation
CL2457.Contig19_All	1.84	3.19	2.42	14.92	17.17	12.89	10.39	6.61	16.14	7.98	2.96	8.02	-2.59397	-2.15326	-1.34765	putative protein phosphatase 2C 30 [Triticum urartu]	Os03g0268600	F: protein serine/threonine phosphatase activity; F: metal ion binding; C: plastid; P: response to water deprivation; P : response to cold; P: protein dephosphorylation; P: negative regulation of abscisic acid-activated signaling pathway; P: regulation of stomatal movement
Unigene46588_All	93.15	71.32	27.94	235.99	212.57	250.84	1035.8	1172.38	473.81	949.72	637.21	839.93	1.86193	3.80105	3.65684	Adenosylhomocysteinase [Aegilops tauschii]	SAHH	F: adenosylhomocysteinase activity; F: nucleotide binding; P: one-carbon metabolic process
CL20722.Contig1_All	0	0	0	1.76	5.06	2.2	19.82	12.07	13.13	18.91	5.57	12.12	8.23202	10.5514	10.2527	hypothetical protein F775_26578 [Aegilops tauschii]	AGO2	F: siRNA binding; F: gene silencing by RNA; C: ribonucleoprotein complex; P: defense response to virus ; P: regulation of transcription, DNA-dependent ; P: regulation of translation ; P: transcription, DNA-dependent
CL11512.Contig3_All	0	0	0	0	0	0	0.27	0	0	0.27	4.11	0.27	0	3.27302	7.27612	NA	—	—
CL16408.Contig1_All	0.12	0.06	0	0.13	1.23	0.13	0.44	0.58	0.26	1.64	1.12	3.53	2.97124	2.75207	5.04899	PREDICTED: short-chain type dehydrogenase/reductase-like [Setaria italica]	SDR1	F: nucleotide binding; F: oxidoreductase activity; P: oxidation-reduction process; P: biosynthesis of unsaturated fatty acids
Unigene4524_All	0.18	0.04	4.12	0.57	0.29	0.87	1.19	0.17	0.63	0	0	0	-1.32692	-1.12493	-7.17659	Receptor-like protein kinase HAIKU2 [Aegilops tauschii]	PXL2	F: ATP binding; F: protein serine/threonine kinase activity; F: receptor activity; C: integral to membrane; C: plasma membrane; P: cell differentiation; P: procambium histogenesis
Unigene18153_All	5.94	0.35	3.69	0.57	0.22	0	0.08	0.11	0.18	0	0.11	0	-3.64097	-4.75344	-6.26246	hypothetical protein TRIUR3_12565 [Triticum urartu]	—	—
Unigene55826_All	0	0	0	2.1	1.04	0.26	1.03	0	0	1.03	0	0	6.82443	5.12928	5.12928	NA	—	—
CL12177.Contig1_All	2.15	2.67	2.71	0.41	0.55	0.07	0.82	0.85	1.39	0.06	0	0.19	-2.87001	-1.29912	-4.85607	hypothetical protein TRIUR3_18801 [Triticum urartu]	—	C: plastid
CL12850.Contig3_All	0	0	0.04	0	0.56	0.22	2.41	1.32	10.25	1.42	0.49	3.15	3.71882	7.86419	6.39803	predicted protein [Hordeum vulgare subsp. vulgare]	GP1	C: structural constituent of cell wall
Unigene51562_All	8.45	5.16	5.06	0.46	0.45	0.45	2.7	1.19	5.16	0.15	0.15	0.15	-3.77904	-1.04473	-5.37465	hypothetical protein F775_29921 [Aegilops tauschii]	—	—
CL11566.Contig3_All	1.25	0	1.96	0	0	0	1.23	0	0.52	1.1	0.25	0	-6.74595	-0.871485	-1.24345	hypothetical protein TRIUR3_08480 [Triticum urartu]	—	—
Unigene81911_All	0	0	0	4.2	0	0	0	0	0	0	0	0	7.13614	0	0	NA	—	—
CL3392.Contig2_All	0	0	0	1.74	1.47	1.23	0.24	0	0	0.97	0	0.25	7.20945	3.11548	5.35755	predicted protein [Hordeum vulgare subsp. vulgare]	—	—
Unigene22538_All	1.03	0	2.25	0	0	0	0.37	0.69	0	0.74	1.66	0	-6.77698	-1.62048	-0.449054	hypothetical protein TRIUR3_11535 [Triticum urartu]	—	—
CL316.Contig1_All	17.68	26.24	27.8	0.38	0.45	1.9	2.51	3.14	6.31	0.17	0.32	0.44	-4.7154	-2.58416	-6.269	E3 ubiquitin-protein ligase RNF5 [Aegilops tauschii]	RNF5	F: ubiquitin-protein ligase activity; F: zinc ion binding; C: endoplasmic reticulum membrane; C: integral to membrane; P: protein exit from endoplasmic reticulum; P: ubiquitin-dependent protein catabolic process
CL1993.Contig7_All	1.27	0.32	1.66	18.26	20.78	16.43	38.61	13.51	7.18	50.55	16.14	15.47	4.0932	4.18952	4.65992	Lipid transfer protein EARLI 1 [Triticum urartu]	EARLI1	C: cytoplasmic membrane-bounded vesicle
CL5409.Contig14_All	0.22	0.03	0.2	0.34	0.27	0.42	1.64	0.88	0.99	1.25	11.81	7.39	1.19465	2.96347	5.50603	UDP-glucosyltransferase HvUGT14077 [Hordeum vulgare subsp. vulgare]	—	F: anthocyanin 3'-O-beta-glucosyltransferase activity
Unigene16210_All	1.07	0.59	0.78	3.04	1.84	1.69	18.44	15.46	3.09	15.1	29.91	24.66	1.42901	3.92218	4.83558	predicted protein [Hordeum vulgare subsp. vulgare]	—	F: chitin binding; F: mannose binding; P: positive regulation of cell division
Unigene58828_All	0.04	0	0	0.09	0.26	0.35	1.04	2.12	0.13	0.92	0.13	0.31	4.12928	5.77698	5.08746	Probable flavonol synthase 5 [Setaria italica]	FLS5	F: flavonol synthase activity; P: flavonol biosynthetic process; P: response to karrikin; P: response to light stimulus; P: oxidation-reduction process
CL1312.Contig5_All	45.64	40.02	42.98	2.43	4.33	8.87	34.07	20.68	24.3	6.12	3.83	6.5	-3.04095	-0.702502	-2.96718	predicted protein [Hordeum vulgare subsp. vulgare]	—	C: extracellular region; F: serine-type endopeptidase inhibitor activity
CL9137.Contig2_All	2.47	1.54	1.74	0.37	1.42	0.82	0	0.1	0.52	0	0	0	-1.13951	-3.19014	-7.58246	NA	—	—
CL9921.Contig5_All	10.85	12.25	12.71	58.93	81.72	75.08	100.65	78.03	93.48	37.29	21.74	37.6	2.59079	2.92602	1.43211	unnamed protein product [Triticum aestivum]	—	F: hydrolase activity, acting on ester bondsnucleic acid binding
Unigene17533_All	0.81	1.22	1.31	1.32	1.71	0.85	0	0.1	0.28	0	0	0	0.216209	-3.0983	-6.79874	PREDICTED: E3 ubiquitin-protein ligase EL5-like [Brachypodium distachyon]	EL5.1	—
Unigene25392_All	0	0	0	1.79	0.56	1.5	0.09	0.09	0.46	2.62	0.57	0.4	7.00375	4.41504	6.90288	Sucrose:sucrose 1-fructosyltransferase [Hordeum vulgare subsp. vulgare]	1-SST	F: beta-fructofuranosidase activity; P: metabolic process
CL19128.Contig2_All	0	0	0	0	2.41	8.07	0.15	6.91	0.42	0.2	1.3	0.14	8.44984	7.96193	5.77259	Formin-like protein 5 [Hordeum vulgare subsp. vulgare]	FH5	F: carbohydrate binding; F: zinc ion binding; F: alpha-mannosidase activity; P: mannose metabolic process
CL11470.Contig7_All	3.41	0.44	0.67	0.46	0.68	0.68	1.59	0	0.44	9.04	34.02	11.01	-1.31238	-1.14775	3.58043	NA	—	—
Unigene45923_All	2.58	0.08	0	0	0	0	3.45	0	0	9	162.68	30.44	-6.47573	0.378096	6.24223	UDP-glycosyltransferase 85A5 [Aegilops tauschii]	UGT85A5	F: ransferase activity, transferring hexosyl groups
Unigene72789_All	0	0	0	0	0	0	0	0	0.24	0.25	2.51	0.75	0	3.11548	6.87036	NA	—	—
CL11064.Contig4_All	0.13	0	0.05	0.05	0.73	1.13	0.5	4.88	0.11	1.35	3.12	3.79	3.3295	4.85273	5.44207	Os07g0418100 [Oryza sativa Japonica Group]	—	—
Unigene87542_All	0	0	3.21	0	0.3	0	0	0	0	0.29	0	0	-3.33539	-6.75043	-3.38119	NA	—	—
Unigene68990_All	0.22	0	0	0	0	0	0	0	0	1.05	6.41	2.4	0	0	5.36048	Long-chain-fatty-acid--CoA ligase 4 [Aegilops tauschii]	LAC4	F: ATP binding; F: long-chain fatty acid-CoA ligase activity; C: chloroplast envelope; C: membrane; P: fatty acid metabolic process
CL20409.Contig5_All	6.03	0	7.26	0.64	0.08	0.24	0.14	2	5.92	0.03	0	2.28	-3.79225	-0.722575	-2.51923	fructan 6-exohydrolase [Triticum aestivum]	6-FEH	F: fructan beta-(2,6-fructosidase activity; P: carbohydrate metabolic process
Unigene31767_All	0.09	0	0	0	0	0	0.03	0	0.03	0.72	2.75	0.97	-1.87447	-0.652077	5.33498	PREDICTED: ENHANCER OF AG-4 protein 2-like isoform X1 [Citrus sinensis]	LRX3	F: protein binding; C: extracellular region; C: plant-type cell wall; C: plasmodesma; P: cellular cell wall organization
Unigene1867_All	0	0	0	0	0	0	0	0	0.2	1.38	1.92	0	0	2.87447	6.78572	hypothetical protein F775_06329 [Aegilops tauschii]	—	—
CL6690.Contig10_All	0	0	0	0	0	0	0.66	0	0	0.97	8.25	4.31	0	4.5025	8.81698	NA	—	—
Unigene35218_All	0.28	0.33	0.25	11.62	7.73	1.89	2.61	1.54	0.88	2.92	0.71	0.74	4.6263	2.54815	2.34522	hypothetical protein F775_28583 [Aegilops tauschii]	—	—
CL21610.Contig13_All	6.88	14.97	29.27	6.91	6.92	3.52	1.27	0.69	2.36	2.53	1.43	0.97	-1.55895	-3.56478	-3.37423	Putative cysteine-rich receptor-like protein kinase 39 [Aegilops tauschii]	GP1	C: structural constituent of cell wall
Unigene54528_All	11.07	22.61	7.39	0.79	1.15	1.49	3.36	0.36	0.12	0.06	0.12	0	-3.5818	-3.41891	-7.75594	NA	—	—
CL18061.Contig2_All	1.13	0.08	0	8.57	2.88	1.98	3.87	0.73	1.01	9.35	2.4	2.33	3.46051	2.20112	3.52869	Transcription factor HY5 [Hordeum vulgare subsp. vulgare]	HY5	F: double-stranded DNA binding; F: protein dimerization activity; F: sequence-specific DNA binding; F: sequence-specific DNA binding transcription factor activity; C: nucleus; P: gibberellic acid mediated signaling pathway; P: positive regulation of anthocyanin metabolic process; P: positive regulation of circadian rhythm; P: red, far-red light phototransduction; P: regulation of photomorphogenes…
Unigene26502_All	8.52	3.69	3.32	53.59	47.78	21.2	199.29	52.06	31.75	393.73	114.54	98.14	2.98048	4.18818	5.28716	Cold-regulated protein 2 [Triticum urartu]	—	—
Unigene19762_All	24.93	8.15	9.24	15.84	17.63	12.79	18.05	20.57	6.88	0.41	0.21	0.59	0.128426	0.104527	-5.12826	hypothetical protein F775_18193 [Aegilops tauschii]	—	—
Unigene5225_All	1.08	0.57	0.84	1.96	3.22	2.64	9.2	9.45	8.14	7.43	4.27	7.79	1.65102	3.42748	2.96852	Uncharacterized protein At1g04910 [Hordeum vulgare subsp. vulgare]	At1g04910	C: Golgi membrane; C: integral to membrane
CL12346.Contig2_All	0	0.04	0.04	0.04	0	0	0.09	0.32	0.54	0	4.67	3.97	-0.584963	3.39993	6.58663	Regulatory protein opaque-2 [Aegilops tauschii]	—	—
CL2561.Contig6_All	1.61	1.44	0.78	7.82	12.39	8.24	7.14	7.89	6.26	2.98	1.66	4.48	2.89301	2.47476	1.25169	GDSL esterase/lipase At1g28600 [Hordeum vulgare subsp. vulgare]	At1g28600	F: hydrolase activity, acting on ester bonds; C: cell wall; C: extracellular region; P: lipid catabolic process
CL11637.Contig5_All	6.27	0	0	0	0	0	1.6	0	0.41	1.6	17.8	5.28	-7.71195	-1.6387	1.97221	Calcium-binding protein KIC [Triticum aestivum]	KIC	F: calcium ion binding
CL17214.Contig2_All	0	0	0	0	0	0	0	0	0	1.67	3.6	0	0	0	7.45943	NA	—	—
CL18061.Contig4_All	0	0	0	2.78	2.65	0.57	0	0.11	0	1.03	0	0.35	7.64386	2.11548	5.53398	NA	—	—
CL12758.Contig2_All	2.1	1.18	1.41	0.23	0.52	0.22	0.15	0.22	0.29	0	0	0	-2.27353	-2.82905	-7.28848	NA	—	—
CL2897.Contig3_All	0	0	0.05	9.31	4.99	0.85	0.15	0	0	0.88	0.05	0.07	7.75775	1.28011	3.8365	NA	—	—
CL20300.Contig7_All	2.56	5.02	2.28	3.61	5.81	2.78	1.18	0.42	3.01	0.26	0	0	0.307222	-1.09682	-5.13809	predicted protein [Hordeum vulgare subsp. vulgare]	—	—
CL11397.Contig1_All	0	0	0	1.25	0	0	0	0	4.88	0	0	0	5.40372	7.35168	0	hypothetical protein TRIUR3_27465 [Triticum urartu]	—	—
CL20789.Contig18_All	0.31	0.37	0.23	9.32	24.49	43.08	8.23	11.69	7.61	2.52	3.06	2.23	6.40079	4.91899	3.10138	Ankyrin repeat-containing protein At5g02620 [Hordeum vulgare subsp. vulgare]	At5g02620	C: endoplasmic reticulum; C: integral to membrane; C: plasma membrane
CL2489.Contig3_All	0.02	0.04	0.02	23.57	18.35	9.7	2.06	0.87	0.25	4.31	1.12	0.99	9.33371	5.31288	6.32643	MYB-related protein [Triticum aestivum]	RVE7L	—
Unigene52402_All	0	0	0	0	0	0	0.26	0	0	0.18	2.16	1.81	0	3.22239	7.11201	predicted protein [Hordeum vulgare subsp. vulgare]	GP1	C: plastid
Unigene52230_All	1.19	1.03	1.17	0.67	0.4	0.79	0.13	0.39	0.26	0	0	0	-0.865983	-2.11974	-6.82018	NA	—	—
CL4916.Contig2_All	251.09	666.85	291.65	341.32	244.73	272.74	147.8	354.22	108.54	23.48	12.87	53.81	-0.494141	-0.986313	-3.74589	RNase S-like protein [Hordeum vulgare]	RNS1	F: ribonuclease T2 activity; F: RNA binding; C: cell wall; C: extracellular region; C: plasma membrane; P: anthocyanin biosynthetic process; P: cellular response to phosphate starvation; P: response to wounding
CL3508.Contig4_All	499.09	487.31	818.05	552.06	407.34	266.06	25.67	25.69	72.02	19.02	21.7	13.53	-0.558236	-3.87038	-5.05579	Charged multivesicular body protein 5 [Triticum urartu]	—	—
CL9410.Contig16_All	6.56	11.8	14.63	42.24	69.09	56.11	47.15	34.01	37.7	7.58	6.23	10.94	2.34354	1.84916	-0.4146	GEM-like protein 5 [Hordeum vulgare subsp. vulgare]	At5g13200	—
Unigene50121_All	0.24	0.19	0.1	2.42	1.19	0.55	1.72	1.93	1.2	3.95	4.54	8.4	2.97252	3.19392	4.99403	predicted protein [Triticum urartu]	—	P: lipid transport
CL20789.Contig10_All	0.6	0	1.66	5.29	13.25	3.61	0.91	0.04	1.08	0.66	0.34	0.3	3.28654	-0.161213	-0.804181	Ankyrin repeat-containing protein At5g02620 [Hordeum vulgare subsp. vulgare]	At5g02620	C: endoplasmic reticulum; C: integral to membrane; C: plasma membrane
CL17017.Contig4_All	3.71	12.74	4.05	0.47	0.46	0.61	2.82	1.49	1.11	0.45	0.49	0.54	-3.73462	-1.91926	-3.79195	Probable LRR receptor-like serine/threonine-protein kinase At3g47570 [Triticum aestivum]	At3g47570	F: ATP binding; F： protein serine/threonine kinase activity; F： receptor activity； C: integral to membrane; C: plasma membrane
CL990.Contig2_All	2.26	0.42	0.56	25.61	21.97	10.44	4.85	1.76	0.93	25.33	4.17	2.15	4.16248	1.21857	3.28814	Arginine/serine-rich protein 45 [Hordeum vulgare subsp. vulgare]	SR45	—
Unigene50018_All	2.4	0.82	0.35	2.61	2.1	1.31	0	0	0	0	0	0	0.753839	-6.89482	-6.89482	Phosphoenolpyruvate/phosphate translocator 3, chloroplastic [Hordeum vulgare subsp. vulgare]	PPT3	F: ;phosphoenolpyruvate:phosphate antiporter activity; F: triose-phosphate transmembrane transporter activity; C: chloroplast membrane; C: integral to membrane
Unigene2473_All	0	0	0	1.81	1.19	0.6	0.3	0	0.58	0	0	0.3	6.90689	4.89077	3.41504	NA	—	—
CL7233.Contig3_All	2.96	0.37	1.71	6.98	9.94	7.45	20.92	12.31	6.1	14.01	8.01	13.03	2.27361	2.96413	2.79792	polyphenol oxidase [Triticum aestivum]	co-2	C: chloroplast thylakoid lumen; F: catechol oxidase activity; F: metal ion binding
CL19509.Contig2_All	1.46	0.44	0.16	1.26	2.68	9.08	14.65	8.85	2.15	11.52	6.2	2	2.66001	3.63824	3.25894	Flavonoid 3'-monooxygenase [Hordeum vulgare subsp. vulgare]	CYP75B2	F: electron carrier activity; F: flavonoid 3'-monooxygenase activity; F: heme binding; C: endoplasmic reticulum membrane; C: integral to membrane; P: flavonoid biosynthetic process
CL2068.Contig2_All	0.23	0	0	0	0	0	0	0	0	0.92	5.62	2.57	-3.05889	-3.05889	5.18745	NA	—	—
CL4906.Contig8_All	24.27	1.55	119.06	29.89	15.96	6.42	1.21	6.42	13.98	0.47	0	0.05	-1.4708	-2.74509	-8.09465	senescence-associated protein [Triticum aestivum]	DIN1	—
CL14724.Contig2_All	0	0	0	0	0	0	0.11	0	0	1.18	4.23	0	0	2.11548	7.49719	PREDICTED: pollen-specific leucine-rich repeat extensin-like protein 3 [Phoenix dactylifera]	GP1	C: structural constituent of cell wall
Unigene25790_All	0.15	0.26	0.14	1.71	1.85	1.64	15.84	11.84	11.78	51.05	20.4	28.15	3.24101	6.16482	7.50057	Phytosulfokine receptor 2 [Aegilops tauschii]	At2g26730	F: ATP binding; F: protein kinase activity;receptor activity; C: integral to membrane; C: plasma membrane
CL5305.Contig1_All	2.22	0.14	1.17	0	0	0	0.07	0	1.23	1.55	0	0	-6.87856	-1.4301	-1.1689	hypothetical protein SORBIDRAFT_03g029150 [Sorghum bicolor]	PEX3	C: cell wall; C: extracellular region; P: cellular cell wall organization
Unigene34869_All	3.17	0.97	4.48	47.31	47.25	20.43	10.53	5.63	1.82	23.52	6.19	8.52	3.73768	1.06063	2.14895	Polyol transporter 5 [Aegilops tauschii]	PLT5	F: D-ribose transmembrane transporter activity; F: D-xylose transmembrane transporter activity; F: galactose transmembrane transporter activity; F: glucose transmembrane transporter activity; F: glycerol transmembrane transporter activity; F: mannitol transmembrane transporter activity; F: myo-inositol transmembrane transporter activity; F: sorbitol transmembrane transporter activity;s F: ugar:hy…
CL6398.Contig2_All	14.06	0	0	0	0	0	0	0	4.88	13.33	66.74	29.56	-8.87447	-1.52279	2.96092	BURP domain-containing protein 10 [Aegilops tauschii]	BURP10	—
CL7567.Contig2_All	0	0	0	0	0	0	0.33	0.33	0	0	2.01	1.68	0	4.48113	6.94642	Nucleosome assembly protein 1.1 [Aegilops tauschii]	NAP1.1	—
CL19973.Contig48_All	0.11	0.04	0.29	0.21	0.14	0.1	0	0	0.21	0.18	9.88	0.11	0.0324215	-0.93587	4.53067	Putative deoxyribonuclease TATDN1 [Triticum urartu]	GP1	C: structural constituent of cell wall
CL517.Contig3_All	0.8	8.16	0.86	0	0.47	25.32	7.81	67.01	140.84	1.99	96.73	173	1.39358	4.45689	4.79025	16.9 kDa class I heat shock protein 1 [Triticum aestivum]	hsp16.9A	P: cytoplasm;response to stress
Unigene59731_All	0	0	0	0	0	0	0.06	0	0	10.13	9.2	4.57	0	1.41504	9.63783	RecName: Full=Horcolin; AltName: Full=Agglutinin; AltName: Full=Mannose-specific lectin [Hordeum vulgare]	—	C: extracellular region
Unigene26303_All	1.13	1.07	0.34	2.87	4.11	6.23	15.75	14.49	6.95	16.69	7.85	12.02	2.37873	3.87201	3.84737	Arginine/serine-rich protein 45 [Triticum aestivum]	SR45	—
CL17285.Contig2_All	0.73	0.07	0.12	0.93	0.39	0.24	6.67	8.62	1.51	17.93	18.41	31.52	0.76184	4.19068	6.20478	Formin-like protein 18 [Triticum aestivum]	FH18	F: actin binding; C: integral to membrane; P: actin cytoskeleton organization
Unigene92732_All	0	0	0	0	0	0.25	0.08	0.16	0.41	0.25	0	3.69	3.16993	4.43741	7.04075	Proline-rich receptor-like protein kinase 14 [Aureococcus anophagefferens]	PERK14	F: ATP binding; F: protein serine/threonine kinase activity; C: integral to membrane; C: plasma membrane
Unigene12470_All	1.03	0.02	0.18	0.09	0.02	0.02	0.49	0.26	0.26	1.78	12.88	3.97	-3.24207	-0.284303	3.9209	hypothetical protein TRIUR3_23200 [Triticum urartu]	—	—
Unigene96899_All	0	0	0	0	0	0	0	0	0	0.09	5.47	0	0	0	7.53657	NA	—	—
Unigene22197_All	3.26	13.04	4.93	1.69	3.96	3.07	0.45	1.22	8.68	0	0.11	0.62	-1.2837	-1.03647	-4.84244	RING finger protein [Triticum aestivum]	RHA2B	F: ubiquitin-protein ligase activity; F: zinc ion binding; P: response to karrikin
CL20424.Contig65_All	0.91	1.17	1.74	1.94	1.14	1.08	0	0.54	0.13	0	0	0	0.123011	-2.48997	-6.99247	Probable thiol methyltransferase 2 [Hordeum vulgare subsp. vulgare]	HOL3	C: chloroplast envelope; F: thiol S-methyltransferase activity; F: thiopurine S-methyltransferase activity
CL3425.Contig3_All	1.45	0.15	0.13	0.56	0.36	0.05	0.83	0.2	0.27	3.57	18.54	5.97	-0.834715	-0.41226	4.0207	unnamed protein product [Triticum aestivum]	—	—
Unigene3283_All	0	0	0	0	0.15	0	0	0	0.15	2.3	2.65	0.15	2.5025	2.5025	7.40939	Lysosomal Pro-X carboxypeptidase [Aegilops tauschii]	—	—
CL15813.Contig7_All	3.24	2.78	0.75	2.17	4.07	12.19	8.45	19.03	17.8	7.98	12.15	23.54	1.44483	2.74165	2.68941	Caffeoylshikimate esterase [Hordeum vulgare subsp. vulgare]	CSE	—
Unigene63276_All	1.18	1.01	0.92	0	0.35	0.15	0.15	0.15	0	0	0	0	-2.60835	-3.32657	-6.69581	NA	—	—
Unigene42053_All	0.19	0.13	2.83	0.55	0.29	0.1	0	0.03	0	0	0	0	-1.74462	-5.97728	-6.71425	hypothetical protein F775_18966 [Aegilops tauschii]	—	—
CL13303.Contig4_All	0	0	0	1.32	1.31	0	0.81	0.7	0	1.65	8.98	6.08	6.45943	5.66297	9.12153	Polyol transporter 5 [Triticum urartu]	PLT5	F: substrate-specific transmembrane transporter activity;P: carbohydrate transport; P: transmembrane transport; C: integral component of membrane
CL1312.Contig1_All	10.25	10.81	2.6	0.68	1.5	0.99	3.76	0.64	1.9	1.94	8.99	0.79	-2.8999	-1.90903	-1.01348	predicted protein [Hordeum vulgare subsp. vulgare]	—	F: peptidase inhibitor activity; P: metabolic process; C: cytoplasmic membrane-bounded vesicle
CL19288.Contig1_All	1.72	1.89	1.67	0.02	0.08	0.56	0.67	0.64	0.86	0	0	0.11	-3	-1.28284	-5.34395	predicted protein [Hordeum vulgare subsp. vulgare]	—	—
CL2979.Contig13_All	4.61	4.59	2.2	2.55	3.41	2.42	1.39	1.96	1.45	0	0	0.44	-0.444012	-1.24793	-4.63126	Formin-like protein 5 [Oryza sativa Indica Group]	FH5	F: actin binding; F: phosphoprotein phosphatase activity; P: actin cytoskeleton organization
CL3739.Contig3_All	0.84	0.53	0.7	1.45	0.53	0	1.99	12	1.4	6.21	14.04	8.61	-0.0568623	2.89429	3.80137	Oxalate oxidase GF-2.8 [Triticum urartu]	—	C: apoplast; C: cell wall; C: cytoplasm; F: manganese ion binding; F: nutrient reservoir activity; F: oxalate oxidase activity
CL1537.Contig6_All	2.46	1.86	0	0	0.1	0	0.61	1.43	2.68	0	0.62	0	-5.17326	0.12442	-2.75822	hypothetical protein F775_02802 [Aegilops tauschii]	—	C: apoplast; F: mannose binding
Unigene52251_All	3.21	0.28	0.28	1.07	0.36	0.07	0	0.07	0	0.28	0.22	0.28	-1.3296	-5.3885	-2.27302	Gibberellin 20 oxidase 2 [Hordeum vulgare subsp. vulgare]	20ox2	F: oxidoreductase activity; P: gibberellin metabolic process
Unigene22981_All	0.33	0.37	0.05	11.03	14.31	3.11	6.36	2.78	1.76	2.61	2.55	3.69	5.24539	3.86129	3.56071	leucoanthocyanidin dioxygenase-like protein [Hordeum vulgare]	NCS1	F: S-norcoclaurine synthase activity; F: metal ion binding; F: oxidoreductase activity, acting on paired donors, with incorporation or reduction of molecular oxygen, 2-oxoglutarate as one donor, and incorporation of one atom each of oxygen into both donors;alkaloid metabolic process P:
CL13097.Contig4_All	0.88	0	0	0	0.03	0.03	0.05	0	0.32	1.79	10.65	2.91	-3.6845	-1.24393	4.09217	hypothetical protein F775_13915 [Aegilops tauschii]	—	—
CL7414.Contig10_All	8.19	7.2	19.31	5.02	2.61	1.74	3.18	2.1	5.2	1.01	0.83	0.92	-1.88881	-1.7273	-3.6522	lichenase [Hordeum vulgare subsp. vulgare]	GUB	F: licheninase activity; P: carbohydrate metabolic process
CL19698.Contig2_All	0.97	0.96	0.45	14.27	9.11	7.08	5.95	1.34	1.36	9.75	33.64	14.03	3.67788	1.86174	4.59252	S-adenosylmethionine decarboxylase proenzyme [Triticum urartu]	SAMDC	F: adenosylmethionine decarboxylase activity; P: spermidine biosynthetic process; P: spermine biosynthetic process
Unigene57334_All	1.33	1.24	4.07	1.04	1.05	0.53	0.29	0.23	1.41	0.09	0.02	0.06	-1.34162	-1.78258	-5.28758	Vegetative cell wall protein gp1 [Aegilops tauschii]	GP1	C: structural constituent of cell wall
Unigene38511_All	0.26	0	0	3.17	3.39	2.88	0.26	0	0.25	1.03	0	0.53	5.07529	0.971986	2.58496	cold acclimation protein WCOR615 [Triticum aestivum]	WCOR615	P: response to water; P: response to stress
Unigene16264_All	19.6	27.21	34.52	17.08	20.48	6.19	5.66	4.39	7.67	2.78	1.37	2.38	-0.894505	-2.19841	-3.63863	GRAB1 protein [Triticum sp.]	—	C: nucleus; C: DNA binding; P: regulation of transcription, DNA-dependent; P: transcription, DNA-dependent
Unigene43150_All	0.1	0	0	0.71	2.57	1.29	1.15	0.28	0	0	0	0	5.25109	3.58496	-2	MATE efflux family protein 5 [Triticum aestivum]	DTXL1	F: antiporter activity; F: drug transmembrane transporter activity; C: integral to membrane
CL333.Contig11_All	0.28	0.07	0.3	4.4	4.68	2.21	2.07	1.3	0.86	2.55	1.78	1.15	4.11846	2.70215	3.07566	Mitochondrial carrier protein MTM1 [Triticum aestivum]	MTM1	P: transport; C: integral component of membrane;
CL9833.Contig5_All	1.03	0.72	0.06	17.93	8.77	7.15	9.39	2.86	1.07	11.43	14.88	6.86	4.22509	2.87953	4.19582	Leucine-rich repeat extensin-like protein 5 [Hordeum vulgare subsp. vulgare]	LRX5	C: cell wall; C: extracellular region; C: plasmodesma; P: cellular cell wall organization
CL199.Contig2_All	1.73	0.89	1.15	2.72	1.24	0.8	6.71	7.21	1.42	8.94	23.2	16.94	0.336397	2.02466	3.7025	Protein DA1-related 2 [Hordeum vulgare subsp. vulgare]	DAR2	F: ubiquitin binding; F: zinc ion binding
CL19993.Contig13_All	7.87	8.47	35.87	9.24	4.22	0.73	0.76	0.4	2.53	2.54	1.11	1.88	-1.87945	-3.82263	-3.23897	Transcription factor PIF3 [Aegilops tauschii]	PIF5	F: DNA binding; C: nucleus; P: ethylene biosynthetic process; P: red, far-red light phototransduction; P: regulation of transcription, DNA-dependent; P: transcription, DNA-dependent
Unigene32111_All	16.43	13.03	26.09	6.69	8.37	9.6	2.79	3.79	4.91	0.64	0.49	0.6	-1.17161	-2.27341	-5.00494	Os07g0619200 [Oryza sativa Japonica Group]	—	F: calcium ion binding
Unigene15135_All	9.55	9.16	10.44	0.34	0.39	1.57	3.69	4.3	4.8	1.13	1.33	1.91	-3.66379	-1.18848	-2.73779	hypothetical protein F775_23914 [Aegilops tauschii]	—	—
CL102.Contig30_All	13.75	3.69	6.18	52.41	69.84	27.33	198.34	70.59	67.69	267.84	70	112.59	2.66284	3.83304	4.25322	Cold-regulated protein 2 [Triticum urartu]	CR2	P: response to water; P: response to stress
CL3632.Contig2_All	0.21	0.14	0.24	3	0.96	0.56	1.27	2.86	1.46	4.38	3.92	12.06	2.93754	3.24406	5.10888	Histidine decarboxylase [Aegilops tauschii]	HDC	F: histidine decarboxylase activity; F: pyridoxal phosphate binding; P: carboxylic acid metabolic process
CL3733.Contig4_All	0.38	1.1	2.04	0.76	0.38	0.19	0.19	0.55	0	0	0	0	-1.40415	-2.23061	-6.87447	NA	—	—
CL11563.Contig3_All	0	0.38	0.54	10.36	9.57	3.54	1.89	0.22	0.1	2.9	2.35	3.43	4.65744	1.24874	3.22239	Arginine/serine-rich protein 45 [Aegilops tauschii]	SR45	—
Unigene20282_All	12.13	59.7	49.02	1.91	3.81	90.71	53.28	266.58	346.34	13.5	144.4	327.94	-0.325664	2.46274	2.00726	17.9 kDa class I heat shock protein [Hordeum vulgare subsp. vulgare]	HSP17.9A	C: nucleus P: response to heat
Unigene47642_All	2.17	2.59	3.22	0.12	0	0.12	0.72	0.71	0.83	0.48	0.12	0	-4.99639	-1.82007	-3.70951	NA	—	—
CL13700.Contig14_All	0.13	0	0.15	0.62	0.72	0.43	3.4	1.64	2.08	2.87	1.52	1.51	2.60962	4.61775	4.34659	hypothetical protein VOLCADRAFT_108305 [Volvox carteri f. nagariensis]	—	—
Unigene41171_All	0.8	1.71	1.73	0.32	0.16	0.16	0.16	0.47	0.16	0	0	0	-2.72792	-2.42414	-7.14296	Glycerate dehydrogenase [Triticum urartu]	HPR	—
CL12430.Contig4_All	3.37	6.27	2.07	8.51	14.84	9.55	42.97	21.52	23.61	22.82	38.95	37.08	1.49035	2.9114	3.0775	predicted protein [Hordeum vulgare subsp. vulgare]	AZI1	F: peptidase activity; P: proteolysis
Unigene91703_All	0	0	0	0	0	0	0	0	0	0.18	2.79	0.92	0	0	7.01866	NA	—	—
Unigene19480_All	7.04	6.09	6.45	15.08	15.39	12.64	49.21	54.31	32.3	53.96	25.22	53.52	1.13864	2.79424	2.76072	S-adenosylmethionine synthase 1 [Triticum urartu]	SAMS1	C: cytoplasm; F: ATP binding; F: metal ion binding; F: methionine adenosyltransferase activity; P: one-carbon metabolic process; P: S-adenosylmethionine biosynthetic process
CL1179.Contig4_All	6.78	3.42	3.46	43.27	27.41	23.9	11.18	12.71	10.11	59.52	29.55	21.62	2.79158	1.31558	3.0185	Formin-like protein 5 [Hordeum vulgare subsp. vulgare]	FH5	F: actin binding; F: phosphoprotein phosphatase activity; P: actin cytoskeleton organization
CL21504.Contig29_All	0.19	0.19	0.1	6.27	5.05	2.47	0.73	0.29	0.06	0.74	0.11	0.16	4.84444	1.16993	1.07325	Poly(A) polymerase [Aegilops tauschii]	LRX3	F: protein binding; C: extracellular region; C: plant-type cell wall; C: plasmodesma; P: cellular cell wall organization
CL21650.Contig2_All	2.44	4.48	3.01	0.86	2.02	1.24	0.95	0.69	1.66	0	0.27	0.14	-1.26915	-1.58933	-4.56333	rhomboid [Triticum turgidum subsp. durum]	—	—
Unigene96772_All	0	0	0	0.36	0	0	0.7	1.03	0	3.12	1.41	0.35	3.66297	5.85798	7.34577	NA	—	—
CL1735.Contig17_All	3.16	0.84	0.91	26.48	22.13	16.66	10.17	7.28	2.98	2.85	0.89	0.97	3.73263	2.05689	-0.059996	Light-inducible protein CPRF2 [Triticum urartu]	CPRF2	F: protein dimerization activity; F: sequence-specific DNA binding; F: sequence-specific DNA binding transcription factor activity; C: nucleus
Unigene54458_All	14.01	63.75	20.48	141.3	160.8	49.99	13.5	4.99	38.82	0.14	2.68	5.74	1.84156	-0.777524	-3.52063	Transcription factor bHLH35 [Aegilops tauschii]	BHLH35	F: DNA binding; C: nucleus; P: regulation of transcription, DNA-dependent; P: transcription, DNA-dependent
Unigene34482_All	0.6	1.94	0.78	0	0	0.2	0	0	0.58	0	0	0	-3.91561	-2.46815	-6.79008	NA	—	—
Unigene26047_All	1.51	1.89	5.99	1.04	0.72	0.56	0.23	0.38	0.32	0.13	0	0	-2.017	-3.33582	-5.96809	Disease resistance protein RPM1 [Aegilops tauschii]	RPM1	F: ATP binding; F: protein binding; C: endomembrane system; C: plasma membrane; P: apoptosis; P: plant-type hypersensitive response
CL3878.Contig4_All	4.36	6.61	13.82	3.15	4.73	4.34	1.15	2.32	4.49	0.38	0.24	1.15	-1.02051	-1.63892	-3.80794	PREDICTED: receptor-like protein kinase HSL1 [Brachypodium distachyon]	HSL1	F: protein serine/threonine kinase activityATP binding; C: cytoplasmic membrane-bounded vesicle; C: plasma membrane; P: protein phosphorylation
CL2362.Contig6_All	105.93	82.89	97.92	48.19	37.56	36.52	10.56	10.17	7.01	7.41	5.53	20.01	-1.22967	-3.3697	-3.12139	hypothetical protein TRIUR3_22405 [Triticum urartu]	—	—
CL7033.Contig9_All	17.43	44.24	16.25	12.13	22.7	12.67	4.42	1.87	24.06	0.2	1.52	2.49	-0.714066	-1.3603	-4.2101	Protein TIFY 3A [Aegilops tauschii]	TIFY3A	F: protein binding; C: nucleus; P: defense response; P: regulation of transcription, DNA-dependent; P: transcription, DNA-dependent
CL2489.Contig1_All	0.1	0.1	0.05	25.39	18.18	10.44	3.24	1.23	0.22	6.6	0.98	0.97	7.75515	4.22959	5.09592	MYB-related protein [Triticum aestivum]	RVE1	—
CL6681.Contig4_All	2.34	0.54	1.98	17.52	18.62	14.17	6.82	4	1.88	10.51	3.56	8.4	3.37182	1.3858	2.20897	predicted protein [Hordeum vulgare subsp. vulgare]	GP1	C: structural constituent of cell wall
CL2561.Contig13_All	1.84	1.59	1.57	12.14	15.57	11.14	10.63	9.64	7.65	2.01	1.31	3.63	2.95791	2.4813	0.475085	GDSL esterase/lipase At1g28600 [Hordeum vulgare subsp. vulgare]	At1g28600	F: hydrolase activity, acting on ester bonds; C: cell wall; C: extracellular region; P: lipid catabolic process
Unigene2010_All	0.47	0	0	0	0	0	0.32	0.04	0.14	2.66	16.72	5.25	-4.02975	0.0291463	5.65149	Formin-like protein 14 [Volvox carteri f. nagariensis]	FH14	F: actin filament binding; F: microtubule binding; F: phosphoprotein phosphatase activity; C: phragmoplast; C: preprophase band; C: spindle; P: actin cytoskeleton organization; P: microsporogenesis
Unigene18471_All	0.17	0.52	22.31	0.15	4.12	8.5	0.06	2.7	1.15	0	0.14	0	-0.848875	-2.55639	-7.16742	hypothetical protein ZEAMMB73_794674 [Zea mays]	—	—
CL8456.Contig1_All	0.34	0.13	0.17	0.06	0.06	0.06	1.54	0.53	0.41	3.65	11.31	7.39	-1.83007	1.9542	5.12606	cellulose synthase-like protein H1 [Hordeum vulgare subsp. vulgare]	CSLH1	F: cellulose synthase (UDP-forming activity; C: Golgi membrane; C: integral to membrane; P: cellular cell wall organization; P: cellulose biosynthetic process
CL9205.Contig1_All	0	0	0	0.09	0	0	0	0	0.99	0.17	16.02	15.21	1.87447	5.07325	10.0316	hypothetical protein F775_08244 [Aegilops tauschii]	GP1	C: structural constituent of cell wall
CL3818.Contig2_All	3.09	0.8	7.85	0.53	0.53	1.5	0.42	0.31	0	0.09	0.08	0.71	-2.19722	-3.98776	-3.73779	NA	—	—
CL311.Contig5_All	1.17	1.14	0.91	3.77	3.83	4.37	10.26	8.03	7.83	4.72	2.31	2.73	1.89429	3.02002	1.59982	PREDICTED: ethanolamine-phosphate cytidylyltransferase isoform X1 [Cucumis melo]	PECT1	F: nucleotidyltransferase activity; C: cytoplasmic membrane-bounded vesicle; P: biosynthetic process
CL16481.Contig4_All	24.13	40.74	24.72	0.58	1.24	1.43	5.69	7.43	47	0.76	0.29	0.74	-4.78483	-0.575493	-5.64531	hypothetical protein F775_29921 [Aegilops tauschii]	—	—
CL14175.Contig4_All	4.12	0.67	0.78	10.8	0.61	0.81	0	0	0.11	0.8	4.7	4.94	1.1335	-5.42109	0.906372	Thiol protease SEN102 [Hordeum vulgare subsp. vulgare]	SEN102	F: cysteine-type peptidase activity; P: proteolysis
CL741.Contig8_All	2.33	2.04	1.06	32.79	18.72	12.62	5.61	1.83	2.12	8.8	1.75	1.51	3.56198	0.816058	1.15121	predicted protein [Hordeum vulgare subsp. vulgare]	—	C: mitochondrion;
Unigene52793_All	1.33	0.79	0.66	6.82	8.76	6.03	5.16	1.7	0.79	7.26	42.57	11.17	2.95854	1.46037	4.45565	predicted protein [Hordeum vulgare subsp. vulgare]	—	—
CL21197.Contig10_All	0.12	0.03	0	0.25	0.04	0.06	0.13	0.06	0.34	0.98	5.18	0.03	1.12928	1.72792	5.2738	Protein Mut11 [Aegilops tauschii]	Mut11	—
Unigene87842_All	0.24	0.95	1.69	0.25	0.12	0.36	0	0	0	0	0	0	-1.9801	-6.58496	-6.58496	NA	—	—
CL9246.Contig1_All	19.55	30.29	39.74	1.44	4.61	2.91	3.26	2.66	10.47	0.11	1.62	2.56	-3.32161	-2.45036	-4.38413	CBF1 protein [Aegilops biuncialis]	CBF1	F: DNA binding;F: sequence-specific DNA binding transcription factor activity; C: nucleus; P: regulation of transcription, DNA-templated
Unigene6945_All	50.52	56.61	107.37	32.72	18.06	12.18	8.9	7.66	11.44	4.76	1.35	4.36	-1.76847	-2.93748	-4.35664	Beta-glucosidase 5 [Triticum urartu]	BGLU5	F: beta-glucosidase activity F: ;cation binding; P: carbohydrate metabolic process
CL21563.Contig2_All	0.16	0	0	0	0	0	0.07	0	0.08	0	12.55	2.15	-2.58496	-0.169925	6.35266	hypothetical protein F775_00587 [Aegilops tauschii]	—	—
CL2432.Contig5_All	0.57	0.9	2.04	7.27	8.39	19.35	7.5	8.92	9.29	4.38	2.41	4.8	3.31822	2.87279	1.72334	Protein HVA22 [Hordeum vulgare subsp. vulgare]	HVA22	C: integral to membrane; C: response to stress
Unigene24367_All	0	0.67	5.75	3.26	4.51	2.24	7.5	8.66	0.29	0.11	0	0	0.638551	1.3552	-5.62824	predicted protein [Hordeum vulgare subsp. vulgare]	Ea1	C: integral to membrane
Unigene17578_All	8.63	10.64	36.12	2.52	1.53	1.05	2.52	3.71	10.83	1.35	1.65	6.59	-3.44106	-1.69901	-2.53002	F-box protein PP2-A13 [Aegilops tauschii]	PP2A13	P: response to wounding
Unigene16348_All	1.64	1.59	0	0	0	0	0	0	0.32	0	0.33	0	-6.75489	-3.25239	-3.21057	Putative disease resistance protein [Aegilops tauschii]	—	—
CL1735.Contig7_All	1.92	0.26	0.25	11.71	11.74	5.12	2.45	1.17	0.77	2.25	0.32	0.03	3.55547	0.853265	0.0975553	Light-inducible protein CPRF2 [Triticum urartu]	CPRF2	F: sequence-specific DNA binding; F: sequence-specific DNA binding; F: transcription factor activity; P: regulation of transcription, DNA-templated
Unigene100687_All	0	0	0	0	0	0	3.02	0	0	0.32	0	0	0	6.66297	3.5025	NA	—	—
CL18714.Contig16_All	7.5	13.19	12.6	0.56	2.87	3.32	1.74	1.63	8.38	0.15	0.62	2.01	-2.30213	-1.50243	-3.58193	Ethylene-responsive transcription factor [Hordeum vulgare subsp. vulgare]	ERF109	F: DNA binding; F: sequence-specific DNA binding transcription factor activity; C: nucleus; P: defense response to fungus; P: ethylene mediated signaling pathway; P: response to chitin
CL6160.Contig4_All	13.44	11.58	10.36	138.81	145.33	109.44	405.35	383.94	395.33	261.04	144.48	257.22	3.47565	5.06535	4.22744	Dehydrin COR410 [Triticum aestivum]	COR410	P: response to water; P: response to stress
Unigene36756_All	0.72	18.88	1.36	0	3.05	0	0.24	0	0	5.02	0.91	0.72	-2.77133	-6.33298	-1.65621	hypothetical protein F775_06221 [Aegilops tauschii]	—	—
CL19698.Contig1_All	12.93	6.8	6.86	173.02	124.47	74.9	32.68	26.63	14.45	39.53	47.01	28.24	3.80786	1.47195	2.10992	S-adenosylmethionine decarboxylase proenzyme [Triticum urartu]	SAMDC	F: adenosylmethionine decarboxylase activity; P: spermidine biosynthetic process; P: spermine biosynthetic process
Unigene17757_All	0.64	0.12	0.28	15.42	20.91	9.26	50.1	21.75	19.55	89.89	100.83	98.33	5.45406	6.45754	8.11859	predicted protein [Hordeum vulgare subsp. vulgare]	—	C: chloroplast membrane; C: integral to membrane
Unigene24650_All	0.84	1.14	0.58	1.01	0.68	9.65	3.57	23.66	17.2	0.78	3.34	12.23	2.1472	4.11732	2.67507	NA	—	—
CL5680.Contig3_All	16.09	13.4	33.57	9.69	4.65	3.2	2.59	2.12	1.59	1.22	0.12	1.45	-1.84608	-3.3233	-4.49839	hypothetical protein F775_06221 [Aegilops tauschii]	—	—
CL10108.Contig4_All	6.2	6.82	5.95	0.53	0.62	0.41	1.35	1.72	1.97	0.92	0.64	1.04	-3.6041	-1.91222	-2.86714	predicted protein [Hordeum vulgare subsp. vulgare]	—	F: binding; P: response to oxygen-containing compound; P: response to organic substance
CL19926.Contig2_All	2.91	0	0	0	0	0	0.11	0	0	1	18.92	2.7	-6.60979	-4.49432	2.94863	predicted protein [Arabidopsis lyrata subsp. lyrata]	—	—
CL2526.Contig1_All	0	0	0	0	0	0	0	0	0	1.06	4.54	0.22	0	0	7.59991	Formin-like protein 3 [Hordeum vulgare subsp. vulgare]	FH3	F: actin binding; C: integral to membrane; P: actin filament bundle assembly; P: actin nucleation; P: cytoplasmic transport; P: pollen tube growth
CL3470.Contig10_All	0	2.79	0	0	0	0	0.19	0	0	0.06	0.24	0	-6.54946	-3.74211	-3.18023	Formin-like protein 14 [Aegilops tauschii]	FH14	F: actin filament binding; F: microtubule binding; F: phosphoprotein phosphatase activity; C: phragmoplast; C: preprophase band; C: spindle; P: actin cytoskeleton organization; P: microsporogenesis
Unigene98157_All	0	0	0	0	0	0	0.24	0	0	6.35	11.38	0	0	3.11548	9.20783	methionine aminopeptiase [Hordeum vulgare]	—	F: aminopeptidase activity; F: metalloexopeptidase activity; C: nucleolus; C: plasma membrane; P: proteolysis; P: cellular process
CL2578.Contig5_All	8.1	14.48	53.14	5.99	7.01	2.68	0.95	0.78	2.44	0.09	0	0.18	-2.27175	-4.18256	-8.0791	hypothetical protein TRIUR3_03606 [Triticum urartu]	—	—
Unigene24111_All	3.36	7.73	4.05	0.87	0.21	0.1	1.96	1.72	1.29	0.2	0.03	1.25	-3.68151	-1.60705	-3.3547	hypothetical protein SORBIDRAFT_03g007350 [Sorghum bicolor]	—	—
CL7632.Contig7_All	4.86	8.71	6.42	0.16	0.05	0.41	1.02	3.09	1.84	0.49	0.67	0.94	-5.01087	-1.74832	-3.25082	Ethylene-responsive transcription factor 1 [Aegilops tauschii]	EREBP1	F: DNA binding; F: sequence-specific DNA binding transcription factor activity; C: nucleus; P: defense response
CL17704.Contig3_All	1.27	0	0	0	0.08	0	0.15	0	0.05	1.5	14.02	2.67	-3.6893	-2.61891	3.8177	Formin-like protein 14 [Hordeum vulgare subsp. vulgare]	FH14	F: metal ion transport; F: metal ion binding
CL20702.Contig3_All	1.48	1.31	2.98	0.69	0.16	0	0.15	0.55	0	0	0	0	-2.74616	-3.02268	-7.58747	Proline-rich receptor-like protein kinase 13 [Zea mays]	PERK13	F: ATP binding; F: protein serine/threonine kinase activity; C: integral to membrane; C: plasma membrane
Unigene28528_All	39.36	18.16	14.79	19.14	19.06	33	5.19	3.1	7.68	1.77	1.4	2.42	-0.0223179	-2.17883	-3.69327	plasma membrane intrinsic protein PIP2-2 [Hordeum vulgare]	PIP2-2	F: transporter activity; C: integral to membrane; C: plasma membrane; P: transmembrane transport; P: water transport
CL1320.Contig9_All	1.96	0	0.49	9.99	3.9	1.41	2.02	1.91	20.9	4.04	0.11	0.61	2.6368	3.33535	0.952303	O-methyltransferase ZRP4 [Hordeum vulgare subsp. vulgare]	ZRP4	F: O-methyltransferase activity; F: protein dimerization activity; P: methylation
Unigene37399_All	0.12	0	0	0	0	0	2.01	0	0	0	5.81	0.95	-2.22239	3.85798	5.59566	NA	—	—
CL21454.Contig7_All	2.59	2.74	4.17	2.17	4.76	3.03	0.09	0.24	2.75	0.02	0	0.27	0.0682182	-1.625	-4.98489	gag-pol polyprotein [Hordeum vulgare]	—	—
CL10375.Contig5_All	20.58	32.04	24.74	1.71	4.51	5.78	7.73	6.37	31.67	1.46	1.01	3.66	-2.68855	-0.757186	-3.65763	Leucine-rich repeat extensin-like protein 5 [Hordeum vulgare subsp. vulgare]	LRX5	C: cell wall; C: extracellular region; C: plasmodesma; P: cellular cell wall organization
Unigene75700_All	0	0	0	0	0	0	0	0	0	0	3.89	0.14	0	0	7.07325	NA	—	—
Unigene26017_All	1.5	3.65	4.82	0.96	1.21	1.68	0	0.55	0.47	0	0.34	0	-1.37274	-3.27495	-4.79152	Alpha-aminoadipic semialdehyde synthase [Aegilops tauschii]	LKR/SDH	F: binding; F: saccharopine dehydrogenase (NAD+, L-glutamate-forming activity; F: saccharopine dehydrogenase (NADP+, L-lysine-forming activity; C: cytosol; P: L-lysine catabolic process
CL20789.Contig9_All	0	0	0.2	3.76	7.75	8.97	2.31	1.59	0.97	0.45	0.15	0.53	6.54057	4.46835	2.36075	Ankyrin repeat-containing protein At5g02620 [Hordeum vulgare subsp. vulgare]	At5g02620	C: endoplasmic reticulum; C: integral to membrane; C: plasma membrane
[truncated: 3,510 more rows]

## Sheet: GN
Gene ID	GN1-0h_FPKM	GN2-0h_FPKM	GN3-0h_FPKM	GN1-3h_FPKM	GN2-3h_FPKM	GN3-3h_FPKM	GN1-24h_FPKM	GN2-24h_FPKM	GN3-24h_FPKM	GN1-5d_FPKM	GN2-5d_FPKM	GN3-5d_FPKM	log2 foldchange (3 h/0 h)	log2 foldchange (24 h/0 h)	log2 foldchange (5 d/0 h)	Description	Gene name	GO annotation
[truncated: 4,323 more rows]
[truncated: 2 more columns]
