# Supplementary material for: De novo transcriptome sequencing and gene expression profiling of Elymus nutans under cold stress
Source: BMC Genomics. 2016 Nov 4;17:870. doi: 10.1186/s12864-016-3222-0 (PMC5097361; doi:10.1186/s12864-016-3222-0)
Supplement: Additional file 9: Table S4. — Annotation of 4074 DEGs between DX and GN in response to cold stress. (XLSX 1516 kb) [file 12864_2016_3222_MOESM9_ESM.xlsx]

## Sheet: Table S4
Table S4. Annotation of 4074 DEGs between DX and GN in response to cold stress
Gene ID	log2 foldchange (DX-3h-vs-DX-0h)	P-value	Gene ID	log2 foldchange (DX-24h-vs-DX-0h)	P-value	Gene ID	log2 foldchange (DX-5d-vs-DX-0h)	P-value	Gene ID	log2 foldchange (GN-3h-vs-GN-0h)	P-value	Gene ID	log2 foldchange (GN-24h-vs-GN-0h)	P-value	Gene ID	log2 foldchange (GN-5d-vs-GN-0h)	P-value	Description	Gene name	GO annotation
CL1128.Contig4_All	-2.83837	0.818562	CL1128.Contig8_All	-0.179129	0.287174	CL1128.Contig7_All	-3.35311	0.805827	CL5562.Contig2_All	-2.65085	0.806705	CL5562.Contig2_All	-0.426342	0.434153	CL5562.Contig2_All	-1.54718	0.726341	hypothetical protein F775_07139 [Aegilops tauschii]	—	C: plasma membrane
CL20807.Contig7_All	0.753839	0.287614	CL20807.Contig7_All	1.54674	0.442229	CL20807.Contig7_All	1.37197	0.378348	CL12919.Contig13_All	4.54844	0.850083	CL12919.Contig12_All	6.62272	0.946264	CL12919.Contig12_All	5.6517	0.860126	Probable glutathione S-transferase GSTU6 [Hordeum vulgare subsp. vulgare]	GSTU6	F: glutathione transferase activity; P: response to stress
CL11376.Contig1_All	1.57016	0.718267	CL11376.Contig1_All	1.2498	0.659673	CL11376.Contig1_All	1.09375	0.59465	Unigene32897_All	1.25939	0.688007	Unigene32897_All	3.11688	0.825287	Unigene32897_All	1.73015	0.749905	PREDICTED: probable serine/threonine-protein kinase At1g01540 [Brachypodium distachyon]	At1g01540	F: ATP binding); F: protein serine/threonine kinase activity; C: integral to membrane; C: plasma membrane; P: protein autophosphorylation
CL6679.Contig1_All	-3.06413	0.709517	CL6679.Contig1_All	-3.9386	0.735654	CL6679.Contig1_All	-5.26053	0.804523	Unigene36791_All	-1.3604	0.347126	Unigene36791_All	0.496234	0.266762	Unigene36791_All	0.211504	0.203946	hypothetical protein TRIUR3_21217 [Triticum urartu]	—	—
Unigene63152_All	-8.5597	0.957209	Unigene63152_All	-8.5597	0.955563	Unigene63152_All	-8.5597	0.951406	CL19169.Contig3_All	1.37851	0.578254	CL19169.Contig3_All	-1.87127	0.456666	CL19169.Contig3_All	1.1592	0.512968	Formin-like protein 3 [Triticum urartu]	FH3	F: actin binding; F: phosphoprotein phosphatase activity; P: actin cytoskeleton organization
CL19698.Contig2_All	3.67788	0.82704	CL19698.Contig2_All	1.86174	0.696148	CL19698.Contig2_All	4.59252	0.862647	CL3545.Contig1_All	1.13839	0.679155	CL3545.Contig1_All	0.810799	0.586504	CL3545.Contig1_All	1.88813	0.767726	S-adenosylmethionine decarboxylase proenzyme [Triticum urartu]	SAMDC	F: adenosylmethionine decarboxylase activity; P: spermidine biosynthetic process; P: spermine biosynthetic process
CL1414.Contig3_All	0.830601	0.54439	CL1414.Contig3_All	1.98148	0.751503	CL1414.Contig3_All	1.15725	0.600511	CL2153.Contig4_All	0.781032	0.553374	CL2153.Contig4_All	3.17506	0.826413	CL2153.Contig4_All	2.28784	0.787205	Cryptochrome-2 [Hordeum vulgare subsp. vulgare]	CRY2	F: DNA photolyase activity; P: DNA repair
CL7015.Contig5_All	-6.55459	0.806133	CL7015.Contig21_All	-0.0485439	0.213117	CL7015.Contig21_All	-1.07624	0.446633	Unigene16579_All	0.911463	0.365668	Unigene16579_All	0.573467	0.276096	Unigene16579_All	1.25154	0.446264	Cysteine-rich receptor-like protein kinase 8 [Setaria italica]	CRK8	F: ATP binding; F: protein serine/threonine kinase activity; F: receptor activity; C: integral to membrane
CL2660.Contig5_All	2.1375	0.418658	CL2660.Contig5_All	3.09761	0.589795	CL2660.Contig5_All	5.58976	0.894119	Unigene21361_All	1.0217	0.368582	Unigene21361_All	2.9386	0.721257	Unigene21361_All	3.41709	0.761988	ABC transporter C family member 10 [Hordeum vulgare subsp. vulgare]	ABCC10	F: ATP binding; F: xenobiotic-transporting ATPase activity; C: integral to membrane; C: vacuolar membrane
Unigene96608_All	6.96578	0.857381	Unigene96608_All	7.8392	0.92528	Unigene96608_All	9.96723	0.982979	CL8365.Contig2_All	-1.00336	0.646373	CL8365.Contig2_All	-3.92835	0.844853	CL8365.Contig2_All	-3.57061	0.829119	Dehydrin DHN4 [Hordeum vulgare subsp. vulgare]	DHN4	P: response to stress; P: response to water
Unigene22613_All	1.64182	0.735678	Unigene22613_All	2.49524	0.792557	Unigene22613_All	3.37587	0.811246	CL12935.Contig4_All	-0.133705	0.2583	CL12935.Contig4_All	-0.22602	0.31024	CL12935.Contig4_All	0.154446	0.263508	Formin-like protein 18 [Aegilops tauschii]	FH18	C: integral to membrane; F: actin binding; P: actin cytoskeleton organization
CL8626.Contig1_All	0.0349804	0.213825	CL8626.Contig1_All	-0.548823	0.479684	CL8626.Contig1_All	-0.349155	0.359293	Unigene36823_All	1.37823	0.692231	Unigene36823_All	1.62824	0.733062	Unigene36824_All	2.70852	0.806265	Ureide permease 2 [Triticum urartu]	UPS2	F:allantoin uptake transmembrane transporter activity; F: uracil:cation symporter activity; F: xanthine transmembrane transporter activity; C: plasma membrane; C: chloroplast; P:xanthine transport; P: allantoin transport;P: uracil transport
Unigene25728_All	0	0.19305	Unigene25728_All	1	0.210749	Unigene25728_All	7.10504	0.859517	Unigene3174_All	1	0.190315	Unigene3174_All	3.62449	0.278535	Unigene3174_All	6.75489	0.837249	hypothetical protein OsJ_03717 [Oryza sativa Japonica Group]	—	—
Unigene10996_All	-5	0.580623	Unigene10996_All	-2.91254	0.482885	Unigene10996_All	-2.60768	0.446152	Unigene80535_All	6.39803	0.80237	Unigene12057_All	3.92306	0.806176	Unigene13899_All	0.31034	0.186295	PREDICTED: putative disease resistance protein At1g50180 [Brachypodium distachyon]	At1g50180	—
Unigene55195_All	0.902703	0.253545	Unigene55195_All	2.19068	0.417232	Unigene55195_All	2.54253	0.449505	Unigene68987_All	1.58496	0.198584	Unigene68987_All	2	0.199295	Unigene68987_All	6.67243	0.826159	(+)-delta-cadinene synthase isozyme C2 [Aegilops tauschii]	ZSS1	C: nucleus; C: endoplasmic reticulum; C: plant-type vacuole membrane; P: response to UV-B; P: response to oxidative stress; P: Sesquiterpenoid and triterpenoid biosynthesis
Unigene3744_All	0	0.19305	Unigene3744_All	0	0.191464	Unigene3744_All	1.47805	0.247014	Unigene20492_All	2.94393	0.810326	Unigene20492_All	2.82238	0.808985	CL19748.Contig14_All	-3.96963	0.31583	Naringenin,2-oxoglutarate 3-dioxygenase [Aegilops tauschii]	FHT	F: naringenin 3-dioxygenase activity; F:oxidoreductase activity, acting on paired donors, with incorporation or reduction of molecular oxygen, 2-oxoglutarate as one donor, and incorporation of one atom each of oxygen into both donors; P: flavonoid biosynthetic process; P:oxidation-reduction process
CL12757.Contig5_All	-3.70044	0.314161	CL12757.Contig5_All	0.206451	0.217384	CL12757.Contig5_All	4.90071	0.846926	CL2216.Contig5_All	0.296592	0.34223	CL2216.Contig5_All	0.178272	0.270649	CL2216.Contig5_All	0.144589	0.246842	hypothetical protein TRIUR3_09455 [Aegilops tauschii]	—	C: mitochondrial respiratory chain complex I
Unigene7100_All	-5.1565	0.562043	Unigene92894_All	6.9386	0.85706	CL1096.Contig4_All	9.03342	0.965688	Unigene16219_All	-0.664397	0.425962	Unigene16219_All	3.22644	0.820454	Unigene16219_All	2.79355	0.800178	Hsp70-Hsp90 organizing protein [Hordeum vulgare subsp. vulgare]	HOP	P: response to stimulus
Unigene52526_All	2.8314	0.466911	Unigene52526_All	1.40439	0.273136	CL16170.Contig2_All	4.59726	0.840546	Unigene37972_All	5.55459	0.755477	Unigene37972_All	2.67807	0.250715	Unigene37972_All	4.23266	0.444498	predicted protein [Hordeum vulgare subsp. vulgare]	—	—
CL4332.Contig18_All	3.70361	0.728926	CL4332.Contig8_All	7.54946	0.907956	CL4332.Contig8_All	7	0.847847	CL1500.Contig9_All	1.62678	0.515438	CL1500.Contig9_All	4.36786	0.834742	CL1500.Contig9_All	3.63193	0.780685	Glutamate receptor 2.8 [Aegilops tauschii]	GLR2.8	F: calcium channel activity; F: extracellular-glutamate-gated ion channel activity; F: ionotropic glutamate receptor activity; F: calcium-mediated signaling;C: integral to membrane; C: outer membrane-bounded periplasmic space; C: plasma membrane; P: cellular response to amino acid stimulus
CL8319.Contig4_All	-1.52881	0.675746	CL8319.Contig4_All	-0.993034	0.569467	CL8319.Contig3_All	-3.48706	0.814027	CL9139.Contig10_All	-0.561044	0.423781	CL9139.Contig10_All	-0.253419	0.289759	CL9139.Contig10_All	0.767339	0.521815	predicted protein [Hordeum vulgare subsp. vulgare]	—	—
CL15961.Contig7_All	2.97534	0.812048	CL15961.Contig7_All	0.522206	0.411379	CL15961.Contig12_All	4.80106	0.8362	Unigene4405_All	0.130061	0.252937	Unigene4405_All	-0.398498	0.385289	Unigene4405_All	0.20577	0.289595	Zinc finger protein CONSTANS-LIKE 4 [Aegilops tauschii]	COL4	F: zinc ion binding; C: nucleus; P: regulation of transcription, DNA-dependent
Unigene92229_All	0	0.19305	Unigene92229_All	3.58496	0.308194	Unigene92229_All	5.5025	0.603349	Unigene29641_All	3.30079	0.742793	Unigene29641_All	3.46657	0.755089	Unigene29641_All	5.96515	0.949039	Phytosulfokine receptor 2 [Aegilops tauschii]	PSKR2	F: ATP binding; F: peptide receptor activity; F: protein serine/threonine kinase activity; C: chloroplast; C: integral to membrane; C: plasma membrane; P: response to wounding
Unigene50385_All	0.462504	0.407696	Unigene50385_All	0.311944	0.339039	CL1079.Contig6_All	5.75221	0.896455	CL7917.Contig5_All	0.76956	0.536263	CL7917.Contig5_All	0.198652	0.274779	CL7917.Contig5_All	-0.193969	0.264366	unnamed protein product [Triticum aestivum]	—	—
CL15683.Contig1_All	0.726982	0.293792	CL15683.Contig1_All	4.63887	0.853663	CL15683.Contig1_All	6.16993	0.956612	Unigene40327_All	-0.137504	0.21628	Unigene40327_All	0.377918	0.285935	Unigene40327_All	2.93994	0.787334	Cytochrome P450 86B1 [Aegilops tauschii]	CYP86B1	F: electron carrier activity; F: heme binding; F: monooxygenase activity; F: oxidoreductase activity, acting on paired donors, with incorporation or reduction of molecular oxygen; C: endoplasmic reticulum membrane; C: integral to membrane; P: cellular cell wall organization; P: suberin biosynthetic process; P: very long-chain fatty acid biosynthetic process
CL11359.Contig4_All	-5.51728	0.8342	CL11359.Contig3_All	-0.188501	0.276883	CL11359.Contig3_All	0.316107	0.308911	CL740.Contig4_All	0.397592	0.351634	CL740.Contig4_All	0.717413	0.475373	CL740.Contig4_All	0.971986	0.554759	Formin-like protein 3 [Hordeum vulgare subsp. vulgare]	FH3	F: actin binding; F: phosphoprotein phosphatase activity; P: actin cytoskeleton organization
Unigene42243_All	-1.40646	0.6994	Unigene42243_All	0.0790716	0.243952	Unigene42243_All	-0.501997	0.413611	CL2807.Contig5_All	0.863183	0.46512	CL2807.Contig10_All	-6.4865	0.802767	CL2807.Contig5_All	1.02385	0.516088	FBD-associated F-box protein At1g61320 [Triticum urartu]	At1g61320	—
Unigene7486_All	1.69907	0.552283	Unigene7486_All	3.27486	0.759263	Unigene7486_All	4.0621	0.798313	CL1131.Contig6_All	1.82823	0.498855	CL1131.Contig6_All	5.62787	0.931947	CL1131.Contig6_All	4.56271	0.835235	Protein NRT1/ PTR FAMILY 7.3 [Aegilops tauschii]	NPF7.3	F: transporter activity; C: membrane; P: transport; P: nitrate assimilation
CL824.Contig12_All	-0.750291	0.564158	CL824.Contig13_All	-3.96099	0.847585	CL824.Contig10_All	-3.35875	0.81159	CL1975.Contig18_All	2.71882	0.803797	CL1975.Contig18_All	3.81645	0.841519	CL1975.Contig18_All	5.6597	0.943036	Peroxidase 70 [Hordeum vulgare subsp. vulgare]	PER70	F: metal ion binding; F: heme binding; F: peroxidase activity; P: hydrogen peroxide catabolic process; P: response to oxidative stress; P: oxidation-reduction process
CL5324.Contig3_All	2.45605	0.803714	CL5324.Contig2_All	0.986242	0.619398	CL5324.Contig2_All	1.26945	0.653541	CL445.Contig7_All	2.78503	0.811417	CL445.Contig9_All	3.1178	0.820612	CL445.Contig9_All	2.9606	0.811468	UDP-glycosyltransferase 73C1 [Triticum aestivum]	UGT73C1	F: cis-zeatin O-beta-D-glucosyltransferase activity; F: trans-zeatin O-beta-D-glucosyltransferase activity; P: response to toxin; P: response to UV-B
CL2459.Contig3_All	0.237416	0.295238	CL2459.Contig3_All	-1.77052	0.633945	CL2459.Contig3_All	-2.61005	0.662837	CL10394.Contig3_All	0.783228	0.514625	CL10394.Contig3_All	-5.48015	0.84473	CL10394.Contig3_All	-5.48015	0.840042	36.4 kDa proline-rich protein [Hordeum vulgare subsp. vulgare]	TPRP-F1	P: lipid transport
Unigene47657_All	-1.10286	0.608016	Unigene47657_All	-2.7318	0.752246	Unigene47657_All	-5.33752	0.86922	Unigene34307_All	-0.76833	0.423632	Unigene34307_All	-2.21004	0.620069	Unigene34307_All	-1.5482	0.552814	predicted protein [Hordeum vulgare subsp. vulgare]	—	—
Unigene35152_All	5.09849	0.864431	Unigene35147_All	3.7864	0.825082	Unigene35154_All	3.45732	0.811509	Unigene15222_All	-1.37904	0.701789	Unigene15222_All	-3.93348	0.83683	Unigene27315_All	-3.29203	0.815561	Protein GOS9 [Hordeum vulgare]	—	F: mannose binding; C: apoplast
Unigene26350_All	-0.350168	0.356578	Unigene26350_All	-0.825148	0.518983	Unigene26350_All	-1.03497	0.545244	Unigene14514_All	2.03395	0.508497	CL6071.Contig2_All	-4.33739	0.848419	Unigene14514_All	0.251539	0.192648	Cytochrome P450 86A2 [Aegilops tauschii]	—	—
Unigene11583_All	-0.0804187	0.23711	Unigene11583_All	-0.742771	0.492282	Unigene11583_All	-0.418518	0.350012	Unigene12498_All	-0.44119	0.334975	Unigene12498_All	0.991335	0.54519	Unigene4448_All	4.87076	0.815991	Primary amine oxidase [Triticum urartu]	At1g62810	F: primary amine oxidase activity; F: copper ion binding; F: quinone binding; C: peroxisome; P: oxidation-reduction process; P: amine metabolic process
CL19429.Contig2_All	1.79874	0.479183	CL19429.Contig2_All	-1	0.264176	CL562.Contig2_All	-7.75933	0.912677	Unigene63008_All	0	0.173498	Unigene63008_All	5.11548	0.546276	Unigene63008_All	0	0.159664	PREDICTED: histidine-containing phosphotransfer protein 4-like [Brachypodium distachyon]	AHP4	F: histidine phosphotransfer kinase activity; C: nucleus; C: cytoplasm; P: regulation of cytokinin-activated signaling pathway; P: phosphorelay signal transduction system
CL16524.Contig6_All	-0.823249	0.590397	CL16524.Contig6_All	-0.923403	0.606072	CL16524.Contig6_All	-1.863	0.738222	Unigene29537_All	-0.35599	0.367566	Unigene29537_All	0.970854	0.604132	Unigene21236_All	3.40649	0.824681	hypothetical protein F775_28022 [Aegilops tauschii]	—	—
CL12554.Contig2_All	-1.09434	0.659748	CL12554.Contig2_All	1.09159	0.65711	CL12554.Contig2_All	-0.546964	0.440228	CL3622.Contig1_All	0.712062	0.524503	CL3622.Contig1_All	2.84882	0.815921	CL3622.Contig1_All	1.91263	0.757606	Putative calcium-binding protein CML25/26 [Aegilops tauschii]	CML25	F: calcium ion binding
CL3412.Contig1_All	1.03562	0.308113	CL3412.Contig1_All	-0.862496	0.247255	CL3412.Contig1_All	1.32193	0.335857	CL14519.Contig1_All	-2.26246	0.694268	CL14519.Contig1_All	-4.87543	0.806927	CL14519.Contig1_All	-1.71497	0.643147	predicted protein [Hordeum vulgare subsp. vulgare]	—	—
CL1470.Contig3_All	-0.939765	0.561339	CL1470.Contig3_All	-0.454721	0.402575	CL1470.Contig13_All	-4.60486	0.812054	Unigene82307_All	-3.32193	0.267621	Unigene82307_All	1.53605	0.335448	Unigene82307_All	0.95109	0.240801	Thylakoid lumenal 17.9 kDa protein, chloroplastic [Hordeum vulgare subsp. vulgare]	At4g24930	C: chloroplast thylakoid lumen
Unigene97132_All	4.82443	0.482102	Unigene97132_All	0	0.191464	Unigene97132_All	4.24793	0.366147	CL17009.Contig2_All	2.46428	0.5041	CL17009.Contig2_All	2.24511	0.449463	CL17009.Contig1_All	5.77327	0.886038	predicted protein [Hordeum vulgare subsp. vulgare]	—	P: cell wall macromolecule catabolic process
CL8122.Contig1_All	0.334684	0.340807	CL8122.Contig3_All	6.65821	0.824554	CL8122.Contig3_All	7.81805	0.916335	Unigene20202_All	0.0412227	0.184346	Unigene20202_All	-1.61667	0.4237	Unigene20202_All	-1.40808	0.398507	Protein YLS3 [Hordeum vulgare subsp. vulgare]	YLS3	C: cytoplasmic membrane-bounded vesicle
CL20868.Contig2_All	2.46727	0.804618	CL20868.Contig3_All	0.318288	0.372424	CL20868.Contig3_All	0.32314	0.342223	CL1469.Contig2_All	1.72396	0.757346	CL1469.Contig2_All	0.226273	0.324804	CL1469.Contig2_All	0.52656	0.482307	Salt tolerance protein [Hordeum vulgare subsp. vulgare]	STO	F: zinc ion binding; C: intracellular; P: photomorphogenesis; P: response to karrikin; P: response to salt stress
CL7439.Contig11_All	2.26508	0.664113	CL7439.Contig11_All	2.58496	0.70346	CL7439.Contig11_All	2.27866	0.632746	CL10452.Contig7_All	0.98457	0.304794	CL10452.Contig2_All	4.55371	0.820726	CL10452.Contig6_All	5.51833	0.853886	Glucan endo-1,3-beta-glucosidase 4 [Hordeum vulgare subsp. vulgare]	At3g13560	F: cation binding; F: glucan endo-1,3-beta-D-glucosidase activity; C: anchored to plasma membrane; P: carbohydrate metabolic process; P: defense response
Unigene30053_All	-0.599038	0.284601	Unigene30053_All	-0.346651	0.249377	Unigene30053_All	0.0414199	0.188356	CL19916.Contig4_All	-0.639282	0.422759	Unigene55057_All	6.67243	0.829341	CL19916.Contig4_All	-0.117978	0.216379	Putative protein ypgQ [Aegilops tauschii]	ypgQ	F: metal ion binding; F: phosphoric diester hydrolase activity; P: metabolic process
CL16211.Contig1_All	0.432869	0.438138	CL16211.Contig1_All	0.892252	0.597756	CL16211.Contig1_All	1.22888	0.651699	Unigene21405_All	2.82526	0.784581	Unigene21405_All	4.47547	0.863925	Unigene21405_All	4.43486	0.855357	RecName: Full=Triosephosphate isomerase, cytosolic; Short=TIM; Short=Triose-phosphate isomerase [Hordeum vulgare]	—	F: triose-phosphate isomerase activity; P: glycolytic process
CL2232.Contig6_All	-1.53051	0.584652	CL2232.Contig6_All	-1.56294	0.5876	CL2232.Contig8_All	-7.39232	0.885716	CL16732.Contig5_All	-0.835146	0.460746	CL16732.Contig5_All	-1.24793	0.546691	CL16732.Contig5_All	-1.06206	0.513637	SNF1-related protein kinase catalytic subunit alpha KIN10 [Hordeum vulgare subsp. vulgare]	KIN10	F: ATP binding; F: protein binding; F: protein serine/threonine kinase activity; C: nuclear ubiquitin ligase complex; P: abscisic acid mediated signaling pathway P: ;carbohydrate metabolic process; P: detection of nutrient; P: developmental process involved in reproduction; P: fatty acid biosynthetic process; P: nitrate assimilation; P: organ senescence; P: primary root development; P: response t…
CL14732.Contig1_All	2.34577	0.332165	CL14732.Contig1_All	3.9386	0.589452	CL14732.Contig1_All	5.2384	0.801569	Unigene42693_All	3.36923	0.267621	Unigene42693_All	5.16993	0.557455	Unigene42693_All	6.18322	0.747922	UDP-glycosyltransferase 90A2 [Hordeum vulgare subsp. vulgare]	UGT90A2	F: transferase activity, transferring hexosyl groups; P: metabolic process
Unigene51710_All	1.87771	0.71636	Unigene51710_All	1.60856	0.672914	Unigene96614_All	8.03892	0.928631	CL4068.Contig5_All	0.524716	0.482222	CL4068.Contig5_All	1.60039	0.747483	CL4068.Contig5_All	1.02294	0.650487	Proline-rich receptor-like protein kinase PERK2 [Aegilops tauschii]	PERK2	F: nucleotide binding; F: nucleoside-triphosphatase activity; C: endoplasmic reticulum; P: intracellular protein transport
CL19880.Contig2_All	0.732332	0.558903	CL19880.Contig2_All	0.734197	0.550705	CL19880.Contig2_All	-0.567659	0.452884	Unigene30062_All	0.899598	0.606571	Unigene30062_All	2.76531	0.817018	Unigene30062_All	1.55309	0.73024	RecName: Full=Glucan endo-1,3-beta-glucosidase [Triticum aestivum]	At1g64760	F: glucan endo-1,3-beta-D-glucosidase activity; C: cell wall; C: cytoplasmic membrane-bounded vesicle; P: defense response; P: carbohydrate metabolic process
CL12857.Contig2_All	-2.44718	0.747935	CL12857.Contig2_All	-3.76492	0.786309	CL12857.Contig2_All	-7.28848	0.936068	CL2725.Contig2_All	-0.854005	0.463984	CL2725.Contig2_All	-1.73073	0.615758	CL2725.Contig3_All	-3.9386	0.800346	Formin-like protein 6 [Hordeum vulgare subsp. vulgare]	FH6	F: actin binding; F: phosphoprotein phosphatase activity; P: actin cytoskeleton organization
CL1744.Contig5_All	0.0861566	0.209372	CL1744.Contig5_All	1.03291	0.372287	CL1744.Contig1_All	6.83289	0.828274	CL7746.Contig1_All	-0.615659	0.268194	CL7746.Contig1_All	2.80301	0.741716	CL7746.Contig1_All	2.85431	0.744438	BTB/POZ and TAZ domain-containing protein 3 [Aegilops tauschii]	BT3	F: histone acetyltransferase activity; F: zinc ion binding; F: transcription cofactor activity; F: calmodulin binding; C: nucleus; P: response to cold; P: response to ethylene stimulus; P: response to hydrogen peroxide; P : response to salicylic acid stimulus; P: response to salt stress; P: regulation of transcription, DNA-templated; P: histone acetylation
Unigene11935_All	4.88264	0.809139	Unigene11935_All	5.18543	0.856453	Unigene20010_All	2.62449	0.353324	Unigene15785_All	0	0.173498	Unigene15785_All	-2.58496	0.216318	Unigene15785_All	1.32193	0.242829	hypothetical protein F775_06570 [Aegilops tauschii]	—	—
Unigene67570_All	-3.32193	0.282435	Unigene67570_All	-3.32193	0.285811	Unigene67570_All	0.0473057	0.178105	CL18360.Contig1_All	-6.61961	0.834295	CL18360.Contig5_All	-1.02378	0.573653	CL18360.Contig5_All	-1.94978	0.699015	hypothetical protein TRIUR3_13634 [Triticum urartu]	—	—
CL10514.Contig1_All	6.59495	0.812203	CL10514.Contig2_All	0	0.191464	CL10514.Contig2_All	4.32193	0.377809	Unigene32522_All	0.143453	0.22324	Unigene32522_All	0.457045	0.324219	Unigene32522_All	-0.10188	0.197537	LRR receptor-like serine/threonine-protein kinase FLS2 [Triticum urartu]	FLS2	F: ATP binding; F: protein serine/threonine kinase activity; F: protein tyrosine kinase activity; F: receptor activity; C: integral to membrane
Unigene14532_All	-1.12867	0.650548	Unigene14532_All	-1.17398	0.647614	Unigene14532_All	0.0747038	0.219511	CL12150.Contig3_All	3.42824	0.747891	Unigene54014_All	-2.92294	0.802211	CL12150.Contig3_All	2.79518	0.665424	Protein WIR1A [Triticum urartu]	WIR1A	C: integral to membrane
CL6289.Contig4_All	2.56631	0.806442	Unigene15440_All	1.46503	0.707385	Unigene15440_All	1.57892	0.699679	CL2800.Contig3_All	1.16922	0.681537	CL2800.Contig3_All	-1.57752	0.737567	CL2800.Contig3_All	-0.842954	0.584912	Vegetative cell wall protein gp1 [Hordeum vulgare subsp. vulgare]	GP1	C: structural constituent of cell wall
CL10305.Contig2_All	-3.60998	0.790278	CL10305.Contig2_All	-3.82054	0.792381	CL10305.Contig2_All	-6.6279	0.927197	Unigene17799_All	0.333956	0.287149	Unigene17799_All	-0.201298	0.226831	Unigene17799_All	0.715332	0.411579	predicted protein [Hordeum vulgare subsp. vulgare]	—	—
CL1567.Contig7_All	7.06967	0.867861	CL1567.Contig7_All	6.62936	0.820841	CL1567.Contig7_All	3.80735	0.309627	CL13161.Contig2_All	-1.49957	0.339877	CL13161.Contig2_All	-4.77259	0.457361	CL13161.Contig2_All	-1.45066	0.312232	hypothetical protein F775_22840 [Aegilops tauschii]	—	—
CL1391.Contig8_All	0.104935	0.257543	CL1391.Contig8_All	0.525024	0.471453	CL1391.Contig7_All	4.63625	0.860466	CL11216.Contig1_All	-0.3748	0.378405	CL11216.Contig1_All	0.328906	0.359752	CL11216.Contig1_All	0.296346	0.341682	V-type proton ATPase subunit D [Aegilops tauschii]	VHA-D	F: ubiquitin protein ligase binding; F: ATPase activity, coupled to transmembrane movement of substances; C: cullin-RING ubiquitin ligase complex; C: vacuolar membrane; C: plasma membrane; C: plant-type vacuole; P: positive regulation of flower development; P: ubiquitin-dependent protein catabolic process; P: endosperm development; P: embryo development ending in seed dormancy; P: response to red…
Unigene32971_All	-3.05889	0.262642	Unigene32971_All	-0.120294	0.209428	Unigene32971_All	5.15381	0.859297	Unigene55763_All	-1.89308	0.351353	Unigene55763_All	-2.70044	0.365567	Unigene55763_All	0.23816	0.204738	predicted protein [Hordeum vulgare subsp. vulgare]	—	—
CL800.Contig5_All	0.86007	0.394035	CL800.Contig5_All	3.79605	0.811076	CL800.Contig5_All	4.60602	0.853106	Unigene54123_All	-1.41923	0.385512	Unigene54123_All	1.73194	0.614224	Unigene54123_All	2.03409	0.665668	Lysine histidine transporter 1 [Aegilops tauschii]	LHT1	F: amino acid transmembrane transporter activity; F: symporter activity; C: integral to membrane; C: plasma membrane; P: amino acid import; P: response to karrikin
Unigene6081_All	2.80633	0.816988	Unigene6081_All	0.886749	0.58291	Unigene6081_All	-0.442968	0.382612	CL1007.Contig10_All	3.94279	0.827746	CL1007.Contig3_All	0.478972	0.404576	CL1007.Contig3_All	0.300124	0.317137	Probable choline kinase 2 [Hordeum vulgare subsp. vulgare]	At1g74320	F: choline kinase activity; P: choline metabilism
CL2154.Contig9_All	-2.14419	0.645882	CL2154.Contig9_All	-0.70276	0.425265	Unigene54495_All	4.72855	0.831557	CL4397.Contig2_All	-0.779401	0.390649	CL4397.Contig2_All	-0.419225	0.291638	CL4397.Contig2_All	1.89091	0.705942	hypothetical protein F775_24286 [Aegilops tauschii]	—	—
CL12489.Contig4_All	1.5009	0.545307	CL12489.Contig4_All	5.10971	0.917173	CL12489.Contig4_All	4.75186	0.866148	CL162.Contig2_All	4.29768	0.387298	CL162.Contig2_All	6.79874	0.844723	CL162.Contig2_All	6.5597	0.808283	Probable peroxygenase 3 [Aegilops tauschii]	PXG3	—
Unigene101120_All	-5.08746	0.547018	Unigene101120_All	-0.944505	0.320169	Unigene101120_All	-0.944505	0.297554	CL541.Contig6_All	0	0.173498	CL541.Contig6_All	0	0.165308	CL541.Contig6_All	7.03342	0.870508	Vegetative cell wall protein gp1 [Volvox carteri f. nagariensis]	GP1	C: structural constituent of cell wall
Unigene35490_All	-2.73198	0.456512	Unigene35490_All	-3.45725	0.834136	Unigene35490_All	-2.66174	0.867084	CL5554.Contig2_All	0.115248	0.224636	CL5554.Contig2_All	-1.50557	0.751913	CL5554.Contig2_All	-4.59691	0.80212	RecName: Full=Protochlorophyllide reductase A, chloroplastic; Short=PCR A; AltName: Full=NADPH-protochlorophyllide oxidoreductase A; Short=POR A; Flags: Precursor [Hordeum vulgare]	PORA	F: nucleotide binding; F: NADPH dehydrogenase activity; F: protochlorophyllide reductase activity; C: chloroplast thylakoid membrane; C: chloroplast envelope; P: oxidation-reduction process; P: response to ethylene
CL18538.Contig1_All	2.76081	0.341802	CL18538.Contig1_All	5.3885	0.808287	CL18538.Contig1_All	6.41128	0.903478	Unigene40538_All	-0.960472	0.358545	Unigene40538_All	0.459432	0.29138	Unigene40538_All	0.537434	0.310424	Probable galactinol--sucrose galactosyltransferase 4 [Brachypodium distachyon]	RFS4	F: galactinol-sucrose galactosyltransferase activity; P: carbohydrate metabolic process; P: response to karrikin; P: response to oxidative stress
Unigene25977_All	2.97678	0.800932	CL2855.Contig3_All	0.326104	0.273412	Unigene25977_All	4.54582	0.859527	Unigene18598_All	0.502581	0.441825	Unigene18598_All	-0.903121	0.553215	Unigene18598_All	-1.01241	0.592318	Anthocyanidin 5,3-O-glucosyltransferase [Hordeum vulgare subsp. vulgare]	RhGT1	F: transferase activity, transferring hexosyl groups
CL20789.Contig7_All	4.89534	0.87019	CL20789.Contig12_All	-0.428843	0.279964	CL20789.Contig12_All	-0.65355	0.295088	CL8408.Contig5_All	1.3347	0.494107	CL8408.Contig5_All	2.90689	0.74748	CL8408.Contig5_All	2.7176	0.726299	Ankyrin repeat-containing protein At2g01680 [Hordeum vulgare subsp. vulgare]	At2g01680	C: integral to membrane; C: plasma membrane
Unigene51422_All	4.003	0.746305	Unigene51422_All	2.05889	0.447835	Unigene51422_All	1.1592	0.277104	Unigene34211_All	2.558	0.317321	Unigene34211_All	6.01495	0.88604	Unigene34211_All	3.92811	0.512728	Formin-like protein 7 [Hordeum vulgare subsp. vulgare]	FH7	F: actin binding; C: plasma membrane; P: actin cytoskeleton organization
CL4055.Contig9_All	3.84332	0.835522	Unigene88095_All	-0.426625	0.274806	Unigene88095_All	-5.38082	0.584466	CL2248.Contig4_All	1.11749	0.527449	CL2248.Contig4_All	-5.78136	0.674581	CL2248.Contig4_All	-1.50834	0.440155	Cytochrome P450 86B1 [Triticum urartu]	CYP86B1	F: electron carrier activity; F: heme binding; F: monooxygenase activity; F: oxidoreductase activity, acting on paired donors, with incorporation or reduction of molecular oxygen; C: endoplasmic reticulum membrane; C: integral to membrane; P: cellular cell wall organization; P: suberin biosynthetic process; P: very long-chain fatty acid biosynthetic proces
Unigene32653_All	-4.7323	0.831215	Unigene32653_All	-0.901866	0.531687	Unigene32653_All	-3.95858	0.766446	Unigene61455_All	-2.45213	0.560544	Unigene61455_All	-1.51353	0.47737	Unigene61455_All	-1.35527	0.454791	Agamous-like MADS-box protein AGL62 [Aegilops tauschii]	AGL62	F: sequence-specific DNA binding; F: sequence-specific DNA binding transcription factor activity; C: nucleus; P: endosperm development
CL4413.Contig1_All	-1.22422	0.655831	CL4413.Contig1_All	-0.477035	0.427808	CL4413.Contig1_All	-4.55688	0.832392	CL738.Contig4_All	0.113853	0.237134	CL738.Contig4_All	1.46606	0.706147	CL738.Contig4_All	0.493979	0.424251	Expansin-like A2 [Hordeum vulgare subsp. vulgare]	EXLA2	C: membrane;C: plant-type cell wall; C: extracellular region; C: cytoplasmic membrane-bounded vesicle
Unigene85771_All	0.0840643	0.208967	Unigene85771_All	-0.888969	0.262462	Unigene85771_All	-0.836501	0.237138	Unigene32269_All	-6.79008	0.856371	Unigene32269_All	-2.73118	0.657136	Unigene32269_All	-3.62015	0.682027	Deoxyhypusine hydroxylase-A po [Triticum urartu]	Os12g0163300	F: metal ion binding; F: deoxyhypusine monooxygenase activity; P: oxidation-reduction process; P: peptidyl-lysine modification to peptidyl-hypusine
CL6023.Contig2_All	-2.65953	0.807183	CL6023.Contig1_All	-2.04946	0.776306	CL6023.Contig1_All	-3.05844	0.802612	CL6356.Contig1_All	-0.1842	0.2717	CL6356.Contig1_All	0.638841	0.491817	CL6356.Contig1_All	-0.340159	0.340132	Calcium-binding protein KIC [Hordeum vulgare subsp. vulgare]	KIC	F: calcium ion binding
CL6761.Contig2_All	3.61143	0.76277	CL6761.Contig6_All	3.98961	0.838034	CL6761.Contig2_All	6.11894	0.952618	CL9940.Contig2_All	0.421931	0.413209	CL9940.Contig2_All	1.03259	0.639732	CL9940.Contig2_All	1.88583	0.760114	Nicotianamine aminotransferase A [Brachypodium distachyon]	naat-A	F: 1-aminocyclopropane-1-carboxylate synthase activity; F: nicotianamine aminotransferase activity; F: pyridoxal phosphate binding
Unigene46938_All	-0.820538	0.590148	Unigene46938_All	-2.02971	0.777442	Unigene46938_All	-3.94656	0.834569	Unigene47181_All	-1.06896	0.660948	Unigene47181_All	-1.39478	0.710082	Unigene47181_All	-2.2593	0.785794	O-methyltransferase OMT2 [Aegilops tauschii]	OMT2	F: O-methyltransferase activity; F: protein dimerization activity; P: methylation
Unigene12943_All	1.11548	0.309664	Unigene12943_All	0.584963	0.246306	Unigene12943_All	1.13386	0.291699	CL15726.Contig43_All	1.02554	0.34092	CL15726.Contig44_All	5.22882	0.854887	CL15726.Contig43_All	-1.55943	0.26931	Coatomer subunit beta'-2 [Triticum urartu]	Os02g0209100	F: binding; F: structural molecule activity; C: COPI coated vesicle membrane; C: membrane coat; P: intracellular protein transport; P: vesicle-mediated transport
CL8791.Contig4_All	-0.642715	0.412658	CL8791.Contig4_All	1.10221	0.594431	CL8791.Contig4_All	4.42448	0.853248	CL587.Contig8_All	2.36657	0.662487	CL587.Contig8_All	2.94486	0.727487	CL587.Contig8_All	1.7349	0.52576	putative microsomal glutathione S-transferase 3 [Aegilops tauschii]	GST3	C: membrane; C: endoplasmic reticulum; C: cytoplasmic membrane-bounded vesicle; C: vacuole;
CL21469.Contig10_All	0.397443	0.363535	CL21469.Contig27_All	-5.674	0.897985	CL21469.Contig10_All	-0.495957	0.351217	CL20021.Contig2_All	6.45615	0.883622	Unigene24060_All	0.0299236	0.178643	Unigene24060_All	-1.24415	0.52329	Putative LRR receptor-like serine/threonine-protein kinase [Aegilops tauschii]	EFR	F: ATP binding; F: protein binding; F: protein serine/threonine kinase activity; F: transmembrane receptor protein kinase activity; C: integral to membrane; P: defense response signaling pathway, resistance gene-independent; P: detection of bacterium; P: immune response-regulating signaling pathway; P: plant-type hypersensitive response; P: regulation of anion channel activity
Unigene28284_All	-8.80305	0.964309	CL4698.Contig7_All	-0.952694	0.560109	CL4698.Contig7_All	0.179393	0.264245	Unigene31857_All	3.3854	0.830809	Unigene31857_All	3.73312	0.842669	Unigene31857_All	3.50306	0.832296	Glycine-rich RNA-binding protein 2 [Hordeum vulgare subsp. vulgare]	GRP2	F: nucleotide binding; F: RNA binding
CL2062.Contig6_All	-6.57491	0.808395	Unigene70688_All	0	0.191464	Unigene70688_All	3.62449	0.28785	CL13130.Contig1_All	-4.60486	0.440656	CL13130.Contig1_All	0.591535	0.264392	CL13130.Contig1_All	-1.66626	0.314038	Protein Ycf2 [Medicago truncatula]	ycf2-A	C: chloroplast stroma; F: ATP binding; F: nucleoside-triphosphatase activity
CL3872.Contig12_All	-0.361077	0.39956	CL3872.Contig12_All	-1.55018	0.721413	CL3872.Contig21_All	-3.90689	0.820944	Unigene15667_All	2.70362	0.802911	Unigene15667_All	0.266048	0.299372	Unigene15667_All	-0.406445	0.346369	Nudix hydrolase 8 [Hordeum vulgare subsp. vulgare]	NUDT8	F: hydrolase activity; C: plastid; P: response to wounding
CL20614.Contig15_All	6.88264	0.84826	CL20614.Contig14_All	-2.47721	0.590973	CL20614.Contig14_All	-3.54432	0.599662	CL3397.Contig4_All	2.98294	0.772491	CL3397.Contig4_All	2.58291	0.739637	CL3397.Contig4_All	1.67653	0.603256	NA	—	—
Unigene36116_All	-2.70981	0.674175	Unigene36116_All	-2.86454	0.677914	Unigene36116_All	-7.00749	0.849115	CL4806.Contig1_All	0.450661	0.234679	CL4806.Contig1_All	2.09311	0.579009	CL4806.Contig1_All	2.47249	0.641958	Histone acetyltransferase HAC5 [Aegilops tauschii]	HAC5	F: histone acetyltransferase activity; F: zinc ion binding; F: transcription cofactor activity; C: nucleus; P: regulation of transcription, DNA-templated; P: histone acetylation; P: abscisic acid mediated signaling pathway
Unigene91411_All	-2.80735	0.253222	Unigene91411_All	0	0.191464	Unigene91411_All	1.92961	0.341488	Unigene31046_All	0	0.173498	Unigene31046_All	4	0.325167	Unigene31046_All	6.63421	0.819769	hypothetical protein F775_21863 [Aegilops tauschii]	—	—
CL18570.Contig10_All	-0.0369942	0.204112	CL18570.Contig10_All	0.204014	0.246963	CL18570.Contig10_All	2.29241	0.693083	CL12751.Contig1_All	-0.546282	0.258353	CL12751.Contig1_All	2.53713	0.710837	CL12751.Contig2_All	6.76818	0.838993	predicted protein [Hordeum vulgare subsp. vulgare]	—	C: mitochondrion
Unigene58255_All	1.62026	0.691725	Unigene58255_All	4.09061	0.847925	Unigene58255_All	1.98202	0.701058	Unigene51465_All	1.20309	0.453946	Unigene51465_All	2.39391	0.686374	Unigene51465_All	2.70044	0.7206	predicted protein [Hordeum vulgare subsp. vulgare]	—	—
CL6070.Contig7_All	-0.380383	0.353989	CL6070.Contig7_All	-0.582626	0.425485	Unigene91020_All	7.08037	0.856144	Unigene17655_All	-0.279961	0.312226	Unigene17655_All	-0.0565014	0.200193	Unigene17655_All	0.202615	0.269666	Mediator of RNA polymerase II transcription subunit 17 [Aegilops tauschii]	MED17	—
CL8041.Contig3_All	3.659	0.8155	CL8041.Contig3_All	4.30834	0.846882	Unigene9956_All	-1.99604	0.711306	Unigene41413_All	0.990175	0.511694	Unigene41413_All	2.17499	0.741634	Unigene41413_All	1.85234	0.69828	Arginine/serine-rich protein 45 [Hordeum vulgare subsp. vulgare]	SR45	—
CL874.Contig9_All	-0.0936216	0.250294	CL874.Contig9_All	0.106586	0.260469	CL874.Contig24_All	-4.04673	0.809918	Unigene64_All	6.2426	0.958475	Unigene64_All	6.54967	0.968052	Unigene64_All	6.0365	0.940073	Zinc finger protein ZAT12 [Aegilops tauschii]	ZAT12	F: zinc ion binding; C: intracellular
CL6501.Contig5_All	8.69983	0.854709	CL6501.Contig5_All	4.38827	0.810471	CL6501.Contig2_All	5.586	0.900582	CL3167.Contig4_All	4.19894	0.995496	CL3167.Contig2_All	3.25644	0.801589	CL3167.Contig4_All	2.41616	0.596292	Predicted protein [Hordeum vulgare subsp. vulgare]	At1g78600	F: protein binding; F: zinc ion binding; C: nuclear speck; P: anthocyanin biosynthetic process; P: chlorophyll biosynthetic process; P: chloroplast organization; P: regulation of photomorphogenesis; P: regulation of transcription, DNA-dependent
Unigene9709_All	3.68962	0.805046	Unigene9709_All	0.731352	0.351607	Unigene9709_All	-0.0571439	0.192285	Unigene19977_All	0.281498	0.300919	Unigene19977_All	0.00674158	0.168663	Unigene19977_All	-0.354388	0.308449	Disease resistance protein RPP13 [Hordeum vulgare subsp. vulgare]	RPP13	F: ATP binding; C: cytoplasm; C: plasma membrane; P: apoptosis; P : defense response, incompatible interaction; P: plant-type hypersensitive response
Unigene19073_All	0.15356	0.259335	Unigene6956_All	-7.18982	0.880679	Unigene10230_All	-6.96193	0.843755	CL20307.Contig10_All	-0.00105191	0.173498	CL20307.Contig10_All	0.314337	0.350205	CL20307.Contig10_All	0.157251	0.262561	PREDICTED: tyrosine--tRNA ligase, cytoplasmic-like [Brachypodium distachyon]	—	—
CL20328.Contig19_All	-7.20294	0.880678	Unigene85173_All	-3.36923	0.285811	Unigene85173_All	-3.36923	0.266675	Unigene45516_All	-0.165586	0.202746	Unigene45516_All	0.194816	0.201849	Unigene45516_All	1.40632	0.480038	Disease resistance protein RPP13 [Aegilops tauschii]	RPP13	F: ATP binding; C: cytoplasm; C: plasma membrane; P: apoptosis; P : defense response, incompatible interaction; P: plant-type hypersensitive response
CL6671.Contig4_All	-0.226276	0.252903	CL6671.Contig4_All	-0.121306	0.229125	CL6671.Contig4_All	0.760049	0.38736	Unigene34707_All	0	0.173498	Unigene34707_All	6.60979	0.821143	Unigene34707_All	5.96193	0.701997	Pupative polyprotein [Oryza sativa Japonica Group]	POLX	F: aspartic-type endopeptidase activity; P: terpenoid backbone biosynthesis
CL2442.Contig5_All	4.54844	0.818602	CL2442.Contig5_All	4.17221	0.77831	CL2442.Contig5_All	4.47063	0.79012	CL19503.Contig3_All	-0.0763256	0.223157	CL19503.Contig3_All	0.583413	0.48131	CL19503.Contig3_All	0.680828	0.5176	predicted protein [Hordeum vulgare subsp. vulgare]	—	—
CL13959.Contig1_All	3.45209	0.82658	CL13959.Contig1_All	1.97973	0.740072	CL13959.Contig1_All	1.81103	0.695797	CL11014.Contig2_All	6.51735	0.977156	CL11014.Contig2_All	3.12063	0.687933	CL11014.Contig2_All	2.61265	0.606181	Heat stress transcription factor C-1b [Aegilops tauschii]	HSFC1B	F: sequence-specific DNA binding; F: sequence-specific DNA binding transcription factor activity; C: nucleus; P: regulation of transcription, DNA-templated; P: response to stress
CL13135.Contig2_All	-0.0804187	0.231853	CL13135.Contig2_All	-2.56768	0.694956	CL13135.Contig2_All	-0.867245	0.450961	CL17571.Contig2_All	0.691878	0.269398	CL17571.Contig1_All	-4.95641	0.840618	CL17571.Contig2_All	-0.452512	0.207474	Cyclin-dependent kinase inhibitor 6 [Hordeum vulgare subsp. vulgare]	KRP6	F: protein kinase inhibitor activity; C: plastid; P: negative regulation of cellular process
Unigene66053_All	-1.19176	0.47187	Unigene66053_All	-1.7981	0.538041	Unigene27506_All	-4.12281	0.826901	CL10195.Contig3_All	-0.0939519	0.220211	CL10195.Contig3_All	0.79248	0.521892	CL10195.Contig3_All	1.37208	0.675609	ER degradation-enhancing alpha-mannosidase-like protein 1 [Aegilops tauschii]	—	—
CL5361.Contig2_All	0.797729	0.529635	CL5361.Contig2_All	-1.217	0.589821	CL5361.Contig2_All	0.348089	0.322243	CL11390.Contig1_All	4.42059	0.859031	CL11390.Contig8_All	0.263034	0.18293	CL11390.Contig1_All	3.40121	0.803495	Two-component response regulator ARR6 [Triticum urartu]	ARR6	F: phosphorelay response regulator activity; C: nucleus; C: plastid; C: mitochondrion; P: circadian rhythm; P: phosphorelay signal transduction system; P: regulation of transcription, DNA-templated; P: response to cytokinin; P: intracellular signal transduction P: response to red light
Unigene28866_All	0.618206	0.506004	Unigene28866_All	0.184425	0.294057	Unigene16629_All	-5.44556	0.865956	Unigene13541_All	-7.37504	0.96856	Unigene13541_All	-8.79008	0.967741	CL19521.Contig2_All	-4.00094	0.820062	predicted protein [Hordeum vulgare subsp. vulgare]	—	—
CL16130.Contig2_All	0.377701	0.284522	CL16130.Contig2_All	0.766154	0.389921	CL16130.Contig2_All	1.38175	0.520501	CL17238.Contig2_All	-0.457207	0.234843	CL17238.Contig2_All	2.27486	0.659691	CL19058.Contig2_All	5.34873	0.912987	predicted protein [Hordeum vulgare subsp. vulgare]	—	—
CL4297.Contig7_All	2.57823	0.808397	CL4297.Contig2_All	1.7178	0.742103	CL4297.Contig4_All	4.53862	0.847465	CL4195.Contig1_All	1.24356	0.467569	CL4195.Contig1_All	-2.35548	0.3723	CL4195.Contig1_All	2.04891	0.630348	Cinnamate beta-D-glucosyltransferase [Hordeum vulgare subsp. vulgare]	GT2	F: transferase activity, transferring hexosyl groups; P: metabolic process
Unigene51616_All	0.894954	0.451163	Unigene51616_All	-3.30581	0.558288	Unigene51616_All	-1.64284	0.449686	CL17483.Contig2_All	-1.93433	0.744564	CL17483.Contig2_All	-4.5639	0.850983	CL17483.Contig2_All	-3.6612	0.810026	hypothetical protein TRIUR3_20652 [Triticum urartu]	—	—
CL7414.Contig12_All	-2.57129	0.809613	CL7414.Contig12_All	-2.88302	0.815618	CL7414.Contig12_All	-4.88452	0.893005	CL3268.Contig3_All	-2.38437	0.799923	CL3268.Contig3_All	-1.01301	0.649699	CL3268.Contig3_All	0.0268181	0.185463	Lichenase-2 (Fragment) [Triticum aestivum]	—	F: licheninase activity; P: carbohydrate metabolic process
CL524.Contig2_All	0.562681	0.3527	CL524.Contig2_All	1.29177	0.562968	CL524.Contig1_All	5.03042	0.830481	CL46.Contig1_All	1.99241	0.735987	CL46.Contig1_All	-0.283354	0.265242	CL46.Contig1_All	-0.811143	0.409011	predicted protein [Hordeum vulgare subsp. vulgare]	—	C: mitochondrion
CL21296.Contig3_All	-5.68182	0.653649	CL21296.Contig3_All	-1.90923	0.475279	CL21296.Contig3_All	-5.68182	0.636444	CL6556.Contig1_All	0.93829	0.483585	CL6556.Contig2_All	6.87856	0.855122	CL6556.Contig1_All	0.548983	0.344461	hypothetical protein [Hordeum vulgare subsp. vulgare]	—	—
CL237.Contig1_All	-1.6923	0.646562	CL237.Contig1_All	-2.86002	0.713992	CL237.Contig1_All	-5.46489	0.829126	Unigene65590_All	1	0.266168	Unigene65590_All	1.02466	0.255384	Unigene65590_All	2.84938	0.568951	Mitogen-activated protein kinase 8 [Triticum urartu]	MPK8	—
CL826.Contig2_All	3.72429	0.814189	CL826.Contig2_All	2.57087	0.727692	CL826.Contig2_All	3.23522	0.760815	CL1943.Contig1_All	1.95762	0.750496	CL1943.Contig1_All	1.85473	0.740695	CL1943.Contig1_All	1.85053	0.737405	Cytochrome P450 90B1 [Hordeum vulgare subsp. vulgare]	CYP90B1	F: electron carrier activity; F: heme binding; F: oxidoreductase activity, acting on paired donors, with incorporation or reduction of molecular oxygen; F: steroid 22-alpha hydroxylase activity; C: endoplasmic reticulum; C: integral to membrane; P: brassinosteroid biosynthetic process; P: jasmonic acid mediated signaling pathway; P: response to brassinosteroid stimulus
CL1735.Contig18_All	-2.82685	0.809896	CL1735.Contig3_All	-0.681506	0.469166	CL1735.Contig18_All	-4.68483	0.864073	CL2343.Contig9_All	1.75946	0.688723	CL2343.Contig13_All	8.9012	0.991392	CL2343.Contig13_All	6.67713	0.938387	Tonoplast dicarboxylate transporter [Triticum aestivum]	TDT	F: malate transmembrane transporter activity; C: membrane; C: vacuole; P: malate transmembrane transport; P: sodium ion transport
CL20919.Contig2_All	5.0776	0.90707	CL19681.Contig1_All	-0.416068	0.352693	CL20919.Contig2_All	4.12122	0.804309	CL4636.Contig4_All	3.16993	0.256328	CL4636.Contig4_All	0	0.165308	CL4636.Contig4_All	3.62449	0.272977	Oleosin-B6 [Ectocarpus siliculosus]	OlnB6	C: integral to membrane; C: monolayer-surrounded lipid storage body
CL13801.Contig2_All	1.29134	0.541113	CL13801.Contig2_All	1.14847	0.507813	CL13801.Contig2_All	0.97968	0.419534	CL19091.Contig2_All	2.77205	0.705105	CL19091.Contig2_All	4.12738	0.815688	CL19091.Contig2_All	3.0302	0.72655	PAN domain-containing protein At5g03700 [Hordeum vulgare subsp. vulgare]	At5g03700	C: integral to membrane; C: plasma membrane; F: sugar binding; P: recognition of pollen
CL2673.Contig5_All	8.11201	0.939837	CL2673.Contig6_All	0.531318	0.447428	CL2673.Contig6_All	-1.98571	0.69393	Unigene23707_All	0.48432	0.404254	Unigene23707_All	-0.692076	0.450919	Unigene25896_All	-6.26679	0.886657	Probable apyrase 2 [Triticum urartu]	APY2	F: hydrolase activity
CL6395.Contig7_All	-0.231391	0.324693	CL6395.Contig7_All	-0.38756	0.402127	CL6395.Contig15_All	7.24793	0.873034	CL18288.Contig3_All	-0.722466	0.377343	CL18288.Contig3_All	-0.103556	0.201215	CL18288.Contig3_All	0.287802	0.26281	Probable sulfate transporter 3.3 [Hordeum vulgare subsp. vulgare]	SULTR3;3	F: secondary active sulfate transmembrane transporter activity; C: integral component of membrane; P: transmembrane transport; P: sulfate transport
Unigene22955_All	-2.57491	0.68152	CL16253.Contig2_All	4.97072	0.800009	Unigene22955_All	0.389592	0.322443	Unigene77909_All	0	0.173498	Unigene77909_All	0	0.165308	Unigene77909_All	5.04439	0.519306	Defensin Tm-AMP-D1.2 [Aegilops tauschii]	—	P: defense response to fungus
CL15197.Contig5_All	5.12042	0.8234	CL15197.Contig6_All	3.72166	0.812876	CL15197.Contig6_All	4.0742	0.815808	CL925.Contig1_All	2.58496	0.225043	CL925.Contig1_All	6.87447	0.853691	CL925.Contig1_All	7.25424	0.892541	PREDICTED: basic proline-rich protein-like [Brachypodium distachyon]	—	—
Unigene30572_All	-1.76244	0.693202	Unigene30572_All	-1.40247	0.639965	Unigene6382_All	-7.01495	0.849115	CL11686.Contig10_All	-0.651153	0.359653	CL11686.Contig10_All	-1.27734	0.472821	CL11686.Contig10_All	-0.171543	0.215828	Vegetative cell wall protein gp1 [Aegilops tauschii]	GP1	C: structural constituent of cell wall
CL4391.Contig2_All	0.228269	0.217828	CL4391.Contig2_All	-0.428843	0.224976	CL4391.Contig2_All	-0.959358	0.230646	CL1886.Contig4_All	-0.988191	0.489333	CL1886.Contig4_All	0.493872	0.376038	CL1886.Contig6_All	-6.6677	0.826159	Leucine-rich repeat extensin-like protein 5 [Bathycoccus prasinos]	LRX5	C: cell wall; C: extracellular region; C: plasmodesma; P: cellular cell wall organization
CL1490.Contig1_All	-1.01159	0.356544	CL1490.Contig1_All	2.69243	0.742533	CL1490.Contig1_All	3.82944	0.800436	CL16168.Contig2_All	-0.632471	0.458026	CL16168.Contig2_All	1.20163	0.655518	CL16168.Contig2_All	0.974374	0.586532	Sulfate transporter 1.2 [Aegilops speltoides]	SULTR1;2	F: secondary active sulfate transmembrane transporter activity; C: integral component of membrane; P: transmembrane transport; P: sulfate transport
CL13061.Contig1_All	4.78427	0.692928	CL13061.Contig1_All	5.73396	0.850039	CL13061.Contig1_All	5.1964	0.75692	Unigene71733_All	5.02975	0.544792	Unigene71733_All	0	0.165308	Unigene71733_All	0	0.159664	E3 ubiquitin-protein ligase EL5 [Aegilops tauschii]	EL5.1	F: ubiquitin-protein ligase activity; F: zinc ion binding; C: integral to membrane; C: plasma membrane; P: cell division; P: root development
Unigene64241_All	-6.70966	0.828121	Unigene64241_All	-5.97269	0.807497	Unigene64241_All	-6.70966	0.813154	CL173.Contig9_All	0.210897	0.221216	CL173.Contig9_All	-0.469485	0.247117	CL173.Contig9_All	-0.50696	0.250002	Disease resistance protein RPP13 [Aegilops tauschii]	RPP13	F: ATP binding; C: cytoplasm; C: plasma membrane; P: apoptosis; P: defense response, incompatible interaction; P: plant-type hypersensitive response
Unigene21176_All	-1.92246	0.480764	Unigene21176_All	-5.76377	0.678894	Unigene21176_All	-5.76377	0.651706	CL235.Contig51_All	-6.02975	0.741076	CL235.Contig51_All	-6.02975	0.723323	Unigene19249_All	5.82443	0.807987	Disease resistance protein RPM1 [Triticum urartu]	—	—
Unigene50691_All	-3.90689	0.336342	Unigene50691_All	0	0.191464	Unigene50691_All	5.37001	0.901653	CL2361.Contig4_All	-2.58496	0.225043	CL2361.Contig4_All	3.23095	0.539952	CL2361.Contig4_All	4.50956	0.74903	Glutathione transferase F1 [Triticum aestivum]	GSTF1	F: glutathione transferase activity
CL2673.Contig3_All	-1.79669	0.597861	CL2673.Contig3_All	-2.48971	0.642416	CL2673.Contig3_All	-6.81164	0.825161	Unigene24518_All	0.60455	0.500473	Unigene24518_All	-0.609287	0.487441	Unigene24518_All	-1.72037	0.724445	Probable apyrase 3 [Sorghum bicolor]	APY3	F: hydrolase activity
CL582.Contig22_All	-3.45943	0.292967	CL582.Contig22_All	4.52166	0.812291	CL582.Contig22_All	4.9752	0.850211	Unigene52611_All	-0.975125	0.430773	Unigene52611_All	1.20436	0.57917	Unigene52611_All	1.20436	0.576128	heat shock protein 70 [Triticum aestivum]	HSP70-7	—
Unigene94239_All	4.39232	0.404377	Unigene94239_All	0	0.191464	Unigene94239_All	0	0.178105	Unigene85658_All	-0.984233	0.397547	Unigene87162_All	-6.59991	0.819035	Unigene87162_All	-6.59991	0.815246	predicted protein [Hordeum vulgare subsp. vulgare]	—	F: transferase activity, transferring hexosyl groups; P: metabolic process
Unigene30393_All	0.720755	0.404871	Unigene30393_All	0.493464	0.332885	Unigene30393_All	-0.226428	0.234282	CL18718.Contig30_All	-0.824308	0.517524	CL18718.Contig30_All	-0.571542	0.430478	CL18718.Contig9_All	-6.75489	0.837249	Proline-rich receptor-like protein kinase PERK8 [Brachypodium distachyon]	PERK8	F: ATP binding; F: protein serine/threonine kinase activity; C: integral to membrane; C: plasma membrane
Unigene58699_All	6.81164	0.839627	Unigene32304_All	-0.305249	0.279223	Unigene32304_All	0.246161	0.248156	Unigene52402_All	-2.20568	0.480658	Unigene52402_All	-2.25298	0.472154	Unigene52402_All	-0.684138	0.301583	hypothetical protein F775_52309 [Aegilops tauschii]	—	—
Unigene22283_All	0.699817	0.487551	Unigene22283_All	0.832937	0.524297	Unigene22283_All	3.22201	0.801129	CL2082.Contig11_All	0.540879	0.468111	CL2082.Contig11_All	3.00286	0.822611	CL2082.Contig11_All	4.63488	0.875196	Peroxidase 2 [Hordeum vulgare subsp. vulgare]	PRX112	F: metal ion binding; F: heme binding; F: peroxidase activity; P: response to oxidative stress; P: oxidation-reduction process
CL2313.Contig18_All	0.753034	0.481406	CL2313.Contig18_All	-0.64988	0.409101	CL2313.Contig18_All	-2.401	0.624284	CL10371.Contig12_All	6.49185	0.817029	CL10371.Contig16_All	0.352351	0.331934	CL10371.Contig16_All	-0.279686	0.287589	predicted protein [Hordeum vulgare subsp. vulgare]	—	F: N-acetyltransferase activity; C: plastid
CL5175.Contig2_All	2.64779	0.803041	CL5175.Contig7_All	-0.543356	0.470541	CL5175.Contig9_All	-5.22948	0.874384	CL7467.Contig9_All	2.60306	0.752265	CL7467.Contig9_All	0.439422	0.280475	CL7467.Contig9_All	-0.211504	0.209493	Protein TIFY 10A [Aegilops tauschii]	TIFY10A	F: protein binding; C: nucleus; P: defense response to bacterium; P: flower development; P: jasmonic acid mediated signaling pathway; P: pollen development; P: regulation of transcription, DNA-dependent; P: transcription, DNA-dependent
Unigene91547_All	0	0.19305	Unigene91547_All	3.16993	0.275127	Unigene91547_All	6.42626	0.770656	CL9215.Contig1_All	2.11548	0.206953	CL9215.Contig3_All	7.33092	0.898808	CL9215.Contig1_All	3.5025	0.261984	hypothetical protein F775_23158 [Aegilops tauschii]	—	—
CL13074.Contig4_All	-5.11402	0.851311	Unigene19124_All	-0.189661	0.255424	Unigene19124_All	-1.53867	0.503287	Unigene27987_All	-5.32193	0.604856	Unigene27987_All	-1.26303	0.362837	Unigene27987_All	0.536053	0.291853	Putative gag-pol polyprotein [Oryza sativa Japonica Group]	—	—
Unigene9350_All	-3.51137	0.764692	Unigene9350_All	0.0142139	0.195089	Unigene9350_All	4.93818	0.896734	CL705.Contig9_All	-0.35883	0.407519	CL705.Contig9_All	-0.277348	0.357737	CL705.Contig9_All	0.0296326	0.185845	lipid transfer protein precursor [Aegilops tauschii]	LTP4.1	F: lipid binding; P: lipid transport
Unigene84702_All	4.48113	0.415461	Unigene84702_All	4.43741	0.421022	Unigene84702_All	0	0.178105	CL6778.Contig3_All	3.54432	0.288892	CL6778.Contig3_All	6.60979	0.821143	CL6778.Contig3_All	6.76818	0.838993	hypothetical protein TRIUR3_15576 [Triticum urartu]	—	—
Unigene25545_All	-2.24987	0.645522	Unigene25545_All	-2.53528	0.657827	Unigene25545_All	-5.95031	0.80939	Unigene42688_All	0	0.173498	Unigene42688_All	0	0.165308	Unigene42688_All	5.68182	0.64414	Classical arabinogalactan protein 9 [Oryza sativa Japonica Group]	AGP9	C: anchored to membrane; C: plasma membrane
CL9034.Contig4_All	1.00298	0.528903	CL9034.Contig4_All	-0.738954	0.387386	CL9034.Contig4_All	2.61349	0.750357	CL8582.Contig6_All	1.20378	0.587815	CL8582.Contig3_All	2.99663	0.815089	CL8582.Contig3_All	3.49305	0.825839	NAC transcription factor 25 [Hordeum vulgare subsp. vulgare]	NAC025	—
Unigene60898_All	0.121991	0.20989	Unigene60898_All	1.98935	0.456829	Unigene60898_All	0.121991	0.19481	Unigene24687_All	-8.09144	0.9635	Unigene24687_All	-5.84351	0.917865	Unigene24687_All	-6.50647	0.941703	Probable disease resistance protein At1g58602 [Triticum aestivum]	At1g58602	F: ATP binding; P: apoptosis; P: defense response
Unigene62788_All	3.8413	0.325233	Unigene62788_All	8.04985	0.935672	Unigene62788_All	0	0.178105	CL8854.Contig4_All	-0.320259	0.26812	CL8854.Contig4_All	-0.646363	0.345883	CL8854.Contig4_All	-0.710493	0.353685	Dirigent protein 21 [Aegilops tauschii]	DIR21	—
Unigene7201_All	4.01439	0.845781	Unigene7994_All	7.2062	0.986768	Unigene7994_All	7.58913	0.990127	Unigene5009_All	4.8505	0.824974	Unigene5009_All	5.17193	0.867836	Unigene5009_All	7.14822	0.980889	Phytosulfokine receptor 2 [Aegilops tauschii]	At3g02880	F: ATP binding; F: protein kinase activity; F: receptor activity; C: anchored to plasma membrane; C: integral to membrane; C: plant-type cell wall; C: plasmodesma; P: response to abscisic acid stimulus
CL3818.Contig5_All	-5.66613	0.840035	CL13507.Contig25_All	6.49985	0.844946	CL13507.Contig14_All	0	0.178105	CL2132.Contig32_All	1.63448	0.591948	CL2132.Contig32_All	0.634483	0.310768	CL2132.Contig32_All	-0.428843	0.234884	hypothetical protein TRIUR3_33653 [Triticum urartu]	—	—
Unigene48225_All	1.82103	0.305065	Unigene48225_All	2.11548	0.343325	Unigene48225_All	3.90046	0.595598	Unigene2609_All	3.45943	0.279336	Unigene2609_All	6.10154	0.739309	Unigene2609_All	6.59495	0.814809	predicted protein [Hordeum vulgare subsp. vulgare]	—	—
Unigene16157_All	-3.9386	0.336342	Unigene16157_All	-1.20163	0.272826	Unigene52362_All	6.82018	0.826747	Unigene46599_All	0	0.173498	Unigene46599_All	0	0.165308	Unigene46599_All	5.49185	0.608091	Proline-rich receptor-like protein kinase PERK2 [Aegilops tauschii]	PERK2	F: ATP binding; F: protein serine/threonine kinase activityL; F: receptor activity; C: integral to membrane; C: plasma membrane
CL13343.Contig1_All	3.1964	0.538015	CL13343.Contig1_All	3.93336	0.665371	CL13343.Contig1_All	5.59495	0.875725	CL20187.Contig2_All	2.60962	0.671582	CL20187.Contig2_All	2.66558	0.670713	CL20187.Contig2_All	2.96539	0.70606	hypothetical protein F775_08208 [Aegilops tauschii]	—	—
CL19993.Contig10_All	-0.882274	0.10652	CL19993.Contig10_All	-2.97227	0.223637	CL19993.Contig10_All	3.88526	0.928846	CL5751.Contig10_All	-2.32744	0.755476	CL5751.Contig10_All	-0.224227	0.289813	CL5751.Contig7_All	-5.57501	0.816454	Transcription factor PIF3 [Aegilops tauschii]	PIF3	F: DNA binding; F: phytochrome binding; F: sequence-specific DNA binding transcription factor activity; C: nucleus; P: chlorophyll biosynthetic process; P: gibberellic acid mediated signaling pathway; P: heme biosynthetic process; P: negative gravitropism; P: negative regulation of photomorphogenesis; P: negative regulation of seed germination; P; red light signaling pathway
CL10341.Contig5_All	-0.100527	0.251977	CL10341.Contig5_All	-0.798366	0.539451	CL10341.Contig5_All	-1.26748	0.619883	CL2735.Contig4_All	2.66297	0.225043	CL2735.Contig4_All	0	0.165308	CL2735.Contig5_All	-7.56732	0.916991	Formamidopyrimidine-DNA glycosylase [Hordeum vulgare subsp. vulgare]	FPG1	F: damaged DNA binding; F: zinc ion binding; F: oxidized purine nucleobase lesion DNA N-glycosylase activity; P: base-excision repair; P: nucleotide-excision repair
CL5884.Contig6_All	-0.29956	0.344889	CL5884.Contig6_All	-0.0856343	0.244011	CL5884.Contig6_All	-0.302446	0.315508	CL2938.Contig3_All	-6.89077	0.867331	Unigene83252_All	-0.885136	0.500052	CL2938.Contig4_All	-7.89885	0.936622	predicted protein [Hordeum vulgare subsp. vulgare]	—	—
CL18257.Contig2_All	-0.923897	0.551929	CL18257.Contig2_All	-1.12226	0.605727	CL18714.Contig3_All	-4.51394	0.835199	Unigene16916_All	-1.54916	0.645425	Unigene16916_All	-0.12619	0.231713	Unigene16916_All	-2.50734	0.718113	Ethylene-responsive transcription factor ERF109 [Aegilops tauschii]	ERF109	F: DNA binding; F: sequence-specific DNA binding transcription factor activity; C: nucleus; P: defense response to fungus; P: ethylene mediated signaling pathway; P: response to chitin
CL20200.Contig1_All	0.309509	0.331504	CL20200.Contig2_All	3.05808	0.812866	CL20200.Contig2_All	3.40974	0.809257	CL4713.Contig4_All	-0.248168	0.340195	CL4713.Contig4_All	-0.649548	0.53163	CL4713.Contig4_All	-0.260341	0.34104	2-alkenal reductase (NADP(+)-dependent) [Hordeum vulgare subsp. vulgare]	DBR	—
Unigene41655_All	-2.80735	0.253222	Unigene41655_All	0.652077	0.232336	Unigene41655_All	8.06224	0.990021	Unigene20593_All	0.0577155	0.195996	Unigene20593_All	0.0506261	0.183971	Unigene20593_All	0.396517	0.291609	hypothetical protein SORBIDRAFT_03g003730 [Sorghum bicolor]	—	—
Unigene25555_All	-0.0187609	0.201097	Unigene25555_All	-0.477249	0.359588	Unigene10100_All	-4.24109	0.814522	Unigene39376_All	1.27355	0.640099	Unigene39376_All	-0.103378	0.211515	Unigene39376_All	-0.565904	0.374615	MADS-box transcription factor 56 [Triticum aestivum]	MADS56	F: sequence-specific DNA binding; F: sequence-specific DNA binding transcription factor activity; C: nucleus
CL8142.Contig3_All	0.106417	0.255254	CL8142.Contig3_All	-1.4318	0.666155	CL8142.Contig3_All	0.987742	0.567444	CL226.Contig1_All	0.41366	0.327312	CL226.Contig1_All	0.780358	0.456982	CL226.Contig1_All	3.68511	0.824705	predicted protein [Hordeum vulgare subsp. vulgare]	—	—
CL1791.Contig1_All	2.81762	0.743974	CL1791.Contig1_All	2.66676	0.723462	CL1791.Contig1_All	2.94673	0.725663	Unigene44182_All	2.85183	0.776553	Unigene44182_All	2.68669	0.76335	Unigene44182_All	3.70272	0.816688	unknown protein [Oryza sativa Japonica Group]	—	—
CL195.Contig2_All	0.71171	0.481793	CL195.Contig2_All	1.23219	0.630306	CL195.Contig2_All	-1.10043	0.508085	CL2671.Contig1_All	1.514	0.581012	CL2671.Contig1_All	3.4351	0.800811	CL2671.Contig4_All	6.85798	0.85012	hypothetical protein F775_29702 [Aegilops tauschii]	—	—
CL600.Contig18_All	1.51457	0.335171	CL600.Contig18_All	-3.22239	0.275127	CL600.Contig15_All	-3.54005	0.80692	Unigene22571_All	0.444785	0.386174	Unigene22571_All	1.50815	0.695751	Unigene22571_All	-1.14018	0.56775	Serine/threonine-protein kinase BRI1-like 1 [Aegilops tauschii]	BRL1	F: ATP binding; F: protein binding; F: protein serine/threonine kinase activity; F: receptor activity; F: steroid binding; C: integral to membrane; C: plasma membrane
Unigene39201_All	7.00749	0.862272	Unigene39201_All	4.71882	0.477474	Unigene39201_All	2.73697	0.237414	CL19854.Contig1_All	2.0461	0.62357	CL19854.Contig1_All	-0.359896	0.217809	CL19854.Contig1_All	0.225067	0.198721	Cinnamoyl-CoA reductase 1 [Aegilops tauschii]	CCR1	F: nucleotide binding; F: catalytic activity; F: coenzyme binding; P: cellular metabolic process; P: lignin biosynthesis
CL21395.Contig21_All	-6.57491	0.808395	CL21395.Contig21_All	-6.57491	0.812989	CL21395.Contig17_All	1.14477	0.413105	CL18324.Contig5_All	-0.430634	0.204974	CL18324.Contig5_All	2.17509	0.460741	CL18324.Contig5_All	1.34958	0.30344	60S ribosomal protein L24 [Setaria italica]	RPL24	C: membrane; C: intracellular non-membrane-bounded organelle; C: mitochondrion; C: intracellular organelle part; P: single-organism process
CL13979.Contig9_All	-0.204369	0.316578	CL13979.Contig9_All	-1.91083	0.765056	CL13979.Contig9_All	-1.04481	0.616104	Unigene12250_All	2.11177	0.785817	Unigene12250_All	0.998218	0.644635	Unigene12250_All	2.55169	0.80459	Thiol protease aleurain [Hordeum vulgare]	—	F: cysteine-type endopeptidase activity; C: vacuole; P: proteolysis
Unigene43269_All	-1.28706	0.531034	Unigene43269_All	-1.31972	0.535017	Unigene43269_All	-1.72379	0.553845	Unigene53041_All	0.34861	0.271028	Unigene53041_All	-1.8365	0.456258	Unigene11241_All	-6.75933	0.837249	hypothetical protein F775_13488 [Aegilops tauschii]	—	—
CL1344.Contig2_All	7.14296	0.875152	CL1344.Contig7_All	-1.48981	0.412973	CL1344.Contig7_All	-1.1375	0.357222	Unigene8390_All	1.89812	0.644431	Unigene8390_All	2.58277	0.734401	Unigene8390_All	1.87328	0.629781	Probable receptor-like protein kinase At1g67000 [Hordeum vulgare subsp. vulgare]	At1g67000	F: ATP binding; F: protein serine/threonine kinase activity; C: integral to membrane; C: plasma membrane
CL19473.Contig1_All	0.462409	0.369974	CL19473.Contig1_All	-0.889576	0.456569	CL19473.Contig1_All	-0.665016	0.376219	Unigene41881_All	6.75043	0.851854	Unigene41881_All	2	0.199295	Unigene41881_All	3.22239	0.240826	predicted protein [Hordeum vulgare subsp. vulgare]	—	—
CL9123.Contig7_All	0.476223	0.408532	CL9123.Contig7_All	2.01426	0.754476	CL9123.Contig3_All	5.30334	0.894304	CL4362.Contig2_All	-0.906091	0.572299	CL4362.Contig2_All	0.687504	0.524804	CL4362.Contig2_All	0.844201	0.572078	PREDICTED: plant intracellular Ras-group-related LRR protein 5-like [Brachypodium distachyon]	IRL5	—
Unigene48331_All	4.60486	0.444984	Unigene48331_All	6.00749	0.724807	Unigene48331_All	6.92679	0.8398	CL11765.Contig3_All	0.576676	0.404084	CL11765.Contig3_All	1.91579	0.726143	CL11765.Contig3_All	2.01111	0.73655	Probable aldehyde oxidase 1 [Hordeum vulgare subsp. vulgare]	Os10g0138100	F: 2 iron, 2 sulfur cluster binding; F: electron carrier activity; F: flavin adenine dinucleotide binding; F: iron ion binding; F: oxidoreductase activity, acting on CH-OH group of donors; P: abscisic acid biosynthetic process; P: auxin biosynthetic process
Unigene78033_All	0	0.19305	Unigene78033_All	0	0.191464	CL5658.Contig3_All	7.43185	0.88924	Unigene72614_All	-4.08746	0.353158	Unigene72614_All	0.612977	0.242893	Unigene65457_All	5.38437	0.84655	Classical arabinogalactan protein 9 [Chlamydomonas reinhardtii]	AGP9	C: anchored to membrane; C: plasma membrane
CL3703.Contig9_All	0.892115	0.599491	CL3703.Contig9_All	1.94795	0.764775	CL3703.Contig6_All	4.11387	0.838196	CL19048.Contig5_All	2.73707	0.806137	CL19048.Contig5_All	3.798	0.839666	CL19048.Contig1_All	3.0163	0.800836	Glutathione transferase [Triticum aestivum]	GSTA1	F: glutathione transferase activity
CL16171.Contig6_All	-0.19591	0.30762	CL16171.Contig6_All	-0.52231	0.45591	CL16171.Contig6_All	-0.243896	0.300769	Unigene27013_All	-8.37069	0.95982	Unigene27013_All	-8.37069	0.955157	Unigene9947_All	1.90533	0.739289	mitochondrial acid phosphatase [Triticum aestivum]	ACPEPP	—
Unigene64001_All	-0.518467	0.23814	Unigene64001_All	-1.47999	0.290174	CL11381.Contig2_All	5.80501	0.859208	Unigene88328_All	0	0.173498	Unigene88328_All	-3.5025	0.267277	Unigene88328_All	-3.5025	0.261984	Disease resistance RPP13-like protein 4 [Triticum urartu]	RPP13L4	F: ATP binding; P: apoptosis; P: defense response
Unigene14743_All	6.5597	0.806133	Unigene14743_All	5.69116	0.667651	Unigene14743_All	2	0.212021	Unigene23017_All	-0.0118254	0.176899	Unigene23017_All	0.0146468	0.169908	Unigene23017_All	0.126757	0.225759	TPA: hypothetical protein ZEAMMB73_874639 [Zea mays]	—	—
CL281.Contig17_All	-2.0105	0.738176	CL281.Contig17_All	-1.57685	0.690257	CL281.Contig17_All	-4.85102	0.845117	Unigene1394_All	-0.0365259	0.184346	Unigene1394_All	1.21723	0.499285	Unigene1394_All	0.459432	0.2718	Retrovirus-related Pol polyprotein from transposon TNT 1-94 [Oryza sativa Japonica Group]	—	F: aspartic-type endopeptidase activity; F: DNA binding; F: endonuclease activity; F: RNA-directed DNA polymerase activity; F: zinc ion binding; F: DNA integration
Unigene35252_All	-2.40795	0.801065	Unigene35252_All	-2.70999	0.806191	CL8702.Contig5_All	-5.11777	0.914073	Unigene72369_All	3.0742	0.81395	Unigene10654_All	0.929611	0.220967	Unigene10654_All	1.56188	0.286949	CASP-like protein Os02g0134500 [Aegilops tauschii]	Os02g0134500	C; integral to membrane; C: plasma membrane
Unigene46155_All	4.14516	0.847277	Unigene46155_All	3.69443	0.821278	Unigene46157_All	1.04813	0.601622	CL2868.Contig7_All	3.87504	0.833615	CL2868.Contig3_All	3.43863	0.831498	CL2868.Contig8_All	2.8427	0.806788	Lysine histidine transporter 1 [Aegilops tauschii]	LHT1	F: amino acid transmembrane transporter activity; F: symporter activity; C: integral to membrane; C: plasma membrane; P: amino acid import; P: response to karrikin
Unigene5217_All	-0.565436	0.484922	Unigene5217_All	0.102155	0.255491	Unigene5217_All	0.928968	0.562917	CL20009.Contig1_All	1.35979	0.653114	CL20009.Contig1_All	2.05923	0.75344	CL20009.Contig1_All	3.64785	0.827295	Ferritin-1, chloroplastic [Triticum aestivum]	FER1	F: ferric iron binding; F: oxidoreductase activity; P: cellular iron ion homeostasis; P: iron ion transport; P: oxidation-reduction process
CL7334.Contig1_All	-0.0031171	0.193555	CL7334.Contig1_All	-0.0528519	0.22382	CL7334.Contig1_All	0.592554	0.444746	CL9791.Contig6_All	-2.84951	0.690938	CL9791.Contig6_All	-1	0.503482	CL9791.Contig6_All	-6.99247	0.865348	Protein PEROXIN-4 [Aegilops tauschii]	PEX4	F: acid-amino acid ligase activity
CL20101.Contig8_All	-0.303985	0.365175	CL20101.Contig8_All	1.18607	0.674114	CL20101.Contig13_All	-3.40544	0.806792	CL8719.Contig1_All	6.3518	0.971784	CL8719.Contig1_All	4.88795	0.871534	CL8719.Contig1_All	6.08469	0.953873	Acid phosphatase 1 [Triticum urartu]	APS1	F: acid phosphatase activity
CL20424.Contig62_All	-3.59737	0.821318	CL20424.Contig62_All	-1.20398	0.656208	CL20424.Contig62_All	-2.28896	0.746406	CL3469.Contig23_All	-1.36995	0.66988	CL3469.Contig23_All	0.0729574	0.211766	CL3469.Contig23_All	0.788302	0.553212	F-box/LRR-repeat MAX2 homolog [Aegilops tauschii]	D3	C: nucleus; C: ubiquitin ligase complex; P: response to water deprivation; P: shoot system morphogenesis; P: response to light stimulus; P: aging; P: auxin polar transport;P: regulation of meristem structural organization
CL10119.Contig6_All	0.241952	0.323813	CL10119.Contig1_All	2.90648	0.802696	CL10119.Contig6_All	1.36178	0.660522	CL1623.Contig8_All	0.274523	0.345499	CL1623.Contig8_All	0.914466	0.602697	CL1623.Contig8_All	1.26348	0.689104	Calcineurin B-like protein 2 [Triticum aestivum]	CBL2	F:calcium ion binding; C: plant-type vacuole membrane; C: aleurone grain membrane; C: plasma membrane;C: cytosolic ribosome
CL21423.Contig5_All	-0.454176	0.279453	CL21423.Contig5_All	-0.543443	0.295095	Unigene51487_All	7.16658	0.865656	Unigene17568_All	-0.852443	0.328988	Unigene17568_All	-0.63005	0.28626	Unigene17568_All	-1.40766	0.385805	Receptor like protein kinase S.2 [Aegilops tauschii]	LECRKS2	F: ATP binding; F: protein serine/threonine kinase activity; C: plasma membrane; P: cellular response to jasmonic acid stimulus; P: cellular response to salicylic acid stimulus; P: response to bacterium; P: response to wounding
Unigene8417_All	0.732304	0.439725	Unigene8417_All	0.830439	0.466616	Unigene8417_All	0.557556	0.349532	CL19908.Contig15_All	0.345996	0.251051	CL19908.Contig7_All	6.36194	0.831284	CL19908.Contig15_All	0.116514	0.190187	hypothetical protein TRIUR3_08594 [Triticum urartu]	—	—
Unigene19508_All	-0.469211	0.439547	Unigene19508_All	-0.617465	0.497081	Unigene27828_All	7.49719	0.894332	CL15220.Contig2_All	-0.815363	0.417701	CL15220.Contig2_All	-0.0709218	0.19401	CL15220.Contig2_All	-1.40972	0.513269	Proline-rich receptor-like protein kinase PERK12 [Triticum urartu]	PERK12	F: ATP binding; F: protein serine/threonine kinase activity; C: integral to membrane; C: plasma membrane; P: developmental process
Unigene51583_All	-4.34199	0.767478	Unigene51583_All	-2.75702	0.704734	Unigene51583_All	-7.40088	0.886419	Unigene51683_All	-0.623852	0.268194	Unigene51683_All	1.53817	0.536271	Unigene51683_All	1.23983	0.461787	Arginine/serine-rich protein 45 [Hordeum vulgare subsp. vulgare]	SR45	—
Unigene45924_All	0.123735	0.216337	Unigene45924_All	1.96733	0.57114	Unigene45931_All	4.87338	0.852627	CL296.Contig1_All	1.42731	0.597592	CL296.Contig1_All	1.82643	0.671099	CL296.Contig1_All	2.78022	0.771513	UDP-glycosyltransferase 85A5 [Hordeum vulgare subsp. vulgare]	UGT85A5	F: transferase activity, transferring hexosyl groups; P: metabolic process
CL17691.Contig5_All	0	0.19305	CL17691.Contig3_All	3.53572	0.834369	CL17691.Contig5_All	0	0.178105	CL11188.Contig1_All	2.49916	0.804398	CL11188.Contig1_All	-0.163309	0.27755	CL11188.Contig1_All	-0.00167625	0.160617	Leaf-specific thionin BTH6 [Hordeum marinum=barley, leaf, Peptide, 137 aa]	—	C: extracellular region; P: defense response
CL8233.Contig5_All	-3.43818	0.820566	CL8233.Contig4_All	-1.67072	0.728843	CL8233.Contig4_All	-3.85924	0.812998	CL2116.Contig2_All	-1.69479	0.70299	CL2116.Contig2_All	-0.101695	0.225441	CL2116.Contig2_All	-0.876989	0.541256	unnamed protein product [Triticum aestivum]	—	P: anaerobic respiration
CL3511.Contig4_All	-0.475627	0.407342	CL3511.Contig4_All	-1.98482	0.704648	CL3511.Contig4_All	-0.0712372	0.214496	CL7935.Contig4_All	-2.4816	0.802068	CL7935.Contig2_All	-3.31228	0.816778	CL7935.Contig1_All	-3.24493	0.815531	PREDICTED: uncharacterized protein LOC100835090 [Brachypodium distachyon]	—	C: plastid
CL21197.Contig7_All	-1.09446	0.485027	CL21197.Contig7_All	-0.52039	0.35024	CL21197.Contig10_All	5.2738	0.835942	CL16767.Contig6_All	-0.331206	0.264843	CL16767.Contig6_All	-0.77444	0.358442	CL16767.Contig6_All	0.701009	0.396415	Proline-rich receptor-like protein kinase PERK8 [Aegilops tauschii]	PERK8	F: ATP binding; F: protein serine/threonine kinase activity; C: integral to membrane; C: plasma membrane
CL20001.Contig2_All	5.01495	0.525744	CL20001.Contig2_All	7.6677	0.915408	CL20001.Contig2_All	7.57491	0.900181	Unigene41094_All	0.925999	0.575546	Unigene41094_All	-0.566266	0.424617	Unigene41094_All	-0.823122	0.503218	predicted protein [Hordeum vulgare subsp. vulgare]	—	—
CL2451.Contig2_All	-0.731525	0.533968	CL2451.Contig5_All	-2.84993	0.801649	CL2451.Contig2_All	-2.34516	0.746819	CL10512.Contig3_All	-0.348084	0.384357	CL10512.Contig3_All	-1.30088	0.683479	CL10512.Contig3_All	-1.86351	0.747625	hypothetical protein F775_13197 [Aegilops tauschii]	—	—
CL18575.Contig1_All	-7.01866	0.863453	CL15836.Contig1_All	-0.0708213	0.217211	CL15836.Contig1_All	0.231006	0.237564	CL2578.Contig1_All	-0.554031	0.418726	CL2578.Contig1_All	-0.631487	0.444504	CL2578.Contig1_All	-1.13082	0.583859	hypothetical protein F775_08101 [Aegilops tauschii]	—	—
CL1763.Contig6_All	-0.249978	0.283921	CL1763.Contig6_All	0.155278	0.254943	CL1763.Contig6_All	1.07973	0.546009	CL389.Contig2_All	6.0268	0.831554	CL389.Contig12_All	1.31451	0.333631	CL389.Contig2_All	7.11061	0.928429	PREDICTED: cysteine-rich receptor-like protein kinase 10-like [Setaria italica]	CRK10	F: ATP binding; F: protein serine/threonine kinase activity; F: receptor activity; C: integral to membrane; C: plasma membrane
CL18767.Contig1_All	-0.662228	0.3577	CL18767.Contig2_All	4.54051	0.856738	CL18767.Contig1_All	3.48732	0.848099	Unigene1358_All	1.76454	0.671788	Unigene1358_All	2.00841	0.704819	Unigene1358_All	1.90182	0.683658	Organic cation/carnitine transporter 4 [Aegilops tauschii]	2016-10-04	F: lipid binding; P: defense response; P: lipid transport
CL9964.Contig1_All	2.81989	0.81951	CL9964.Contig1_All	0.820098	0.576547	CL9964.Contig1_All	1.38815	0.675552	CL5145.Contig2_All	3.86208	0.843528	CL5145.Contig2_All	1.48224	0.725051	CL5145.Contig2_All	0.661545	0.533868	Two-component response regulator-like PRR95 [Triticum urartu]	PRR95	P: signal transduction; P: transcription, DNA-templated
Unigene43050_All	0.913799	0.492823	Unigene43050_All	1.6248	0.667288	Unigene43050_All	1.43296	0.593967	Unigene988_All	1.65535	0.305751	Unigene988_All	2.71149	0.470475	Unigene988_All	4.86295	0.817064	Isoflavone 2'-hydroxylase [Hordeum vulgare subsp. vulgare]	CYP81E1	F: electron carrier activity; F: oxidoreductase activity, acting on paired donors, with incorporation or reduction of molecular oxygen; F: heme binding; F: iron ion binding; F: monooxygenase activity; P: oxidation-reduction process; P: flavonoid biosynthesis process
Unigene40286_All	-0.547488	0.270636	Unigene40286_All	-0.160465	0.22248	Unigene40286_All	-0.925999	0.291034	Unigene42294_All	-4.48113	0.41562	CL6071.Contig1_All	-5.49512	0.925161	Unigene42294_All	-4.48113	0.389488	Formin-like protein 20 [Triticum urartu]	FH20	F: actin binding; F: phosphoprotein phosphatase activity; P: actin cytoskeleton organization
CL19717.Contig4_All	1.79206	0.651539	CL19717.Contig4_All	1.0616	0.492352	CL19717.Contig2_All	6.84549	0.829804	CL12458.Contig2_All	1.36828	0.515659	CL12458.Contig2_All	1.12676	0.447693	CL12458.Contig2_All	0.614109	0.292852	Probable sugar phosphate/phosphate translocator At3g11320 [Hordeum vulgare subsp. vulgare]	At3g11320	C: integral to membrane; P: carbohydrate transport
CL10141.Contig5_All	0.302675	0.308494	CL10141.Contig5_All	0.669733	0.444835	CL10141.Contig1_All	4.27775	0.805325	CL11524.Contig2_All	0.275258	0.31735	CL11524.Contig2_All	0.398699	0.369968	CL11524.Contig2_All	1.28151	0.664957	predicted protein [Hordeum vulgare subsp. vulgare]	—	—
CL9303.Contig4_All	-0.445199	0.333866	CL9303.Contig4_All	-0.579996	0.36999	CL9303.Contig5_All	-5.76741	0.887528	CL12273.Contig2_All	5.608	0.913537	CL12273.Contig1_All	3.16993	0.602499	CL12273.Contig1_All	1.64155	0.322237	Heavy metal-associated isoprenylated plant protein 26 [Aegilops tauschii]	HIPP26	F: metal ion binding; C: plasma membrane; P: metal ion transport
CL6209.Contig6_All	0.154532	0.261603	CL6209.Contig6_All	-1.44057	0.603133	CL6209.Contig4_All	7.03342	0.851558	CL16107.Contig1_All	-1.75002	0.405939	CL16107.Contig1_All	-2.47249	0.424557	CL16107.Contig1_All	0.500205	0.273677	COP9 signalosome complex subunit 6a [Triticum urartu]	CSN6A	F: protein binding; C: cytoplasm; C: signalosome; P: multicellular organismal development; P: red, far-red light phototransduction; P: signalosome assembly; P: ubiquitin-dependent protein catabolic process
Unigene51274_All	-1.33832	0.669755	Unigene51274_All	-3.15472	0.786187	Unigene51274_All	-5.56071	0.899952	Unigene48024_All	-3.18587	0.72283	Unigene48024_All	-1.31402	0.579804	Unigene48024_All	-0.669851	0.42358	hypothetical protein F775_03061 [Aegilops tauschii]	—	—
CL13070.Contig3_All	0.597241	0.244882	CL13070.Contig3_All	1.97199	0.475795	CL13070.Contig3_All	4.58946	0.813038	CL17328.Contig1_All	3.33498	0.468217	CL17328.Contig1_All	2.60666	0.340933	CL17328.Contig1_All	4.92427	0.754938	Cyanidin 3-O-rutinoside 5-O-glucosyltransferase [Hordeum vulgare subsp. vulgare]	5GT	F: transferase activity, transferring hexosyl groups; P: metabolic process; P: flavonoid biosynthesis process
CL15906.Contig2_All	2.12776	0.431351	CL15906.Contig2_All	0.374396	0.224732	CL15906.Contig2_All	0.63743	0.222966	CL16411.Contig2_All	0.691271	0.456563	CL16411.Contig1_All	6.65344	0.93818	CL16411.Contig2_All	1.32023	0.637737	MADS-box transcription factor TaAGL42 [Triticum aestivum]	AGL42	F: protein binding; F: sequence-specific DNA binding; F: sequence-specific DNA binding transcription factor activity; C: nucleus; P: flower development; P: regulation of timing of transition from vegetative to reproductive phase; P: vernalization response
CL2100.Contig12_All	2.98751	0.597097	CL2100.Contig12_All	4.67924	0.819642	CL2100.Contig12_All	5.91268	0.924557	CL438.Contig9_All	-0.571558	0.462431	CL438.Contig9_All	3.21501	0.82743	CL438.Contig9_All	2.08719	0.777706	Chaperone protein ClpB1 [Triticum turgidum subsp. durum]	CLPB1	F: ATP binding; F: nucleoside-triphosphatase activity; C: cytosol; C: nucleus; P: cellular response to heat
Unigene94071_All	1.97046	0.462742	Unigene94071_All	0.91983	0.285067	Unigene94071_All	0	0.178105	Unigene47268_All	6.81164	0.857888	Unigene47268_All	5.9542	0.709585	Unigene47268_All	6.29768	0.768051	hypothetical protein F775_02687 [Aegilops tauschii]	—	—
Unigene45925_All	1.61802	0.713149	Unigene45925_All	2.77625	0.796948	Unigene45925_All	3.95638	0.829255	CL296.Contig2_All	-0.567041	0.416679	CL296.Contig2_All	0.466907	0.392912	CL296.Contig12_All	4	0.833415	UDP-glycosyltransferase 85A2 [Hordeum vulgare subsp. vulgare]	UGT85A2	F: transferase activity, transferring hexosyl groups; P: metabolic process
Unigene34983_All	1.91058	0.772824	Unigene34983_All	0.544487	0.480462	Unigene34983_All	-1.49812	0.68857	Unigene82843_All	3.54744	0.819423	CL817.Contig4_All	4.57656	0.875006	Unigene82843_All	1.69041	0.672622	Probable aquaporin TIP4-1 [Hordeum vulgare subsp. vulgare]	TIP4-1	F: transporter activity; C: integral component of membrane; P:transport
CL9603.Contig2_All	-8.03342	0.936007	CL2112.Contig2_All	1.90689	0.450407	CL9603.Contig2_All	-8.03342	0.928343	Unigene17315_All	-0.316857	0.26812	Unigene17315_All	-0.535037	0.314704	Unigene17315_All	0.0466501	0.179848	Formin-like protein 5 [Triticum urartu]	FH5	F: actin binding; P: phosphoprotein phosphatase activity; P: actin cytoskeleton organization
Unigene27195_All	0.485427	0.363986	Unigene27195_All	-0.395929	0.315357	Unigene15817_All	5.02587	0.817863	CL2652.Contig14_All	-0.289507	0.230514	CL2652.Contig14_All	0.300305	0.234374	CL2652.Contig14_All	0.703189	0.339608	hypothetical protein F775_24856 [Aegilops tauschii]	—	—
Unigene18940_All	-0.567229	0.363209	Unigene62057_All	6.72338	0.833065	Unigene18940_All	-1.5748	0.513404	Unigene11384_All	0.374396	0.281415	Unigene11384_All	1.35015	0.574468	Unigene11384_All	0.699069	0.375731	MORC family CW-type zinc finger protein 4 [Aegilops tauschii]	—	—
CL1321.Contig2_All	-0.193103	0.311058	CL1321.Contig2_All	-0.445552	0.445022	CL1321.Contig2_All	-0.250498	0.31622	CL5401.Contig2_All	0.59874	0.521047	CL5401.Contig2_All	2.66294	0.81533	CL5401.Contig2_All	2.73608	0.812459	Cytosolic isocitrate dehydrogenase [NADP] [Hordeum vulgare subsp. vulgare]	CICDH	—
Unigene34052_All	7.10852	0.872156	Unigene31013_All	1.19265	0.432317	Unigene31013_All	-0.566347	0.241348	Unigene55559_All	2.00308	0.728946	Unigene55559_All	0.568427	0.371208	Unigene55559_All	-0.59424	0.334598	G-type lectin S-receptor-like serine/threonine-protein kinase At1g34300 [Aegilops tauschii]	At1g34300	F: ATP binding; F: calmodulin binding; F: protein serine/threonine kinase activity; F: receptor activity; F: sugar binding; C: integral to membrane; C: plasma membrane part; P: recognition of pollen
Unigene80663_All	1.93681	0.446284	Unigene80663_All	-0.0418202	0.191464	Unigene80663_All	-3.54432	0.285308	CL3213.Contig2_All	2.41504	0.378896	Unigene53616_All	6.60979	0.821143	CL3213.Contig2_All	2.46815	0.36595	predicted protein [Hordeum vulgare subsp. vulgare]	—	—
CL4124.Contig3_All	0.838647	0.518416	CL4124.Contig3_All	1.47098	0.668808	CL4124.Contig3_All	0.899266	0.492919	CL537.Contig1_All	1.66297	0.642384	CL537.Contig4_All	2.83982	0.800027	CL537.Contig1_All	1.58496	0.615631	Subtilisin-like protease SDD1 [Hordeum vulgare subsp. vulgare]	SDD1	F: serine-type endopeptidase activity; F: identical protein binding; C: cell wall; C: cytoplasmic membrane-bounded vesicle; P: proteolysis; P: negative regulation of catalytic activity
Unigene18805_All	4.77435	0.835261	Unigene18805_All	4.848	0.843097	Unigene18805_All	4.34577	0.761789	Unigene10302_All	1.19424	0.650998	Unigene10302_All	1.36631	0.681242	Unigene10302_All	1.67138	0.727511	Homeobox-leucine zipper protein HOX22 [Hordeum vulgare subsp. vulgare]	HOX22	F: sequence-specific DNA binding; F: sequence-specific DNA binding transcription factor activity; C: nucleus
Unigene8148_All	-1.44401	0.640436	Unigene8148_All	-2.83564	0.74059	Unigene17736_All	-5.89482	0.887279	Unigene39374_All	1.25424	0.578669	Unigene39374_All	-0.518873	0.300106	Unigene39374_All	-0.540568	0.301618	MADS-box transcription factor 56 [Triticum urartu]	—	F: protein binding; F: sequence-specific DNA binding; F: sequence-specific DNA binding transcription factor activity; C: nucleus; P: flower development; P: regulation of timing of transition from vegetative to reproductive phase; P：vernalization response
CL16292.Contig1_All	4.36923	0.401064	CL16292.Contig1_All	3.36923	0.285811	CL16292.Contig1_All	7.11548	0.860657	CL11299.Contig1_All	0	0.173498	CL11299.Contig1_All	3.71882	0.680668	CL11299.Contig1_All	4.8392	0.826505	hypothetical protein F775_00883 [Aegilops tauschii]	—	—
CL1855.Contig6_All	3.29429	0.814272	CL1855.Contig6_All	2.51852	0.768076	CL1855.Contig6_All	2.81934	0.768903	CL1803.Contig8_All	-4.02975	0.340259	CL1803.Contig8_All	-4.02975	0.325167	CL1803.Contig8_All	1.55522	0.420133	Cytochrome P450 89A2 [Hordeum vulgare subsp. vulgare]	CYP89A2	F: electron carrier activity; F: oxidoreductase activity, acting on paired donors, with incorporation or reduction of molecular oxygen; F: heme binding; F: iron ion binding; F: monooxygenase activity; P: oxidation-reduction process ; P: secondary metabolite biosynthetic process
CL3902.Contig4_All	1.14712	0.656789	CL3902.Contig4_All	1.81782	0.744848	CL3902.Contig4_All	2.20409	0.754691	CL10286.Contig1_All	0.0535602	0.205925	CL10286.Contig1_All	2.44484	0.800204	CL10286.Contig1_All	2.14757	0.779672	2-hydroxyacyl-CoA lyase [Triticum aestivum]	Os01g0505400	F: magnesium ion binding; F: catalytic activity; F: thiamine pyrophosphate binding; P: metabolic process
CL18528.Contig10_All	-2.44943	0.804725	CL18528.Contig10_All	-3.43259	0.829499	CL18528.Contig10_All	-7.33057	0.992883	Unigene5238_All	0.0131754	0.176899	Unigene5238_All	1.21766	0.635523	Unigene5238_All	1.66644	0.714945	hypothetical protein TRIUR3_08442 [Triticum urartu]	—	—
CL368.Contig4_All	-3.11468	0.821693	CL368.Contig4_All	-2.64529	0.802601	CL368.Contig4_All	-6.07404	0.95729	CL1801.Contig3_All	1.82262	0.688732	CL1801.Contig3_All	0.110747	0.202107	CL1801.Contig3_All	0.29716	0.253478	Proline-rich receptor-like protein kinase PERK8 [Hordeum vulgare subsp. vulgare]	PERK8	F: ATP binding; F: protein serine/threonine kinase activity; C: integral to membrane; C: plasma membrane
CL21273.Contig4_All	2.59044	0.800679	CL19092.Contig3_All	-0.817136	0.239899	CL19092.Contig3_All	2.51847	0.533853	CL15059.Contig10_All	4.07136	0.845378	CL2645.Contig3_All	-0.200078	0.23722	CL2645.Contig3_All	0.336386	0.291106	C2 and GRAM domain-containing protein At1g03370 [Aegilops tauschii]	At1g03370	F: ubiquitin-protein transferase activity; C: nucleus; C: cytoplasm; P: protein ubiquitination involved in ubiquitin-dependent protein catabolic process
CL3330.Contig24_All	5.558	0.888504	Unigene13879_All	1.82339	0.622757	CL3330.Contig1_All	6.99624	0.955778	CL4043.Contig5_All	-0.0901978	0.206772	CL4043.Contig5_All	0.510195	0.348189	CL4043.Contig5_All	1.70092	0.681233	Leucine-rich repeat-containing protein ODA7 [Hordeum vulgare subsp. vulgare]	ODA7	C: cilium axoneme; C: cytoplasm; C: cytoskeleton
Unigene26599_All	2.45066	0.511638	Unigene26599_All	2.76553	0.568557	Unigene26599_All	1.70782	0.360957	CL10063.Contig2_All	-2.12029	0.408966	CL20044.Contig4_All	4.8216	0.804541	CL10063.Contig2_All	0.321928	0.225374	Formin-like protein 20 [Aegilops tauschii]	FH20	F: actin binding; F: phosphoprotein phosphatase activity; P: actin cytoskeleton organization
CL9940.Contig3_All	5.43741	0.608241	CL9940.Contig3_All	0	0.191464	CL9940.Contig3_All	4.73697	0.451089	CL8302.Contig4_All	4.45943	0.41562	CL8302.Contig4_All	7.44294	0.907379	CL8302.Contig4_All	6.45396	0.792881	BLN1-1 [Hordeum vulgare subsp. vulgare]	—	—
CL13548.Contig4_All	-5.47303	0.84834	CL13548.Contig4_All	-3.0136	0.720634	CL13548.Contig4_All	2.19645	0.74248	Unigene77903_All	0	0.173498	Unigene77903_All	3.36923	0.256334	Unigene77903_All	4.34577	0.366181	Hsp70-Hsp90 organizing protein 1 [Triticum urartu]	HOP1	F: binding; P: response to heat; P: response to unfolded protein
CL5609.Contig1_All	0.557331	0.319471	CL5609.Contig1_All	-1.18763	0.378186	CL5609.Contig1_All	-0.733061	0.292163	CL15068.Contig2_All	0.299199	0.315566	CL15068.Contig2_All	0.0200976	0.174895	Unigene76802_All	6.98489	0.865168	Classical arabinogalactan protein 9 [Emiliania huxleyi CCMP1516]	AGP9	C: anchored to membrane; C: plasma membrane
Unigene37032_All	2.80735	0.253222	Unigene37032_All	3.96963	0.351151	Unigene37032_All	6.62936	0.801138	Unigene66918_All	2.44626	0.439574	Unigene66918_All	1.8679	0.329168	Unigene66918_All	0	0.159664	Telomerase reverse transcriptase [Aegilops tauschii]	TERT	F: nucleotidyltransferase activity;F: binding; C: mitochondrion
Unigene34980_All	0.105783	0.255254	Unigene34980_All	1.40011	0.693817	Unigene34984_All	4.10062	0.840618	Unigene26745_All	-0.690843	0.536385	Unigene26745_All	-0.809445	0.570538	Unigene26745_All	1.07856	0.66075	Aquaporin TIP1-1 [Triticum aestivum]	TIP1-1	F: urea transmembrane transporter activity; C: endoplasmic reticulum; C: plant-type vacuole membrane; C: central vacuole; C: protein storage vacuole; C: columella; C: integral component of membrane; C: chloroplast envelope; C: plasma membrane; P: water transport; P: water homeostasis; P: defense response to bacterium; P: hydrogen peroxide transmembrane transport; P: urea transmembrane transport
CL19477.Contig15_All	-3.59263	0.818456	CL19477.Contig5_All	1.74147	0.400408	CL19477.Contig5_All	0.930737	0.258832	Unigene23158_All	-2.45747	0.668512	Unigene23158_All	-0.788852	0.438176	Unigene23158_All	-2.29474	0.648004	hypothetical protein F775_00502 [Aegilops tauschii]	—	—
CL2399.Contig9_All	-2.59331	0.792156	CL2399.Contig9_All	-1.11508	0.643832	CL2399.Contig16_All	-4.49586	0.811537	Unigene53645_All	0.315377	0.333806	Unigene53645_All	0.179748	0.258351	Unigene53645_All	-0.0915539	0.211532	Chalcone--flavonone isomerase 1B-1 [Aegilops tauschii]	CHI1B	F: chalcone isomerase activity; P: flavonoid biosynthetic process
CL4339.Contig1_All	3.92352	0.828959	CL4339.Contig1_All	4.14296	0.836089	CL4339.Contig1_All	3.30299	0.770757	CL1892.Contig1_All	6.50046	0.951594	CL1892.Contig1_All	5.25109	0.824789	CL1892.Contig1_All	6.28077	0.923882	Os05g0293200 [Oryza sativa Japonica Group]	Os05g0293200	F: siRNA binding; C: ribonucleoprotein complex; P: defense response to virus; P: gene silencing by RNA; P: regulation of transcription, DNA-dependent; P: regulation of translation; P: transcription, DNA-dependent
Unigene4775_All	1.25572	0.667185	Unigene4775_All	-0.597387	0.443867	Unigene4775_All	-1.69569	0.643325	Unigene74925_All	4.66107	0.865373	Unigene74925_All	-0.917538	0.261005	Unigene74925_All	0	0.401337	CBFIVd-B22 [Triticum aestivum]	CBFIVd-B22	F: DNA binding; F: sequence-specific DNA binding transcription factor activity; C: nucleus; P: response to stress
CL3837.Contig2_All	0.745345	0.532752	CL3837.Contig2_All	0.268988	0.326983	CL3837.Contig5_All	-8.10329	0.931951	CL16568.Contig3_All	0.0339473	0.187803	CL16568.Contig3_All	-0.0382885	0.185981	CL16568.Contig3_All	0.840343	0.514993	Beta-D-xylosidase 1 [Hordeum vulgare subsp. vulgare]	BXL1	F: hydrolase activity, hydrolyzing O-glycosyl compounds; P: carbohydrate metabolic process
Unigene26031_All	4.12697	0.837079	Unigene26031_All	0.847997	0.398498	Unigene26031_All	-0.224317	0.222327	CL9015.Contig7_All	1.75072	0.71661	CL9015.Contig7_All	0.951686	0.530003	CL9015.Contig7_All	-0.916099	0.448215	Probable 4-coumarate--CoA ligase 5 [Hordeum vulgare subsp. vulgare]	4CL5	F: 4-coumarate-CoA ligase activity; F: ATP binding; P: phenylpropanoid metabolic process; P: flavonoid biosynthesis process
CL4618.Contig3_All	-0.32566	0.347673	CL4618.Contig3_All	-0.346569	0.354329	CL4618.Contig3_All	-0.200475	0.266953	CL10143.Contig2_All	0.75154	0.53374	CL10143.Contig2_All	1.64174	0.735723	CL10143.Contig2_All	2.67012	0.804263	Probable ADP,ATP carrier protein At5g56450 [Hordeum vulgare subsp. vulgare]	At5g56450	F:transporter activity; C: integral component of membrane; C: mitochondrial inner membrane; P: transmembrane transport
CL11034.Contig1_All	-0.521285	0.397568	CL11034.Contig1_All	-1.48439	0.615097	CL11034.Contig1_All	-0.284019	0.285376	CL5039.Contig4_All	1.29298	0.558029	CL5039.Contig4_All	2.24742	0.722869	CL5039.Contig4_All	5.22026	0.921297	predicted protein [Hordeum vulgare subsp. vulgare]	—	—
CL12799.Contig2_All	-3.79442	0.474469	Unigene32634_All	3.53232	0.820488	CL12799.Contig2_All	1.1481	0.442362	CL13240.Contig1_All	4.12321	0.820291	CL13240.Contig2_All	0	0.165308	CL13240.Contig2_All	6.38658	0.782529	23 kDa jasmonate-induced protein [Oryza sativa Japonica Group]	—	—
Unigene26419_All	-0.121968	0.271177	Unigene26419_All	-0.874173	0.594983	Unigene26419_All	-1.26901	0.659715	CL19567.Contig1_All	4.62422	0.880356	CL19567.Contig1_All	4.81027	0.897215	CL19567.Contig1_All	4.55927	0.870125	Glycine-rich RNA-binding protein blt801 [Triticum aestivum]	blt801	F: heterocyclic compound binding; F: organic cyclic compound binding; P: mRNA processing; P: response to abscisic acid stimulus; P: response to cold; P: transcription, DNA-dependent
Unigene96980_All	2.15612	0.614843	Unigene96980_All	2.16074	0.613955	Unigene96980_All	5.04439	0.89052	Unigene6408_All	-0.446075	0.429222	Unigene6408_All	-3.32847	0.811504	Unigene6408_All	-2.05395	0.759958	hypothetical protein F775_16170 [Aegilops tauschii]	—	—
CL6160.Contig2_All	6.64866	0.818702	CL6160.Contig1_All	8.39232	0.82271	CL6160.Contig2_All	6.79008	0.8235	CL10051.Contig3_All	6.77259	0.853431	CL10051.Contig3_All	8.39232	0.955848	CL10051.Contig3_All	6.5025	0.800496	Dehydrin COR410 [Triticum turgidum subsp. durum]	COR410	P: response to stress; P: response to water
CL314.Contig3_All	3.17754	0.801473	CL314.Contig1_All	1.04674	0.643368	CL314.Contig5_All	5.31656	0.911458	CL3563.Contig5_All	0.588825	0.426556	CL3563.Contig1_All	2.43733	0.803104	CL3563.Contig5_All	2.18233	0.761727	18 kDa seed maturation protein [Hordeum vulgare subsp. vulgare]	GMPM1	P: embryo development
CL20046.Contig1_All	-1.49674	0.639513	CL20046.Contig1_All	-0.832484	0.50088	CL20046.Contig1_All	-0.607889	0.405471	CL18213.Contig2_All	-1.10362	0.503675	CL18213.Contig2_All	-3.54273	0.666847	CL18213.Contig2_All	-6.65821	0.824141	predicted protein [Hordeum vulgare subsp. vulgare]	—	—
CL13350.Contig4_All	1.54418	0.666578	CL13350.Contig4_All	2.50986	0.770548	CL13350.Contig3_All	3.42362	0.808111	CL9379.Contig1_All	0.30847	0.370909	CL9379.Contig1_All	0.0946238	0.231342	CL9379.Contig1_All	0.798818	0.576173	Proline-rich receptor-like protein kinase PERK2 [Hordeum vulgare subsp. vulgare]	PERK2	F: ATP binding; F: protein serine/threonine kinase activity; F: receptor activity; C: integral to membrane; C: plasma membrane
CL21414.Contig29_All	7.58246	0.91084	CL21414.Contig38_All	-0.419177	0.37382	CL21414.Contig38_All	-0.806838	0.463118	CL20310.Contig23_All	3.54137	0.810227	CL20310.Contig24_All	-3.20387	0.480728	Unigene21947_All	4.71446	0.859691	Ent-kaurene synthase-like 2 [Triticum aestivum]	KSL2	F: lyase activity; F: magnesium ion binding; P: defense response
Unigene17113_All	4.06182	0.848295	Unigene17113_All	6.44849	0.981102	Unigene17113_All	6.0353	0.960728	CL3816.Contig13_All	6.14457	0.971093	CL3816.Contig13_All	7.02166	0.991555	CL3816.Contig13_All	6.72172	0.983573	Dehydrin-/LEA group 2-like protein [Lophopyrum elongatum]	LEA2-like	P: response to water; P: response to stress
CL21243.Contig4_All	0.891476	0.340031	CL21243.Contig4_All	1.09115	0.393752	CL21243.Contig4_All	0.350907	0.226133	CL18039.Contig6_All	1.60204	0.642243	CL18039.Contig6_All	3.69912	0.823435	CL18039.Contig6_All	2.63559	0.764787	Transcription factor bHLH113 [Aegilops tauschii]	bHLH113	F: sequence-specific DNA binding; F: sequence-specific DNA binding transcription factor activity; C: nucleus
Unigene49995_All	0.271596	0.259747	CL428.Contig5_All	4.16334	0.809839	CL428.Contig5_All	5.25538	0.903726	Unigene64364_All	0	0.173498	Unigene64364_All	3.62449	0.278535	Unigene64364_All	0	0.159664	Mechanosensitive ion channel protein 8 [Aegilops tauschii]	MSL8	P: transmembrane transport; C: plasma membrane
CL65.Contig2_All	-0.768184	0.381569	Unigene82355_All	-4.30302	0.851362	Unigene82355_All	-3.46172	0.805751	Unigene49733_All	0.307372	0.321964	Unigene49733_All	1.54161	0.69887	Unigene49733_All	1.49692	0.690067	Sulfotransferase 17 [Aegilops tauschii]	—	F: DNA binding; C: nucleus; P: regulation of transcription, DNA-dependent; P: transcription, DNA-dependent
Unigene18433_All	-2.94049	0.810685	Unigene14784_All	-0.299327	0.362333	Unigene14784_All	-1.00533	0.591419	Unigene20255_All	0.342637	0.315169	Unigene20255_All	0.746494	0.468152	Unigene20255_All	1.13671	0.596273	PREDICTED: protein argonaute 1C-like [Oryza brachyantha]	AGO1C	F: siRNA binding; F: endoribonuclease activity; F: miRNA binding; C: nucleus; C: cytosol; P: RNA interference; P: response to auxin; P: adventitious root development; P: irus induced gene silencing; P: leaf morphogenesis; P: auxin metabolic process; P: response to far red light; P: gene silencing by miRNA; P: embryo development ending in seed dormancy
Unigene29565_All	-4.41733	0.864889	Unigene29565_All	-0.505933	0.46274	CL114.Contig12_All	-3.25778	0.801244	CL17587.Contig4_All	-0.336367	0.374064	CL17587.Contig4_All	0.382582	0.395192	CL17587.Contig4_All	-0.15757	0.266273	Thiosulfate sulfurtransferase 18 [Aegilops tauschii]	STR18	—
Unigene37981_All	-5.11548	0.553079	Unigene37981_All	-1.17688	0.351498	Unigene37981_All	0.528379	0.277439	CL8680.Contig1_All	3.68706	0.806318	CL8680.Contig1_All	3.69377	0.805401	CL8680.Contig2_All	3.34369	0.809158	Sulfated surface glycoprotein 185 [Hordeum vulgare subsp. vulgare]	—	C: cytoplasmic membrane-bounded vesicle
CL10801.Contig1_All	-0.536053	0.391272	CL10801.Contig1_All	-0.350186	0.328052	CL10801.Contig3_All	3.6998	0.803239	CL739.Contig5_All	-0.955331	0.464322	CL739.Contig5_All	-0.214851	0.247297	CL739.Contig5_All	0.709485	0.447161	hypothetical protein TRIUR3_34067 [Triticum urartu]	—	—
Unigene7105_All	6.59991	0.812584	Unigene15240_All	0.0199684	0.200282	Unigene15240_All	0.197037	0.260789	Unigene18390_All	0.770922	0.53398	Unigene18390_All	0.884197	0.562238	Unigene18390_All	0.276313	0.312107	Probable receptor-like protein kinase At5g47070 [Hordeum vulgare subsp. vulgare]	At5g47070	F: ATP binding; F: protein serine/threonine kinase activity; C: plasma membrane
CL18106.Contig1_All	-0.994577	0.635136	CL18106.Contig1_All	-1.06195	0.656248	CL15383.Contig3_All	3.16139	0.806474	CL9531.Contig3_All	-0.685722	0.523282	CL9531.Contig3_All	1.73984	0.755066	CL9531.Contig3_All	2.00757	0.774372	Catalase isozyme 2 [Triticum aestivum]	CAT2	F: heme binding; F: metal ion binding; F: atalase activity; P: hydrogen peroxide catabolic process; P: oxidation-reduction process
Unigene7728_All	-0.438373	0.433591	Unigene7728_All	-1.0573	0.641981	Unigene7728_All	-3.49059	0.805747	CL13302.Contig1_All	-1.08548	0.651615	CL13302.Contig1_All	-0.249326	0.324407	CL13302.Contig1_All	-1.09174	0.647691	Mitogen-activated protein kinase kinase kinase 3 [Hordeum vulgare subsp. vulgare]	ANP3	F: ATP binding; F: MAP kinase kinase kinase activity; C: apoplast; C: cytoplasm; C: microtubule; P: cortical microtubule organization; P: protein autophosphorylation
Unigene39390_All	2.75716	0.813976	Unigene39390_All	2.95288	0.814965	CL19666.Contig22_All	-2.32033	0.708419	CL10266.Contig2_All	2.80782	0.815836	CL12743.Contig1_All	-0.454902	0.270585	Unigene76839_All	3.95515	0.827082	Putative LRR receptor-like serine/threonine-protein kinase At1g34110 [Aegilops tauschii]	At1g34110	F: transferase activity, transferring phosphorus-containing groups; C: plastid; C: cytoplasmic membrane-bounded vesicle
Unigene50173_All	-3.05281	0.819783	Unigene50173_All	-0.164623	0.291182	Unigene50175_All	-3.19863	0.802835	CL5036.Contig1_All	-1.32703	0.655254	CL5036.Contig1_All	-0.0792971	0.215138	CL5036.Contig1_All	-0.28563	0.320391	hypothetical protein F775_09195 [Aegilops tauschii]	—	F: actin binding; C: integral to membrane; P: actin cytoskeleton organization
CL12039.Contig1_All	0.173166	0.299307	CL12039.Contig1_All	-1.22554	0.68282	CL12039.Contig1_All	-1.47545	0.687503	CL18627.Contig1_All	2.58489	0.808298	CL18627.Contig1_All	0.501128	0.463058	CL18627.Contig1_All	0.137817	0.261041	CBL-interacting protein kinase 7 [Hordeum vulgare subsp. vulgare]	CIPK7	F: protein serine/threonine kinase activity; F: ATP binding; C: mitochondrion; P: signal transduction; P: protein phosphorylation
Unigene31605_All	0.828632	0.39245	Unigene31605_All	-2.71786	0.470358	Unigene31605_All	0.173767	0.215783	CL5040.Contig3_All	-1.94429	0.441874	CL5040.Contig3_All	1.01132	0.450742	CL5040.Contig3_All	4.62003	0.864129	Malate synthase, glyoxysom [Hordeum vulgare subsp. vulgare]	LIP	F: malate synthase activity; P: tricarboxylic acid cycle; P: glyoxylate cycle
CL14175.Contig1_All	-0.627818	0.484489	CL14175.Contig4_All	-5.42109	0.850719	CL14175.Contig1_All	-3.19835	0.764355	Unigene19124_All	-2.06204	0.760364	Unigene6342_All	-3.69163	0.816234	Unigene19124_All	-1.17239	0.650954	Thiol protease SEN102 [Hordeum vulgare subsp. vulgare]	SEN102	F: cysteine-type peptidase activity; P: proteolysis
CL12194.Contig3_All	-0.83289	0.458971	CL12194.Contig3_All	0.614784	0.435451	CL12194.Contig3_All	-0.0818242	0.211367	CL4220.Contig1_All	0.554589	0.258353	CL4220.Contig2_All	6.95807	0.863118	CL4220.Contig2_All	6.89077	0.854544	Scopoletin glucosyltransferase [Aegilops tauschii]	TOGT1	—
Unigene72979_All	0	0.19305	Unigene72979_All	0	0.191464	Unigene72979_All	7.47843	0.892552	Unigene15271_All	0.281094	0.255195	Unigene15271_All	0.974615	0.467811	Unigene15271_All	0.692676	0.378013	Proline-rich receptor-like protein kinase PERK9 [Setaria italica]	PERK9	F: ATP binding; F: protein serine/threonine kinase activity; C: integral to membrane; C: plasma membrane
CL3739.Contig1_All	5.02975	0.531862	CL3739.Contig1_All	8.16155	0.940594	CL3739.Contig3_All	3.80137	0.809785	CL3592.Contig1_All	-6.48113	0.814677	CL3592.Contig1_All	3.56645	0.824805	CL3592.Contig1_All	3.93391	0.835383	Oxalate oxidase GF-2.8 [Triticum urartu]	—	F: anganese ion binding; F: nutrient reservoir activity; F: oxalate oxidase activity; C: apoplast; C: cell wall; C: cytoplasm
CL9964.Contig5_All	3.07197	0.824117	CL9964.Contig5_All	0.887885	0.580961	CL9964.Contig5_All	1.49805	0.680638	CL5145.Contig4_All	7.15313	0.892296	CL5145.Contig4_All	4.39232	0.385277	CL5145.Contig4_All	5.74595	0.660896	Two-component response regulator-like PRR95 [Aegilops tauschii]	PRR95	F: two-component response regulator activity; C: nucleus; P: regulation of transcription, DNA-dependent; P: rhythmic process; P: transcription, DNA-dependent
Unigene44843_All	-2.57556	0.790782	Unigene44843_All	-3.32507	0.807748	Unigene44843_All	-6.35692	0.951376	Unigene18055_All	-0.175531	0.250346	Unigene18055_All	0.723822	0.477066	Unigene18055_All	0.698585	0.467124	Xyloglucan endotransglycosylase/hydrolase protein 8 [Aegilops tauschii]	XTH8	F: xyloglucan:xyloglucosyl transferase activity; F: hydrolase activity, hydrolyzing O-glycosyl compounds; C: apoplast; C: cell wall; P: cellular glucan metabolic process
Unigene78261_All	0	0.19305	Unigene78261_All	0	0.191464	Unigene78261_All	6.76818	0.820185	CL18801.Contig2_All	-0.870717	0.329629	CL18801.Contig2_All	-0.492205	0.260395	CL18801.Contig2_All	1.27612	0.518664	hypothetical protein F775_25053 [Aegilops tauschii]	—	—
CL15384.Contig1_All	4.81203	0.734051	CL15384.Contig1_All	4.59042	0.696797	CL15384.Contig1_All	3.16993	0.412858	Unigene9805_All	0	0.173498	CL14081.Contig1_All	8.14296	0.946598	CL14081.Contig1_All	8.18818	0.949848	Ethylene-responsive transcription factor ABR1 [Hordeum vulgare subsp. vulgare]	ABR1	F: DNA binding; F: sequence-specific DNA binding transcription factor activity; C: nucleus; P: abscisic acid mediated signaling pathway; P: defense response to fungus; P: ethylene mediated signaling pathway; P: negative regulation of abscisic acid mediated signaling pathway; P: response to glucose stimulus; P: response to osmotic stress
CL6583.Contig4_All	1.31771	0.619425	CL6583.Contig4_All	2.15108	0.738611	CL6583.Contig4_All	2.25732	0.723468	CL898.Contig4_All	2.3242	0.722549	CL898.Contig4_All	3.95089	0.827367	CL898.Contig1_All	3.71679	0.80819	Auxin-induced protein X15 [Zea mays]	—	F: calmodulin binding; C: mitochondrion; P: auxin-activated signaling pathway
CL5037.Contig2_All	2.98339	0.800969	CL5037.Contig3_All	1.4518	0.584049	CL5037.Contig3_All	2.44155	0.709874	CL4913.Contig9_All	2.51457	0.37901	CL4913.Contig4_All	3.8669	0.825221	CL4913.Contig4_All	4.06655	0.83074	Formin-like protein 5 [Brachypodium distachyon]	FH5	F: actin binding; F: phosphoprotein phosphatase activity; P: actin cytoskeleton organization
CL1559.Contig11_All	-3.65491	0.80412	CL1559.Contig1_All	0.108934	0.209239	CL1559.Contig1_All	0.456858	0.2279	Unigene65389_All	-1.76005	0.398665	Unigene65389_All	-0.783508	0.289686	Unigene65389_All	1.38379	0.512218	Formin-like protein 6 [Hordeum vulgare subsp. vulgare]	FH6	F: actin binding; F: phosphoprotein phosphatase activity; P: actin cytoskeleton organization
CL6718.Contig6_All	6.81592	0.841124	CL6718.Contig6_All	9.02791	0.968247	Unigene52793_All	4.45565	0.854856	Unigene29588_All	7.1385	0.989783	CL3922.Contig8_All	6.72792	0.836677	CL3922.Contig10_All	6.52356	0.803402	predicted protein [Hordeum vulgare subsp. vulgare]	—	—
CL3496.Contig2_All	0.894918	0.483559	CL3496.Contig2_All	-1.67094	0.534902	CL3496.Contig2_All	-1.56131	0.487015	CL12436.Contig1_All	-1.34689	0.571391	CL12436.Contig1_All	0.853906	0.511939	Unigene76818_All	4.97269	0.805551	hypothetical protein F775_14412 [Aegilops tauschii]	—	—
Unigene32454_All	-4.57219	0.840978	Unigene32454_All	-2.13308	0.738424	Unigene32454_All	-0.362737	0.339786	CL5462.Contig6_All	-1.57896	0.671687	CL5462.Contig6_All	-1.10384	0.590754	CL5462.Contig6_All	0.571542	0.449756	PREDICTED: proline-rich receptor-like protein kinase PERK4-like [Vitis vinifera]	PERK4-like	F: ATP binding; F: protein serine/threonine kinase activity; C: plasma membrane
Unigene35161_All	-0.836501	0.446374	CL17558.Contig11_All	-3.44707	0.821375	Unigene35161_All	-6.86625	0.832806	CL2311.Contig13_All	0.058163	0.213895	CL2311.Contig13_All	-0.401707	0.39323	CL2311.Contig13_All	-0.865821	0.565198	Bifunctional nuclease 1 [Hordeum vulgare subsp. vulgare]	BBD1	F: nuclease activity; C: nucleus; P: defense response to fungus; P: nucleic acid phosphodiester bond hydrolysis
Unigene70031_All	0	0.19305	CL20401.Contig13_All	6.90288	0.853097	CL20401.Contig17_All	7.81164	0.915963	Unigene4653_All	-2.87447	0.234986	CL5468.Contig1_All	5.90422	0.873159	CL5468.Contig1_All	6.09452	0.892198	Coatomer subunit delta-3 [Triticum urartu]	—	C: plastid; P: protein catabolic process
CL6567.Contig2_All	2.3604	0.656718	CL405.Contig5_All	4.49589	0.854626	CL6567.Contig2_All	-0.817136	0.26399	CL4700.Contig1_All	-0.851901	0.346974	Unigene43031_All	4.543	0.861231	Unigene43031_All	6.34018	0.971477	Linalool synthase, chloroplastic [Aegilops tauschii]	LIS	F: lyase activity; F: metal ion binding; P: monoterpenoid biosynthesis
Unigene9919_All	-0.0540551	0.229288	Unigene9919_All	-2.07971	0.779647	Unigene9919_All	-2.42804	0.778716	CL13433.Contig2_All	3.03347	0.821222	CL13433.Contig2_All	0.15029	0.266089	CL13433.Contig2_All	0.0593095	0.206838	predicted protein [Hordeum vulgare subsp. vulgare]	—	—
Unigene29377_All	8.68767	0.961002	Unigene29377_All	9.22721	0.972501	Unigene29377_All	9.00843	0.965025	CL9035.Contig2_All	6.39803	0.80237	CL9035.Contig2_All	5.5025	0.617146	CL9035.Contig2_All	2.58496	0.211938	hypothetical protein F775_30810 [Aegilops tauschii]	—	—
CL7414.Contig10_All	-1.88881	0.757603	CL7414.Contig10_All	-1.7273	0.737121	CL7414.Contig10_All	-3.6522	0.809139	CL3268.Contig1_All	-1.50729	0.717721	CL3268.Contig1_All	-1.18404	0.673314	CL3268.Contig1_All	-0.431662	0.42737	lichenase [Hordeum vulgare subsp. vulgare]	GUB	F: licheninase activity; P: carbohydrate metabolic process
CL7716.Contig4_All	2.46222	0.7545	CL7716.Contig4_All	0.49526	0.339748	CL7716.Contig4_All	0.762824	0.389432	Unigene40226_All	5.1565	0.576081	Unigene40226_All	4.1964	0.349485	Unigene40226_All	6.52356	0.803402	hypothetical protein F775_30457 [Aegilops tauschii]	—	—
CL10107.Contig4_All	-0.904981	0.602186	CL10107.Contig4_All	-1.72731	0.743931	CL10107.Contig4_All	-4.71657	0.871524	CL6080.Contig2_All	1.57918	0.72101	CL6080.Contig2_All	-0.06866	0.204834	CL6080.Contig2_All	-1.01086	0.558886	RecName: Full=Protein WIR1B [Triticum aestivum]	WIR1B	C: integral to membrane
CL5158.Contig3_All	1.99877	0.760121	CL5158.Contig3_All	3.02924	0.811187	CL5158.Contig1_All	4.52548	0.861328	CL4625.Contig5_All	0.99726	0.597818	CL4625.Contig5_All	3.11063	0.818638	CL4625.Contig5_All	2.29819	0.778399	Mulatexin [Brachypodium distachyon]	—	F: nucleobase transmembrane transporter activity; C: membrane; P: nucleobase transport
CL2063.Contig3_All	-1.36956	0.694382	CL2063.Contig3_All	-1.4033	0.688293	CL2063.Contig3_All	-0.539396	0.428146	CL10421.Contig6_All	-3.00154	0.808895	CL10421.Contig1_All	-0.931086	0.56585	CL10421.Contig1_All	0.271267	0.32213	Transcription factor bHLH49 [Aegilops tauschii]	BHLH49	F: DNA binding; C: nucleus; P: regulation of transcription, DNA-dependent; P: transcription, DNA-dependent
CL768.Contig16_All	3.45943	0.292967	CL768.Contig16_All	2.41504	0.236304	CL768.Contig16_All	4.39232	0.388801	Unigene28735_All	-0.774287	0.503484	Unigene28733_All	-3.13662	0.813615	Unigene28735_All	-2.27237	0.723713	Protein NRT1/ PTR FAMILY 8.3 [Hordeum vulgare subsp. vulgare]	NPF8.3	F: dipeptide transporter activity; F: high affinity oligopeptide transporter activity; F: tripeptide transporter activity; C: integral to membrane; C: plant-type vacuole; C: vacuolar membrane; P: protein transport
CL16915.Contig1_All	0	0.19305	CL16915.Contig1_All	7.09803	0.87259	CL16915.Contig2_All	7.72505	0.985172	Unigene40516_All	0.56161	0.433	Unigene40516_All	-2.23823	0.691847	Unigene40516_All	0.534998	0.412902	hypothetical protein F775_20874 [Aegilops tauschii]	—	C: cell wall C: extracellular region; C: plasmodesma; P: cellular cell wall organization
CL3818.Contig15_All	-2.0564	0.752129	CL3818.Contig15_All	-0.917121	0.567898	CL3818.Contig15_All	-2.63358	0.752799	Unigene12964_All	2.96073	0.800005	Unigene12964_All	3.3537	0.81762	Unigene12964_All	4.12056	0.842727	hypothetical protein TRIUR3_27701 [Triticum urartu]	—	—
Unigene60189_All	0	0.19305	Unigene60189_All	2.58496	0.245445	Unigene60189_All	6.95807	0.842623	CL16761.Contig1_All	-2.04793	0.489529	CL16761.Contig1_All	-0.257388	0.226983	CL16761.Contig1_All	-0.374745	0.249765	Formin-like protein 20 [Eutrema salsugineum]	FH20	F: actin binding; F: phosphoprotein phosphatase activity; P: actin cytoskeleton organization
CL20673.Contig5_All	-1.2109	0.38105	CL405.Contig4_All	3.80626	0.80572	CL20673.Contig5_All	0.045443	0.190826	CL8200.Contig3_All	1.45943	0.502771	CL8200.Contig3_All	1.926	0.595516	CL4700.Contig3_All	5.05569	0.910069	Linalool synthase, chloroplastic [Aegilops tauschii]	—	—
Unigene31475_All	0.19592	0.256721	CL6775.Contig2_All	4.47168	0.852518	Unigene31475_All	4.26815	0.838882	Unigene39842_All	-0.517723	0.336977	Unigene39842_All	2.22161	0.754356	Unigene39842_All	3.144	0.80562	Lysine histidine transporter 2 [Hordeum vulgare subsp. vulgare]	LHT2	C: integral component of membrane
CL14152.Contig1_All	0.628031	0.47051	CL14152.Contig1_All	1.4334	0.678278	CL14152.Contig1_All	2.78366	0.782522	Unigene4170_All	-0.973365	0.542727	Unigene4170_All	2.53017	0.798114	Unigene4170_All	2.74256	0.803751	Salutaridine reductase [Aegilops tauschii]	SALR	F: nucleotide binding; F: oxidoreductase activity; P: oxidation-reduction process; P: monoterpenoid biosynthesis process
CL1414.Contig2_All	0.97844	0.596249	CL1414.Contig2_All	1.86699	0.744946	CL1414.Contig2_All	1.27148	0.628423	CL2153.Contig1_All	0.950697	0.565475	CL2153.Contig1_All	3.37263	0.826569	CL2153.Contig1_All	2.64089	0.797703	Cryptochrome-2 [Triticum urartu]	CRY2	F: DNA photolyase activity; P: DNA repair
Unigene50754_All	-2.15181	0.771005	Unigene50754_All	-3.13392	0.802378	Unigene50754_All	-5.52878	0.916096	Unigene54480_All	-1.29278	0.667317	Unigene54480_All	-0.923548	0.574723	Unigene54480_All	-1.59382	0.70692	GDSL esterase/lipase At4g10955 [Triticum urartu]	At4g10955	F: triglyceride lipase activity; P: lipid catabolic process
Unigene55170_All	-0.449054	0.34131	Unigene55170_All	-1.17212	0.51554	Unigene19717_All	4.01674	0.81936	CL5117.Contig3_All	-2.15366	0.6851	CL5117.Contig3_All	0.00297157	0.165308	CL5117.Contig3_All	0.245577	0.28088	Leucine-rich repeat extensin-like protein 5 [Jatropha curcas]	LRX5	C: cell wall; C: extracellular region; C: plasmodesma; P: cellular cell wall organization
CL14852.Contig5_All	4.21798	0.85159	CL14852.Contig5_All	3.29575	0.804527	CL14852.Contig5_All	6.45792	0.975372	CL19800.Contig1_All	2.0752	0.778508	CL19800.Contig1_All	0.475877	0.429216	CL19800.Contig1_All	0.943826	0.592531	Anthocyanidin 5,3-O-glucosyltransferase [Triticum aestivum]	RhGT1	F: transferase activity, transferring hexosyl groups
CL1752.Contig3_All	0.270539	0.344769	CL1752.Contig3_All	-0.164847	0.285504	CL1752.Contig3_All	-0.511216	0.414759	Unigene48332_All	0.248576	0.228708	Unigene48332_All	1.85073	0.638133	CL3775.Contig3_All	2.68103	0.807489	Nudix hydrolase 2 [Aegilops tauschii]	NUDT2	F: ADP-ribose diphosphatase activity; F: metal ion binding; F: NAD binding; F: NAD+ diphosphatase activity; P: response to oxidative stress
CL3838.Contig2_All	4.40475	0.852741	CL3838.Contig2_All	4.25481	0.840102	CL3838.Contig5_All	4.33628	0.784919	CL187.Contig5_All	1.7725	0.744874	CL187.Contig5_All	1.4563	0.700646	CL187.Contig5_All	1.07911	0.632173	Probable glutathione S-transferase GSTU6 [Hordeum vulgare subsp. vulgare]	GSTU6	F: glutathione transferase activity; P: response to stress
Unigene38484_All	-1.61241	0.742212	Unigene38484_All	-0.0192257	0.204008	Unigene38484_All	-0.606581	0.470974	CL20153.Contig15_All	-0.0936215	0.240628	CL20153.Contig6_All	2.54748	0.808638	CL20153.Contig15_All	-0.56565	0.502072	Heat shock cognate 70 kDa protein 1 [Triticum urartu]	—	—
CL6007.Contig7_All	-2.75636	0.808388	CL6007.Contig7_All	-1.79187	0.747363	CL6007.Contig7_All	-3.64863	0.814414	Unigene26680_All	-1.5697	0.721035	Unigene26680_All	0.944709	0.609652	Unigene26680_All	0.933851	0.606032	Probable galactinol--sucrose galactosyltransferase 6 [Hordeum vulgare subsp. vulgare]	RFS6	F: catalytic activity; C: chloroplast; P: metabolic process; P: response to cold; P: response to karrikin
Unigene59423_All	-7.83078	0.925791	Unigene59423_All	-6.24582	0.903341	Unigene59423_All	1.61216	0.685106	CL6960.Contig4_All	5.2854	0.59823	CL6960.Contig4_All	0	0.165308	CL6960.Contig4_All	0	0.159664	Disease resistance protein RPM1 [Hordeum vulgare subsp. vulgare]	RPM1	F: ATP binding; F: protein binding; C: endomembrane system; C: plasma membrane; P: apoptosis; P: plant-type hypersensitive response
CL15114.Contig3_All	0	0.19305	CL15114.Contig3_All	3.45943	0.296944	CL15114.Contig3_All	7.53138	0.896755	Unigene44230_All	0.185355	0.220222	Unigene44230_All	-1.33949	0.377975	Unigene44230_All	0.513409	0.290146	40S ribosomal protein S27 [Zea mays]	RPS27	F: metal ion binding; C: ribosome; P: structural constituent of ribosome; P: ranslation
Unigene63305_All	-5.91978	0.899125	Unigene63305_All	-4.33482	0.802447	Unigene63305_All	-5.29829	0.856875	Unigene23516_All	-1.75142	0.648978	Unigene23516_All	-2.53051	0.695971	Unigene23516_All	-0.370519	0.320102	Proline-rich receptor-like protein kinase PERK3 [Aegilops tauschii]	PERK3	F: ATP binding; F: protein serine/threonine kinase activity; C: integral to membrane; C: plasma membrane
CL517.Contig14_All	4.11548	0.358997	CL517.Contig14_All	6.84549	0.846717	CL517.Contig19_All	9.8616	0.981545	CL945.Contig7_All	-6.75043	0.851854	CL945.Contig7_All	-6.75043	0.840056	CL945.Contig7_All	-6.75043	0.837249	18 Kd heat shock protein [Hordeum vulgare subsp. vulgare]	—	C: cytoplasm
Unigene28343_All	-4.58496	0.845134	Unigene92866_All	0.145198	0.23546	Unigene28343_All	-4.53051	0.822678	Unigene85174_All	3.41504	0.277177	Unigene85174_All	0	0.165308	Unigene85174_All	0	0.159664	Putative LRR receptor-like serine/threonine-protein kinase At3g47570 [Aegilops tauschii]	At3g47570	F: ATP binding; F: protein serine/threonine kinase activity; F: receptor activity; C: integral to membrane; C: plasma membrane
CL3524.Contig2_All	-0.0239032	0.201097	CL3524.Contig2_All	-0.426371	0.350628	CL3524.Contig1_All	-7.33985	0.881245	CL4809.Contig2_All	4.82443	0.871951	CL4809.Contig3_All	1.27246	0.464906	CL4809.Contig3_All	0.124179	0.190187	Subtilisin-chymotrypsin inhibitor-2A [Triticum urartu]	—	F: serine-type endopeptidase inhibitor activity; P: response to wounding
CL5248.Contig6_All	1.4546	0.683794	CL5248.Contig6_All	1.70451	0.716781	CL5248.Contig6_All	2.59331	0.771054	CL4030.Contig5_All	-0.808255	0.458887	CL4030.Contig5_All	0.554665	0.405842	CL4030.Contig3_All	2.78217	0.808769	Endonuclease 4 [Hordeum vulgare subsp. vulgare]	ENDO4	—
Unigene31666_All	4.42515	0.835007	Unigene31666_All	3.97116	0.794069	Unigene31666_All	4.52461	0.82708	Unigene432_All	2.15387	0.751459	Unigene432_All	0.31873	0.286143	Unigene432_All	0.970419	0.51764	Thaumatin-like protein 1a [Hordeum vulgare subsp. vulgare]	TL1	C: extracellular region
CL4713.Contig1_All	2.39463	0.803931	Unigene52188_All	0	0.191464	Unigene52188_All	-0.166157	0.228574	CL10494.Contig2_All	1.18294	0.685903	CL10494.Contig2_All	0.777236	0.578764	CL10494.Contig2_All	0.161264	0.280354	Formin-like protein 16 [Hordeum vulgare subsp. vulgare]	FH16	F: actin binding; C: integral to membrane; P: actin cytoskeleton organization
CL2339.Contig5_All	0.459892	0.424229	CL2339.Contig5_All	0.733164	0.525814	CL2339.Contig5_All	0.190587	0.269491	CL9216.Contig3_All	1.69054	0.742741	CL9216.Contig3_All	3.34821	0.830202	CL9216.Contig3_All	1.92038	0.758603	Receptor-like protein kinase FERONIA [Triticum urartu]	FER	F: ATP binding; F: protein serine/threonine kinase activity; F: receptor activity; C: filiform apparatus; C: integral to membrane; C: plasma membrane; C: plasmodesma; P: defense response to fungus; P: pollen tube reception; P: post-embryonic development; P: protein autophosphorylation; P: single fertilization
CL6149.Contig4_All	0.199613	0.306441	CL6149.Contig4_All	-1.47934	0.690239	CL6149.Contig1_All	-7.76598	0.913076	CL14373.Contig3_All	-0.938034	0.592567	CL14373.Contig3_All	0.0372041	0.194237	CL14373.Contig3_All	-0.547024	0.463942	hypothetical protein TRIUR3_16557 [Triticum urartu]	—	C: mitochondrion; C: plasma membrane
Unigene48632_All	2.04654	0.572964	Unigene48632_All	-0.886343	0.269859	Unigene28867_All	3.50329	0.805667	Unigene26071_All	1.44886	0.581158	Unigene26071_All	2.83566	0.771052	Unigene26071_All	3.63159	0.81087	ABC transporter C family member 10 [Aegilops tauschii]	ABCC10	F: ATP binding; F: xenobiotic-transporting ATPase activity; C: integral to membrane; C: vacuolar membrane
CL2653.Contig2_All	0.773817	0.575155	CL2653.Contig2_All	-0.408101	0.423007	CL2653.Contig2_All	-0.448268	0.408958	CL6796.Contig5_All	4.11621	0.850008	CL6796.Contig6_All	2.99211	0.817768	CL6796.Contig5_All	3.34351	0.820281	PREDICTED: phosphomethylpyrimidine synthase, chloroplastic [Brachypodium distachyon]	THIC	F: ADP-ribose pyrophosphohydrolase activity; F: iron-sulfur cluster binding; C: chloroplast stroma; P: detection of bacterium; P: thiamine biosynthetic process; P: response to vitamin B1
CL10108.Contig4_All	-3.6041	0.816156	CL10108.Contig4_All	-1.91222	0.736301	CL10108.Contig4_All	-2.86714	0.76999	Unigene39256_All	-1.83585	0.714543	Unigene39256_All	-1.02461	0.592344	Unigene39256_All	-0.00458241	0.160361	predicted protein [Hordeum vulgare subsp. vulgare]	—	F: binding; P: response to oxygen-containing compound; P: response to organic substance
CL20154.Contig2_All	0.0544478	0.19305	CL20154.Contig2_All	-3.11548	0.273154	CL20154.Contig2_All	-3.11548	0.25452	Unigene25682_All	-0.0476967	0.18623	Unigene9977_All	6.54432	0.809991	Unigene25682_All	1.07429	0.460691	Probable inactive purple acid phosphatase 1 [Hordeum vulgare subsp. vulgare]	PAP1	F: acid phosphatase activity; F: metal ion binding; C: extracellular region
Unigene2035_All	1.19265	0.225988	Unigene2035_All	-1.80735	0.210749	Unigene2035_All	6.80896	0.925738	CL15447.Contig1_All	1.58496	0.206332	CL15447.Contig1_All	3.22239	0.254631	CL15447.Contig1_All	10.1015	0.98927	Laccase-25 [Hordeum vulgare subsp. vulgare]	LAC25	F: hydroquinone:oxygen oxidoreductase activity; F: copper ion binding; C: apoplast; P: lignin catabolic process; P: oxidation-reduction process; P: response to copper ion;P: vegetative to reproductive phase transition of meristem
CL21450.Contig3_All	2.84188	0.804409	CL21450.Contig4_All	-0.34001	0.301305	CL21450.Contig4_All	-2.35307	0.577135	Unigene7299_All	5.59139	0.886309	Unigene7299_All	2.34239	0.339755	Unigene7299_All	0.192645	0.178226	predicted protein [Hordeum vulgare subsp. vulgare]	—	—
Unigene8057_All	-0.276253	0.359748	Unigene8057_All	0.438224	0.439107	Unigene8057_All	-0.679101	0.499103	CL19166.Contig18_All	-0.321517	0.384797	CL19166.Contig18_All	-1.08748	0.671062	CL19166.Contig16_All	-2.40791	0.800929	Chlorophyll a-b binding protein, chloroplastic [Hordeum vulgare subsp. vulgare]	WHAB1.6	F: chlorophyll binding; F: metal ion binding; C: chloroplast thylakoid membrane; C: integral to membrane; C: photosystem I; C: photosystem II; P: photosynthesis, light harvesting; P: protein-chromophore linkage
CL8634.Contig6_All	2.30378	0.49582	CL8634.Contig6_All	1.02237	0.288214	CL8634.Contig6_All	0.0443941	0.178105	CL12457.Contig1_All	7.1964	0.89656	CL12457.Contig1_All	6.3339	0.77881	CL12457.Contig1_All	6.20294	0.751336	Two-component response regulator-like PRR1 [Triticum urartu]	PRR1	F: two-component response regulator activity; C: nucleus; P: regulation of transcription, DNA-dependent; P: rhythmic process; P: transcription, DNA-dependent
Unigene21887_All	0.963208	0.441296	Unigene21887_All	-0.141661	0.226676	Unigene12874_All	3.82759	0.810012	CL19206.Contig2_All	3.64074	0.819345	Unigene16157_All	0.40543	0.336007	Unigene16157_All	0.160913	0.228992	Retrovirus-related Pol polyprotein from transposon TNT 1-94 [Phyllostachys edulis]	—	F: aspartic-type endopeptidase activity; F: DNA binding; F: endonuclease activity; F: RNA-directed DNA polymerase activity); F: zinc ion binding; P: DNA integration
CL10179.Contig1_All	0.570707	0.450216	CL10179.Contig1_All	1.03677	0.60892	CL10179.Contig1_All	1.32108	0.63237	CL5410.Contig4_All	-0.201634	0.238156	CL5410.Contig4_All	2.63933	0.781829	CL5410.Contig6_All	3.23612	0.808057	Early nodulin-20 [Hordeum vulgare subsp. vulgare]	ENOD20	F: zinc ion binding; C: plasma membrane
CL3005.Contig9_All	-0.0552613	0.232905	CL3005.Contig9_All	-1.43085	0.692712	CL3005.Contig9_All	-4.04684	0.819358	CL3061.Contig4_All	4.68182	0.460901	CL3061.Contig4_All	6.87447	0.853691	CL3061.Contig4_All	3	0.230674	Agmatine coumaroyltransferase-1 [Hordeum vulgare subsp. vulgare]	ACT-1	F: agmatine N4-coumaroyltransferase activity
Unigene91167_All	-1.69244	0.21069	CL2286.Contig4_All	-0.146861	0.286882	CL2286.Contig4_All	-0.17368	0.274213	CL9543.Contig4_All	0.19397	0.303591	CL9543.Contig4_All	-0.0570801	0.21262	CL9543.Contig4_All	-0.178498	0.290051	predicted protein [Hordeum vulgare subsp. vulgare]	—	F: calcium ion binding; C: photosystem II oxygen evolving complex; C: extrinsic component of membrane; P: photosynthesis
CL5470.Contig2_All	0.766087	0.568858	CL5470.Contig2_All	-0.947756	0.599784	CL5470.Contig5_All	-3.86566	0.809705	CL9784.Contig8_All	6.96956	0.989296	CL9784.Contig1_All	3.77259	0.298981	CL9784.Contig1_All	0	0.159664	hypothetical protein F775_11331 [Aegilops tauschii]	—	—
CL4238.Contig1_All	-3.17251	0.784435	CL4238.Contig1_All	-4.37182	0.822681	CL4238.Contig1_All	-6.80478	0.938272	Unigene51220_All	-1.64386	0.627632	Unigene51220_All	-2.25559	0.669145	Unigene51220_All	-2.23947	0.664908	hypothetical protein TRIUR3_09832 [Triticum urartu]	—	—
Unigene66049_All	-6.96193	0.857208	Unigene66049_All	-6.96193	0.859329	Unigene66049_All	-6.96193	0.843755	CL1983.Contig5_All	-5.89077	0.713736	CL1983.Contig5_All	-1.10069	0.415154	CL1983.Contig5_All	-5.89077	0.6873	Tricetin 3',4',5'-O-trimethyltransferase [Aegilops tauschii]	OMT2	F: O-methyltransferase activity; F: protein dimerization activity; P: flavonoid biosynthetic process; P: lignin biosynthetic process
CL17548.Contig2_All	0.887144	0.585417	CL17548.Contig2_All	0.347536	0.3736	CL17548.Contig2_All	0.0364445	0.200005	CL14860.Contig2_All	5.69164	0.948738	CL14860.Contig3_All	3.47587	0.802384	CL14860.Contig2_All	2.86382	0.769403	Adagio-like protein 3 [Hordeum vulgare subsp. vulgare]	Os11g0547000	F: photoreceptor activity; C: nucleus; P: protein-chromophore linkage; P: regulation of transcription, DNA-dependent; P: rhythmic process
Unigene44351_All	3.80735	0.643001	Unigene44351_All	5.25424	0.86281	Unigene44351_All	0.784271	0.216582	CL11344.Contig1_All	-0.587657	0.450501	CL11344.Contig1_All	-2.09646	0.723908	CL11344.Contig1_All	-5.06609	0.861043	Protein HEADING DATE 3A [Cymbidium hybrid cultivar]	HD3A	C: cytoplasm; C: nucleus; P: cell differentiation; P: flower development; P: inflorescence development; P: regulation of flower development; P: regulation of timing of transition from vegetative to reproductive phase; P; short-day photoperiodism, flowering
Unigene55327_All	2.79355	0.435546	Unigene55327_All	5.05021	0.823193	Unigene55327_All	6.37156	0.93039	Unigene44163_All	0.930056	0.499923	Unigene44163_All	-0.288188	0.260084	Unigene44163_All	0.579013	0.376947	predicted protein [Hordeum vulgare subsp. vulgare]	—	—
CL1797.Contig2_All	0.538712	0.418429	CL1797.Contig2_All	0.867978	0.529685	CL1797.Contig2_All	0.376684	0.323619	Unigene26325_All	3.87447	0.324942	Unigene26325_All	6.01495	0.722089	Unigene26325_All	6.95807	0.861366	Chitinase 1 [Aegilops tauschii]	—	F: hydrolase activity, hydrolyzing O-glycosyl compounds; P: carbohydrate metabolic process
CL5521.Contig1_All	1.95338	0.766464	CL5521.Contig5_All	2.57496	0.803507	CL5521.Contig1_All	1.82312	0.723464	CL13872.Contig3_All	0.522958	0.480846	CL13872.Contig3_All	-0.101678	0.239937	CL13872.Contig3_All	0.120004	0.251542	PREDICTED: pyruvate kinase isozyme G, chloroplastic [Brachypodium distachyon]	—	F: magnesium ion binding; F: potassium ion binding; F: pyruvate kinase activity; C: plastid; P: phosphorylation; P: glycolytic process
Unigene4944_All	-1.8218	0.651428	CL2444.Contig15_All	-3.37576	0.804922	CL2444.Contig3_All	-3.55356	0.807161	CL18005.Contig2_All	-0.83399	0.550853	CL18005.Contig2_All	0.203952	0.286747	CL18005.Contig2_All	-0.606116	0.476066	hypothetical protein TRIUR3_28377 [Triticum urartu]	—	—
Unigene404_All	-2.21192	0.641734	Unigene404_All	-1.01585	0.500816	Unigene404_All	-2.38642	0.621314	CL7314.Contig13_All	0.140709	0.246931	CL7314.Contig13_All	1.22428	0.656347	CL7314.Contig13_All	2.88913	0.809883	hypothetical protein TRIUR3_20661 [Triticum urartu]	—	—
Unigene51374_All	2.31504	0.553884	Unigene51374_All	1.2076	0.344455	Unigene21907_All	4.88439	0.826348	CL15139.Contig2_All	-1.16993	0.294278	CL15139.Contig2_All	-1.16993	0.282276	CL15139.Contig2_All	1.59826	0.502094	PREDICTED: retrovirus-related Pol polyprotein from transposon TNT 1-94 [Brachypodium distachyon]	—	C: cell wall; C: extracellular region; C: plasmodesma; P: cellular cell wall organization
CL9444.Contig2_All	7.21917	0.882444	CL9444.Contig3_All	-0.736966	0.218332	CL9444.Contig3_All	0.263034	0.195633	CL4483.Contig2_All	5.24793	0.886672	CL4483.Contig1_All	2.41504	0.286021	CL4483.Contig1_All	3.078	0.361421	hypothetical protein TRIUR3_26659 [Triticum urartu]	—	F: ATP binding; F: protein serine/threonine kinase activity; C: integral to membrane; C: plasma membrane
CL20128.Contig10_All	0.3236	0.38002	CL20128.Contig10_All	0.264079	0.3464	CL20128.Contig10_All	0.459508	0.411378	CL4967.Contig9_All	0.430341	0.437166	Unigene20551_All	2.85722	0.817718	Unigene20551_All	3.22326	0.823211	Outer envelope pore protein 16, chloroplastic [Aegilops tauschii]	OEP16	—
CL7483.Contig7_All	-2.26463	0.745578	CL7483.Contig7_All	-2.29039	0.739847	CL7483.Contig7_All	-4.62538	0.82005	Unigene68898_All	0	0.173498	Unigene68898_All	4.29768	0.370259	Unigene68898_All	5.62449	0.632323	helicase-like protein [Oryza sativa Japonica Group]	—	C: cytoplasmic membrane-bounded vesicle
Unigene321_All	0.546827	0.400488	Unigene321_All	-0.623098	0.39486	Unigene318_All	-3.80441	0.806196	CL19689.Contig5_All	-4.07682	0.677588	CL19689.Contig5_All	-2.43296	0.60813	CL19689.Contig5_All	-2.12262	0.585064	Wall-associated receptor kinase 5 [Oryza sativa Japonica Group]	WAK5	F: nucleotide binding; F: rotein kinase activity; F: ion binding; C: mitochondrion; C: cytoplasmic membrane-bounded vesicle
CL4897.Contig12_All	6.62936	0.902123	CL4897.Contig12_All	6.70275	0.907976	CL4897.Contig3_All	7.36923	0.883549	CL1439.Contig2_All	2.71741	0.539357	CL1439.Contig2_All	1.25376	0.27381	CL1439.Contig2_All	4.16065	0.745708	Transcription factor PIF1 [Brachypodium distachyon]	PIF1	F: DNA binding; F: phytochrome binding; F: sequence-specific DNA binding transcription factor activity; C: nucleus; P: chlorophyll biosynthetic process; P: gibberellic acid mediated signaling pathway; P: heme biosynthetic process; P: negative gravitropism; P: negative regulation of photomorphogenesis; P: negative regulation of seed germination; P: red light signaling pathway
Unigene7545_All	-0.906254	0.435264	CL20754.Contig2_All	2.99273	0.800075	CL20754.Contig2_All	3.9321	0.825966	Unigene7070_All	-0.0247725	0.187771	Unigene7070_All	0.441359	0.432947	Unigene7070_All	1.23273	0.68438	Putative anion transporter 6, chloroplastic [Aegilops tauschii]	ANTR6	F: inorganic phosphate transmembrane transporter activity; C: chloroplast membrane; C: integral to membrane;
Unigene54098_All	3.98429	0.850542	Unigene54098_All	4.70576	0.892076	CL3652.Contig4_All	3.66999	0.822652	CL9714.Contig6_All	4.25841	0.860639	CL9714.Contig6_All	4.21247	0.857572	CL9714.Contig6_All	3.07176	0.819131	actin depolymerization factor-like protein [Lophopyrum elongatum]	ADF3	F: actin binding; C: actin cytoskeleton; P: actin filament depolymerization
Unigene32111_All	-1.17161	0.676387	Unigene32111_All	-2.27341	0.781096	Unigene32111_All	-5.00494	0.899762	CL19245.Contig3_All	-0.869762	0.602903	CL19245.Contig3_All	-0.0471859	0.206384	CL19245.Contig3_All	-0.452726	0.448437	Os07g0619200 [Oryza sativa Japonica Group]	—	F: calcium ion binding
CL13799.Contig2_All	0.0824622	0.210292	CL13799.Contig2_All	-1.27009	0.264645	CL13799.Contig2_All	-3.05166	0.81936	CL5289.Contig3_All	-0.0695349	0.225454	CL5289.Contig3_All	-0.335545	0.386092	CL5289.Contig3_All	-0.471478	0.451621	Peptidyl-prolyl cis-trans isomerase B [Triticum urartu]	CYP20-2	F: peptide binding; F: peptidyl-prolyl cis-trans isomerase activity; F: protein histidine kinase binding; C: chloroplast membrane; C: chloroplast stromal thylakoid; C: chloroplast thylakoid lumen; C: chloroplast thylakoid membrane; P: NAD(P)H dehydrogenase complex assembly; P: protein folding
CL6991.Contig3_All	2.21205	0.465933	CL6991.Contig3_All	0.874469	0.262319	CL6991.Contig3_All	-3.32193	0.266675	CL17988.Contig1_All	3.90255	0.825157	CL17988.Contig1_All	1.8243	0.649278	CL17988.Contig1_All	0.610053	0.324575	hypothetical protein F775_31013 [Aegilops tauschii]	—	—
CL11133.Contig5_All	0.161121	0.271228	CL11133.Contig6_All	6.65821	0.824554	CL11133.Contig5_All	-0.14647	0.242942	CL2939.Contig4_All	-0.114106	0.246017	CL2939.Contig4_All	0.244169	0.319063	CL2939.Contig4_All	0.15214	0.263199	Puromycin-sensitive aminopeptidase [Brachypodium distachyon]	Os08g0562700	C: anchored to membrane; C: plasma membrane
CL4726.Contig2_All	-0.760357	0.517429	CL4726.Contig3_All	-6.98109	0.860682	CL4726.Contig3_All	-6.98109	0.845262	Unigene44805_All	1.87932	0.597146	Unigene44805_All	2.15601	0.6408	Unigene44805_All	-0.481869	0.229025	Transcription factor bHLH100 [Hordeum vulgare subsp. vulgare]	BHLH100	F: DNA binding; C: nucleus; P: regulation of transcription, DNA-dependent; P: response to water deprivation; P: transcription, DNA-dependent
CL102.Contig9_All	-2.71621	0.80701	CL102.Contig12_All	0.151249	0.283953	CL102.Contig12_All	-0.505478	0.422935	CL19505.Contig7_All	-1.40915	0.705993	CL19505.Contig7_All	1.33529	0.707034	CL19505.Contig7_All	0.474738	0.449697	Serine/arginine-rich splicing factor 33 [Triticum urartu]	SR33	C: ribonucleoprotein complex; F: nucleotide binding; F: nucleic acid binding
Unigene51924_All	2.01159	0.436555	Unigene51924_All	1.15433	0.305357	Unigene51924_All	2.22571	0.450986	CL16083.Contig2_All	-0.633218	0.315102	CL16083.Contig2_All	1.66496	0.638116	CL3908.Contig9_All	7.06967	0.874147	hypothetical protein TRIUR3_26967 [Triticum urartu]	—	—
Unigene50094_All	3.68319	0.807302	Unigene45095_All	3.39361	0.783857	Unigene45095_All	2.88863	0.725291	CL5464.Contig4_All	2.37972	0.788148	CL5464.Contig4_All	2.37268	0.789149	CL5464.Contig4_All	1.74451	0.731106	UDP-glucuronate 4-epimerase 6 [Aegilops tauschii]	GAE6	F: nucleotide binding; F: racemase and epimerase activity, acting on carbohydrates and derivatives; F: coenzyme binding; P: carbohydrate metabolic process; P: cellular metabolic process
CL1006.Contig2_All	-0.136851	0.237965	CL1006.Contig1_All	5.07484	0.869602	CL1006.Contig1_All	5.6299	0.90019	Unigene50517_All	-0.040642	0.184346	Unigene50517_All	3.67243	0.789102	Unigene50517_All	5.10329	0.905852	Aldehyde dehydrogenase family 3 member F1 [Hordeum vulgare subsp. vulgare]	ALDH3F1	F: aldehyde dehydrogenase [NAD(P)+] activity; C: membrane; C: endoplasmic reticulum; P: cellular aldehyde metabolic process; P: oxidation-reduction process
Unigene35251_All	-1.4441	0.699105	Unigene35251_All	-1.61845	0.717271	Unigene35251_All	-4.79636	0.860595	Unigene10275_All	5.20376	0.912477	Unigene10275_All	-0.29956	0.197054	Unigene10275_All	3.79442	0.767591	predicted protein [Hordeum vulgare subsp. vulgare]	—	—
CL10786.Contig3_All	1.85914	0.465286	CL10786.Contig3_All	-2.84986	0.641905	CL10786.Contig3_All	-2.89185	0.853163	Unigene37567_All	-0.330824	0.238235	Unigene37567_All	-0.0727563	0.186541	Unigene37567_All	-1.40718	0.372273	Digeranylgeranylglyceryl phosphate synthase [Aegilops tauschii]	HPT2	F: homogentisate prenyltransferase activity; C: membrane; C: chloroplast; P: organic substance biosynthetic process; P: single-organism metabolic process; P: cellular biosynthetic process
CL7555.Contig3_All	0.574311	0.461156	CL7555.Contig3_All	0.781512	0.532365	CL21510.Contig1_All	-4.45046	0.800496	Unigene17262_All	0.132607	0.226873	Unigene17262_All	-0.217175	0.249173	Unigene17262_All	-1.28652	0.524274	Formin-like protein 12 [Physcomitrella patens]	FH12	F: actin binding; F: phosphoprotein phosphatase activity; P: actin cytoskeleton organization
CL5165.Contig1_All	-2.76081	0.341802	CL5165.Contig1_All	-0.68281	0.261188	CL5165.Contig2_All	-6.79442	0.8235	Unigene37032_All	-0.7767	0.464341	Unigene37032_All	-1.94391	0.653231	Unigene37032_All	-2.54115	0.688948	hypothetical protein F775_24701 [Aegilops tauschii]	—	—
CL3317.Contig2_All	0.246887	0.338505	CL3317.Contig2_All	0.100194	0.256241	CL3317.Contig2_All	-0.532804	0.429766	CL20166.Contig6_All	5.6007	0.936773	CL20166.Contig6_All	4.21696	0.815937	CL20166.Contig6_All	5.26119	0.911066	Alpha-glucan water dikinase, chloroplastic [Aegilops tauschii]	R1	F: ATP binding; F: alpha-glucan, water dikinase activity; C: mitochondrion; C: chloroplast envelope; C: chloroplast stroma; P: phosphorylation; P: response to symbiotic fungus; P: starch catabolic process; P: cold acclimation
Unigene1052_All	2.9386	0.455584	Unigene1052_All	4.89077	0.791674	Unigene1052_All	3.19114	0.477168	CL2819.Contig7_All	2.6898	0.802492	CL2819.Contig1_All	4.15513	0.802464	CL2819.Contig1_All	0.472753	0.214785	Acidic endochitinase [Triticum aestivum]	—	F: cation binding; F: chitinase activit; C: extracellular space; P: chitin catabolic process
CL5428.Contig47_All	-1.99357	0.749216	CL5428.Contig47_All	-2.64245	0.778941	CL5428.Contig54_All	-4.1689	0.807316	CL15432.Contig7_All	1.50654	0.472786	CL15432.Contig12_All	3.41055	0.808384	CL15432.Contig7_All	-0.27684	0.199393	MLO-like protein 1 [Aegilops tauschii]	MLO1	F: calmodulin binding; C: integral to membrane; C: plasma membrane; P: cell death; P: defense response; P: response to biotic stimulus
CL1009.Contig4_All	7.2301	0.985759	CL1009.Contig3_All	7.16993	0.878974	CL1009.Contig5_All	7.8392	0.917532	CL8365.Contig5_All	0.784026	0.553976	CL8365.Contig5_All	2.01197	0.774886	CL8365.Contig5_All	2.82782	0.811934	Leucine-rich repeat extensin-like protein 5 [Hordeum vulgare subsp. vulgare]	LRX5	C: cell wall; C: extracellular region; C: plasmodesma; P: cellular cell wall organization
CL21616.Contig3_All	-1.1225	0.624813	CL21616.Contig3_All	-0.637842	0.479749	CL21616.Contig3_All	0.45707	0.387237	CL5401.Contig10_All	-0.813063	0.577206	CL5401.Contig10_All	-2.58533	0.802636	CL5401.Contig10_All	-2.12951	0.776446	RecName: Full=Pathogen-related protein [Hordeum vulgare subsp. vulgare]	—	P: defense response; P: response to biotic stimulus
Unigene20173_All	0.533924	0.468417	Unigene20173_All	0.72009	0.53701	Unigene20173_All	0.0743125	0.219627	Unigene28990_All	5.22578	0.9179	Unigene28990_All	3.19225	0.732795	Unigene28990_All	2.13865	0.573848	Zinc finger protein CONSTANS-LIKE 16 [Hordeum vulgare subsp. vulgare]	COL16	F: zinc ion binding; C: membrane; C: nucleus; P: regulation of transcription, DNA-dependent
CL12571.Contig2_All	1.10364	0.635463	CL12571.Contig1_All	-5.64746	0.82596	CL12571.Contig2_All	-4.8014	0.80704	CL15314.Contig1_All	-2.37587	0.432461	CL15314.Contig1_All	0.0262315	0.175133	CL15314.Contig1_All	-5.18322	0.548035	unnamed protein product [Triticum aestivum]	—	—
CL1251.Contig19_All	0.645569	0.327154	CL1251.Contig19_All	-2.85086	0.436231	CL1251.Contig19_All	-0.265894	0.224028	CL674.Contig14_All	-3.04731	0.628663	CL674.Contig14_All	-0.678072	0.367798	CL674.Contig3_All	-6.67243	0.826159	hypothetical protein TRIUR3_31408 [Triticum urartu]	—	—
CL3359.Contig28_All	0.417506	0.296578	CL3359.Contig18_All	4.08898	0.802149	CL3359.Contig28_All	-2.0199	0.444066	CL11635.Contig17_All	-0.89636	0.541575	CL11635.Contig17_All	-0.0320612	0.184029	CL11635.Contig17_All	-0.600904	0.447772	Cysteine-rich receptor-like protein kinase 19 [Hordeum vulgare subsp. vulgare]	CRK19	F: ATP binding; F: protein serine/threonine kinase activity; F: receptor activity; C: integral to membrane; C: plasma membrane; P: defense response to bacterium; P: response to salicylic acid stimulus
CL2650.Contig1_All	2.51828	0.801978	CL16074.Contig4_All	-0.823122	0.355971	CL16074.Contig4_All	-1.77633	0.443829	CL19748.Contig11_All	2.92574	0.813143	CL19748.Contig6_All	2.45161	0.800746	CL19748.Contig2_All	-0.0792889	0.187916	Naringenin,2-oxoglutarate 3-dioxygenase [Hordeum vulgare subsp. vulgare]	CYP75B2	F:oxidoreductase activity, acting on paired donors, with incorporation or reduction of molecular oxygen, 2-oxoglutarate as one donor, and incorporation of one atom each of oxygen into both donors; P: oxidation-reduction process; P: flavonoid process
CL1395.Contig11_All	2.61486	0.768123	CL1395.Contig11_All	2.90033	0.779506	CL1395.Contig5_All	4.22696	0.823931	CL11406.Contig6_All	4.02975	0.340259	Unigene51435_All	3.43304	0.831149	Unigene51435_All	3.72588	0.835932	ABC transporter C family member 8 [Aegilops tauschii]	ABCC8	F: ATP binding; F: xenobiotic-transporting ATPase activity; C: integral to membrane; C: plant-type vacuole; C: vacuolar membrane
Unigene38516_All	1.87224	0.528283	Unigene99946_All	6.56986	0.812989	Unigene38516_All	1.99387	0.523768	Unigene18_All	0.900464	0.483813	Unigene18_All	2.10359	0.736054	Unigene18_All	2.114	0.733832	Putative glycosyltransferase AGO61 [Triticum urartu]	AGO61	P: spermine biosynthetic process; P: spermidine biosynthetic process
CL4948.Contig12_All	6.38	0.893613	CL4948.Contig12_All	6.11151	0.869051	CL4948.Contig12_All	6.65412	0.904749	CL919.Contig1_All	0.469485	0.275084	CL919.Contig1_All	2.17914	0.677638	CL919.Contig1_All	0.332983	0.231428	hypothetical protein TRIUR3_26592 [Triticum urartu]	—	F: metal ion binding; P: metal ion transport
CL1202.Contig4_All	-0.59666	0.494034	CL1202.Contig4_All	-0.0311912	0.210466	CL1202.Contig4_All	2.06766	0.753785	CL2082.Contig3_All	-0.785149	0.41179	CL2082.Contig3_All	2.04024	0.741181	CL2082.Contig3_All	5.16215	0.921231	root peroxidase [Triticum aestivum]	PRX112	F: heme binding; F: peroxidase activity; C: extracellular region; P: hydrogen peroxide catabolic process
CL13321.Contig4_All	-0.174267	0.271975	CL13321.Contig4_All	0.825733	0.532174	CL13321.Contig4_All	1.81854	0.7082	CL1977.Contig15_All	1.39552	0.621103	CL1977.Contig11_All	5.34805	0.895187	CL1977.Contig11_All	5.97904	0.936361	GDSL esterase/lipase At5g45910 [Hordeum vulgare subsp. vulgare]	At5g45910	F: hydrolase activity, acting on ester bonds; C: cytoplasmic membrane-bounded vesicle; P: lipid metabolic process
CL8698.Contig2_All	-0.173777	0.2831	CL8698.Contig2_All	0.907875	0.577858	CL8698.Contig2_All	1.38597	0.659789	CL13521.Contig1_All	0.31034	0.274182	CL13521.Contig1_All	2.58856	0.772514	CL13521.Contig1_All	3.55888	0.816055	Vegetative cell wall protein gp1 [Hordeum vulgare subsp. vulgare]	GP1	F: exonuclease activity; F: nucleic acid binding; C: intracellular
CL18852.Contig3_All	0.489917	0.456763	CL18852.Contig3_All	-0.397276	0.407011	CL18852.Contig3_All	-1.79365	0.712643	CL705.Contig1_All	3.24198	0.819905	Unigene24466_All	2.61827	0.803665	CL705.Contig1_All	0.908078	0.545023	Calcium-dependent protein kinase 2 [Hordeum vulgare subsp. vulgare]	CPK2	F: ATP binding; F: calcium ion binding; F: protein serine/threonine kinase activity; C: endoplasmic reticulum membrane
Unigene58336_All	-1.59394	0.733993	Unigene58336_All	-3.03095	0.809551	Unigene58336_All	-5.0114	0.896599	CL11912.Contig3_All	-1.25502	0.628944	CL11912.Contig3_All	0.540454	0.4408	CL11912.Contig3_All	-0.483602	0.396594	hypothetical protein F775_00145 [Aegilops tauschii]	—	—
CL1798.Contig1_All	5.71226	0.950516	CL1798.Contig1_All	2.01299	0.729775	CL1798.Contig1_All	1.5186	0.624139	CL18643.Contig2_All	7.15202	0.993104	Unigene10092_All	6.72338	0.83639	CL18643.Contig2_All	0.809778	0.323648	hypothetical protein F775_08999 [Aegilops tauschii]	—	—
CL7281.Contig1_All	-1.80623	0.675158	CL7281.Contig1_All	-1.20299	0.589655	CL7281.Contig1_All	-5.074	0.82579	Unigene22400_All	0.113563	0.21261	Unigene22400_All	0.629859	0.394164	Unigene22400_All	0.0428858	0.176692	Xyloglucan endotransglycosylase/hydrolase protein 8 [Hordeum vulgare subsp. vulgare]	XTH8	F: xyloglucan:xyloglucosyl transferase activity; F: hydrolase activity, hydrolyzing O-glycosyl compounds; C: apoplast; C: cell wall; P: cellular glucan metabolic process
CL11679.Contig1_All	3.08899	0.825456	CL11679.Contig1_All	0.66453	0.518927	CL11679.Contig1_All	1.74697	0.722477	CL10809.Contig3_All	2.56137	0.804658	CL10809.Contig3_All	1.47227	0.718745	CL10809.Contig3_All	0.90886	0.59703	Calmodulin-like protein 3 [Hordeum vulgare subsp. vulgare]	CML3	F: calcium ion binding; C:cytosol; P: hyperosmotic salinity response
Unigene58642_All	4.31879	0.814479	Unigene58642_All	1.09115	0.335632	Unigene58642_All	3.1838	0.672651	Unigene22465_All	0.392575	0.361163	Unigene22465_All	-0.434987	0.356242	Unigene22465_All	0.44313	0.376298	Zinc finger protein 8 [Hordeum vulgare subsp. vulgare]	ZFP8	—
CL8847.Contig2_All	0.453366	0.256502	CL8847.Contig2_All	0.577545	0.280568	CL8847.Contig2_All	-0.562936	0.23517	Unigene11794_All	-1.56478	0.556417	Unigene11794_All	-1.8099	0.575851	CL5772.Contig1_All	2.94843	0.800736	Aminopeptidase M1-A [Hordeum vulgare subsp. vulgare]	Os02g0218200	—
CL5117.Contig2_All	-0.505803	0.356668	CL5117.Contig2_All	-0.77259	0.42522	CL5117.Contig2_All	-6.77259	0.820185	CL15569.Contig8_All	-0.53443	0.398331	CL15569.Contig8_All	-1.24421	0.586533	CL15569.Contig8_All	-1.05799	0.552374	G-type lectin S-receptor-like serine/threonine-protein kinase B120 [Hordeum vulgare subsp. vulgare]	B120	F: ATP binding; F: calmodulin binding; F: protein serine/threonine kinase activity; F: receptor activity; F: sugar binding; C: integral to membrane; C: plasma membrane part; P: recognition of pollen
CL19384.Contig2_All	0	0.19305	CL19384.Contig2_All	0	0.191464	Unigene40429_All	5.26811	0.907321	Unigene84743_All	6.53916	0.823852	Unigene84743_All	0	0.165308	Unigene1341_All	2.60207	0.805877	Mannose/glucose-specific lectin (Fragment) [Hordeum vulgare subsp. vulgare]	—	F: glucose binding; F: mannose binding; F: agglutination involved in conjugation
CL708.Contig7_All	0.0569132	0.234011	CL708.Contig7_All	0.580149	0.494635	CL708.Contig7_All	1.99297	0.746355	Unigene29575_All	-0.142528	0.265636	Unigene29575_All	1.74913	0.757819	Unigene29575_All	2.80482	0.812395	RecName: Full=Glutathione S-transferase; AltName: Full=GST class-zeta [Triticum aestivum]	GSTZ1	F: glutathione transferase activity; C: cytoplasm; P: aromatic amino acid family metabolic process
Unigene15250_All	-1.74723	0.288506	Unigene15250_All	1.8548	0.487973	Unigene23389_All	6.40259	0.844369	CL4215.Contig40_All	0.467126	0.368434	CL4215.Contig40_All	1.69521	0.709528	CL5956.Contig4_All	2.84709	0.807519	Replication protein A 70 kDa DNA-binding subunit B [Oryza sativa Japonica Group]	RPA1B	—
Unigene14468_All	-4.57984	0.87647	Unigene10849_All	-2.60822	0.807275	Unigene10849_All	-4.28047	0.850049	CL35.Contig13_All	-2.3167	0.785957	CL35.Contig13_All	-1.07377	0.65116	CL35.Contig13_All	-2.32861	0.783988	Beta-glucosidase 3 [Triticum urartu]	BGLU3	F: beta-glucosidase activity; F: cation binding; P: carbohydrate metabolic process
Unigene42283_All	0.981315	0.624569	Unigene42283_All	0.401582	0.410029	Unigene42283_All	1.12028	0.624717	CL5639.Contig1_All	1.32864	0.681976	CL5639.Contig1_All	2.86309	0.814139	CL5639.Contig1_All	3.02331	0.815283	Vegetative cell wall protein gp1 [Hordeum vulgare subsp. vulgare]	GP1	C: structural constituent of cell wall
CL3064.Contig6_All	0.623964	0.507001	CL3064.Contig6_All	1.96651	0.763493	CL3064.Contig16_All	3.87859	0.807335	CL19292.Contig3_All	-0.316297	0.369617	CL19292.Contig3_All	1.44135	0.717859	CL19292.Contig3_All	1.48861	0.719732	Organic cation/carnitine transporter 7 [Hordeum vulgare subsp. vulgare]	OCT7	F: transmembrane transporter activity; C: integral component of membrane; P: transmembrane transport
Unigene16008_All	-0.00201297	0.193702	Unigene16008_All	-0.419604	0.419345	Unigene16008_All	-0.859793	0.539861	Unigene28762_All	3.17261	0.824664	Unigene28762_All	3.43614	0.832859	Unigene28762_All	3.63635	0.834256	Glycine-rich protein 2 [Hordeum vulgare subsp. vulgare]	GRP-2	F: DNA binding; F: zinc ion binding; P: regulation of transcription, DNA-templated
CL168.Contig16_All	1.61005	0.303601	CL168.Contig16_All	3.3295	0.572515	CL168.Contig16_All	6.1283	0.930297	Unigene35465_All	-0.166945	0.293565	Unigene35465_All	-1.07129	0.667695	Unigene35465_All	-1.6378	0.749069	Chlorophyll a-b binding protein, chloroplastic [Aegilops tauschii]	CAB3C	F: chlorophyll binding; F: metal ion binding; C: chloroplast thylakoid membrane; C: integral to membrane; C: photosystem I; C: photosystem II; P: photosynthesis, light harvesting; P: protein-chromophore linkage
CL9816.Contig2_All	-0.576862	0.468909	CL9816.Contig2_All	-0.846049	0.545749	Unigene22197_All	-4.84244	0.864351	CL1729.Contig3_All	-0.675194	0.471134	CL1729.Contig3_All	0.0683298	0.205937	CL1729.Contig3_All	-0.540381	0.411364	Probable E3 ubiquitin-protein ligase RHA2B [Triticum aestivum]	RHA2B	F: ubiquitin-protein ligase activity; F: zinc ion binding; P: response to karrikin
Unigene44412_All	1.2555	0.448883	Unigene44412_All	1.72247	0.553095	Unigene44412_All	2.50779	0.654428	CL6481.Contig1_All	4.39232	0.40323	CL6481.Contig1_All	7.22561	0.89022	CL6481.Contig1_All	7.59743	0.918922	Flavonol synthase/flavanone 3-hydroxylase [Aegilops tauschii]	—	F: oxidoreductase activity, acting on paired donors, with incorporation or reduction of molecular oxygen, 2-oxoglutarate as one donor, and incorporation of one atom each of oxygen into both donors; P: oxidation-reduction process
CL17006.Contig29_All	-0.571616	0.438525	CL17006.Contig29_All	0.230796	0.305673	CL17006.Contig29_All	-0.935326	0.502269	CL7553.Contig3_All	-0.136796	0.27112	CL7553.Contig2_All	-3.02271	0.814955	CL7553.Contig3_All	-3.36821	0.823535	Cytochrome P450 93A2 [Hordeum vulgare subsp. vulgare]	CYP93A2	F: electron carrier activity; F: oxidoreductase activity, acting on paired donors, with incorporation or reduction of molecular oxygen; F: heme binding; F: iron ion binding; F: monooxygenase activity; P: oxidation-reduction process
CL2923.Contig1_All	0.392976	0.407238	CL2923.Contig1_All	1.3407	0.694439	CL2923.Contig1_All	0.330659	0.344398	CL2608.Contig2_All	1.46401	0.719882	CL2608.Contig2_All	3.13161	0.826413	CL2608.Contig2_All	2.73154	0.810833	UDP-arabinopyranose mutase 1 [Triticum aestivum]	UAM1	F: intramolecular transferase activity; F: transferase activity; P: cellulose biosynthetic process
Unigene36631_All	-7.41785	0.898881	Unigene11748_All	-0.491449	0.458337	Unigene36631_All	4.01417	0.83343	Unigene73062_All	0.150732	0.278197	Unigene73062_All	0.352183	0.393828	Unigene73062_All	0.458013	0.450237	Ubiquitin [Morus notabilis]	—	C: cytoplasm; C: nucleus
CL13173.Contig2_All	2.38052	0.749853	CL13173.Contig2_All	4.97669	0.908498	CL13173.Contig2_All	4.1431	0.828018	Unigene51261_All	4.26079	0.815602	Unigene51261_All	4.5342	0.835692	Unigene51261_All	5.12049	0.8965	hypothetical protein TRIUR3_33083 [Aegilops tauschii]	—	—
CL2641.Contig11_All	0.523217	0.479032	CL2641.Contig11_All	0.279	0.359421	CL2641.Contig11_All	-0.336071	0.35929	CL628.Contig12_All	6.86212	0.863397	CL628.Contig13_All	1.49912	0.728955	CL628.Contig13_All	1.26753	0.695679	Glycine-rich protein A3 [Hordeum vulgare subsp. vulgare]	—	—
CL21379.Contig14_All	0.59136	0.347852	CL21379.Contig14_All	0.294743	0.266022	CL21379.Contig14_All	1	0.440801	Unigene32259_All	0.878694	0.369716	CL857.Contig19_All	6.62449	0.822839	Unigene32259_All	1.59012	0.544105	F-box/LRR-repeat protein At3g26922 [Hordeum vulgare subsp. vulgare]	At3g26922	—
CL14767.Contig29_All	-2.53233	0.805955	Unigene5267_All	-0.39543	0.38646	Unigene5267_All	-0.630079	0.442571	Unigene21294_All	-2.51381	0.804207	Unigene20358_All	-0.740234	0.56375	Unigene21294_All	-2.55742	0.804845	Chaperone protein dnaJ 11, chloroplastic [Hordeum vulgare subsp. vulgare]	ATJ11	F: heat shock protein binding; F: unfolded protein binding; C: chloroplast stroma; C: nucleus; P: protein folding; P: response to stress
Unigene58828_All	4.12928	0.382628	Unigene58828_All	5.77698	0.806486	Unigene58828_All	5.08746	0.527966	CL8163.Contig3_All	1.08092	0.410394	CL8163.Contig3_All	2.78338	0.721767	CL8163.Contig3_All	2.87699	0.729546	Probable flavonol synthase 5 [Setaria italica]	FLS5	F: flavonol synthase activity; P: flavonol biosynthetic process; P: response to karrikin; P: response to light stimulus; P: oxidation-reduction process
CL1884.Contig3_All	0.438884	0.237643	CL1884.Contig3_All	0.415037	0.238258	CL1884.Contig3_All	1.75607	0.434693	Unigene13188_All	0.267933	0.204213	Unigene13188_All	0.777608	0.267645	Unigene67983_All	6.65344	0.8237	hypothetical protein F775_23745 [Aegilops tauschii]	—	—
CL2339.Contig1_All	0.783033	0.549912	CL2339.Contig1_All	0.436933	0.411232	CL2339.Contig1_All	0.342248	0.335261	CL9216.Contig2_All	1.39076	0.691923	CL9216.Contig2_All	3.41822	0.829825	CL9216.Contig2_All	1.77141	0.741626	Receptor-like protein kinase FERONIA [Hordeum vulgare subsp. vulgare]	FER	F: ATP binding; F: protein serine/threonine kinase activity; F: receptor activity; C: filiform apparatus; C: integral to membrane; C: plasma membrane; C: plasmodesmaL; P: defense response to fungus; P: pollen tube reception; P: post-embryonic development； P: protein autophosphorylation P: single fertilization
Unigene13558_All	1.53798	0.719745	Unigene13558_All	-0.369538	0.372847	Unigene13558_All	0.147861	0.252292	Unigene71082_All	8.58996	0.966241	Unigene23429_All	0.735604	0.420656	Unigene23429_All	0.719163	0.411579	Probable polyamine oxidase 4 [Triticum urartu]	PAO4	F: nucleotide binding; F: polyamine oxidase activity; C: peroxisome; P: polyamine catabolic process; P: oxidation-reduction process
CL15813.Contig6_All	2.23782	0.773791	CL15813.Contig6_All	2.65649	0.793068	Unigene34950_All	4.33801	0.807514	CL1568.Contig7_All	1.39968	0.710326	CL1568.Contig7_All	1.49987	0.722386	CL1568.Contig7_All	2.01303	0.774998	Caffeoylshikimate esterase [Triticum urartu]	CSE	—
CL5111.Contig11_All	2.51658	0.732157	CL5111.Contig11_All	2.69868	0.743651	CL5111.Contig7_All	4.91588	0.861041	Unigene43190_All	-1.33242	0.554816	Unigene43190_All	-1.0729	0.506658	Unigene43190_All	-4.18253	0.708923	PsbP domain-containing protein 7, chloroplastic [Triticum aestivum]	PPD7	—
CL129.Contig4_All	-6.90207	0.908038	Unigene97860_All	-0.945552	0.262767	Unigene97860_All	-0.945552	0.244707	CL20341.Contig1_All	-0.30117	0.316634	CL20341.Contig1_All	0.143615	0.240158	CL20341.Contig1_All	0.411549	0.368176	hypothetical protein TRIUR3_05566 [Triticum urartu]	—	—
CL9000.Contig3_All	-1.49545	0.667322	CL9000.Contig3_All	-1.15824	0.611623	CL9000.Contig3_All	-2.81952	0.73659	Unigene21444_All	0.163499	0.196396	Unigene21444_All	4.48414	0.833066	Unigene21444_All	3.52105	0.747993	PREDICTED: ethylene-responsive transcription factor ABR1-like isoform X1 [Setaria italica]	ABR1	F: DNA binding; F: sequence-specific DNA binding transcription factor activity; C: nucleus; P: abscisic acid mediated signaling pathway; P: defense response to fungus; P: ethylene mediated signaling pathway; P: negative regulation of abscisic acid mediated signaling pathway; P: response to glucose stimulus; P: response to osmotic stress
CL14004.Contig1_All	4.34577	0.39321	CL14004.Contig1_All	2.87447	0.254886	CL14004.Contig1_All	7.60486	0.90232	CL10905.Contig4_All	-1.36744	0.647439	CL10905.Contig1_All	3.03562	0.813856	CL10905.Contig1_All	3.42336	0.821389	Aspartic proteinase nepenthesin-2 [Aegilops tauschii]	ASPG2	F: aspartic-type endopeptidase activity; P: proteolysis
Unigene50317_All	-5.94642	0.707473	Unigene50317_All	1.59532	0.635954	Unigene50317_All	5.21995	0.918179	CL627.Contig2_All	3.68326	0.564853	CL627.Contig2_All	-2.11548	0.199295	CL627.Contig2_All	6.21395	0.926734	BURP domain-containing protein 3 [Brachypodium distachyon]	BURP3	—
CL3998.Contig4_All	0.241264	0.292864	CL3998.Contig4_All	-0.161638	0.258299	CL10800.Contig2_All	-5.23967	0.908667	CL11099.Contig2_All	0.936638	0.508174	CL11099.Contig2_All	1.77314	0.701252	CL11099.Contig2_All	0.400879	0.309774	Disease resistance protein RPM1 [Hordeum vulgare subsp. vulgare]	RPM1	F: ATP binding; F: protein binding; C: endomembrane system; C: plasma membrane; P: apoptosis; P: plant-type hypersensitive response
CL4760.Contig1_All	-4.05251	0.835844	CL4760.Contig1_All	-3.68553	0.817617	CL4760.Contig1_All	-9.64746	0.978366	Unigene43409_All	1.97513	0.664905	Unigene43409_All	0.780687	0.363609	Unigene43409_All	1.09542	0.459098	hypothetical protein F775_07590 [Aegilops tauschii]	—	—
Unigene1644_All	-0.143432	0.245785	Unigene1644_All	2.42043	0.767399	Unigene1644_All	1.31005	0.587993	Unigene55985_All	2.22239	0.409285	Unigene55985_All	4.86271	0.825915	Unigene55985_All	3.5025	0.615629	unknown [Glycine max]	—	—
CL21441.Contig4_All	-0.74522	0.443355	CL21441.Contig4_All	-0.875057	0.469565	CL21441.Contig4_All	1.86901	0.698849	CL8532.Contig2_All	-3.15774	0.807465	CL7733.Contig4_All	-0.201156	0.293284	CL7733.Contig4_All	0.105939	0.237837	hypothetical protein F775_11952 [Aegilops tauschii]	—	—
Unigene57535_All	6.72792	0.82988	CL2621.Contig3_All	-0.847997	0.269514	CL2621.Contig3_All	-4.39232	0.388801	CL703.Contig6_All	-0.147889	0.277274	CL703.Contig6_All	-0.41989	0.427999	CL703.Contig6_All	-0.530988	0.476756	Arginine/serine-rich protein 45 [Hordeum vulgare subsp. vulgare]	SR45	—
CL16947.Contig3_All	0.014249	0.197283	CL16947.Contig3_All	0.507755	0.428358	CL16947.Contig3_All	-0.824913	0.475144	CL13628.Contig5_All	0.537028	0.399289	CL13628.Contig5_All	3.08103	0.812982	CL13628.Contig5_All	1.63005	0.70013	Protein synthesis inhibitor II [Hordeum vulgare]	RIP30A	F: rRNA N-glycosylase activity; F: defense response to fungus; C: cytoplasm; P: negative regulation of translation
CL18270.Contig2_All	-0.283121	0.345838	CL18270.Contig2_All	-1.53865	0.698814	CL18270.Contig2_All	-4.12158	0.816723	CL7461.Contig1_All	2.95337	0.787507	CL7461.Contig1_All	0.870584	0.435505	CL7461.Contig1_All	-0.152952	0.206038	Formin-like protein 5 [Brachypodium distachyon]	FH5	F: actin binding; F: phosphoprotein phosphatase activity; P: actin cytoskeleton organization
CL5820.Contig2_All	-0.917538	0.296429	CL5820.Contig2_All	1.8527	0.587206	CL5820.Contig1_All	5.93336	0.90671	Unigene18827_All	-0.475199	0.325336	Unigene18827_All	1.74322	0.696642	Unigene18827_All	1.79837	0.700861	Proline-rich receptor-like protein kinase PERK2 [Aegilops tauschii]	PERK2	F: ATP binding; F: protein serine/threonine kinase activity; F: receptor activity; C: integral to membrane; C: plasma membrane
Unigene40302_All	-1.21742	0.447735	Unigene40302_All	-1.08466	0.432854	CL7033.Contig8_All	-5.82231	0.86781	CL17071.Contig3_All	0.58852	0.336118	CL17071.Contig3_All	0.978467	0.440841	CL17071.Contig3_All	0.0212165	0.166437	Uncharacterized mitochondrial protein AtMg01250 [Oryza sativa Japonica Group]	AtMg01250	F: RNA binding; F: RNA-directed DNA polymerase activity; C: mitochondrion; P: RNA-dependent DNA replication
CL17036.Contig1_All	3.90341	0.808838	CL17036.Contig1_All	2.20239	0.644525	CL17036.Contig1_All	3.76195	0.777863	Unigene4449_All	2.94652	0.743324	Unigene4449_All	0.155651	0.195354	CL15756.Contig2_All	5.3506	0.917308	Flowering-promoting factor 1-like protein 5 [Aegilops tauschii]	Os07g0671000	P: response to gibberellin; P: positive regulation of flower development
CL9599.Contig5_All	-1.4361	0.279148	CL9599.Contig5_All	1.85148	0.483601	CL9599.Contig5_All	5.65821	0.919523	Unigene54823_All	0.305182	0.36534	Unigene54823_All	1.25781	0.69063	Unigene54823_All	0.563312	0.483252	Phosphoenolpyruvate carboxylase kinase 2 [Aegilops tauschii]	PPCK2	F: ATP binding; F: protein serine/threonine kinase activity; F: cellular response to phosphate starvation; P: response to cycloheximide; P: response to light stimulus
CL1992.Contig5_All	-2.59134	0.807969	CL1992.Contig1_All	-0.124545	0.225352	CL1992.Contig3_All	-3.67494	0.80851	Unigene942_All	-1.7706	0.740544	Unigene942_All	0.400621	0.407586	Unigene942_All	-0.142019	0.255899	Vegetative cell wall protein gp1 [Hordeum vulgare subsp. vulgare]	GP1	C: structural constituent of cell wall
Unigene14937_All	-1.4441	0.650709	Unigene14937_All	-4.72352	0.830371	Unigene14937_All	-3.21829	0.740467	Unigene30558_All	-0.574236	0.35457	Unigene30558_All	-1.2979	0.503777	Unigene30558_All	-1.87626	0.564154	unnamed protein product [Triticum aestivum]	—	—
Unigene57233_All	-4.62449	0.444984	Unigene57233_All	-4.62449	0.455024	Unigene57233_All	0.856636	0.316971	Unigene53547_All	1.79541	0.739454	Unigene66273_All	3.79811	0.81785	Unigene53547_All	1.84036	0.740182	Zeaxanthin epoxidase, chloroplastic [Hordeum vulgare subsp. vulgare]	ZEP	F :oxidoreductase activity; P: oxidation-reduction process
CL15965.Contig2_All	1.67987	0.665285	CL15965.Contig2_All	2.48594	0.752685	CL15965.Contig2_All	3.89198	0.814077	CL2186.Contig2_All	2.45251	0.425309	CL2186.Contig2_All	2.69459	0.458968	CL2186.Contig2_All	5.01886	0.836283	KDEL-tailed cysteine endopeptidase CEP1 [Triticum aestivum]	CEP1	F: cysteine-type peptidase activity; P: proteolysis
CL5346.Contig19_All	3.12203	0.806486	CL5346.Contig19_All	1.30865	0.607237	CL5346.Contig19_All	2.12266	0.708524	Unigene42283_All	-1.38773	0.436016	Unigene42283_All	-5.70966	0.658296	Unigene42283_All	-1.93707	0.466155	Sucrose:sucrose 1-fructosyltransferase [Aegilops tauschii]	1-SST	F: sucrose alpha-glucosidase activity; P: carbohydrate metabolic process
CL14808.Contig2_All	2.78136	0.333562	CL14808.Contig6_All	-8.62571	0.957604	CL14808.Contig6_All	-8.62571	0.953707	CL3148.Contig5_All	-0.944797	0.610444	CL3148.Contig5_All	-0.250597	0.332253	CL3148.Contig5_All	-2.54051	0.797221	predicted protein [Hordeum vulgare subsp. vulgare]	—	—
CL21147.Contig1_All	-7.17991	0.878894	Unigene58791_All	-1.09226	0.357021	Unigene58791_All	-2.36075	0.410771	CL2145.Contig2_All	-1.05153	0.567015	CL2145.Contig2_All	-1.01527	0.551255	CL2145.Contig2_All	-1.09412	0.565534	hypothetical protein VOLCADRAFT_98215 [Volvox carteri f. nagariensis]	—	C: structural constituent of cell wall
Unigene25950_All	-0.151317	0.270351	Unigene25950_All	-0.223423	0.301158	Unigene25950_All	-1.20907	0.583822	CL17834.Contig3_All	1.89482	0.42797	CL17834.Contig4_All	6.59495	0.818666	CL17834.Contig3_All	-3.41504	0.260082	unnamed protein product [Triticum aestivum]	—	—
CL20702.Contig3_All	-2.74616	0.722718	CL20702.Contig3_All	-3.02268	0.728503	CL20702.Contig3_All	-7.58747	0.900718	Unigene69908_All	0.917538	0.2213	Unigene69908_All	0.874469	0.212867	Unigene69908_All	2.8413	0.46478	Proline-rich receptor-like protein kinase PERK13 [Zea mays]	PERK13	F: ATP binding; F: protein serine/threonine kinase activity; C: integral to membrane; C: plasma membrane
CL1202.Contig5_All	-1.29866	0.622566	CL1202.Contig5_All	-1.09702	0.584432	CL1202.Contig5_All	-6.06805	0.888295	Unigene6118_All	1.22417	0.506548	Unigene6118_All	3.18505	0.785012	Unigene6118_All	2.68118	0.744332	Peroxidase [Hordeum vulgare subsp. vulgare]	—	F: metal ion binding; F: heme binding; F: peroxidase activity; P: response to oxidative stress; P: oxidation-reduction process
CL2404.Contig3_All	0	0.19305	CL2404.Contig3_All	3.41504	0.294514	CL2404.Contig3_All	7.33985	0.881245	Unigene4524_All	0.662531	0.385123	Unigene4524_All	0.118644	0.203055	Unigene4524_All	0.330149	0.260782	hypothetical protein F775_43273 [Aegilops tauschii]	—	—
Unigene24977_All	1.95903	0.657682	Unigene24977_All	3.8496	0.816981	Unigene24977_All	2.9782	0.743221	Unigene17919_All	0.382993	0.369946	Unigene17919_All	2.6412	0.805999	Unigene17919_All	2	0.763542	Uncharacterized protein At1g04910 [Hordeum vulgare subsp. vulgare]	At1g04910	C: Golgi membrane; C: integral to membrane
CL15164.Contig6_All	3.1984	0.810797	CL15164.Contig6_All	1.82766	0.698492	CL15164.Contig6_All	1.9778	0.68948	CL5371.Contig1_All	2.34483	0.465516	CL5371.Contig1_All	4.64616	0.809365	CL5371.Contig1_All	-1.05889	0.20171	UPF0481 protein At3g47200 [Hordeum vulgare subsp. vulgare]	At3g47200	C: integral to membrane; C: plasma membrane
CL4312.Contig3_All	-0.000758183	0.193555	CL4312.Contig3_All	-0.221593	0.323261	Unigene91053_All	6.82443	0.826747	CL5259.Contig1_All	-0.014556	0.180687	CL5259.Contig1_All	0.583607	0.506245	CL5259.Contig1_All	0.318774	0.375508	Calmodulin-binding transcription activator 5 [Hordeum vulgare subsp. vulgare]	CMTA5	F: DNA binding; C: nucleus
CL2751.Contig4_All	1.98477	0.756602	CL2751.Contig4_All	3.25239	0.818478	CL2751.Contig4_All	1.61693	0.682419	CL3776.Contig7_All	2.3246	0.707522	CL3776.Contig7_All	2.02647	0.660909	CL3776.Contig7_All	0.807355	0.355565	3-hydroxy-3-methylglutaryl-coenzyme A reductase 3 [Hordeum vulgare subsp. vulgare]	HMG3	F: NADP binding; F: hydroxymethylglutaryl-CoA reductase (NADPH) activity; F: hydroxymethylglutaryl-CoA reductase activity; C: endoplasmic reticulum; C: integral component of membrane; P: sterol biosynthetic process; P: coenzyme A metabolic process; P: oxidation-reduction process; P: triterpenoid biosynthetic process
Unigene5822_All	-4.40432	0.832178	CL2111.Contig1_All	0	0.191464	CL2111.Contig1_All	0.449803	0.250189	CL8431.Contig2_All	-1.17557	0.54577	CL8431.Contig2_All	-1.16711	0.536424	CL8431.Contig2_All	-1.4975	0.578412	predicted protein [Hordeum vulgare subsp. vulgare]	—	—
CL5866.Contig3_All	1.02005	0.641891	CL5866.Contig3_All	-2.63397	0.782327	CL5866.Contig3_All	-5.18417	0.897456	CL16117.Contig2_All	0.378855	0.327454	CL16117.Contig2_All	-0.64889	0.389519	CL16117.Contig2_All	-1.94307	0.601749	Probable 1-deoxy-D-xylulose-5-phosphate synthase 2, chloroplastic [Hordeum vulgare subsp. vulgare]	Os07g0190000	F: metal ion binding; F: 1-deoxy-D-xylulose-5-phosphate synthase activity; C:chloroplast; P: thiamine biosynthetic process; P: 1-deoxy-D-xylulose 5-phosphate biosynthetic process; P: terpenoid biosynthetic process
Unigene16750_All	2.53172	0.606033	Unigene16750_All	-1.13124	0.264467	Unigene16750_All	0.0614005	0.192285	Unigene5242_All	0.251539	0.228708	Unigene5242_All	0.131245	0.194497	Unigene8126_All	5.87036	0.925413	PREDICTED: phosphatidylinositol 4-phosphate 5-kinase 9-like [Brachypodium distachyon]	PIP5K9	F: 1-phosphatidylinositol-4-phosphate 5-kinase activity; F: ATP binding; F: protein binding; C: cytosol; C: membrane; C: nucleus; P: carbohydrate metabolic process; P: cellular amino acid metabolic process
Unigene35031_All	-0.181404	0.260853	Unigene35031_All	0.480071	0.375059	Unigene35031_All	-0.103401	0.216715	CL9456.Contig9_All	1.14971	0.641345	CL9456.Contig9_All	3.46642	0.831133	CL9456.Contig9_All	2.30058	0.780659	Glucan endo-1,3-beta-glucosidase 13 [Aegilops tauschii]	At3g13560	F: cation binding; F: glucan endo-1,3-beta-D-glucosidase activity; C: anchored to plasma membrane; C: extracellular region; C: plant-type cell wall; P: carbohydrate metabolic process; P: cellular cell wall organization; P: defense response
CL8538.Contig3_All	0.188176	0.308969	CL8538.Contig3_All	0.788748	0.570256	CL8538.Contig3_All	0.483574	0.419376	CL11217.Contig3_All	0.582971	0.490127	CL11217.Contig1_All	2.87565	0.819676	CL11217.Contig3_All	1.37851	0.70085	hypothetical protein F775_27128 [Aegilops tauschii]	—	C: endoplasmic reticulum; C: cytoplasmic membrane-bounded vesicle;
CL5143.Contig5_All	1.96347	0.353505	CL5143.Contig5_All	3.19377	0.559727	CL5143.Contig5_All	5.30812	0.860643	CL6131.Contig3_All	-0.0649175	0.204512	CL6131.Contig3_All	0.41792	0.364694	CL6131.Contig3_All	-0.0954196	0.211702	3'-N-debenzoyl-2'-deoxytaxol N-benzoyltransferase [Hordeum vulgare subsp. vulgare]	TAX10	F: transferase activity, transferring acyl groups other than amino-acyl groups; P: paclitaxel biosynthetic process
Unigene54010_All	3.58496	0.488163	Unigene54010_All	4.67243	0.695013	Unigene54010_All	6.11686	0.885923	Unigene36236_All	0.668116	0.441495	Unigene36236_All	0.898462	0.50793	Unigene36236_All	1.89344	0.723705	circadian clock associated 1 [Hordeum vulgare subsp. vulgare]	CCA1	F: DNA binding; F: chromatin binding
Unigene94937_All	-0.0163304	0.206399	Unigene94937_All	-0.652962	0.529482	Unigene94937_All	-1.23285	0.653239	Unigene28759_All	4.74728	0.895191	Unigene28759_All	5.13212	0.930209	Unigene28759_All	5.12552	0.924064	Glycine-rich RNA-binding protein blt801 [Triticum aestivum]	blt801	F: nucleotide binding; F: nucleic acid binding
Unigene93060_All	1.79837	0.353156	Unigene28176_All	3.2255	0.800882	Unigene16114_All	3.14393	0.937675	CL16394.Contig14_All	2.49783	0.710265	CL16394.Contig14_All	3.05254	0.760555	CL16394.Contig14_All	4.3243	0.838685	fructan exohydrolase [Triticum aestivum]	CIN4	F: hydrolase activity, hydrolyzing O-glycosyl compounds; C: cytoplasmic membrane-bounded vesicle; P: metabolic process
Unigene37915_All	-1.65578	0.468174	CL1327.Contig17_All	3.09622	0.810074	CL1327.Contig17_All	4.98672	0.900609	CL1980.Contig18_All	-1.23713	0.681618	CL1980.Contig18_All	-1.62471	0.737547	CL1980.Contig18_All	0.848336	0.589203	Phosphoethanolamine N-methyltransferase [Triticum aestivum]	PEAMT	F: phosphoethanolamine N-methyltransferase activity; C: cytoplasm; P: phospholipid biosynthetic process; P: response to stress
CL11479.Contig1_All	-0.882961	0.503999	CL11479.Contig1_All	-0.186851	0.275802	CL11479.Contig3_All	7.11548	0.860657	Unigene65479_All	0.23816	0.197166	Unigene65479_All	0.521953	0.219452	Unigene65479_All	1.42884	0.351144	hypothetical protein F775_43665 [Aegilops tauschii]	—	—
Unigene53675_All	0.797077	0.53144	Unigene53675_All	-0.968973	0.532798	CL8956.Contig1_All	-5.29177	0.879351	CL2448.Contig4_All	1.43664	0.608092	CL2448.Contig4_All	0.923379	0.451979	CL2448.Contig4_All	1.35796	0.581612	Cytochrome P450 94C1 [Hordeum vulgare subsp. vulgare]	CYP94C1	F: electron carrier activity; F: oxidoreductase activity, acting on paired donors, with incorporation or reduction of molecular oxygen; F: heme binding; F: iron ion binding; F: monooxygenase activity; P: oxidation-reduction process
CL16413.Contig2_All	0.192645	0.249406	CL16413.Contig3_All	4.1773	0.816649	CL16413.Contig2_All	0.871584	0.41352	CL7630.Contig2_All	0.542793	0.409045	CL7630.Contig2_All	0.700166	0.466548	CL7630.Contig2_All	-0.893594	0.466569	Vegetative cell wall protein gp1 [Hordeum vulgare subsp. vulgare]	GP1	C: structural constituent of cell wall
Unigene9727_All	3.55209	0.833991	Unigene9727_All	0.368528	0.364918	Unigene9727_All	-0.0424056	0.198278	CL10753.Contig1_All	0.00711565	0.176899	CL10753.Contig1_All	0.242379	0.297152	CL10753.Contig1_All	0.85964	0.559427	2-hydroxyisoflavanone dehydratase [Hordeum vulgare subsp. vulgare]	HIDM	F: hydrolase activity; P: metabolic process ; P: flavonoid biosynthesis process
Unigene87054_All	-4.58496	0.437795	Unigene87054_All	-1.46949	0.323035	CL5455.Contig6_All	6.49319	0.927965	Unigene69897_All	-0.375039	0.226263	Unigene69897_All	-1.85148	0.345736	Unigene69897_All	0.366428	0.22672	hypothetical protein TRIUR3_12948 [Triticum urartu]	—	—
Unigene38481_All	5.71882	0.663003	Unigene38481_All	9.74819	0.981171	Unigene38481_All	8.56097	0.95154	Unigene34788_All	0.505235	0.321407	Unigene34788_All	1.2823	0.550548	Unigene34788_All	1.94304	0.679983	Probable mediator of RNA polymerase II transcription subunit 37e [Aegilops tauschii]	MED37E	F: ATP binding; F: protease binding; C: apoplast; C: cell wall; C: chloroplast; C: cytosolic ribosome; C: nucleolus; C: plasma membrane; C: plasmodesma; C: vacuolar membrane; P: defense response to bacterium; P: defense response to fungus; P: negative regulation of seed germination; P: response to cadmium ion; P: response to cold; P: response to heat; P: response to virus; P: stomatal closure
CL8099.Contig1_All	-0.217557	0.323241	CL8099.Contig1_All	-2.77389	0.801709	CL8099.Contig1_All	-3.45524	0.809028	CL9466.Contig3_All	0.316404	0.349841	CL9466.Contig3_All	1.21845	0.668567	CL9466.Contig3_All	0.899315	0.576181	Transcription initiation factor TFIID subunit 15b [Hordeum vulgare subsp. vulgare]	TAF15B	—
CL5536.Contig3_All	0.646726	0.403918	CL5536.Contig3_All	0.24552	0.271885	CL5536.Contig3_All	2.02588	0.687564	CL13204.Contig3_All	-0.519518	0.359862	CL13204.Contig3_All	1.26914	0.627356	CL13204.Contig3_All	3.14426	0.809847	Probable sarcosine oxidase [Brachypodium distachyon]	At2g24580	F: sarcosine oxidase activity; P: tetrahydrofolate metabolic process
Unigene29401_All	4.17435	0.860578	Unigene29401_All	5.9129	0.963573	Unigene29401_All	5.50837	0.935153	Unigene70944_All	6.96193	0.874536	Unigene70944_All	5.32193	0.585088	Unigene70944_All	4.54432	0.409436	Cold shock protein CS66 [Triticum aestivum]	CS66	P: response to stress; P: response to water
CL3435.Contig1_All	0.247568	0.29541	CL3435.Contig1_All	-1.55117	0.595807	CL3435.Contig2_All	-5.56869	0.847618	CL12546.Contig1_All	1.14543	0.504489	CL12546.Contig1_All	0.212994	0.218651	CL12546.Contig1_All	-1.2115	0.369587	WRKY transcription factor 55 [Triticum aestivum]	WRKY55	F: sequence-specific DNA binding; F: sequence-specific DNA binding transcription factor activity; C: nucleus
Unigene20177_All	-0.473713	0.35519	Unigene20177_All	-0.46828	0.35468	Unigene20177_All	-0.384011	0.301173	CL615.Contig11_All	-3.66985	0.528456	CL615.Contig5_All	-2.8122	0.801976	CL615.Contig11_All	-5.54432	0.619085	PREDICTED: protein NRT1/ PTR FAMILY 8.5-like [Brachypodium distachyon]	—	—
CL18545.Contig2_All	1.12366	0.636329	CL18545.Contig2_All	2.04258	0.75949	CL18545.Contig2_All	1.15754	0.599877	CL428.Contig7_All	1.10248	0.644027	CL428.Contig1_All	2.81824	0.806717	CL428.Contig7_All	0.766055	0.532333	RecName: Full=Low temperature-induced protein lt101.2 [Hordeum vulgare]	LT101.2	C: integral to membrane; P: response to stress
Unigene21845_All	-0.164536	0.253246	Unigene21845_All	0.426867	0.353748	Unigene21845_All	-0.0662917	0.206112	CL19247.Contig3_All	0.0847227	0.205216	Unigene23359_All	-3.19078	0.814067	CL19247.Contig3_All	0.185355	0.2288	Phosphoserine phosphatase, chloroplastic [Triticum urartu]	PSP	F: calcium ion binding; F: magnesium ion binding; F: phosphoserine phosphatase activity; C: chloroplast; P: L-serine biosynthetic process
CL382.Contig4_All	1.26589	0.45703	CL382.Contig4_All	2.54726	0.692795	CL382.Contig4_All	4.1565	0.806478	CL8686.Contig3_All	-1.00899	0.58271	CL8686.Contig3_All	-0.829478	0.518642	CL8686.Contig3_All	-0.67843	0.473427	Protein trichome birefringence-like 21 [Hordeum vulgare subsp. vulgare]	TBL21	—
CL874.Contig6_All	-0.722895	0.542715	CL874.Contig6_All	-1.70569	0.733116	CL874.Contig6_All	-3.03229	0.787598	Unigene73_All	4.21936	0.814531	Unigene79_All	1.03194	0.520002	Unigene79_All	0.643569	0.381581	Zinc finger protein ZAT12 [Hordeum vulgare subsp. vulgare]	ZAT12	F: nucleic acid binding; F: zinc ion binding; C: nucleus; P: regulation of transcription, DNA-dependent; P: transcription, DNA-dependent
CL3852.Contig2_All	1.56808	0.699719	CL3852.Contig2_All	1.32252	0.650862	CL3852.Contig2_All	0.521371	0.376368	Unigene54133_All	1.07918	0.612401	Unigene54133_All	1.2553	0.64526	Unigene54132_All	2.95989	0.809961	Subtilisin-like protease [Hordeum vulgare subsp. vulgare]	ARA12	F: serine-type endopeptidase activity; F: identical protein binding; C: apoplast; C: cytoplasmic membrane-bounded vesicle; C: plant-type cell wall; P: mucilage extrusion from seed coat; P: mucilage metabolic process involved in seed coat development; P: proteolysis; P: negative regulation of catalytic activity
Unigene85881_All	-4.82443	0.482102	Unigene85881_All	-4.82443	0.493445	Unigene85881_All	-4.82443	0.466841	CL717.Contig2_All	6.77552	0.950614	CL717.Contig2_All	0	0.165308	CL717.Contig2_All	0	0.187357	Dehydration-responsive element-binding protein 1A [Aegilops tauschii]	DREB1A	F: DNA binding; F: sequence-specific DNA binding transcription factor activity; C: nucleus; P: regulation of transcription, DNA-templated
CL1496.Contig5_All	0.61193	0.324875	CL1496.Contig2_All	-5.19535	0.878887	CL1496.Contig5_All	-0.479993	0.25083	Unigene89627_All	-5.08746	0.56109	Unigene89627_All	-0.672425	0.273334	Unigene89627_All	-2.14886	0.387452	Proline-rich receptor-like protein kinase PERK9 [Aegilops tauschii]	PERK9	F: ATP binding; F: protein serine/threonine kinase activity; C: integral to membrane; C: plasma membrane
CL10216.Contig2_All	1.47644	0.655791	CL10216.Contig2_All	0.58978	0.405593	CL10216.Contig1_All	-6.91089	0.837029	CL3090.Contig4_All	2.69759	0.718068	CL3090.Contig4_All	2.82051	0.727088	CL3090.Contig4_All	1.28445	0.438747	hypothetical protein TRIUR3_12375 [Triticum urartu]	—	—
CL11637.Contig5_All	-7.71195	0.918947	CL11637.Contig5_All	-1.6387	0.652941	CL11637.Contig3_All	-3.59153	0.820061	CL10660.Contig8_All	1.03822	0.660497	CL10660.Contig8_All	0.33206	0.383834	CL10660.Contig10_All	-7.52095	0.913851	Calcium-binding protein KIC [Triticum aestivum]	KIC	F: calcium ion binding
CL4977.Contig2_All	1.53478	0.391685	CL4977.Contig2_All	4.06774	0.773644	CL4977.Contig2_All	3.82051	0.727541	Unigene3088_All	3.70044	0.303231	Unigene3088_All	7.55203	0.9151	Unigene3088_All	6.22239	0.754712	Polyubiquitin 9 [Brachypodium distachyon]	UBQ9	C: cell wall; C: nucleolus; C: vacuolar membrane
Unigene78986_All	3.11548	0.270629	Unigene78986_All	2.73697	0.253218	Unigene78986_All	4.27302	0.366147	Unigene72800_All	6.42626	0.807492	CL16250.Contig2_All	0.705887	0.4241	CL16250.Contig2_All	1.09163	0.555766	expressed protein [Oryza sativa Japonica Group]	—	—
CL19309.Contig1_All	0.324172	0.37672	CL19309.Contig1_All	-0.190187	0.304835	CL17406.Contig1_All	7.00375	0.847847	Unigene73284_All	0	0.173498	Unigene73284_All	3.5025	0.267277	Unigene73284_All	0	0.159664	putative 4-diphosphocytidyl-2-C-methyl-D-erythritol kinase, chloroplastic/chromoplastic [Aegilops tauschii]	ISPE	—
CL6534.Contig1_All	0.852896	0.368989	CL6534.Contig1_All	1.82408	0.602482	CL6534.Contig2_All	5.09803	0.815783	Unigene9164_All	-0.169925	0.189651	Unigene9164_All	2.91754	0.572308	Unigene25959_All	3.23498	0.805185	Probable sulfate transporter 3.5 [Triticum aestivum]	SULTR3;5	F: secondary active sulfate transmembrane transporter activity; C: integral component of membrane; P: transmembrane transport; P: sulfate transport
CL9414.Contig2_All	0.731183	0.280568	CL9414.Contig2_All	1.51602	0.43049	CL9414.Contig2_All	2.50589	0.586529	CL15184.Contig2_All	-0.614507	0.352124	CL15184.Contig2_All	1.09737	0.550288	CL15184.Contig2_All	3.28773	0.807908	Gibberellin 20 oxidase 2 [Aegilops tauschii]	20ox2	F: iron ion binding; F: gibberellin 20-oxidase activity; P: unidimensional cell growth; P: oxidation-reduction process; P: response to abiotic stimulus; P: ibberellin biosynthetic process
CL6718.Contig14_All	2.26748	0.455739	CL6718.Contig14_All	-3.16993	0.275127	CL6718.Contig14_All	0.0524674	0.178105	Unigene34437_All	6.5597	0.82601	Unigene34437_All	1.73697	0.191485	Unigene34437_All	0	0.159664	hypothetical protein TRIUR3_14215 [Triticum urartu]	—	—
CL18343.Contig4_All	-0.530515	0.210764	CL18343.Contig4_All	2	0.309606	CL18343.Contig4_All	5.29108	0.817523	Unigene45060_All	-1.52838	0.322963	Unigene45060_All	0.429393	0.239377	Unigene45060_All	2.64155	0.699029	Adipocyte plasma membrane-associated protein [Aegilops tauschii]	—	F: actin filament binding; F: microtubule binding; F: phosphoprotein phosphatase activity; C: phragmoplast; C: preprophase band; C: spindle; P: actin cytoskeleton organization; P: microsporogenesis
Unigene53070_All	-0.561427	0.304998	Unigene53070_All	-1.18184	0.407078	Unigene48574_All	4.91698	0.800678	CL3231.Contig4_All	-0.794681	0.278415	CL3231.Contig4_All	0.556393	0.269192	CL3231.Contig4_All	0.485427	0.249517	Os08g0108300 [Oryza sativa Japonica Group]	Os08g0108300	C: structural constituent of cell wall
CL15961.Contig2_All	4.11787	0.80881	CL15961.Contig2_All	0.825321	0.304045	CL15961.Contig2_All	3.43155	0.722506	CL3815.Contig6_All	0.134883	0.256648	CL3815.Contig6_All	-0.542394	0.456059	CL3815.Contig6_All	0.638925	0.511937	Zinc finger protein CONSTANS-LIKE 4 [Triticum aestivum]	COL4	F: zinc ion binding; C: nucleus; P: regulation of transcription, DNA-dependent
CL5640.Contig23_All	0	0.19305	CL5640.Contig23_All	-3.32193	0.285811	CL5640.Contig4_All	4.72505	0.824471	CL710.Contig1_All	3.97164	0.803671	CL710.Contig9_All	3.24187	0.822735	Unigene83146_All	-0.770518	0.201156	Probable aldo-keto reductase 2 [Aegilops tauschii]	Os04g0338000	C: chloroplast envelope; C: plasma membrane; P: response to cadmium ion
CL11416.Contig2_All	-0.286761	0.349327	CL11416.Contig2_All	-0.121109	0.263027	CL11416.Contig2_All	0.0384544	0.201332	CL5618.Contig8_All	-1.73723	0.734098	CL5618.Contig8_All	-9.23442	0.977313	CL5618.Contig8_All	-4.64946	0.857831	Probable esterase PIR7A [Triticum aestivum]	PIR7A	F: carboxylesterase activity
CL17017.Contig4_All	-3.73462	0.821722	CL17017.Contig7_All	-1.77935	0.712394	CL17017.Contig4_All	-3.79195	0.80154	Unigene32340_All	-0.0374747	0.173498	Unigene32340_All	0.924051	0.269059	Unigene32340_All	-0.530515	0.200828	Probable LRR receptor-like serine/threonine-protein kinase At3g47570 [Triticum aestivum]	At3g47570	F: ATP binding; F: protein serine/threonine kinase activity; F: receptor activity; C: integral to membrane; C: plasma membrane
CL8042.Contig4_All	1.54374	0.488915	CL8042.Contig4_All	2.86427	0.711981	CL8042.Contig4_All	3.78394	0.769844	CL18193.Contig7_All	2.33258	0.476952	CL18193.Contig7_All	3.19348	0.619745	CL18193.Contig7_All	4.94902	0.853722	MATE efflux family protein ALF5 [Triticum urartu]	ALF5	F: antiporter activity; F: drug transmembrane transporter activity; C: integral to membrane
CL10887.Contig1_All	1.65642	0.74236	CL10887.Contig1_All	1.15925	0.65337	CL10887.Contig1_All	1.75002	0.715331	CL18291.Contig1_All	3.87152	0.836014	CL18291.Contig1_All	2.13114	0.751549	CL18291.Contig1_All	3.24503	0.811779	Probable mitochondrial adenine nucleotide transporter BTL1 [Hordeum vulgare subsp. vulgare]	At3g20240	C: integral component of membrane; P: transmembrane transport
CL5260.Contig12_All	3.62449	0.303538	CL5260.Contig12_All	0	0.191464	CL5260.Contig12_All	0	0.178105	CL15494.Contig1_All	-6.45943	0.812337	Unigene7446_All	0.468239	0.370076	Unigene7446_All	-0.128933	0.218692	Protein NRT1/ PTR FAMILY 2.11 [Aegilops tauschii]	NPF2.11	F: transporter activity; C: integral to membrane; C: plasma membrane; C: plasmodesma; P: oligopeptide transport; P: response to karrikin
CL1412.Contig10_All	0.896164	0.345662	CL1412.Contig10_All	-0.040642	0.202529	CL1412.Contig10_All	2.69116	0.666444	CL952.Contig9_All	-0.862264	0.597908	CL952.Contig9_All	-2.43115	0.802753	CL952.Contig9_All	-1.37966	0.709144	hypothetical protein F775_29074 [Aegilops tauschii]	—	—
CL948.Contig6_All	0.714727	0.535757	CL948.Contig6_All	-0.553583	0.454995	CL948.Contig6_All	-1.12578	0.596212	Unigene6166_All	5.51896	0.937936	Unigene6166_All	0.242361	0.208776	Unigene6166_All	-0.657112	0.246612	CBF9 [Hordeum vulgare]	CBF9	F: DNA binding; F: sequence-specific DNA binding transcription factor activity; C: nucleus; P: regulation of transcription, DNA-templated
CL5617.Contig5_All	0.797956	0.348021	CL5617.Contig5_All	1.73533	0.570774	CL5617.Contig5_All	0.110424	0.20059	CL15496.Contig1_All	5.06301	0.82982	CL15496.Contig1_All	2.58496	0.373608	CL15496.Contig1_All	1.65208	0.252312	Gibberellin 2-beta-dioxygenase 8 [Hordeum vulgare subsp. vulgare]	GA2OX8	F: C-20 gibberellin 2-beta-dioxygenase activity; F: iron ion binding; P: gibberellin metabolic process; P: oxidation-reduction process
Unigene34873_All	3.39087	0.810802	Unigene34873_All	1.64203	0.647774	Unigene34873_All	2.67451	0.743594	Unigene36681_All	2.24279	0.788745	Unigene36681_All	3.32763	0.831364	Unigene36681_All	2.64903	0.807387	Polyol transporter 5 [Hordeum vulgare subsp. vulgare]	PLT5	F: D-xylose transmembrane transporter activity; F: glycerol transmembrane transporter activity; F: glucose transmembrane transporter activity; F: myo-inositol transmembrane transporter activity; F: sorbitol transmembrane transporter activity; F: D-ribose transmembrane transporter activity; F: mannitol transmembrane transporter activity; F: galactose transmembrane transporter activity; C: integral…
Unigene35117_All	0.736966	0.494063	CL1666.Contig2_All	-4.63048	0.844891	Unigene35117_All	-7.31288	0.878918	CL200.Contig15_All	-0.2807	0.320233	CL200.Contig15_All	-0.367785	0.355293	CL200.Contig15_All	-0.772175	0.506531	MLO protein homolog 1 [Hordeum vulgare subsp. vulgare]	MLO-H1	F: calmodulin binding; C: integral component of membrane; P: defense response; P: cell death; P: response to biotic stimulus
CL3295.Contig5_All	0.588918	0.453599	CL3295.Contig5_All	-0.160744	0.265578	CL3295.Contig5_All	-0.15809	0.244674	CL19984.Contig3_All	2.13473	0.730347	CL19984.Contig3_All	3.42289	0.813017	CL19984.Contig3_All	2.25474	0.736172	Calmodulin-binding transcription activator 4 [Hordeum vulgare subsp. vulgare]	CMTA4	F: calmodulin binding; F: DNA binding; C: cytosol; C: nucleus; P: regulation of transcription, DNA-dependent; P: response to stress; P: transcription, DNA-dependent
CL4597.Contig2_All	-0.412054	0.366397	CL4597.Contig2_All	-0.776328	0.48596	CL4597.Contig2_All	0.320135	0.311435	Unigene42361_All	-1.42724	0.535329	Unigene42361_All	-6.52878	0.807625	Unigene42361_All	-1.79181	0.564432	Salutaridine reductase [Hordeum vulgare subsp. vulgare]	SALR	F: nucleotide binding; F: oxidoreductase activity; P: oxidation-reduction process
Unigene50812_All	-0.367587	0.398158	Unigene50812_All	-1.63938	0.73003	Unigene50812_All	-3.53174	0.805615	CL9345.Contig3_All	1.64379	0.736852	CL9345.Contig3_All	-1.49462	0.66673	Unigene29178_All	-3.18406	0.806216	hypothetical protein F775_21505 [Aegilops tauschii]	—	—
Unigene1696_All	-4.58496	0.437795	Unigene1696_All	-1.21573	0.313843	Unigene1696_All	4.79802	0.857814	Unigene1732_All	-1.07943	0.456649	Unigene1732_All	-2	0.547548	Unigene1732_All	1.34493	0.606004	Formin-like protein 5 [Aegilops tauschii]	FH5	F: actin binding; F: phosphoprotein phosphatase activity; P: actin cytoskeleton organization
Unigene32338_All	-0.472444	0.442832	Unigene32338_All	-0.20032	0.307825	CL4536.Contig2_All	7.24159	0.872105	Unigene40557_All	-0.362818	0.389879	Unigene40557_All	0.368339	0.394461	Unigene40557_All	0.119207	0.245781	Protein argonaute 18 [Zea mays]	AGO18	F: nucleic acid binding; P: gene silencing by RNA
Unigene80907_All	2.94307	0.656536	Unigene80907_All	1.5025	0.401231	Unigene80907_All	-0.932886	0.237681	Unigene39718_All	4.75785	0.803994	Unigene39718_All	4.5025	0.752241	Unigene39718_All	4.06848	0.680391	LRR receptor-like serine/threonine-protein kinase FLS2 [Hordeum vulgare subsp. vulgare]	FLS2	F: ATP binding; F: protein binding; F: protein serine/threonine kinase activity; F: receptor activity; C: endosome membrane; C: integral to membrane; C: plasma membrane; P: defense response by callose deposition in cell wall; P: defense response to bacterium; P: detection of bacterium; P: regulation of anion channel activity
Unigene1501_All	4.14296	0.614059	Unigene1501_All	4.92283	0.753258	Unigene1501_All	6.74435	0.950119	Unigene44204_All	3.83031	0.815213	Unigene44204_All	4.7625	0.879176	Unigene44204_All	7.1574	0.991813	Cold-regulated protein BLT14 [Triticum urartu]	BLT14	F: RNA binding; P: response to stress
CL933.Contig1_All	2.37672	0.502289	CL933.Contig1_All	-1.36923	0.248758	Unigene47578_All	4.0946	0.803918	CL13710.Contig2_All	-0.847997	0.516602	CL13710.Contig2_All	-2.16993	0.714014	CL13710.Contig2_All	-3.67082	0.765238	unnamed protein product [Triticum aestivum]	—	—
CL20128.Contig4_All	-0.285011	0.36528	CL20128.Contig8_All	2.69129	0.809712	CL20128.Contig4_All	1.45716	0.687369	CL4967.Contig3_All	1.17372	0.681204	CL4967.Contig3_All	3.39084	0.833356	CL4967.Contig3_All	3.50637	0.831983	Outer envelope pore protein 16, chloroplastic [Hordeum vulgare subsp. vulgare]	OEP16	—
Unigene20536_All	-0.830615	0.426467	Unigene20536_All	-1.30743	0.520693	Unigene20536_All	-0.682938	0.364984	Unigene7109_All	-0.301656	0.230967	Unigene54933_All	6.47573	0.800282	Unigene7109_All	0.834322	0.361195	Cysteine-rich receptor-like protein kinase 41 [Hordeum vulgare subsp. vulgare]	CRK41	F: ATP binding; F: protein serine/threonine kinase activity; F: receptor activity; C: integral to membrane
Unigene42510_All	0.626918	0.424231	Unigene42510_All	2.64669	0.781103	Unigene42510_All	2.02113	0.705366	Unigene25353_All	-0.0743473	0.200742	Unigene25353_All	3.19891	0.808373	Unigene25353_All	2.82233	0.78724	Uncharacterized protein At1g04910 [Hordeum vulgare subsp. vulgare]	At1g04910	C: Golgi membrane; C: integral to membrane
Unigene46527_All	2.40498	0.483402	Unigene46527_All	3.77259	0.70133	Unigene46527_All	4.80545	0.815124	CL48.Contig1_All	-3.3162	0.811034	CL48.Contig2_All	-1.7855	0.62287	CL48.Contig2_All	-0.200533	0.2462	ORF82 [Oryza sativa Japonica Group]	—	—
CL6174.Contig5_All	0.550151	0.446519	CL6174.Contig5_All	-0.414412	0.373282	Unigene60660_All	-6.96963	0.843959	Unigene27499_All	0.187773	0.262551	Unigene27499_All	-1.1647	0.562449	Unigene27499_All	-1.42907	0.599558	Xanthine dehydrogenase [Aegilops tauschii]	XDH	—
Unigene39050_All	0.995456	0.480975	Unigene39050_All	2.96324	0.775203	Unigene39050_All	2.48963	0.716097	CL5618.Contig7_All	-0.334984	0.238235	CL5618.Contig7_All	2.05107	0.667541	CL5618.Contig7_All	4.28574	0.839406	Esterase PIR7B [Triticum aestivum]	PIR7B	F: carboxylesterase activity
CL1197.Contig7_All	0.283765	0.347225	CL1197.Contig7_All	0.658438	0.514492	CL1197.Contig7_All	0.315769	0.335417	CL390.Contig13_All	-0.840522	0.352267	CL390.Contig5_All	2.87668	0.801537	CL390.Contig3_All	3.30127	0.817604	Oryzain alpha chain [Hordeum vulgare subsp. vulgare]	Os04g0650000	F: cysteine-type peptidase activity; C: vacuole; P: proteolysis
CL2048.Contig5_All	1.01057	0.462899	CL2048.Contig12_All	7.94056	0.93054	CL2048.Contig5_All	0.216318	0.226464	CL2849.Contig2_All	-0.4441	0.373695	CL2849.Contig2_All	1.24442	0.655237	CL2849.Contig2_All	0.277349	0.302755	predicted protein [Hordeum vulgare subsp. vulgare]	—	F:catalytic activity; P: coenzyme M biosynthetic process
CL6244.Contig1_All	-2.1098	0.822624	CL6244.Contig1_All	-4.23	0.80577	CL6244.Contig4_All	-3.11411	0.814046	CL6572.Contig4_All	-4.81852	0.837534	Unigene48154_All	-3.42516	0.579474	CL6572.Contig3_All	-4.08433	0.800723	Glucose-6-phosphate/phosphate translocator 2, chloroplastic [Aegilops tauschii]	GPT2	F: glucose-6-phosphate transmembrane transporter activity; F: inorganic phosphate transmembrane transporter activity; F: phosphoglycerate transmembrane transporter activity; F: triose-phosphate transmembrane transporter activity; C: chloroplast membrane; C: integral to membrane; C: vacuolar membrane; P: phosphoenolpyruvate transport; P: photosynthesis; P: photosynthetic acclimation; P: regulation…
Unigene38904_All	-2.12338	0.330838	Unigene38904_All	0.478654	0.258191	Unigene38904_All	-0.286881	0.214295	CL18843.Contig1_All	-6.44294	0.809943	CL16729.Contig1_All	0.667425	0.363283	CL16729.Contig1_All	0.400824	0.271711	Proline-rich receptor-like protein kinase PERK2 [Glycine max]	PERK2	F: ATP binding; F: protein serine/threonine kinase activity; F: receptor activity; C: integral to membrane; C: plasma membrane
CL20622.Contig5_All	-0.24687	0.312412	CL20622.Contig5_All	-0.920928	0.538013	CL20622.Contig5_All	-0.470267	0.369275	CL606.Contig4_All	3.29926	0.806694	CL606.Contig4_All	1.31259	0.581067	CL606.Contig4_All	2.67759	0.772219	Zeamatin OS=Zea mays [Aegilops tauschii]	Zlp	C: cytoplasmic membrane-bounded vesicle; P: defense response to fungus, incompatible interaction; P: esponse to salt stress
Unigene12519_All	2.43052	0.803369	Unigene12519_All	1.94954	0.764613	Unigene12519_All	2.9278	0.79921	CL1516.Contig1_All	-0.422902	0.435767	CL1516.Contig1_All	-0.804249	0.580582	CL1516.Contig1_All	-0.522495	0.476605	PREDICTED: phytoene synthase 2, chloroplastic-like [Brachypodium distachyon]	PSY	F: transferase activity, transferring alkyl or aryl (other than methyl) groups; C: chloroplast; P: carotenoid biosynthetic process
CL100.Contig7_All	0.527174	0.478813	CL100.Contig9_All	2.72364	0.801621	CL100.Contig4_All	4.33707	0.851819	CL2706.Contig4_All	1.90874	0.75072	Unigene54799_All	3.22651	0.803077	CL2706.Contig2_All	4.51785	0.82863	Phenolic glucoside malonyltransferase 1 [Hordeum vulgare subsp. vulgare]	PMAT1	—
Unigene1038_All	0.43458	0.436959	Unigene1038_All	1.54417	0.725046	Unigene99843_All	-3.03342	0.851558	CL18319.Contig1_All	0.103387	0.24789	CL18319.Contig1_All	-1.05399	0.66489	CL18319.Contig1_All	-0.876184	0.604623	Photosystem II 22 kDa protein, chloroplastic [Triticum aestivum]	PSBS	C: chloroplast thylakoid membrane; P: nonphotochemical quenching; P: response to karrikin
CL409.Contig8_All	-0.455679	0.231274	CL409.Contig8_All	-0.884523	0.25489	CL409.Contig8_All	2.25424	0.534322	CL20097.Contig21_All	0	0.173498	Unigene25172_All	2.67937	0.806345	CL20097.Contig21_All	0	0.159664	Disease resistance protein RPM1 [Aegilops tauschii]	—	—
Unigene20959_All	0.527629	0.442146	Unigene20959_All	0.772631	0.528844	Unigene20959_All	0.795382	0.499903	CL237.Contig9_All	1.12807	0.638469	CL237.Contig3_All	3.05008	0.824265	CL237.Contig9_All	1.86009	0.745381	Protein SRG1 [Hordeum vulgare subsp. vulgare]	SRG1	F: metal ion binding; F: oxidoreductase activity, acting on paired donors, with incorporation or reduction of molecular oxygen, 2-oxoglutarate as one donor, and incorporation of one atom each of oxygen into both donors; P: organ senescence
CL5208.Contig2_All	0.344904	0.3691	CL5208.Contig2_All	0.522513	0.445972	CL5208.Contig2_All	-0.704365	0.462794	CL9113.Contig6_All	0.463234	0.445207	CL9113.Contig6_All	-1.63769	0.734248	CL9113.Contig6_All	-2.92298	0.801482	Flavonoid 3'-monooxygenase [Hordeum vulgare subsp. vulgare]	CYP75B2	F: electron carrier activity; F: flavonoid 3'-monooxygenase activity; F: heme binding; C: endoplasmic reticulum membrane; C: integral to membrane; P: flavonoid biosynthetic process
CL20188.Contig3_All	-3.44559	0.813666	Unigene31030_All	-0.450324	0.410141	Unigene31030_All	-0.941601	0.528569	Unigene43219_All	-0.54591	0.398837	Unigene43219_All	-0.871052	0.486316	Unigene43219_All	-0.89812	0.490112	Probable carboxylesterase 15 [Aegilops tauschii]	CXE15	F: carboxylesterase activity; F: methyl indole-3-acetate esterase activity; F: methyl jasmonate esterase activity; F: methyl salicylate esterase activity
Unigene18440_All	6.94251	0.854797	Unigene18900_All	2.34417	0.742748	Unigene18900_All	0.982384	0.459409	Unigene34651_All	-0.197446	0.209383	Unigene34651_All	-1.10434	0.29909	Unigene34651_All	1.23907	0.445925	PREDICTED: probable LRR receptor-like serine/threonine-protein kinase At3g47570 [Brachypodium distachyon] [Brachypodium distachyon]	At3g47570	F: ATP binding; F: protein binding; F: protein serine/threonine kinase activity; F: receptor activity; C: endosome membrane; C: integral to membrane; C: plasma membrane; P: defense response by callose deposition in cell wall; P: defense response to bacterium; P: detection of bacterium; P: regulation of anion channel activity
CL5729.Contig3_All	0.281826	0.354177	CL5729.Contig8_All	6.66297	0.824554	CL5729.Contig8_All	6.70044	0.811283	CL10045.Contig2_All	-0.129492	0.245658	CL10045.Contig2_All	0.828715	0.554782	CL10045.Contig2_All	1.45852	0.701388	Pheophorbide a oxygenase, chloroplastic [Aegilops tauschii]	PAO	F: 2 iron, 2 sulfur cluster binding; P: chlorophyllide a oxygenase [overall] activity; F: metal ion binding; F: pheophorbide a oxygenase activity; F: protochlorophyllide reductase activity; C: chloroplast; P:fruit development;P: cell death;P: oxidation-reduction process;P: defense response to bacterium, incompatible interaction; P: flower development; P: chlorophyll catabolic process
CL19971.Contig30_All	0.590609	0.395067	CL19971.Contig30_All	0.994331	0.516955	CL19971.Contig30_All	2.5243	0.744099	CL2133.Contig6_All	-0.707506	0.407571	CL2133.Contig9_All	2.94722	0.806767	CL2133.Contig6_All	1.52417	0.665075	1-aminocyclopropane-1-carboxylate oxidase-1-like protein [Aegilops tauschii]	ACO	F: oxidoreductase activity; P: benzoxazinone biosynthesis process
CL17675.Contig1_All	1.34599	0.712597	CL17675.Contig1_All	0.196935	0.315124	CL17675.Contig1_All	-0.333466	0.353569	Unigene51013_All	0.256536	0.332474	Unigene51013_All	-1.49085	0.697674	Unigene51012_All	-2.8099	0.809261	PREDICTED: phospho-2-dehydro-3-deoxyheptonate aldolase 2, chloroplastic [Brachypodium distachyon]	DAHPS2	F: 3-deoxy-7-phosphoheptulonate synthase activity; C: membrane; C: chloroplast; P: response to wounding; P: chorismate biosynthetic process; P: aromatic amino acid family biosynthetic process; P: response to bacterium
Unigene58986_All	-0.7054	0.438333	Unigene58986_All	-2.84075	0.692353	Unigene58986_All	-4.12763	0.713115	Unigene72983_All	6.6677	0.842056	Unigene72983_All	0	0.165308	Unigene72983_All	4.05889	0.32753	hypothetical protein F775_25086 [Aegilops tauschii]	—	—
Unigene77813_All	3.22555	0.966422	CL2704.Contig13_All	0.330103	0.380305	CL2704.Contig13_All	-0.483628	0.413106	CL1194.Contig4_All	0.486029	0.455173	CL1194.Contig4_All	0.127756	0.252235	CL1194.Contig4_All	0.557995	0.480837	Proline-rich protein [Triticum aestivum]	APG	F: lipase activity; C: structural constituent of cell wall; P: lipid metabolic process
CL18195.Contig2_All	-2.12797	0.790447	CL18195.Contig2_All	-2.46018	0.800284	CL18195.Contig2_All	-1.35395	0.673015	CL5923.Contig2_All	-1.93637	0.772252	CL5923.Contig1_All	-2.43661	0.806319	CL5923.Contig2_All	-1.06957	0.665	Probable carotenoid cleavage dioxygenase 4, chloroplastic [Hordeum vulgare subsp. vulgare]	CCD4	F: oxidoreductase activity, acting on single donors with incorporation of molecular oxygen, incorporation of two atoms of oxygen; C: plastoglobule
Unigene29428_All	-0.430229	0.432964	Unigene29428_All	-1.04496	0.642086	Unigene29428_All	-0.960544	0.572086	Unigene75685_All	-5.02975	0.544792	Unigene75685_All	-1.48543	0.350379	CL3661.Contig8_All	6.59495	0.814809	Cationic amino acid transporter 2, vacuolar [Aegilops tauschii]	CAT2	F: amino acid transmembrane transporter activity; C: integral component of membrane; P: amino acid transmembrane transport
Unigene7461_All	1.26849	0.362457	Unigene7461_All	0.807355	0.283944	Unigene7461_All	0.373458	0.215103	Unigene12912_All	-0.00902418	0.180211	Unigene4124_All	-2.97611	0.815177	Unigene12929_All	-2.68134	0.804622	Cytochrome P450 71A1 [Aegilops tauschii]	CYP71A25	F: electron carrier activity; F: heme binding; F: monooxygenase activity; F: oxidoreductase activity, acting on paired donors, with incorporation or reduction of molecular oxygen; C: integral to membrane;
CL1670.Contig25_All	-0.190983	0.294709	CL1670.Contig25_All	-0.127168	0.264614	CL1670.Contig25_All	-1.23515	0.608979	Unigene42835_All	-0.0464489	0.20437	CL1415.Contig8_All	3.08327	0.811442	Unigene42835_All	-2.17278	0.739148	Glucan endo-1,3-beta-glucosidase GIII [Hordeum vulgare subsp. vulgare]	E13C	F: hydrolase activity, hydrolyzing O-glycosyl compounds; P: carbohydrate metabolic process
CL9267.Contig5_All	0.604071	0.265385	Unigene32569_All	4.25246	0.841463	CL9267.Contig5_All	3.27798	0.692853	Unigene37081_All	-0.801941	0.525815	Unigene37081_All	-0.238756	0.295913	Unigene37081_All	1.20211	0.662113	Glycine-rich cell wall structural protein [Hordeum vulgare subsp. vulgare]	At3g17050	C: cell wall; C: extracellular region; P: cellular cell wall organization
CL1258.Contig6_All	0	0.729789	CL1258.Contig6_All	3.84298	0.78134	CL1258.Contig6_All	6.60828	0.974509	Unigene71272_All	3.11548	0.568183	Unigene71272_All	-0.807355	0.197872	Unigene71272_All	-2.80735	0.221095	Probable glutathione S-transferase GSTU6 [Brachypodium distachyon]	GSTU6	F: glutathione transferase activity; P: response to stress
CL1395.Contig7_All	1.04197	0.60678	CL1395.Contig9_All	4.13457	0.836238	CL1395.Contig7_All	4.14321	0.838364	Unigene56964_All	0	0.173498	CL11406.Contig5_All	3.25285	0.811208	CL11406.Contig5_All	3.54699	0.818399	ABC transporter C family member 8 [Hordeum vulgare subsp. vulgare]	ABCC8	F: ATP binding; F: xenobiotic-transporting ATPase activity; C: integral to membrane; C: plant-type vacuole; C: vacuolar membrane
CL2495.Contig8_All	6.98868	0.859881	CL2495.Contig8_All	7.2062	0.882375	CL2495.Contig9_All	0.152658	0.26203	CL17643.Contig17_All	-0.599462	0.485678	CL17643.Contig17_All	0.64401	0.510923	CL17643.Contig17_All	1.05427	0.645353	Formin-like protein 5 [Hordeum vulgare subsp. vulgare]	FH5	F: actin binding; F: phosphoprotein phosphatase activity; P: actin cytoskeleton organization
CL2769.Contig8_All	-1.55819	0.730873	CL2769.Contig8_All	-0.267209	0.350156	CL2769.Contig8_All	-0.934844	0.564441	Unigene16159_All	0.872107	0.52594	Unigene16159_All	3.0339	0.813041	Unigene16159_All	2.79458	0.798858	Heat stress transcription factor B-2b [Hordeum vulgare subsp. vulgare]	HSFB2B	F: DNA binding; P: transcription, DNA-templated
CL2447.Contig14_All	-0.642237	0.331798	CL2447.Contig14_All	-0.991387	0.388788	Unigene52210_All	7.07325	0.855985	CL18639.Contig1_All	-1.17414	0.531453	CL18639.Contig1_All	-1.64071	0.591614	CL18639.Contig1_All	-0.954459	0.459395	hypothetical protein F775_18137 [Aegilops tauschii]	—	—
Unigene9549_All	7.873	0.969981	CL20634.Contig14_All	6.03342	0.872929	Unigene9549_All	3.77761	0.429179	CL7776.Contig14_All	5.71425	0.905698	CL7776.Contig14_All	0	0.165308	CL7776.Contig14_All	1.49185	0.25178	CBF12 [Hordeum vulgare subsp. vulgare]	CBF12	F: DNA binding; F: sequence-specific DNA binding transcription factor activity; C: nucleus; P: regulation of transcription, DNA-templated
CL977.Contig11_All	3.23834	0.813665	CL977.Contig8_All	-0.504043	0.396137	CL977.Contig8_All	-0.574596	0.387205	CL175.Contig2_All	4.93074	0.839151	CL175.Contig9_All	-3.97335	0.830085	CL175.Contig2_All	-2.73697	0.220107	Alpha-terpineol synthase, chloroplastic [Aegilops tauschii]	—	—
CL1937.Contig6_All	-0.46421	0.304034	CL1937.Contig6_All	0.0151864	0.197109	CL1937.Contig6_All	3.12513	0.773284	CL1960.Contig6_All	-0.651321	0.52705	CL1960.Contig6_All	-3.72254	0.832697	CL1960.Contig6_All	-2.54432	0.795004	Probable anion transporter 4, chloroplastic [Hordeum vulgare subsp. vulgare]	PHT4;4	F: inorganic phosphate transmembrane transporter activity; C: integral component of membrane; C: chloroplast membrane; P: transmembrane transport; P: ion transport
Unigene84614_All	3.62449	0.303538	Unigene84614_All	0	0.191464	Unigene51325_All	5.38014	0.851402	Unigene79530_All	1.80735	0.287278	Unigene79530_All	1.8365	0.275356	Unigene79530_All	3.46877	0.523075	hypothetical protein TRIUR3_28571 [Triticum urartu]	—	—
Unigene2544_All	-5.44846	0.811843	Unigene23554_All	-0.697204	0.34105	Unigene23554_All	-1.60234	0.434891	CL3320.Contig30_All	-0.815575	0.229493	CL3320.Contig30_All	0.0324215	0.165308	CL3320.Contig30_All	-3.87447	0.304458	hypothetical protein F775_25176 [Aegilops tauschii]	—	—
CL5433.Contig2_All	1.58496	0.219767	Unigene53988_All	-6.62936	0.860728	CL5433.Contig2_All	3.27302	0.264388	CL4292.Contig13_All	6.44294	0.809943	CL4292.Contig6_All	-5.56478	0.832579	Unigene41565_All	2.91146	0.511264	hypothetical protein F775_23951 [Aegilops tauschii]	—	—
Unigene21294_All	-7.06967	0.867861	CL3990.Contig3_All	0.159608	0.281326	CL3990.Contig3_All	0.102988	0.231878	Unigene21068_All	-3.78338	0.58353	Unigene21068_All	-0.854459	0.362242	Unigene21068_All	-0.976021	0.376155	Formin-like protein 5 [Hordeum vulgare subsp. vulgare]	FH5	F: actin binding; F: phosphoprotein phosphatase activity; P: actin cytoskeleton organization
Unigene31738_All	-0.138944	0.254351	Unigene31738_All	1.51212	0.681585	Unigene31738_All	1.98771	0.719421	Unigene838_All	-0.966777	0.581816	Unigene838_All	3.38858	0.831236	Unigene838_All	3.97148	0.842756	Oxalate oxidase GF-2.8 [Aegilops tauschii]	—	F: nutrient reservoir activity; F: manganese ion binding; C: apoplast
CL7392.Contig1_All	2.09311	0.448924	CL7392.Contig2_All	3.38466	0.811443	CL7392.Contig1_All	3.91966	0.709463	CL11361.Contig2_All	3.74935	0.785052	CL11361.Contig2_All	5.12287	0.906924	CL11361.Contig2_All	6.04853	0.955231	UDP-glycosyltransferase 74F2 [Brachypodium distachyon]	UGT74F2	—
Unigene94828_All	0.756443	0.524907	Unigene94828_All	0.343772	0.352676	Unigene94828_All	-0.22006	0.270629	Unigene236_All	1.71467	0.734705	CL1812.Contig3_All	2.81049	0.804778	Unigene236_All	1.24408	0.654734	Arabinogalactan protein 1 [Hordeum vulgare subsp. vulgare]	AGP1	—
CL948.Contig12_All	2.74961	0.797657	CL948.Contig12_All	-0.490051	0.361538	CL948.Contig12_All	-2.14136	0.608358	Unigene15627_All	5.7879	0.933883	Unigene23485_All	-1	0.321155	Unigene23485_All	0	0.159664	CBFIVd-D9 [Triticum aestivum]	CBFIVd-D9	F: DNA binding; F: sequence-specific DNA binding transcription factor activity; C: nucleus; P: regulation of transcription, DNA-templated
Unigene51042_All	-1.01751	0.644833	Unigene51042_All	-1.56711	0.721431	Unigene51042_All	-2.88659	0.790429	Unigene54749_All	3.77122	0.827906	Unigene54749_All	3.16836	0.805673	Unigene54749_All	3.27907	0.805728	Protein WIR1B [Triticum urartu]	WIR1B	—
CL17038.Contig3_All	0.440556	0.438772	CL17038.Contig3_All	-0.0219131	0.203867	CL17038.Contig3_All	0.268036	0.32078	CL13715.Contig5_All	-0.417318	0.296061	CL13715.Contig5_All	-6.13614	0.744243	CL13715.Contig3_All	-4.90972	0.809883	Magnesium-chelatase subunit ChlD, chloroplastic [Hordeum vulgare]	CHLD	F: ATP binding; F: magnesium chelatase activity; F: nucleoside-triphosphatase activity; C: chloroplast; P: photosynthesis; P: chlorophyll biosynthetic process
CL17704.Contig3_All	-3.6893	0.503646	CL17704.Contig2_All	8.10678	0.938382	CL17704.Contig3_All	3.8177	0.801095	Unigene71006_All	3.48631	0.687971	Unigene71006_All	-0.103093	0.182052	Unigene71006_All	1.02466	0.250592	Formin-like protein 14 [Hordeum vulgare subsp. vulgare]	FH14	F: metal ion transport; F: metal ion binding
CL5338.Contig8_All	5.08996	0.84027	CL5338.Contig8_All	5.15571	0.848744	CL5338.Contig8_All	8.00099	0.987129	CL8790.Contig10_All	1.8169	0.749502	CL8790.Contig10_All	-0.0309852	0.183185	CL8790.Contig10_All	0.213332	0.27713	predicted protein [Hordeum vulgare subsp. vulgare]	—	F: drug transmembrane transporter activity; F: antiporter activity; C: membrane; P: drug transmembrane transport
CL3508.Contig8_All	-0.438359	0.444901	CL3508.Contig8_All	-3.8269	0.845095	CL3508.Contig8_All	-6.61744	0.982113	CL2161.Contig4_All	0.134206	0.259946	CL2161.Contig4_All	0.310459	0.361155	CL2161.Contig4_All	-0.253851	0.322672	Light-regulated protein [Triticum urartu]	LIR1	—
CL9992.Contig4_All	3.92445	0.818788	CL9992.Contig5_All	2.29624	0.725047	CL9992.Contig5_All	2.08246	0.67484	CL12958.Contig2_All	1.42831	0.691937	CL12958.Contig2_All	0.889154	0.555924	CL12958.Contig2_All	0.497306	0.410079	Protein FAF-like, chloroplastic [Triticum urartu]	At5g22090	—
Unigene10837_All	-2.11548	0.227607	Unigene10837_All	5.23325	0.831827	Unigene10837_All	4.85798	0.74582	Unigene27161_All	5.41504	0.623063	Unigene27161_All	7.16658	0.885062	Unigene27161_All	6.35168	0.776367	Phytosulfokine receptor 2 [Aegilops tauschii]	PSKR2	—
CL5335.Contig1_All	3.15825	0.825859	Unigene17100_All	-0.585303	0.480742	Unigene17100_All	-2.04499	0.728903	CL1007.Contig1_All	2.90673	0.811103	CL1007.Contig7_All	1.04601	0.535067	CL1007.Contig7_All	0.311202	0.265782	Probable choline kinase 2 [Triticum aestivum]	At1g74320	F: choline kinase activity; P: choline metabilism
CL13756.Contig36_All	-2.74008	0.800307	CL13756.Contig10_All	-0.342755	0.373975	CL13756.Contig10_All	-1.40782	0.652908	CL17067.Contig18_All	-1.35434	0.691301	CL17067.Contig18_All	1.04698	0.654252	CL17067.Contig18_All	0.753956	0.556173	Transcription factor PIF5 [Hordeum vulgare subsp. vulgare]	PIF5	F: protein dimerization activity
CL582.Contig9_All	0.451804	0.446159	CL582.Contig9_All	0.877541	0.59376	CL582.Contig6_All	3.98204	0.830468	CL15633.Contig3_All	-0.0545982	0.212259	CL15633.Contig3_All	-0.0628934	0.213417	CL15633.Contig3_All	0.28571	0.360674	Stromal 70 kDa heat shock-related [Aegilops tauschii]	HSP70	—
CL20706.Contig13_All	1.00231	0.55253	CL20706.Contig13_All	-0.478047	0.344918	CL20706.Contig13_All	0.720222	0.418452	Unigene20127_All	2.53374	0.609475	Unigene20127_All	4.39391	0.818499	Unigene20127_All	2.6612	0.614524	Formin-like protein 3 [Hordeum vulgare subsp. vulgare]	FH3	—
CL7272.Contig3_All	-0.70044	0.21853	CL7272.Contig3_All	0	0.191464	CL7272.Contig3_All	5.21245	0.808583	CL2475.Contig3_All	0.231075	0.278248	CL2475.Contig3_All	0.532077	0.40087	CL2475.Contig3_All	1.28488	0.643395	Probable ribonuclease P/MRP protein subunit POP5 [Hordeum vulgare subsp. vulgare]	EMB1687	F: ribonuclease activity; C: vacuole; P: tRNA processing
CL7137.Contig3_All	-0.890771	0.302748	CL7137.Contig3_All	0.632791	0.312287	CL7137.Contig2_All	-4.85365	0.862662	CL10788.Contig1_All	5.74595	0.688266	CL10788.Contig1_All	3.05889	0.235507	CL10788.Contig1_All	4.60486	0.413243	predicted protein [Hordeum vulgare subsp. vulgare]	—	—
CL21137.Contig14_All	2.23147	0.729101	CL21137.Contig14_All	1.3519	0.581701	CL21137.Contig14_All	-1.29039	0.418463	CL17438.Contig27_All	6.82443	0.859293	CL17438.Contig27_All	6.59991	0.819035	CL17438.Contig6_All	0.653824	0.275203	Cysteine-rich receptor-like protein kinase 41 [Triticum urartu]	CRK41	F: binding; F: transferase activity, transferring phosphorus-containing groups
Unigene47303_All	-0.736966	0.210796	Unigene47303_All	2	0.242825	Unigene47303_All	7.67384	0.9438	CL2795.Contig8_All	0.0313642	0.182521	CL2795.Contig8_All	0.686962	0.388412	CL2795.Contig8_All	0.266992	0.242093	Vegetative cell wall protein gp1 [Aureococcus anophagefferens]	GP1	—
CL7411.Contig1_All	0.437857	0.43614	CL7411.Contig1_All	0.808997	0.570728	CL7411.Contig1_All	2.94945	0.80004	CL14225.Contig1_All	0.981603	0.617078	CL14225.Contig1_All	1.00094	0.632888	CL14225.Contig1_All	3.1255	0.820692	predicted protein [Hordeum vulgare subsp. vulgare]	—	—
Unigene57863_All	-7.81805	0.925037	CL9374.Contig4_All	0.104817	0.256395	CL9374.Contig4_All	2.39997	0.777128	Unigene85524_All	-5.48113	0.635801	Unigene85524_All	-5.48113	0.615892	CL9872.Contig3_All	3.90113	0.839721	23 kDa jasmonate-induced protein [Hordeum vulgare subsp. vulgare]	—	—
CL4214.Contig3_All	0.919217	0.512447	CL4214.Contig3_All	-0.312437	0.296626	CL4214.Contig3_All	1.11877	0.542901	CL6046.Contig4_All	1.97215	0.700479	CL6046.Contig4_All	2.50649	0.756662	CL6046.Contig4_All	3.44781	0.807689	G-type lectin S-receptor-like serine/threonine-protein kinase At1g11410 [Hordeum vulgare subsp. vulgare]	At1g11410	F: protein serine/threonine kinase activity; F: ATP binding; P: protein phosphorylation
CL3006.Contig17_All	1.58496	0.22675	CL3006.Contig17_All	5.18322	0.574868	CL3006.Contig17_All	9.72167	0.979505	CL20126.Contig21_All	0	0.173498	CL20126.Contig21_All	3.22239	0.245751	CL20126.Contig21_All	0	0.159664	similar to hedgehog protein [Cyanidioschyzon merolae strain 10D]	HRGP	C: primary cell wall; P: cellular cell wall organization; P: lipid transport and metabolism
CL2906.Contig2_All	-1.48552	0.410368	CL2906.Contig2_All	-2.08504	0.805294	CL2906.Contig2_All	6.22521	0.959988	CL1452.Contig2_All	1.35908	0.455581	CL1452.Contig2_All	4.86446	0.882852	CL1452.Contig2_All	8.45842	0.998279	Alanine--glyoxylate aminotransferase 2 homolog 3, mitochondrial [Hordeum vulgare subsp. vulgare]	At3g08860	F: alanine-glyoxylate transaminase activity; F: pyridoxal phosphate binding; C: mitochondrion; P: cellular response to nitrogen levels; P: photorespiration
CL2088.Contig6_All	-3.00999	0.824832	CL2088.Contig6_All	-0.784372	0.569879	CL2088.Contig6_All	-1.34723	0.672183	CL5556.Contig4_All	0.905509	0.578292	CL5556.Contig4_All	-0.22556	0.287361	CL5556.Contig4_All	0.907351	0.573821	F-box/kelch-repeat protein At1g23390 [Hordeum vulgare subsp. vulgare]	At1g23390	—
CL20015.Contig2_All	4.47735	0.820181	CL20015.Contig2_All	4.79701	0.851883	CL20015.Contig2_All	3.55766	0.698983	Unigene3867_All	3.62244	0.635959	Unigene3867_All	6.09526	0.938081	Unigene3867_All	4.11839	0.698667	predicted protein [Hordeum vulgare subsp. vulgare]	—	F:transferase activity, transferring glycosyl groups
CL1624.Contig21_All	-1.83295	0.756781	CL1624.Contig21_All	0.949908	0.608778	CL1624.Contig17_All	5.06809	0.904453	CL5435.Contig2_All	-0.330056	0.312775	CL5435.Contig2_All	3.57139	0.8304	CL5435.Contig2_All	2.00324	0.752273	70 kDa peptidyl-prolyl isomerase [Aegilops tauschii]	FKBP70	F: calmodulin binding; F: peptidyl-prolyl cis-trans isomerase activity; P: protein folding; P: response to stress
CL7033.Contig11_All	-0.316447	0.372014	CL7033.Contig11_All	-0.72703	0.537799	CL7033.Contig5_All	-3.82456	0.817664	CL9069.Contig14_All	0.218346	0.275379	CL9069.Contig14_All	0.362221	0.333608	CL9069.Contig14_All	-1.66244	0.628959	hypothetical protein F775_52422 [Aegilops tauschii]	TIFY3A	F: protein binding; C: nucleus; P: defense response; P: regulation of transcription, DNA-dependent; P: transcription, DNA-dependent
CL3757.Contig5_All	2.82083	0.765531	CL3757.Contig5_All	4.57748	0.869286	CL3757.Contig5_All	4.86847	0.881639	Unigene18288_All	0.223979	0.287271	Unigene9168_All	2.61733	0.80935	Unigene18288_All	1.88614	0.748972	DnaJ homolog subfamily B member 13 [Aegilops tauschii]	—	—
CL21013.Contig7_All	1.94062	0.42276	CL21013.Contig7_All	4.71292	0.829848	CL21013.Contig7_All	3.70758	0.687166	CL11145.Contig6_All	-6.37504	0.845528	CL11145.Contig6_All	1.16412	0.603643	CL11145.Contig6_All	0.35967	0.310665	cytokinin oxidase 2 [Triticum aestivum]	CKX2	F: cytokinin dehydrogenase activity; F: flavin adenine dinucleotide binding; F: UDP-N-acetylmuramate dehydrogenase activity; C: extracellular space; P: cytokinin mediated signaling pathway; P: cytokinin metabolic process
CL2895.Contig1_All	-1.03276	0.555206	CL2895.Contig1_All	-1.68557	0.65018	CL2895.Contig1_All	-1.70981	0.620465	CL18711.Contig2_All	6.96193	0.874536	Unigene434_All	2.1564	0.70013	Unigene434_All	2.14897	0.696077	predicted protein [Hordeum vulgare subsp. vulgare]	—	—
CL2589.Contig1_All	-0.526629	0.48264	CL2589.Contig1_All	-0.356291	0.400365	Unigene31425_All	3.49562	0.816646	CL5428.Contig7_All	0.00392644	0.17467	CL5428.Contig7_All	0.0249998	0.181685	CL5428.Contig7_All	1.07747	0.666068	Glycine-rich cell wall structural protein 2 [Brachypodium distachyon]	GRP0.9	C: cell wall; C: extracellular region; P: cellular cell wall organization
Unigene93673_All	6.58496	0.810455	Unigene93673_All	4.43741	0.421022	Unigene93673_All	5	0.510649	Unigene26001_All	7.10852	0.88865	Unigene26001_All	6.54432	0.809991	CL248.Contig3_All	1.22239	0.356237	Putative serine/threonine-protein kinase receptor [Aegilops tauschii]	—	—
CL3392.Contig2_All	7.20945	0.881592	CL3392.Contig5_All	2.42884	0.611897	CL3392.Contig5_All	1.97904	0.498511	CL10957.Contig2_All	-0.140568	0.233271	CL10957.Contig2_All	1.42742	0.666546	CL10957.Contig2_All	0.413123	0.34071	predicted protein [Hordeum vulgare subsp. vulgare]	—	—
CL21626.Contig16_All	-3.40453	0.819412	CL21626.Contig16_All	-3.84033	0.828395	CL21626.Contig16_All	-5.15878	0.904524	Unigene27432_All	0.136419	0.255923	Unigene27432_All	-0.855169	0.545414	Unigene27432_All	-0.0733732	0.207795	Uncharacterized protein At4g37920, chloroplastic [Aegilops tauschii]	At4g37920	C: chloroplast thylakoid membrane; C: chloroplast envelope
Unigene1589_All	-1.34852	0.478979	Unigene1589_All	-0.274941	0.271373	Unigene1589_All	-1.52686	0.469271	Unigene40740_All	0.0418202	0.184346	Unigene40740_All	1.15094	0.393755	CL6508.Contig1_All	6.5025	0.800496	hypothetical protein F775_21922 [Aegilops tauschii]	—	—
Unigene38638_All	-1.60893	0.727786	CL1624.Contig6_All	4.46704	0.822092	CL1624.Contig6_All	4.47611	0.804257	Unigene46571_All	-0.513524	0.46291	Unigene46571_All	1.2163	0.686101	Unigene46571_All	0.631455	0.518085	70 kDa peptidyl-prolyl isomerase O [Triticum urartu]	FKBP70	F: peptidyl-prolyl cis-trans isomerase activity; C: cytosol; C: nucleus; F: calmodulin binding; P: protein folding; P: response to cadmium ion; P: response to heat; P: response to wounding
CL7090.Contig2_All	1.4112	0.667043	CL7090.Contig2_All	1.38008	0.653897	CL7090.Contig2_All	2.57698	0.766283	CL12978.Contig1_All	0.412118	0.416217	CL12978.Contig1_All	-3.03192	0.805141	CL12978.Contig1_All	-2.17027	0.767358	Peroxidase 56 [Hordeum vulgare subsp. vulgare]	PER56	F: heme binding; F: metal ion binding; F: peroxidase activity; C: cytoplasmic membrane-bounded vesicle; P: response to oxidative stress; P: oxidation-reduction process
CL286.Contig5_All	3.45023	0.823443	CL286.Contig8_All	4.13386	0.810316	CL286.Contig8_All	4.64019	0.840809	CL7358.Contig3_All	4.3252	0.81826	CL7358.Contig2_All	2.58496	0.800953	Unigene44628_All	3.07118	0.808533	hypothetical protein TRIUR3_14310 [Triticum urartu]	—	C: cytoplasmic membrane-bounded vesicle
CL19880.Contig1_All	0.193805	0.306856	CL19880.Contig1_All	0.433396	0.428845	CL19880.Contig1_All	-1.04165	0.603101	Unigene52357_All	0.803926	0.572869	Unigene52357_All	2.7193	0.814257	Unigene52357_All	1.58473	0.735093	Glucan endo-1,3-beta-glucosidase [Aegilops tauschii]	GLC1	F: glucan endo-1,3-beta-D-glucosidase activity; P: defense response; P: carbohydrate metabolic process
CL20128.Contig5_All	3.05528	0.627506	CL20128.Contig5_All	3.53916	0.694154	CL20128.Contig5_All	2.64386	0.529835	Unigene15078_All	0.00734878	0.179283	CL4967.Contig1_All	3.74412	0.837157	CL4967.Contig1_All	3.57646	0.828853	Outer envelope pore protein 16, chloroplastic [Triticum urartu]	OEP16	—
Unigene29352_All	7.88264	0.928455	Unigene29352_All	7.32793	0.892279	Unigene17710_All	-8.57617	0.952086	CL20068.Contig9_All	-2.44626	0.439574	CL20068.Contig9_All	1.11446	0.45794	CL20068.Contig9_All	1.18601	0.470189	Nucleobase-ascorbate transporter 7 [Setaria italica]	NAT7	F: transporter activity; C: cell wall; C: plasma membrane; C: vacuole; P: transmembrane transport
CL11330.Contig1_All	0.308349	0.375305	CL11330.Contig1_All	0.958387	0.615346	CL11330.Contig1_All	0.459523	0.412292	CL16376.Contig2_All	0.712035	0.551743	CL16376.Contig3_All	2.81136	0.811835	CL16376.Contig2_All	1.58118	0.738414	predicted protein [Hordeum vulgare subsp. vulgare]	—	C: endoplasmic reticulum; C: cytoplasmic membrane-bounded vesicle
Unigene43733_All	2.20163	0.249385	Unigene43733_All	4.89724	0.609988	Unigene43733_All	6.47249	0.85246	Unigene29972_All	3.48239	0.589683	Unigene29972_All	3.38014	0.554609	Unigene29972_All	3.56359	0.580558	Cytochrome P450 78A5 [Hordeum vulgare subsp. vulgare]	CYP78A5	F: electron carrier activity; F: heme binding; F: iron ion binding; F: oxidoreductase activity, acting on paired donors, with incorporation or reduction of molecular oxygen; F: monooxygenase activity; C: endoplasmic reticulum; P: regulation of growth rate; P: floral organ development; P: leaf format; P: ionoxidation-reduction process; P: regulation of meristem growth; P: positive regulation of or…
CL20805.Contig2_All	-1.75032	0.758076	CL20805.Contig2_All	-1.36762	0.701969	CL20805.Contig2_All	-3.27618	0.807596	CL12849.Contig5_All	-0.270452	0.342118	CL12849.Contig5_All	-0.658255	0.519666	CL12849.Contig5_All	-0.288137	0.346541	PREDICTED: E3 ubiquitin-protein ligase RING1-like [Brachypodium distachyon]	RING1	F: ligase activity; F: zinc ion binding
CL21165.Contig10_All	4.22786	0.829851	CL21165.Contig10_All	5.49865	0.932587	CL21165.Contig10_All	5.30743	0.911511	CL9855.Contig2_All	-2.27208	0.600989	CL9855.Contig2_All	-2.7146	0.610037	CL9855.Contig2_All	-0.733213	0.378553	Uncharacterized mitochondrial protein AtMg00310 [Oryza sativa Indica Group]	AtMg00310	—
Unigene8648_All	4.47593	0.850784	Unigene8648_All	5.63654	0.940427	Unigene8648_All	3.72825	0.776246	Unigene21948_All	3.53187	0.826303	Unigene21948_All	3.34712	0.823059	Unigene8949_All	3.06198	0.805809	predicted protein [Hordeum vulgare subsp. vulgare]	—	—
Unigene53952_All	4.18253	0.787563	Unigene53952_All	3.33327	0.692911	Unigene53952_All	5.28735	0.891137	Unigene51921_All	3.80199	0.80241	Unigene51921_All	0.971618	0.359699	Unigene51921_All	2.62803	0.700622	hypothetical protein F775_30291 [Aegilops tauschii]	—	—
CL8360.Contig3_All	0.173332	0.217323	CL8360.Contig3_All	-0.600393	0.239351	CL8360.Contig3_All	3.26239	0.68416	CL12027.Contig4_All	-6.52356	0.82162	CL12027.Contig4_All	-6.52356	0.807625	CL12027.Contig4_All	-5.52356	0.75992	hypothetical protein TRIUR3_07614 [Triticum urartu]	—	—
CL5150.Contig3_All	0.815709	0.46424	Unigene55897_All	6.82443	0.843913	CL5150.Contig3_All	-0.207805	0.238362	Unigene8070_All	-0.661198	0.310328	CL19521.Contig11_All	-4.92547	0.820359	Unigene8070_All	0.420332	0.269031	Formin-like protein 7 [Nicotiana tomentosiformis]	FH7	F: actin binding; F: phosphoprotein phosphatase activity; P: actin cytoskeleton organization
Unigene35689_All	-5.9386	0.82524	Unigene35689_All	-5.9386	0.828746	Unigene35690_All	-0.910058	0.350211	CL227.Contig19_All	0.903785	0.323552	CL227.Contig19_All	1.31259	0.414999	CL227.Contig19_All	1.63077	0.47994	Formin-like protein 20 [Triticum urartu]	FH20	F: actin binding; F: phosphoprotein phosphatase activity; P: actin cytoskeleton organization
CL19079.Contig3_All	1.26825	0.591776	CL19079.Contig3_All	1.04629	0.537477	CL19079.Contig3_All	-0.377885	0.27703	CL13200.Contig1_All	-0.937264	0.387498	CL13200.Contig2_All	3.09234	0.814372	CL13200.Contig1_All	-0.952694	0.37248	Metacaspase-4 [Aegilops speltoides]	AMC4	F: cysteine-type endopeptidase activity; C: plasma membrane; C: chloroplast; P: proteolysis
Unigene93108_All	7.51833	0.906147	Unigene93108_All	0	0.191464	Unigene93108_All	0	0.178105	Unigene71579_All	3.22239	0.256328	Unigene71579_All	0	0.165308	Unigene71579_All	3.22239	0.240826	predicted protein [Hordeum vulgare subsp. vulgare]	—	—
CL15688.Contig1_All	-6.90288	0.850699	CL15688.Contig3_All	-0.488275	0.449129	CL15688.Contig3_All	-1.31587	0.65173	CL11215.Contig1_All	0.384876	0.397809	CL11215.Contig1_All	0.730484	0.544938	CL11215.Contig1_All	1.37979	0.703255	Metallothionein-like protein 2B [Triticum aestivum]	MT2B	F: metal ion binding
Unigene4334_All	0.276	0.829364	Unigene4334_All	3.27478	0.344268	Unigene4334_All	0.0745046	0.218766	CL14509.Contig2_All	0.883573	0.586888	CL14509.Contig2_All	0.51167	0.450383	CL14509.Contig2_All	0.246018	0.314863	ribulose-1,5-bisphosphate carboxylase/oxygenase large subunit [Elymus sibiricus]	rbcL	F: magnesium ion binding; F: ribulose-bisphosphate carboxylase activity; C: chloroplast; P: carbon fixation; P: photosynthesis
CL12287.Contig2_All	0.298788	0.339452	CL12287.Contig2_All	-0.589384	0.443705	CL12287.Contig2_All	0.165012	0.25525	CL15454.Contig2_All	-0.501907	0.414157	CL15454.Contig2_All	0.608517	0.476865	CL15454.Contig1_All	3.30622	0.81911	predicted protein [Hordeum vulgare subsp. vulgare]	—	F: oxidoreductase activity, acting on paired donors, with incorporation or reduction of molecular oxygen, 2-oxoglutarate as one donor, and incorporation of one atom each of oxygen into both donors; P: oxidation-reduction process
CL7487.Contig2_All	0.806319	0.568087	CL7487.Contig2_All	-0.378059	0.38532	CL7487.Contig2_All	-1.15281	0.600565	Unigene40389_All	2.7944	0.808368	Unigene40389_All	1.52348	0.707491	Unigene40389_All	0.517319	0.427425	predicted protein [Hordeum vulgare subsp. vulgare]	—	—
Unigene6849_All	-4.77347	0.803105	Unigene18258_All	-0.596595	0.473264	Unigene12470_All	3.9209	0.805888	Unigene21464_All	-1.69913	0.661239	Unigene21464_All	-0.958777	0.518202	Unigene21464_All	-0.669733	0.440903	hypothetical protein TRIUR3_23200 [Triticum urartu]	—	—
Unigene19932_All	-0.080436	0.246835	Unigene19932_All	-0.719759	0.544642	Unigene19932_All	-0.730254	0.510343	CL3661.Contig4_All	0.0410857	0.201547	CL3661.Contig4_All	2.24137	0.792564	CL3661.Contig9_All	4.38819	0.822643	Cationic amino acid transporter 2, vacuolar [Hordeum vulgare subsp. vulgare]	CAT2	F: amino acid transmembrane transporter activity; C :integral component of membrane; P: amino acid transmembrane transport
CL20409.Contig14_All	-2.64301	0.803547	CL20409.Contig4_All	1.96479	0.717384	CL20409.Contig14_All	-4.37159	0.843228	Unigene10704_All	-0.120514	0.258648	Unigene10704_All	0.456342	0.451192	Unigene10704_All	-0.20654	0.309845	fructan 6-exohydrolase [Triticum aestivum]	6-FEH	F: fructan beta-(2,6-fructosidase activity; P: carbohydrate metabolic process
Unigene4744_All	2.68839	0.779443	Unigene4744_All	-0.760993	0.382056	Unigene4744_All	-1.79442	0.49991	CL3784.Contig5_All	4.61738	0.800504	CL3784.Contig9_All	-1.58496	0.191485	CL3784.Contig9_All	-1.58496	0.187357	Beta-glucosidase 16 [Triticum urartu]	BGLU16	F: beta-glucosidase activity; F: cation binding; P: carbohydrate metabolic process
Unigene82801_All	5.26053	0.576961	Unigene82801_All	4.5025	0.432446	Unigene82801_All	3.05889	0.246826	CL8408.Contig2_All	6.75489	0.851854	CL8408.Contig2_All	6.92679	0.860489	CL8408.Contig2_All	4.1964	0.342381	hypothetical protein F775_19682 [Aegilops tauschii]	—	—
CL9530.Contig12_All	0.3931	0.383293	CL9530.Contig12_All	-0.0845902	0.23733	Unigene17705_All	-5.04803	0.843016	Unigene15118_All	0.345711	0.324281	Unigene15118_All	0.348752	0.317369	Unigene15118_All	0.363859	0.319498	Unknown protein [Oryza sativa Japonica Group]	—	—
Unigene49543_All	2.1008	0.617573	Unigene49543_All	0.533432	0.277889	Unigene49543_All	0.366782	0.23194	CL19034.Contig1_All	6.11114	0.938719	CL19034.Contig1_All	0.70044	0.19781	CL19034.Contig1_All	2.78136	0.426076	Fasciclin-like arabinogalactan protein 6 [Triticum aestivum]	FLA6	—
CL5942.Contig5_All	-0.12229	0.268388	CL5942.Contig5_All	0.765058	0.56229	CL5942.Contig7_All	5.16767	0.907592	Unigene32925_All	-0.311738	0.368081	Unigene32925_All	1.25549	0.693733	Unigene32925_All	1.46121	0.718152	PREDICTED: anamorsin homolog isoform X2 [Brachypodium distachyon]	—	F: methyltransferase activity; C: cytoplasm; P: methylationapoptotic process
Unigene10321_All	3.25634	0.404019	Unigene10321_All	8.95839	0.989112	Unigene10321_All	11.7791	0.999104	Unigene44788_All	4.39232	0.863468	CL18744.Contig2_All	7.8005	0.993643	CL18744.Contig2_All	9.45466	0.998814	Cold-regulated protein 2 [Hordeum vulgare subsp. vulgare]	CR2	P: response to stress; P: response to water
CL9372.Contig3_All	-0.746943	0.467233	CL9372.Contig3_All	0.0636586	0.223945	CL9372.Contig3_All	-3.17264	0.701358	CL4095.Contig5_All	1.72474	0.733146	CL4095.Contig5_All	-1.6621	0.653853	CL4095.Contig5_All	-5.42109	0.849843	Protein RADIALIS-like 3 [Triticum urartu]	RL3	—
CL3952.Contig9_All	0.305808	0.303261	CL3952.Contig9_All	0.101538	0.23227	CL3952.Contig1_All	4.62803	0.820217	CL7685.Contig10_All	-0.0562082	0.211714	CL7685.Contig10_All	-0.149399	0.255612	CL7685.Contig10_All	0.0427582	0.188486	GTP-binding protein At2g22870 [Aegilops tauschii]	EMB2001	F: GTP binding; P: barrier septum assembly
CL21008.Contig1_All	-1.35024	0.519136	CL21008.Contig1_All	1.25409	0.601743	CL21008.Contig1_All	0.386723	0.303146	CL4212.Contig1_All	0.407658	0.219212	CL11189.Contig2_All	3.50216	0.82229	CL11189.Contig2_All	5.10937	0.917399	predicted protein [Hordeum vulgare subsp. vulgare]	—	—
CL10023.Contig10_All	-1.20425	0.672205	CL10023.Contig10_All	-0.0898753	0.249881	CL10023.Contig11_All	3.52279	0.809478	CL15459.Contig9_All	-0.132326	0.252592	CL15459.Contig9_All	1.3901	0.704009	CL15459.Contig9_All	1.09615	0.652792	hypothetical protein F775_09400 [Aegilops tauschii]	—	—
CL148.Contig4_All	-0.870851	0.580911	CL148.Contig4_All	0.0899486	0.249227	Unigene1581_All	4.58672	0.855438	CL563.Contig8_All	-0.900603	0.596982	CL563.Contig8_All	-1.10228	0.658925	CL563.Contig8_All	-0.705239	0.540899	thaumatin-like protein TLP5 [Hordeum vulgare]	tlp	—
CL5053.Contig5_All	0.198878	0.312742	CL5053.Contig5_All	-0.528324	0.468379	CL5053.Contig5_All	-0.38055	0.370306	CL4672.Contig1_All	3.34751	0.827488	CL4672.Contig1_All	0.236204	0.302367	CL4672.Contig1_All	-0.273804	0.311528	BTB/POZ and TAZ domain-containing protein 2 [Aegilops tauschii]	BT2	—
CL1194.Contig7_All	2.84744	0.805689	Unigene35027_All	-0.760375	0.481264	Unigene35027_All	-2.57154	0.693759	CL9456.Contig7_All	2.95813	0.809112	CL9456.Contig2_All	4.4721	0.859924	CL9456.Contig7_All	2.79266	0.800757	Glucan endo-1,3-beta-glucosidase 13 [Aegilops tauschii]	At5g56590	F: cation binding; F: glucan endo-1,3-beta-D-glucosidase activity; C: anchored to plasma membrane; C: extracellular region; C : plant-type cell wall; P: carbohydrate metabolic process; P: cellular cell wall organization; P: defense response
CL5305.Contig1_All	-6.87856	0.84826	CL6578.Contig2_All	-1.02158	0.565664	CL6578.Contig2_All	-0.561786	0.393258	Unigene75322_All	-1.34792	0.2308	Unigene75322_All	2	0.408034	Unigene75322_All	-3.22239	0.240826	Pollen-specific leucine-rich repeat extensin-like protein 3 [Sorghum bicolor]	PEX3	C: cell wall; C: extracellular region; P: cellular cell wall organization
CL274.Contig15_All	0.385346	0.379785	CL274.Contig15_All	-0.617384	0.454986	CL274.Contig15_All	-1.76696	0.654664	Unigene27537_All	4.36213	0.770461	CL19133.Contig5_All	2.68876	0.806263	Unigene27537_All	3.3773	0.613437	Heat shock cognate 70 kDa protein 1 [Triticum urartu]	—	—
Unigene49800_All	1.72637	0.618876	Unigene49800_All	0.305413	0.263238	Unigene49800_All	-1.05987	0.33769	Unigene47810_All	1.60528	0.443225	Unigene47810_All	2.96111	0.679742	Unigene47810_All	4.28461	0.808855	Bowman-Birk type trypsin inhibitor [Triticum aestivum]	BBBI	F: serine-type endopeptidase inhibitor activity; C: extracellular region; P: negative regulation of peptidase activity
CL5539.Contig3_All	-0.173332	0.227758	CL5539.Contig3_All	1.29999	0.50241	CL5539.Contig2_All	6.13699	0.868135	Unigene5467_All	1.28837	0.654993	Unigene13838_All	7.55714	0.9151	Unigene13838_All	7.55459	0.915941	Shikimate O-hydroxycinnamoyltransferase [Aegilops tauschii]	HST	F: hydrolase activity; F: transferase activity, transferring acyl groups other than amino-acyl groups
CL14200.Contig4_All	1.87447	0.288605	CL14200.Contig4_All	7.10329	0.964423	CL14200.Contig4_All	5.87856	0.874945	CL4500.Contig1_All	4.05889	0.349719	CL4500.Contig1_All	7.90689	0.935583	CL4500.Contig1_All	10.3159	0.991026	11S globulin seed storage protein 2 [Hordeum vulgare subsp. vulgare]	—	F: nutrient reservoir activity; C: protein body; P: protein oligomerization
CL12081.Contig1_All	-0.449988	0.376551	CL12081.Contig1_All	0.186949	0.278763	CL12081.Contig1_All	0.404895	0.339449	CL6200.Contig1_All	-6.78572	0.854891	CL6200.Contig1_All	-6.78572	0.843153	Unigene54040_All	0.358454	0.2888	Probable LRR receptor-like serine/threonine-protein kinase At1g14390 [Hordeum vulgare subsp. vulgare]	At1g14390	F: ATP binding; F: protein kinase activity; P: protein phosphorylation
Unigene25120_All	3.61281	0.818864	Unigene5865_All	5.38292	0.938361	Unigene5865_All	5.55813	0.936024	CL602.Contig3_All	7.3205	0.995024	CL602.Contig3_All	8.37624	0.998656	CL602.Contig3_All	9.7437	0.999683	Phytosulfokine receptor 2 [Aegilops tauschii]	At3g02880	F: ATP binding; F: protein kinase activity; F: receptor activity; C: anchored to plasma membrane; C: integral to membrane; C: plant-type cell wall; C: plasmodesma; P: response to abscisic acid stimulus
CL19943.Contig2_All	1.45943	0.567665	CL19943.Contig2_All	1.30875	0.533759	CL19943.Contig2_All	2.50635	0.703977	CL199.Contig4_All	2.02035	0.639051	CL199.Contig4_All	2.14419	0.650953	CL199.Contig1_All	3.328	0.803348	Homeobox-leucine zipper protein HOX25 [Hordeum vulgare subsp. vulgare]	HOX25	—
CL20287.Contig2_All	-2.6258	0.814256	CL20287.Contig2_All	-3.13193	0.823121	CL20287.Contig2_All	-7.05109	0.99129	Unigene50887_All	0.480269	0.465502	Unigene50887_All	0.363754	0.401776	Unigene50887_All	0.759621	0.570941	hypothetical protein TRIUR3_06757 [Triticum urartu]	—	—
CL12543.Contig1_All	0.592275	0.495269	CL12543.Contig1_All	0.486892	0.445295	CL12543.Contig1_All	0.14163	0.252803	Unigene12760_All	-0.14651	0.280274	Unigene12760_All	-2.59868	0.812078	Unigene12760_All	-3.12211	0.821448	putative ubiquitin-conjugating enzyme E2 25 [Triticum urartu]	UBC25	—
CL221.Contig3_All	-1.29305	0.647974	CL221.Contig3_All	-2.03761	0.726772	CL221.Contig3_All	-4.38702	0.807382	CL18444.Contig2_All	-0.796293	0.521911	CL18444.Contig2_All	-1.199	0.622599	CL18444.Contig2_All	-2.00165	0.719081	PREDICTED: serine/threonine-protein kinase At5g01020-like [Brachypodium distachyon]	At5g01020	F: protein serine/threonine kinase activity; F: ATP binding; P: protein phosphorylation
Unigene16632_All	1.65208	0.592356	Unigene16632_All	2.85442	0.749111	Unigene16632_All	4.70291	0.862002	Unigene13573_All	0.924781	0.469394	Unigene13573_All	1.86462	0.689877	Unigene13573_All	2.03619	0.713507	Probable aquaporin PIP2-1 [Hordeum vulgare subsp. vulgare]	PIP2-1	F: transporter activity; C: integral to membrane; C: plasma membrane; P: transmembrane transport; P: water transport
CL19057.Contig1_All	-0.683411	0.526618	CL19057.Contig1_All	-2.38757	0.778264	CL19057.Contig1_All	-4.94714	0.883775	Unigene33539_All	0.610242	0.459527	Unigene33539_All	1.4967	0.693534	Unigene33539_All	-0.140512	0.229899	Glycine-rich cell wall structural protein [Triticum urartu]	GRP	C: cell wall;extracellular region; P: cellular cell wall organization
CL11593.Contig6_All	1.81003	0.751026	CL11593.Contig6_All	1.18099	0.649764	CL11593.Contig1_All	8.05347	0.929418	CL3423.Contig4_All	0.805738	0.554098	CL3423.Contig4_All	1.94358	0.762429	CL3423.Contig4_All	1.20381	0.660913	Leucine-rich repeat extensin-like protein 5 [Hordeum vulgare subsp. vulgare]	LRX5	C: cell wall; C: extracellular region; C: plasmodesma; P: cellular cell wall organization
CL9159.Contig2_All	0.893085	0.370467	CL9159.Contig2_All	1.66713	0.563997	CL9159.Contig2_All	1.88452	0.571065	CL19650.Contig3_All	2.90689	0.541269	Unigene45280_All	7.17991	0.88593	Unigene45280_All	7.16993	0.884614	Probable glycerol-3-phosphate dehydrogenase [NAD(+)] 3, cytosolic [Hordeum vulgare subsp. vulgare]	Os05g0495700	F: NAD binding; F: glycerol-3-phosphate dehydrogenase [NAD+] activity; C: glycerol-3-phosphate dehydrogenase complex; C: cytosol; P: glycerol-3-phosphate catabolic process; P: carbohydrate metabolic process P: oxidation-reduction process
Unigene9942_All	1.51658	0.487779	Unigene9942_All	-1.64636	0.332959	Unigene14089_All	7.13955	0.862706	CL1600.Contig85_All	-5.08746	0.56109	CL1600.Contig85_All	-5.08746	0.53976	CL1600.Contig85_All	-4.67243	0.48986	putative E3 ubiquitin-protein ligase ARI8 [Triticum urartu]	—	—
CL15281.Contig2_All	-4.77259	0.470895	CL15281.Contig2_All	-0.550197	0.265842	CL15281.Contig2_All	4.26633	0.816018	CL10410.Contig2_All	-0.807355	0.430709	CL10410.Contig2_All	-0.791053	0.416831	CL10410.Contig2_All	2.40829	0.773406	PREDICTED: mitochondrial outer membrane protein porin 2-like [Brachypodium distachyon]	VDAC2	—
CL3847.Contig2_All	-7.05166	0.866663	CL3847.Contig2_All	-7.05166	0.868394	CL3847.Contig1_All	-1.13358	0.37293	Unigene31210_All	0.012824	0.173498	Unigene31210_All	2.21224	0.691032	Unigene31210_All	2.11746	0.675108	predicted protein [Hordeum vulgare subsp. vulgare]	—	—
Unigene82556_All	5.64386	0.652459	Unigene82556_All	7.67007	0.915843	Unigene82556_All	6.00749	0.69876	CL1535.Contig1_All	-0.584359	0.504401	CL1535.Contig1_All	-4.24071	0.851192	CL1535.Contig1_All	-4.40992	0.856984	Chalcone synthase 1 [Aegilops tauschii]	CHS1	F: naringenin-chalcone synthase activity; P: flavonoid biosynthetic process
CL4527.Contig4_All	0.861044	0.559645	CL4527.Contig4_All	0.895595	0.561822	CL4527.Contig4_All	0.221614	0.276216	CL15749.Contig2_All	0.802963	0.477477	CL15749.Contig1_All	3.00241	0.820376	CL15749.Contig2_All	1.48616	0.653669	GDSL esterase/lipase [Aegilops tauschii]	At5g55050	F: hydrolase activity, acting on ester bonds; P: lipid metabolic process
CL20760.Contig10_All	-1.47994	0.722584	CL20760.Contig10_All	-2.02989	0.772292	CL20760.Contig10_All	-3.30291	0.806774	CL1965.Contig5_All	-0.712316	0.544395	CL1965.Contig5_All	-0.947685	0.606536	CL1965.Contig5_All	-1.61511	0.733859	hypothetical protein F775_32360 [Aegilops tauschii]	—	—
CL2331.Contig6_All	-0.345065	0.375007	CL2331.Contig6_All	-3.05163	0.789942	CL2331.Contig6_All	-4.21252	0.813669	CL9143.Contig4_All	-0.965948	0.571553	CL9143.Contig4_All	-1.18347	0.625751	CL9143.Contig4_All	0.495876	0.431307	Arginine/serine-rich protein 45 [Triticum aestivum]	SR45	—
Unigene41736_All	5.05889	0.536363	Unigene41736_All	7.28232	0.888566	Unigene41736_All	5.8413	0.666609	Unigene48482_All	5.47032	0.630952	Unigene48482_All	7.45396	0.907955	Unigene48482_All	6.30986	0.768051	Sulfated surface glycoprotein 185 [Triticum urartu]	—	—
Unigene47662_All	3.13303	0.567175	Unigene47662_All	1.12553	0.27258	Unigene47662_All	2.60666	0.451011	Unigene37733_All	2.03148	0.468094	Unigene40970_All	6.58496	0.816849	Unigene37733_All	2.50499	0.537877	Disease resistance protein RPP13 [Thinopyrum intermedium]	RPP13	F: ATP binding; C: cytoplasm; C: plasma membrane; P: apoptosis; P : defense response, incompatible interaction; P: plant-type hypersensitive response
CL1886.Contig1_All	-0.257474	0.336896	CL1886.Contig1_All	0.248712	0.332886	CL1886.Contig1_All	0.842372	0.536659	CL1060.Contig4_All	0.202349	0.293713	CL1060.Contig2_All	6.94251	0.861803	CL1060.Contig2_All	7.25739	0.892641	PREDICTED: uncharacterized protein LOC100842861 [Brachypodium distachyon]	—	—
CL6701.Contig1_All	1.28339	0.637525	CL6701.Contig1_All	0.950705	0.536893	CL6701.Contig1_All	0.844679	0.470256	CL1833.Contig17_All	1.05854	0.584452	CL1833.Contig17_All	2.93898	0.805615	CL1833.Contig17_All	1.96529	0.734814	Glucan endo-1,3-beta-glucosidase 8 [Triticum aestivum]	At1g64760	—
Unigene42439_All	-2.89015	0.817	CL18528.Contig16_All	-5.05961	0.849167	CL18528.Contig16_All	-7.79658	0.914741	Unigene24972_All	1.38837	0.651337	Unigene24972_All	3.45734	0.825011	Unigene24972_All	3.77852	0.830313	MATE efflux family protein 5 [Triticum urartu]	—	—
Unigene57782_All	3.53797	0.529519	Unigene57782_All	4.00692	0.618604	Unigene57782_All	5.62824	0.854023	Unigene81408_All	2.61471	0.566969	Unigene81408_All	1.22882	0.291283	Unigene81408_All	0.209453	0.185937	CASP-like protein Os02g0134500 [Hordeum vulgare subsp. vulgare]	DTXL1	F: antiporter activity; F: drug transmembrane transporter activity; C: integral to membrane
CL9204.Contig2_All	2.78665	0.801019	CL9204.Contig2_All	3.46516	0.823493	CL9204.Contig2_All	4.0094	0.831819	CL4393.Contig3_All	1.51712	0.665321	CL4393.Contig3_All	2.2837	0.76218	CL4393.Contig3_All	0.531299	0.367557	hypothetical protein [Triticum aestivum]	Os02g0134500	C: integral to membrane; C: plasma membrane
Unigene19965_All	-1.78399	0.752114	Unigene19965_All	0.887419	0.592789	Unigene19965_All	-1.17225	0.628705	CL2339.Contig5_All	-1.04142	0.574466	CL2339.Contig5_All	3.46848	0.831506	CL2339.Contig5_All	2.32374	0.784455	Heat shock protein 83 [Triticum urartu]	—	—
Unigene35059_All	-0.532952	0.377801	Unigene35059_All	-0.614482	0.404241	Unigene35059_All	0.404958	0.323943	CL5401.Contig11_All	5.91265	0.939335	CL5401.Contig3_All	0.75738	0.530522	CL5401.Contig3_All	2.07511	0.772434	Pathogen-related protein [Triticum urartu]	—	P: defense response; P: response to biotic stimulus
CL20225.Contig3_All	4.02628	0.810424	Unigene12315_All	4.57138	0.874682	Unigene12315_All	6.03147	0.959356	CL20063.Contig21_All	1.46128	0.696705	CL20063.Contig21_All	0.70999	0.500413	CL20063.Contig21_All	1.24518	0.657624	sucrose:sucrose 1-fructosytransferase [Triticum aestivum]	1-SST	F: sucrose alpha-glucosidase activity; F: sucrose 1F-fructosyltransferase activity; P: carbohydrate metabolic process
Unigene26034_All	0.783189	0.274304	Unigene26034_All	0.661198	0.261061	Unigene26034_All	-3.8413	0.309627	CL18949.Contig1_All	2.25481	0.42393	CL18949.Contig1_All	3.26167	0.590046	CL18949.Contig2_All	4.12069	0.827508	Subtilisin-like protease SBT5.3 [Aegilops tauschii]	AIR3	—
CL20123.Contig29_All	7.05889	0.866791	CL20123.Contig23_All	-2.152	0.374818	CL20123.Contig23_All	-4.73697	0.451089	CL19915.Contig28_All	5.16993	0.577293	CL19915.Contig28_All	3.9386	0.313162	CL19915.Contig28_All	2	0.195158	hypothetical protein TRIUR3_00798 [Triticum urartu]	—	—
CL124.Contig7_All	0.364054	0.264918	CL124.Contig7_All	0.584963	0.320027	CL124.Contig7_All	-0.921997	0.302381	CL18047.Contig2_All	2.92554	0.744429	CL18047.Contig2_All	4.0022	0.818032	CL18047.Contig2_All	4.71324	0.866173	ABC transporter G family member 11 [Hordeum vulgare subsp. vulgare]	ABCG11	—
CL6061.Contig4_All	0.851901	0.281848	CL6061.Contig4_All	1.54934	0.402481	CL6061.Contig4_All	2.64807	0.576495	CL7368.Contig3_All	3.4783	0.823135	CL7368.Contig3_All	3.98382	0.84112	CL7368.Contig2_All	3.6237	0.825216	Protein YLS2 [Hordeum vulgare subsp. vulgare]	YLS2	F: strictosidine synthase activity; C: endoplasmic reticulum; P: biosynthetic process
CL14446.Contig2_All	2.45752	0.804962	CL14446.Contig2_All	2.58913	0.805117	Unigene38508_All	1.45468	0.686149	Unigene36055_All	2.37023	0.801322	Unigene36054_All	2.52524	0.808871	Unigene55028_All	0.953472	0.619165	ABA-inducible protein PHV A1 [Aegilops tauschii]	HVA1	—
CL21452.Contig1_All	-1.77259	0.421591	CL21452.Contig1_All	-0.89812	0.337059	Unigene86795_All	-6.77698	0.821871	CL1764.Contig1_All	1.57469	0.43451	CL1764.Contig1_All	0.467779	0.219115	CL1764.Contig1_All	-0.510195	0.207808	predicted protein [Hordeum vulgare subsp. vulgare]	—	—
Unigene56915_All	3.27563	0.562062	Unigene56915_All	0.839535	0.239899	Unigene56915_All	-2.66297	0.22845	CL7355.Contig3_All	2.85653	0.800623	CL7355.Contig3_All	-0.457682	0.327165	CL7355.Contig3_All	3.20174	0.811692	predicted protein [Hordeum vulgare subsp. vulgare]	—	—
CL10411.Contig2_All	3.1847	0.827995	CL10411.Contig2_All	1.1301	0.654473	CL10411.Contig2_All	0.0901466	0.22823	Unigene85294_All	4.55558	0.819174	Unigene79565_All	0	0.165308	Unigene79565_All	3.45943	0.261984	hypothetical protein F775_30283 [Aegilops tauschii]	—	—
Unigene12979_All	-2.6462	0.807063	Unigene14431_All	-1.30485	0.337783	Unigene17780_All	-3.44204	0.804626	CL5688.Contig1_All	-1.27429	0.517216	CL5688.Contig1_All	-0.161665	0.225048	CL5688.Contig1_All	0.0793434	0.194839	Thiosulfate sulfurtransferase 18 [Aegilops tauschii]	STR18	—
CL3878.Contig3_All	-1.04145	0.647994	CL3878.Contig3_All	-1.51366	0.708477	CL3878.Contig3_All	-3.80174	0.814787	Unigene4444_All	-0.651785	0.4639	Unigene4444_All	-0.00204203	0.165308	Unigene4444_All	-1.0393	0.574507	Receptor-like protein kinase HSL1 [Brachypodium distachyon]	HSL1	F: protein serine/threonine kinase activity; F: ATP binding; C: cytoplasmic membrane-bounded vesicle; C: plasma membrane; P: protein phosphorylation
CL7896.Contig1_All	2.58496	0.244316	CL7896.Contig3_All	6.68182	0.827908	CL7896.Contig1_All	6.58496	0.794629	CL9284.Contig4_All	-0.847997	0.447203	CL9284.Contig4_All	-0.302563	0.279732	CL9284.Contig4_All	1.11247	0.58999	Glycine-rich cell wall structural protein [Aegilops tauschii]	At3g17050	—
Unigene46301_All	1.42742	0.498859	Unigene46301_All	0.949374	0.381071	Unigene46301_All	0.511253	0.262422	Unigene72002_All	4.79008	0.485067	Unigene72002_All	3.32193	0.256334	Unigene72002_All	6.55459	0.808283	F-box/kelch-repeat protein At1g74510 [Triticum urartu]	At1g74510	—
CL16959.Contig2_All	1.83289	0.313188	CL16959.Contig2_All	0.857981	0.232663	CL16959.Contig2_All	2.24793	0.343268	CL11373.Contig6_All	0	0.173498	CL11373.Contig6_All	0	0.165308	CL11373.Contig6_All	7.10852	0.878521	predicted protein [Hordeum vulgare subsp. vulgare]	—	—
Unigene8448_All	-0.395177	0.35001	Unigene8448_All	-0.583535	0.412702	Unigene8448_All	-2.79032	0.67934	CL4572.Contig7_All	-0.465078	0.347208	CL4572.Contig4_All	-5.97585	0.921385	CL4572.Contig4_All	-6.65392	0.942038	PREDICTED: amino acid permease 3-like [Brachypodium distachyon]	AAP3	C: integral component of membrane
CL18663.Contig1_All	-2.66297	0.244316	CL18663.Contig1_All	-2.66297	0.245445	Unigene2007_All	8.55842	0.951406	CL18642.Contig2_All	0.541938	0.393684	CL18642.Contig2_All	0.289108	0.284295	CL18642.Contig2_All	0.496037	0.367661	PREDICTED: leucine-rich repeat extensin-like protein 4 [Pyrus x bretschneideri]		F: ATP binding; F: protein serine/threonine kinase activity; F: receptor activity; C: integral to membrane; C: plasma membrane
Unigene94066_All	3.93411	0.617029	Unigene94066_All	0.836501	0.232579	Unigene94066_All	1.44057	0.246956	CL10866.Contig2_All	-1.50766	0.566912	CL10866.Contig2_All	-5.54579	0.781534	CL10866.Contig2_All	-6.76818	0.838993	Cyanohydrin beta-glucosyltransferase [Hordeum vulgare subsp. vulgare]	UGT85B1	F: transferase activity, transferring glycosyl groups; F:cyanohydrin beta-glucosyltransferase activity; C: endoplasmic reticulum membrane; P: dhurrin biosynthesis process
CL8427.Contig6_All	-0.10188	0.253254	CL8427.Contig6_All	-0.230613	0.31816	CL8427.Contig6_All	-1.82384	0.702674	CL5053.Contig1_All	0.595379	0.301328	CL5053.Contig4_All	4.05585	0.803531	CL5053.Contig1_All	1.76646	0.583404	hypothetical protein F775_00349 [Aegilops tauschii]	—	—
Unigene15330_All	-3.9	0.825886	Unigene18153_All	-4.75344	0.846243	Unigene18153_All	-6.26246	0.915718	CL3310.Contig41_All	2.84327	0.475331	CL3310.Contig41_All	2.4517	0.388087	CL3310.Contig41_All	2.16046	0.34082	hypothetical protein TRIUR3_12565 [Triticum urartu]	—	—
Unigene58397_All	1.77259	0.280352	Unigene58397_All	4.85798	0.761064	Unigene58397_All	5.50779	0.833433	Unigene1460_All	0.982078	0.37698	Unigene1460_All	-1.48187	0.318294	Unigene1460_All	3.08851	0.751715	predicted protein [Hordeum vulgare subsp. vulgare]	At3g07010	F: metal ion binding; F: pectate lyase activity
Unigene44770_All	-1.03747	0.25481	Unigene44770_All	-1.82597	0.274341	Unigene44770_All	2.78069	0.587439	Unigene78779_All	0	0.173498	Unigene78779_All	4.58496	0.421222	Unigene69470_All	6.59991	0.815246	Peroxidase 47 [Aegilops tauschii]	PER47	C: cytoplasmic membrane-bounded vesicle
Unigene8134_All	1.138	0.661318	Unigene8134_All	-1.54157	0.681949	Unigene8134_All	-5.83179	0.909717	Unigene31919_All	6.73201	0.986716	Unigene31919_All	-0.0174874	0.165308	Unigene31919_All	-0.39776	0.220781	CBFIVd-A22 [Triticum aestivum]	DREB1B	F: DNA binding; F: sequence-specific DNA binding transcription factor activity; C: nucleus; P: response to stress
CL19090.Contig2_All	-1.68469	0.64427	CL19090.Contig1_All	-4.89907	0.892093	CL19090.Contig2_All	-7.44846	0.89059	Unigene37290_All	-1.76025	0.727426	Unigene37290_All	-2.30773	0.765349	Unigene37290_All	-4.42321	0.834856	hypothetical protein TRIUR3_26519 [Triticum urartu]	—	F: calcium ion binding
CL20815.Contig2_All	-2.19143	0.628438	CL20815.Contig2_All	-1.65941	0.585873	CL20815.Contig2_All	-6.81592	0.826747	Unigene34072_All	0.645504	0.355601	Unigene34072_All	0.771584	0.383685	Unigene34072_All	0.201634	0.213978	predicted protein [Hordeum vulgare subsp. vulgare]	—	—
Unigene31925_All	1.75233	0.755508	Unigene31925_All	1.52306	0.71467	Unigene31925_All	0.78543	0.520965	Unigene32416_All	2.65295	0.805551	CL1083.Contig9_All	1	0.264021	CL1083.Contig9_All	3.12199	0.645542	CTP synthase [Aegilops tauschii]	—	F: CTP synthase activity; P: pyrimidine nucleotide biosynthetic process
Unigene393_All	5.01495	0.525744	Unigene393_All	4.56478	0.443756	Unigene393_All	8.24793	0.938723	CL7573.Contig1_All	6.69581	0.845492	Unigene70911_All	-0.675378	0.352067	Unigene70911_All	-0.947051	0.39505	12-oxophytodienoate reductase 2 [Triticum aestivum]	OPR2	F: 12-oxophytodienoate reductase activity; F: FMN binding; C: cytoplasm; P: oxylipin biosynthetic process; P: response to wounding
Unigene4129_All	6.76818	0.834927	Unigene35681_All	-1.23769	0.419064	Unigene35681_All	0.684904	0.352571	Unigene4283_All	-0.729039	0.306039	Unigene4283_All	0.951501	0.414884	Unigene4283_All	0.220688	0.215216	hypothetical protein F775_22723 [Aegilops tauschii]	—	—
Unigene35215_All	1.9568	0.774307	Unigene35215_All	1.28423	0.688119	Unigene35215_All	0.637355	0.481915	CL5192.Contig1_All	2.48405	0.801268	CL5192.Contig1_All	1.76123	0.755773	CL5192.Contig1_All	0.785102	0.56252	Protein GIGANTEA [Hordeum vulgare subsp. vulgare]	GI	P: regulation of photoperiodism, flowering
Unigene53643_All	2.82776	0.801076	Unigene53641_All	1.36421	0.591031	Unigene53641_All	2.80841	0.755476	Unigene16698_All	-0.496277	0.356902	Unigene16698_All	0.452992	0.356796	Unigene16698_All	0.99792	0.560012	26S protease regulatory subunit 8 homolog B [Hordeum vulgare subsp. vulgare]	RPT6B	F: nucleotide binding
CL13619.Contig2_All	-2.8933	0.766285	CL13619.Contig2_All	-2.04155	0.719215	CL13619.Contig2_All	-4.8933	0.835502	CL6331.Contig2_All	-1.51813	0.515143	CL6331.Contig2_All	1.23478	0.587419	CL6331.Contig2_All	-1.0898	0.447799	Protein IQ-DOMAIN 14 [Triticum urartu]	IQD14	C: plasma membrane
CL1951.Contig4_All	-0.227925	0.314794	CL1951.Contig1_All	6.64866	0.82271	CL1951.Contig4_All	1.22669	0.635751	Unigene19722_All	0.0712054	0.225326	Unigene19722_All	0.76006	0.568752	Unigene19722_All	0.853608	0.592657	Ankyrin repeat domain-containing protein 2 [Hordeum vulgare subsp. vulgare]	AKR2	—
CL1077.Contig3_All	0	0.19305	CL1077.Contig3_All	2.58496	0.245445	CL1077.Contig1_All	5.22055	0.817451	Unigene1281_All	-0.119582	0.19557	Unigene1281_All	-1.93587	0.361943	Unigene1281_All	2.23057	0.659922	hypothetical protein TRIUR3_16524 [Triticum urartu]	—	—
CL17271.Contig1_All	0.0465426	0.214345	CL17271.Contig1_All	-0.422943	0.315421	CL17271.Contig1_All	-1.04809	0.427442	CL15490.Contig1_All	1.47961	0.484318	Unigene47681_All	4.67499	0.800023	CL15490.Contig1_All	0.309684	0.212551	Protein ASPARTIC PROTEASE IN GUARD CELL 2 [Oryza sativa Japonica Group]	ASPG2	—
CL16468.Contig1_All	1.32511	0.698332	CL16468.Contig1_All	2.30948	0.786949	CL16468.Contig1_All	0.884558	0.542897	CL3985.Contig4_All	0.0597062	0.192308	CL3985.Contig5_All	-4.20594	0.855744	CL3985.Contig5_All	-3.31882	0.825736	Probable chalcone--flavonone isomerase 3 [Hordeum vulgare subsp. vulgare]	CHI3	F: chalcone isomerase activity; P: flavonoid biosynthetic process
CL6576.Contig5_All	1.65774	0.749467	CL6576.Contig5_All	-0.82397	0.558135	CL6576.Contig5_All	-0.554092	0.430574	CL2482.Contig2_All	1.89344	0.751591	CL2482.Contig2_All	2.63543	0.804576	CL2482.Contig2_All	1.6358	0.724779	Probable serine/threonine-protein kinase Cx32, chloroplastic [Hordeum vulgare subsp. vulgare]	At4g35600	F: protein serine/threonine kinase activity; F: ATP binding; C: plastid; C: plasma membrane; P: protein phosphorylation
CL14156.Contig9_All	1.25981	0.601718	CL14156.Contig9_All	0.63743	0.413136	CL14156.Contig9_All	0.196096	0.241602	Unigene12350_All	4.10401	0.832583	CL19789.Contig1_All	2	0.199295	CL19789.Contig1_All	4.36923	0.374478	Cysteine-rich receptor-like protein kinase 15 [Aegilops tauschii]	CRK15	F: protein serine/threonine kinase activity; F: ATP binding; P: protein phosphorylation
CL5428.Contig60_All	-7.56224	0.909322	CL5428.Contig60_All	-7.56224	0.909008	CL5428.Contig53_All	-5.40346	0.902317	Unigene5913_All	-0.054824	0.196479	Unigene5913_All	0.786951	0.47005	Unigene5913_All	-0.285708	0.265867	MLO-like protein 1 [Hordeum vulgare subsp. vulgare]	MLO1	F: calmodulin binding; C: integral to membrane; C: plasma membrane; P: cell death; P: defense response; P: response to biotic stimulus
CL1541.Contig5_All	0	0.19305	CL1541.Contig5_All	0	0.191464	CL1541.Contig5_All	5.79008	0.656835	CL10659.Contig1_All	0.23012	0.258334	CL10659.Contig1_All	-0.273923	0.257437	CL10659.Contig1_All	3.38143	0.815231	putative disease resistance protein RXW24L [Triticum urartu]	—	—
Unigene25929_All	1.87624	0.700753	Unigene25929_All	2.07286	0.720109	Unigene25929_All	2.41016	0.729108	CL11965.Contig4_All	2.20645	0.763813	CL11965.Contig5_All	3.05374	0.821217	CL11965.Contig5_All	2.76568	0.80717	Arginine/serine-rich protein 45 [Hordeum vulgare subsp. vulgare]	SR45	F: methyltransferase activity; P: methylation
Unigene26933_All	1.00965	0.473779	Unigene26933_All	1.08461	0.498484	Unigene26933_All	1.08917	0.465835	CL1925.Contig3_All	0.838719	0.294241	CL1925.Contig3_All	2.69188	0.65851	CL1925.Contig2_All	5.62149	0.871146	Tetrahydrocannabinolic acid synthase [Hordeum vulgare subsp. vulgare]	—	F: UDP-N-acetylmuramate dehydrogenase activity; F: flavin adenine dinucleotide binding; C: apoplast; C: cytoplasmic membrane-bounded vesicle; C: vacuole; C: plant-type cell wall; C: mitochondrion; C: plasma membrane; P: oxidation-reduction process; P: response to oxidative stress; P: polar nucleus fusion; P: embryo development ending in seed dormancy
CL3484.Contig7_All	-0.493444	0.436654	CL3484.Contig11_All	-6.49719	0.802157	CL3484.Contig7_All	-1.50887	0.655334	Unigene6_All	1.35364	0.411251	Unigene6_All	1.6545	0.468983	Unigene6_All	2.33258	0.600796	CYSTM1 family protein A [Hordeum vulgare subsp. vulgare]	At2g41420	F: protein binding; C: extracellular region; C: plant-type cell wall; C: plasmodesma; P: cellular cell wall organization
Unigene35968_All	0.152714	0.265296	Unigene35968_All	-1.08539	0.566855	Unigene35968_All	-7.66534	0.906404	CL11343.Contig2_All	2.80314	0.672688	CL11343.Contig2_All	0.777608	0.267645	CL11343.Contig2_All	2.24948	0.562906	Formin-like protein 8 [Albugo candida]	FH8	F: actin binding; C: integral to membrane; P: actin cytoskeleton organization
CL3703.Contig3_All	1.25686	0.668209	CL3703.Contig3_All	2.49825	0.790425	CL3703.Contig3_All	2.85108	0.790146	CL19048.Contig3_All	1.61206	0.710028	CL19048.Contig3_All	2.69041	0.800188	CL19048.Contig3_All	2.73114	0.797743	Glutathione S-transferase 1 [Dasypyrum villosum]	GSTA1	F: transferase activity
CL4055.Contig7_All	-4.14296	0.367245	CL4055.Contig7_All	-0.236067	0.223863	CL4055.Contig7_All	-1.14296	0.261749	CL2248.Contig10_All	-2.57009	0.679885	CL2248.Contig10_All	-5.27053	0.807718	Unigene29626_All	-4.20716	0.819961	Cytochrome P450 86B1 [Triticum urartu]	CYP86B1	—
Unigene47983_All	0.902703	0.423067	Unigene47983_All	-0.225881	0.244949	Unigene48409_All	-6.70506	0.811283	Unigene88104_All	0.0216951	0.173498	Unigene88104_All	-4.45943	0.397171	Unigene88104_All	-4.45943	0.389488	HIPL1 protein [Aegilops tauschii]	HIPL1	F: oxidoreductase activity, acting on the CH-OH group of donors, quinone or similar compound as acceptor; F: anchored to plasma membrane; P: carbohydrate metabolic process
CL14831.Contig1_All	-1.73697	0.240317	CL14831.Contig1_All	-1.56071	0.306633	CL14831.Contig1_All	-2.82713	0.907565	Unigene54496_All	1.10857	0.620286	Unigene54496_All	-1.39155	0.593905	Unigene54496_All	0.44106	0.368484	Blue copper protein [Triticum urartu]	BCP	F: copper ion binding; F: electron carrier activity; P: electron transport chain; P: transport
Unigene89512_All	6.90689	0.850866	Unigene21822_All	0.735842	0.44314	Unigene21822_All	0.76256	0.416553	CL8203.Contig1_All	0.341037	0.218556	CL8203.Contig1_All	0.765535	0.282391	CL8203.Contig1_All	1.36923	0.416072	Hydroxymethylglutaryl-CoA synthase [Triticum urartu]	HMGS	F: hydroxymethylglutaryl-CoA synthase activity; C: cytosol;plasmodesma; P: isopentenyl diphosphate biosynthetic process, P: mevalonate pathway; P: sterol biosynthetic process
Unigene12755_All	0.72623	0.53344	Unigene12755_All	0.503963	0.437344	Unigene12755_All	-1.03016	0.56096	CL326.Contig2_All	5.99247	0.735641	CL326.Contig2_All	7.44018	0.907379	CL326.Contig2_All	7.07682	0.875271	CYSTM1 family protein B [Aegilops tauschii]	At3g57160	—
CL14480.Contig22_All	7.10852	0.81694	CL14480.Contig22_All	4	0.566144	CL14480.Contig22_All	5.75489	0.309627	CL1381.Contig2_All	4.38912	0.88865	CL1381.Contig2_All	2.404	0.325167	CL1381.Contig2_All	0	0.660896	O-acyltransferase WSD1 [Hordeum vulgare subsp. vulgare]	WSD1	F: diacylglycerol O-acyltransferase activity; F: long-chain-alcohol O-fatty-acyltransferase activity;C: endoplasmic reticulum membrane; C: integral to membrane; P: wax biosynthetic process
CL9297.Contig4_All	1.99746	0.750758	CL9297.Contig4_All	-0.783896	0.453911	CL9297.Contig4_All	-2.31183	0.635235	CL1921.Contig6_All	2.86404	0.805557	CL1921.Contig5_All	3.01698	0.81141	Unigene73247_All	0.50794	0.2742	E3 ubiquitin ligase BIG BROTHER [Triticum urartu]	BB	—
CL16549.Contig2_All	0.511422	0.371178	CL13413.Contig1_All	-4.40939	0.811431	CL16549.Contig2_All	-0.0976633	0.212873	CL3955.Contig1_All	0.0717015	0.197404	CL3955.Contig1_All	1.36002	0.572061	CL3955.Contig1_All	-0.399803	0.257086	hypothetical protein TRIUR3_17978 [Triticum urartu]	—	—
CL1029.Contig17_All	0.597902	0.39949	CL1029.Contig17_All	0.0166147	0.197109	CL1029.Contig17_All	0.812914	0.430457	CL20292.Contig5_All	-3.27468	0.816362	CL2319.Contig14_All	0.751897	0.525042	CL2319.Contig14_All	0.710076	0.508991	MATE efflux family protein 5 [Aegilops tauschii]	DTXL1	—
Unigene6837_All	3.9189	0.84338	Unigene6837_All	5.05605	0.922058	Unigene6837_All	4.07825	0.831253	CL3816.Contig10_All	6.75715	0.985661	CL3816.Contig10_All	7.76403	0.996086	CL3816.Contig10_All	7.22376	0.990991	Cold shock protein CS66 [Triticum urartu]	CS66	P: response to stress; P: response to water
CL3365.Contig26_All	-3.12905	0.822544	CL3365.Contig33_All	0.831024	0.440338	CL3365.Contig28_All	-8.03159	0.928343	CL2982.Contig9_All	-0.845529	0.50423	CL2982.Contig7_All	6.49185	0.802767	CL2982.Contig9_All	-0.492857	0.381174	hypothetical protein F775_32699 [Aegilops tauschii]	—	—
CL1033.Contig3_All	0	0.19305	CL1033.Contig3_All	-0.933658	0.378903	CL1033.Contig3_All	-0.736966	0.326354	CL7125.Contig4_All	0.720922	0.551055	CL7125.Contig4_All	1.16224	0.675291	CL7125.Contig4_All	3.41567	0.828727	Subtilisin-chymotrypsin inhibitor-2B [Triticum urartu]	—	—
CL19767.Contig2_All	-4.87447	0.493062	CL19767.Contig2_All	0.459432	0.276003	CL19767.Contig2_All	4.16445	0.808476	Unigene23193_All	-0.927405	0.56304	Unigene23193_All	-0.0823795	0.215706	Unigene23193_All	-0.179262	0.265412	hypothetical protein TRIUR3_08935 [Triticum urartu]	—	—
CL11648.Contig3_All	0	0.19305	CL11648.Contig3_All	3.62449	0.308194	CL11648.Contig3_All	7.16323	0.864641	CL5283.Contig2_All	1.01937	0.381253	CL5283.Contig2_All	2.37551	0.663817	CL5283.Contig2_All	2.39788	0.663162	predicted protein [Hordeum vulgare subsp. vulgare]	—	—
CL16966.Contig1_All	0.905712	0.546676	CL16966.Contig1_All	-2.59679	0.695798	CL16966.Contig2_All	-5.3837	0.818805	CL12562.Contig2_All	0.502881	0.349595	CL12562.Contig2_All	-0.497119	0.311456	CL12562.Contig2_All	-0.993545	0.412309	WRKY transcription factor 55 [Aegilops tauschii]	WRKY55	F: sequence-specific DNA binding; F: sequence-specific DNA binding transcription factor activity; C: nucleus; P: defense response to bacterium; P: defense response to fungus; P: jasmonic acid mediated signaling pathway
Unigene47122_All	2.07082	0.702529	Unigene47122_All	0.500898	0.327232	Unigene47122_All	1.84951	0.632126	CL17249.Contig1_All	3.28898	0.669697	CL17249.Contig1_All	4.2381	0.776525	CL17249.Contig1_All	4.73755	0.830116	Probable calcium-binding protein CML21 [Oryza sativa Japonica Group]	CML21	C: plastid;F:metal ion binding;
CL53.Contig24_All	0.786446	0.520041	CL53.Contig24_All	0.0905123	0.237108	CL53.Contig24_All	-0.583666	0.386426	Unigene46320_All	1.08092	0.610982	Unigene46316_All	3.60082	0.801226	Unigene46320_All	-0.147658	0.22894	Cysteine-rich receptor-like protein kinase 29 [Aegilops tauschii]	CRK29	—
CL2733.Contig2_All	1.16542	0.660768	CL2733.Contig2_All	1.36784	0.685309	CL2733.Contig2_All	0.89201	0.53229	CL1595.Contig3_All	1.85415	0.724918	CL1595.Contig3_All	3.04719	0.809854	CL1595.Contig3_All	4.56674	0.867623	lipoxygenase-1 [Triticum turgidum subsp. durum]	LOX1.1	F: iron ion binding; F: linoleate 13S-lipoxygenase activity; P: oxidation-reduction process; P: oxylipin biosynthetic process
CL21563.Contig7_All	-4.70044	0.459997	CL21563.Contig45_All	6.64386	0.82271	CL21563.Contig7_All	-0.156119	0.206832	Unigene48595_All	1.95109	0.428564	Unigene48595_All	2.9386	0.598685	Unigene12398_All	-5.38967	0.847701	F-box/FBD/LRR-repeat protein At1g13570 [Aegilops tauschii]	At1g13570	C: cytoplasmic membrane-bounded vesicle
Unigene43100_All	7.04712	0.898652	Unigene56470_All	-0.234465	0.249273	Unigene56470_All	-2.67807	0.488104	Unigene30882_All	-0.10257	0.195019	Unigene30882_All	-1.31487	0.341304	Unigene30882_All	1.19794	0.463655	Disease resistance protein RPS2 [Triticum aestivum]	RPS2	—
CL11398.Contig17_All	-0.420843	0.347394	CL11398.Contig17_All	-1.43018	0.578836	Unigene48491_All	5.49432	0.840337	Unigene23030_All	-1.10568	0.488037	Unigene23030_All	0.693409	0.428232	Unigene23030_All	-1.17664	0.482781	hypothetical protein F775_52071 [Aegilops tauschii]	—	—
Unigene59413_All	-2.80735	0.253222	Unigene59413_All	-0.485427	0.218214	Unigene59413_All	4.89077	0.804164	Unigene77636_All	-0.807355	0.205406	Unigene77636_All	-2.80735	0.225757	Unigene77636_All	3.08342	0.539781	hypothetical protein SORBIDRAFT_04g027140 [Sorghum bicolor]	—	—
Unigene30399_All	-2.14975	0.597824	Unigene25849_All	-6.98489	0.861717	Unigene30399_All	-1.72348	0.533133	Unigene18975_All	-3.22239	0.256328	Unigene18975_All	-3.22239	0.245751	Unigene18975_All	0.716207	0.216083	Calcium-dependent protein kinase 34 [Triticum urartu]	CPK34	F: ATP binding; F: ribonucleoside-diphosphate reductase activity; C: ribonucleoside-diphosphate reductase complex; P: deoxyribonucleoside triphosphate biosynthetic process; P: DNA replication; P: response to cadmium ion
CL3545.Contig1_All	6.79831	0.946841	CL3545.Contig1_All	9.41257	0.993345	CL3545.Contig1_All	10.8966	0.997922	CL19326.Contig7_All	1.90344	0.754998	CL19326.Contig7_All	0.824849	0.544579	CL19326.Contig7_All	0.787345	0.533522	Low molecular mass early l [Hordeum vulgare subsp. vulgare]	—	C: chloroplast membrane; C: integral to membrane
CL4934.Contig6_All	1.71597	0.693981	CL4934.Contig6_All	2.61667	0.775666	CL4934.Contig6_All	1.8554	0.675588	CL52.Contig1_All	-2.2074	0.648316	CL52.Contig9_All	4.98977	0.898023	CL52.Contig1_All	-4.06301	0.704231	Leucine-rich repeat extensin-like protein 5 [Hordeum vulgare subsp. vulgare]	LRX5	—
CL1202.Contig2_All	-0.775847	0.496326	CL1202.Contig2_All	2.43456	0.786146	CL1202.Contig2_All	2.27557	0.753948	Unigene18742_All	0.282934	0.210996	Unigene18742_All	3.54844	0.768098	Unigene18742_All	4.43185	0.831735	peroxidase [Hordeum vulgare]	PER1	F: heme binding; F: metal ion binding; F: peroxidase activity; C: cytoplasmic membrane-bounded vesicle; P: response to oxidative stress; P: oxidation-reduction process
Unigene51318_All	6.40301	0.906391	Unigene51318_All	4.49985	0.618085	Unigene51318_All	3.20945	0.366102	Unigene82764_All	4.48113	0.41562	Unigene82764_All	0	0.165308	Unigene82764_All	0	0.159664	Hexose carrier protein HEX6 [Oryza sativa Indica Group]	HEX6	F: substrate-specific transmembrane transporter activity; C: integral component of membrane; P: transmembrane transport
CL8439.Contig10_All	-2.76576	0.813577	CL8439.Contig6_All	-1.38279	0.69756	CL8439.Contig6_All	-3.18575	0.800839	Unigene8482_All	-0.657176	0.511763	Unigene8482_All	-0.661102	0.508069	Unigene8482_All	-1.49424	0.695714	ethylene-responsive factor [Thinopyrum intermedium]	ERF2	F: DNA binding; F: sequence-specific DNA binding transcription factor activity; C: nucleus; P: defense response; P: ethylene mediated signaling pathway; P: ripening
Unigene48196_All	-5.52748	0.806689	Unigene48196_All	-2.29866	0.644944	Unigene48196_All	-5.52748	0.786758	Unigene1936_All	1.12156	0.446631	Unigene1936_All	1.35639	0.48797	Unigene1936_All	0.48089	0.255258	SR-rich pre-mRNA splicing activator [Medicago truncatula]	—	—
CL1160.Contig3_All	-0.265684	0.285131	CL1160.Contig3_All	1.44451	0.648941	CL1160.Contig3_All	1.67338	0.662394	CL1181.Contig4_All	-2.07529	0.678484	CL1181.Contig1_All	-7.26991	0.893472	CL1181.Contig4_All	-2.29768	0.681146	PREDICTED: achilleol B synthase-like [Brachypodium distachyon]	Os11g0285000	F: intramolecular transferase activity; P: metabolic process
Unigene41608_All	-5.76377	0.669281	Unigene41608_All	-2.54137	0.516341	Unigene41608_All	1.27698	0.517913	CL10844.Contig2_All	-1.85561	0.684027	CL10844.Contig1_All	-4.69581	0.813151	CL10844.Contig2_All	-1.74013	0.666212	Very-long-chain 3-oxoacyl-CoA reductase [Oryza sativa Japonica Group]	KCR1	F: nucleotide binding; F: oxidoreductase activity; P: oxidation-reduction process
CL13394.Contig2_All	2.5025	0.420917	CL13394.Contig2_All	5.29564	0.866362	CL13394.Contig2_All	6.19421	0.927884	CL16517.Contig3_All	-7.30682	0.904898	CL16517.Contig3_All	-4.49947	0.770208	CL16517.Contig3_All	-5.30682	0.829625	23.2 kDa heat shock protein [Brachypodium distachyon]	HSP23.2	C: endoplasmic reticulum; P: ;response to heat
CL15735.Contig2_All	-2.53374	0.595822	CL15735.Contig2_All	-4.15265	0.655601	CL15735.Contig2_All	-1.50057	0.485149	Unigene49303_All	-5.23522	0.590016	Unigene15585_All	4.49147	0.850732	Unigene49303_All	-1.23522	0.349203	Disease resistance protein RPP13 [Triticum urartu]	RPP13	F: ATP binding; C: cytoplasm; C: plasma membrane; P: apoptosis; P : defense response, incompatible interaction; P: plant-type hypersensitive response
CL6028.Contig5_All	0.891333	0.557157	CL6028.Contig5_All	1.89256	0.741134	CL6028.Contig5_All	0.800185	0.487348	CL2594.Contig3_All	2.70454	0.722164	CL2594.Contig3_All	3.86716	0.807695	CL2594.Contig3_All	2.27117	0.654493	Pyruvate decarboxylase 2 [Aegilops tauschii]	PDC2	F: magnesium ion binding; F: catalytic activity; F: thiamine pyrophosphate binding; P: metabolic process
Unigene94381_All	4.16993	0.370311	Unigene94381_All	0	0.191464	Unigene94381_All	0	0.178105	Unigene71311_All	5.06916	0.830542	CL17815.Contig1_All	-2.55459	0.286037	CL17815.Contig1_All	1.48981	0.393374	Expansin-A5 [Aegilops tauschii]	EXPA5	C: membrane; C: plant-type cell wall; C: extracellular region; P: plant-type cell wall organization; P: regulation of stomatal movement; P: syncytium formation; P: response to red light
Unigene79438_All	3.66297	0.31175	Unigene79438_All	0	0.191464	Unigene25016_All	-5.06269	0.824914	Unigene57317_All	0	0.173498	Unigene57317_All	3.5025	0.267277	Unigene57317_All	3.5025	0.261984	hypothetical protein F775_24731 [Aegilops tauschii]	—	—
CL1987.Contig3_All	1.71913	0.684195	CL1987.Contig3_All	0.750352	0.439989	CL1987.Contig3_All	-6.29768	0.751585	CL6317.Contig11_All	3.40445	0.804138	CL6317.Contig6_All	3.50684	0.814012	CL6317.Contig5_All	2.76445	0.612862	Protein LURP-one-related 15 [Triticum urartu]	At5g01750	—
CL4323.Contig8_All	0.912537	0.511045	CL4323.Contig5_All	3.65199	0.816402	CL4323.Contig8_All	-1.73383	0.544285	CL8802.Contig2_All	0.974615	0.387521	CL8802.Contig2_All	1.02495	0.397324	CL8802.Contig2_All	1.55102	0.517118	COBRA-like protein 3 [Hordeum vulgare subsp. vulgare]	BC1L4	C: integral to membrane
Unigene7134_All	-1.40067	0.583973	Unigene7134_All	-1.90024	0.636492	Unigene7134_All	-7.17326	0.865656	Unigene5488_All	1.1836	0.599615	Unigene5488_All	0.0102683	0.168663	Unigene5488_All	0.539602	0.369513	5-epiaristolochene 1,3-dihydroxylase [Hordeum vulgare subsp. vulgare]	CYP71D20	F: electron carrier activity; F: heme binding; F: monooxygenase activity; F: oxidoreductase activity, acting on paired donors, with incorporation or reduction of molecular oxygen; C: integral to membrane
CL7411.Contig3_All	0	0.19305	CL7411.Contig3_All	0	0.191464	CL7411.Contig5_All	3.66404	0.8222	CL14225.Contig4_All	0.770929	0.540094	CL14225.Contig4_All	0.643856	0.490713	CL14225.Contig4_All	3.36978	0.825443	predicted protein [Hordeum vulgare subsp. vulgare]	—	—
CL12177.Contig1_All	-2.87001	0.75044	CL12177.Contig1_All	-1.29912	0.617481	CL12177.Contig1_All	-4.85607	0.819514	CL289.Contig10_All	-0.90746	0.569315	CL289.Contig10_All	0.0180905	0.17791	CL289.Contig10_All	-0.499375	0.428635	hypothetical protein TRIUR3_18801 [Triticum urartu]	—	C: plastid
CL7087.Contig4_All	0.629127	0.478099	CL7087.Contig2_All	-7.34282	0.893018	CL7087.Contig2_All	-7.34282	0.881245	CL8794.Contig1_All	8.65583	0.968021	CL8794.Contig1_All	3.77259	0.298981	CL8794.Contig1_All	2.80735	0.221095	predicted protein [Hordeum vulgare subsp. vulgare]	—	—
CL7293.Contig2_All	1.61703	0.731303	CL7293.Contig2_All	-0.158429	0.272312	CL7293.Contig2_All	-1.11493	0.562363	CL9432.Contig1_All	6.67713	0.842056	Unigene39098_All	-0.321928	0.223505	Unigene39098_All	-0.862496	0.28558	predicted protein [Hordeum vulgare subsp. vulgare]	—
CL17207.Contig1_All	0.958435	0.572576	CL17207.Contig1_All	-0.567685	0.415837	CL17207.Contig1_All	-0.847004	0.458882	CL15260.Contig3_All	3.16468	0.811022	CL15260.Contig3_All	-0.679959	0.390187	CL15260.Contig3_All	-0.882348	0.432248	Arginine/serine-rich protein 45 [Hordeum vulgare subsp. vulgare]	SR45	F: amino acid binding; P: metabolic process
Unigene2650_All	0	0.19305	Unigene2650_All	3.36923	0.285811	Unigene2650_All	8.94934	0.963484	Unigene45097_All	-1.12199	0.239416	Unigene45097_All	0.345135	0.197286	Unigene45097_All	4.19781	0.785241	Peroxidase 1 [Aegilops tauschii]	PER1	F: heme binding; F: metal ion binding; F: peroxidase activity; C: cytoplasmic membrane-bounded vesicle; P: response to oxidative stress; P: oxidation-reduction process
CL5160.Contig2_All	-0.522566	0.316875	CL5160.Contig2_All	3.27576	0.797511	CL5160.Contig2_All	4.1455	0.827059	CL1233.Contig8_All	-0.85492	0.596267	CL1233.Contig8_All	-1.47229	0.723501	CL1233.Contig8_All	-1.81046	0.759695	Isoflavone reductase homolog IRL [Sorghum bicolor]	IRL	F: nucleotide binding; F: oxidoreductase activity; C: plasma membrane; C: cytoplasm; P: response to oxidative stress; P: response to cadmium ion; P: oxidation-reduction process; P: flavonoid biosynthesis
CL6382.Contig7_All	0.12755	0.226128	CL6382.Contig7_All	-0.402965	0.26792	CL6382.Contig7_All	-0.828729	0.30023	CL19330.Contig7_All	1.74502	0.635405	CL19330.Contig2_All	2.55233	0.802102	CL19330.Contig7_All	1.55778	0.581043	Endoplasmic reticulum oxidoreductin-2 [Brachypodium distachyon]	AERO2	F: oxidoreductase activity, acting on a sulfur group of donors, disulfide as acceptor; F: protein disulfide isomerase activity; F: flavin adenine dinucleotide binding; C: plastid; C: endoplasmic reticulum membrane; P: protein folding; P: oxidation-reduction process
CL18826.Contig1_All	0	0.19305	CL18826.Contig1_All	0	0.191464	CL18826.Contig1_All	7.40656	0.887154	Unigene2545_All	-1.28758	0.321512	Unigene2545_All	-0.76033	0.259969	Unigene2545_All	1.82953	0.578733	Protein SGT1 homolog [Dasypyrum villosum]	SGT1	F: protein binding; C: cytoplasm; C: nucleus; P: defense response to bacterium; P: defense response to fungus
Unigene32792_All	-0.534268	0.473961	Unigene32792_All	-0.984866	0.612738	Unigene32792_All	-0.573105	0.449575	Unigene6374_All	9.08037	0.977279	Unigene14461_All	-3	0.39967	Unigene14461_All	-0.289507	0.205742	Stem 28 kDa glycoprotein [Aegilops tauschii]	VSPA	—
CL5428.Contig27_All	-0.674518	0.516101	CL5428.Contig27_All	-3.69051	0.813593	CL5428.Contig28_All	-4.53732	0.826836	Unigene27269_All	0.707622	0.521147	Unigene27269_All	2.26834	0.787832	Unigene27269_All	-0.582544	0.446475	MLO-like protein 1 [Brachypodium distachyon]	MLO1	F: calmodulin binding; C: integral to membrane; C: plasma membrane; P: cell death; P: defense response; P: response to biotic stimulus
Unigene36694_All	-0.515838	0.360072	Unigene36694_All	-1.19898	0.517638	Unigene36694_All	-6.76377	0.819931	CL10684.Contig2_All	-0.428843	0.248311	CL10684.Contig2_All	1.38904	0.520926	CL10684.Contig2_All	0.180572	0.202885	hypothetical protein TRIUR3_24544 [Triticum urartu]	—	—
Unigene31664_All	0.268966	0.345907	Unigene31664_All	-0.247928	0.332167	Unigene31664_All	1.47917	0.682846	CL8716.Contig1_All	-0.276164	0.30347	CL8716.Contig1_All	0.282176	0.305532	CL8716.Contig4_All	2.57916	0.806643	Chlorophyll(ide) b reductase NOL, chloroplastic [Hordeum vulgare subsp. vulgare]	NOL	F: chlorophyll(ide) b reductase activity; F: nucleotide binding; C: chloroplast; P: PSII associated light-harvesting complex II catabolic process; P: chlorophyll catabolic process; P: oxidation-reduction process
CL9751.Contig5_All	-0.324329	0.373097	CL9751.Contig5_All	-0.664529	0.517117	CL9751.Contig5_All	-1.19989	0.630401	CL7407.Contig4_All	-0.379229	0.379423	CL7407.Contig4_All	-0.180572	0.271538	CL7407.Contig2_All	7.26053	0.892641	predicted protein [Hordeum vulgare subsp. vulgare]	—	—
CL1603.Contig3_All	0.344383	0.295446	CL1603.Contig3_All	1.55399	0.631876	CL1603.Contig3_All	1.42033	0.573261	CL11794.Contig2_All	0.169925	0.189651	CL11794.Contig2_All	2.39232	0.372358	CL11794.Contig5_All	8.24634	0.95223	Aspartic proteinase nepenthesin-2 [Brachypodium distachyon]	nep2	—
CL1166.Contig1_All	0.66938	0.516821	CL1166.Contig1_All	0.278359	0.339553	CL1166.Contig1_All	-0.314793	0.321172	CL3069.Contig2_All	0.686925	0.508932	CL3069.Contig2_All	1.92906	0.759608	CL3069.Contig1_All	-7.06967	0.874147	hypothetical protein F775_29821 [Aegilops tauschii]	—	—
Unigene4873_All	1.74543	0.647749	Unigene4873_All	1.37924	0.568528	Unigene4873_All	0.073529	0.201672	Unigene24248_All	3.90758	0.828998	Unigene71001_All	0	0.165308	Unigene71001_All	0	0.159664	CBFIVa-2.2 [Triticum aestivum]	CBFIVa-2.2	F: DNA binding; F: sequence-specific DNA binding transcription factor activity; C: nucleus; P: regulation of transcription, DNA-templated
CL2863.Contig1_All	-6.60676	0.948318	CL2863.Contig5_All	-0.881149	0.592678	CL2863.Contig5_All	-1.76396	0.725187	CL4430.Contig11_All	-0.227365	0.328852	CL4430.Contig11_All	-0.595096	0.513876	CL4430.Contig11_All	-1.16809	0.677004	hypothetical protein F775_04996 [Aegilops tauschii]	—	—
Unigene58732_All	2.64	0.779876	Unigene58732_All	0.064653	0.218082	Unigene58732_All	-2.62149	0.563187	CL2248.Contig6_All	-2.64166	0.713359	CL2248.Contig6_All	-7.36048	0.900957	CL2248.Contig6_All	-6.13809	0.873591	unnamed protein product [Triticum aestivum]	CYP86B1	—
CL5641.Contig7_All	-1.01974	0.605663	CL5641.Contig7_All	-1.65224	0.699842	CL5641.Contig7_All	-5.38198	0.886662	CL348.Contig5_All	1.96512	0.692998	CL348.Contig5_All	1.00459	0.479327	CL348.Contig5_All	-0.553154	0.287426	predicted protein [Hordeum vulgare subsp. vulgare]	—	—
Unigene46840_All	2.64231	0.79066	Unigene46840_All	8.96532	0.999503	Unigene46840_All	8.60203	0.999028	CL13125.Contig2_All	3.2561	0.816574	CL13125.Contig2_All	8.37533	0.999249	CL13125.Contig2_All	9.05703	0.99965	cold acclimation protein [Hordeum vulgare subsp. vulgare]	CR1	P: response to stress; P: response to water
Unigene43253_All	-5.08746	0.547018	Unigene43253_All	-1.08746	0.342939	Unigene43253_All	0.956931	0.374334	CL17210.Contig2_All	-7.72565	0.932403	CL17210.Contig2_All	-6.98868	0.920499	CL17210.Contig2_All	-7.72565	0.926974	Disease resistance protein RPP13 [Aegilops tauschii]	RPP13	F: ATP binding; C: cytoplasm; C: plasma membrane; P: apoptosis; P : defense response, incompatible interaction; P: plant-type hypersensitive response
CL19649.Contig3_All	-3.91574	0.800062	CL19649.Contig16_All	-6.87856	0.850709	CL19649.Contig16_All	-6.87856	0.834199	CL8928.Contig3_All	-1.0055	0.464266	CL8928.Contig3_All	-1.40956	0.515713	CL8928.Contig3_All	0.575791	0.38353	B3 domain-containing protein LOC_Os12g40080 [Aegilops tauschii]	Os12g0591400	F: DNA binding; C: nucleus; P: regulation of transcription, DNA-dependent; P: transcription, DNA-dependent
Unigene12883_All	0.715271	0.540444	Unigene12883_All	0.428326	0.416529	Unigene12883_All	-0.470347	0.39226	Unigene49784_All	1.80197	0.734922	Unigene49780_All	2.77717	0.807383	Unigene49784_All	1.87304	0.738264	CYSTM1 family protein A [Aegilops tauschii]	At2g41420	F: protein binding; C: extracellular region; C: plant-type cell wall; C: plasmodesma; P: cellular cell wall organization
Unigene28582_All	3.75321	0.822996	Unigene22293_All	-0.405369	0.330695	Unigene22293_All	-1.05509	0.471087	Unigene85536_All	-2.33787	0.394974	Unigene85536_All	-1.25987	0.325305	Unigene85536_All	-0.259867	0.205354	Cysteine-rich receptor-like protein kinase 41 [Aegilops tauschii]	CRK41	F: ATP binding; F: protein serine/threonine kinase activity; F: receptor activity; C: integral to membrane; C: plasma membrane; P: response to abscisic acid stimulus
CL2602.Contig14_All	-1.14649	0.61137	CL2602.Contig14_All	-1.51694	0.656058	CL2602.Contig14_All	-1.20263	0.577481	CL41.Contig12_All	1.13993	0.367202	CL41.Contig20_All	7.28232	0.894973	CL41.Contig20_All	7.92481	0.937831	predicted protein [Hordeum vulgare subsp. vulgare]	—	—
CL20634.Contig12_All	7.30682	0.944798	CL20634.Contig12_All	7.62753	0.930246	CL20634.Contig8_All	6.82018	0.826747	Unigene14735_All	5.44228	0.906252	Unigene14735_All	0.0588937	0.18218	Unigene14735_All	1.79008	0.331048	CBFIIId-B12 [Triticum aestivum]	CBFIIId-B12	F: transcription factor activity; F: DNA bindingsequence-specific DNA binding; C: nucleus; P: regulation of transcription, DNA-templated
CL991.Contig9_All	0	0.19305	CL991.Contig9_All	4.56478	0.443756	CL991.Contig9_All	0	0.178105	CL6985.Contig1_All	2.4054	0.800343	CL6985.Contig6_All	0	0.165308	CL6985.Contig6_All	0	0.159664	Benzyl alcohol O-benzoyltransferase [Aegilops tauschii]	HSR201	F: acetyl CoA:(Z)-3-hexen-1-ol acetyltransferase activity
Unigene12374_All	-5.32964	0.848387	Unigene25349_All	-3.05889	0.264939	Unigene12374_All	-5.67756	0.844301	Unigene25181_All	-2.45943	0.370708	Unigene25181_All	-0.944858	0.269913	Unigene25181_All	-1.40881	0.303632	Wall-associated receptor kinase 5 [Triticum urartu]	WAK5	F: ATP binding; F: calcium ion binding; F: protein serine/threonine kinase activity; C: integral to membrane
Unigene4605_All	0.676083	0.453617	Unigene4605_All	0.858118	0.506367	CL21386.Contig8_All	3.61321	0.81527	CL16575.Contig4_All	0.994546	0.530736	CL16575.Contig4_All	1.59581	0.677846	CL16575.Contig4_All	1.47958	0.647382	Serine carboxypeptidase 1 [Hordeum vulgare subsp. vulgare]	CBP1	F: serine-type carboxypeptidase activity; C: extracellular region; P: proteolysis
Unigene50629_All	2.4086	0.801966	Unigene50629_All	0.349138	0.384103	Unigene50629_All	1.44956	0.678772	CL1409.Contig3_All	-0.010413	0.180546	CL1409.Contig3_All	-0.122121	0.252362	CL1409.Contig3_All	-0.328117	0.379668	Pentatricopeptide repeat-containing protein At5g13770, chloroplastic [Aegilops tauschii]	At5g13770	C: chloroplast; F: binding
CL10944.Contig1_All	1.55266	0.661564	CL10944.Contig1_All	-0.116365	0.235169	CL10944.Contig1_All	-2.08215	0.555431	CL14899.Contig1_All	3.94339	0.837865	CL14899.Contig1_All	2.92976	0.798254	CL14899.Contig1_All	2.00149	0.725451	Gibberellin 2-beta-dioxygenase 1 [Hordeum vulgare subsp. vulgare]	GA2OX1	—
CL8131.Contig9_All	0.179939	0.27967	CL8131.Contig9_All	1.0043	0.595735	CL8131.Contig9_All	2.00054	0.731081	CL11609.Contig2_All	-0.559778	0.479685	CL11609.Contig2_All	2.48056	0.805399	CL11609.Contig2_All	3.01115	0.819603	Carbonic anhydrase 2, chloroplastic [Hordeum vulgare subsp. vulgare]	CA2	F: carbonate dehydratase activity; F: zinc ion binding; C: mitochondrion; C: chloroplast; P: carbon utilization
Unigene8113_All	2.44746	0.451756	Unigene8113_All	6.50419	0.958993	Unigene8113_All	6.92912	0.970253	CL1630.Contig1_All	0.736966	0.189946	CL1630.Contig1_All	7.02975	0.871657	CL1630.Contig1_All	5.63421	0.636884	PREDICTED: embryonic protein DC-8-like [Brachypodium distachyon]	—	C: cytoplasmic membrane-bounded vesicle
CL11316.Contig6_All	-2.08904	0.776177	CL11316.Contig6_All	-1.84186	0.747587	CL11316.Contig6_All	-3.78201	0.814858	CL8400.Contig3_All	-2.14577	0.657164	CL8400.Contig3_All	0.588705	0.421923	CL8400.Contig3_All	0.405639	0.34071	SnRK1 beta subunit [Hordeum vulgare subsp. vulgare]	KINB1	F: ATP binding; F: protein binding; P: carbohydrate metabolic process; P: cellular response to nitrogen levels; P: fatty acid biosynthetic process; P: nitrate assimilation
CL8075.Contig5_All	-1.91146	0.476057	CL8075.Contig5_All	-0.065376	0.213384	CL8075.Contig13_All	5.26115	0.891029	CL8850.Contig2_All	0.771946	0.493518	CL8850.Contig2_All	2.90513	0.807601	CL8850.Contig2_All	3.96714	0.838638	Putative 2-nitropropane dioxygenase [Aegilops tauschii]	—	—
Unigene29771_All	1.81139	0.607278	Unigene29771_All	1.29912	0.49692	Unigene29771_All	-3.67243	0.432489	CL144.Contig12_All	3.56537	0.819731	CL144.Contig9_All	0.326104	0.251772	CL144.Contig9_All	0.31774	0.241868	hypothetical protein TRIUR3_26533 [Triticum urartu]	—	—
CL783.Contig14_All	3.11548	0.328644	CL783.Contig14_All	5.84549	0.815197	CL783.Contig14_All	6.94642	0.915369	CL135.Contig2_All	0.197232	0.230174	CL135.Contig3_All	3.02137	0.805749	CL135.Contig2_All	3.53034	0.809787	Abscisic acid-inducible protein kinase [Triticum urartu]	—	F: protein serine/threonine kinase activity; F: ATP binding;P: protein phosphorylation
CL7229.Contig3_All	0.515856	0.44479	CL7229.Contig1_All	-6.08746	0.866103	CL7229.Contig3_All	-1.33914	0.610366	CL17220.Contig2_All	-3.07973	0.762757	CL17220.Contig2_All	-0.527932	0.412954	CL17220.Contig2_All	2.78615	0.80682	isocitrate lyase [Triticum aestivum]	—	F: isocitrate lyase activity; P: carboxylic acid metabolic process
Unigene68931_All	-0.89493	0.579643	Unigene68931_All	2.06895	0.775324	Unigene68931_All	2.64248	0.787405	CL5416.Contig2_All	-0.151464	0.271291	CL5416.Contig2_All	3.1078	0.82568	CL5416.Contig2_All	2.3845	0.797902	17.6kDa heat-shock protein [Triticum dicoccon]	—	—
CL20284.Contig1_All	5.63421	0.64697	CL20284.Contig1_All	6.45396	0.797147	CL20284.Contig1_All	6.79008	0.8235	Unigene3662_All	2.32193	0.223968	Unigene3662_All	6.00749	0.718774	Unigene3662_All	6.58996	0.812964	UDP-glycosyltransferase [Aegilops tauschii]	UGT74E2	F: indole-3-butyrate beta-glucosyltransferase activity; P: cellular hyperosmotic salinity response; P: cellular response to abscisic acid stimulus; P: cellular response to hydrogen peroxide; P: cellular response to water deprivation; P: indolebutyric acid metabolic process; P: response to karrikin; P: shoot morphogenesis
Unigene9590_All	-1.15381	0.52334	Unigene9590_All	-1.46451	0.563998	Unigene24365_All	-6.33985	0.836979	CL14032.Contig2_All	0.0911479	0.215898	CL14032.Contig2_All	0.00348057	0.165308	CL14032.Contig2_All	-0.445559	0.343273	unnamed protein product [Triticum aestivum]	—	—
Unigene34741_All	0.437176	0.415588	Unigene34741_All	0.503375	0.437344	Unigene34741_All	0.121186	0.238907	Unigene82_All	3.14728	0.803748	CL950.Contig8_All	-1.03242	0.356566	CL950.Contig8_All	1.06274	0.472586	Zinc finger protein ZAT12 [Triticum urartu]	ZAT12	F: zinc ion binding; C: intracellular
Unigene27358_All	4.47573	0.607234	Unigene27358_All	5.36632	0.788147	Unigene27358_All	6.65642	0.914942	CL19891.Contig3_All	-0.331206	0.300456	CL19891.Contig3_All	-0.400045	0.316041	CL19891.Contig3_All	-0.285402	0.27399	Separin [Triticum urartu]	—	—
Unigene24356_All	0.697001	0.515697	Unigene24356_All	1.94188	0.752934	Unigene24356_All	2.49332	0.773059	Unigene13732_All	0.338525	0.318611	Unigene13732_All	2.36268	0.778881	CL209.Contig1_All	2.67369	0.808178	ABC transporter C family member 10 [Hordeum vulgare subsp. vulgare]	ABCC10	—
Unigene28267_All	-0.517058	0.338362	Unigene58548_All	-5.78427	0.855761	Unigene28267_All	-0.948775	0.397698	CL8659.Contig2_All	-2.45675	0.618837	CL8659.Contig2_All	-2.57961	0.616388	CL8659.Contig2_All	-1.56367	0.530489	PREDICTED: uncharacterized protein LOC103650931 [Zea mays]	—	—
CL21414.Contig43_All	2.64046	0.642863	CL21414.Contig43_All	3.40972	0.733844	CL21414.Contig43_All	1.14775	0.339712	CL20310.Contig8_All	3.77928	0.828699	CL20310.Contig11_All	-0.839535	0.212718	CL20310.Contig11_All	-0.839535	0.208555	Ent-kaurene synthase-like protein 3 [Aegilops tauschii]	KSL3	F: magnesium ion binding; F: terpene synthase activity; P: metabolic process; P: terpenoid biosynthesis process
CL11912.Contig1_All	0.358454	0.392802	CL11912.Contig1_All	1.44941	0.709162	CL11912.Contig1_All	1.55032	0.693714	CL16031.Contig1_All	0.292599	0.329361	CL16031.Contig1_All	0.597453	0.471788	CL16031.Contig1_All	2.75043	0.806067	predicted protein [Hordeum vulgare subsp. vulgare]	—	—
CL4086.Contig3_All	0	0.19305	CL4086.Contig5_All	5.6105	0.80428	CL4086.Contig3_All	0	0.178105	CL3635.Contig1_All	1.34645	0.455288	CL3635.Contig1_All	0.716207	0.288537	CL3635.Contig1_All	0.425306	0.228313	hypothetical protein [Oryza sativa Japonica Group]	—	—
CL8946.Contig4_All	0.094017	0.25374	CL8946.Contig4_All	-0.655863	0.531264	CL8946.Contig4_All	-1.33299	0.668523	CL6113.Contig9_All	2.68587	0.810067	CL6113.Contig9_All	3.0546	0.824166	CL6113.Contig9_All	1.75873	0.75218	Rpr4901.2 [Hordeum vulgare subsp. vulgare]	—	—
Unigene44764_All	1.22239	0.219767	Unigene44764_All	5.44846	0.625103	Unigene44764_All	7.10504	0.859517	Unigene52217_All	1	0.198125	Unigene52217_All	5.86625	0.69007	Unigene52217_All	7.48918	0.911567	Probable glutathione S-transferase GSTF1 [Aegilops tauschii]	GSTF1	F: glutathione transferase activity
CL8770.Contig1_All	0	0.19305	CL8770.Contig1_All	0	0.191464	CL8770.Contig2_All	6.69116	0.809338	CL10359.Contig3_All	-0.398341	0.315949	CL10359.Contig3_All	0.39079	0.324587	CL10359.Contig3_All	0.720383	0.450505	Sentrin-specific protease 8 [Aegilops tauschii]	—	F: NEDD8-specific protease activity; P: proteolysis
Unigene59650_All	-0.931828	0.341376	Unigene59650_All	-1.9098	0.433192	Unigene41954_All	-9.27612	0.97141	CL17913.Contig4_All	-1.28768	0.633485	CL17913.Contig4_All	-2.98368	0.760878	CL17913.Contig6_All	-4.39109	0.827824	Polyamine oxidase [Aegilops tauschii]	PAO	F: :nucleotide binding; F: polyamine oxidase activity; C: peroxisome; P: polyamine catabolic process; P: oxidation-reduction process
CL2505.Contig2_All	-0.195383	0.310088	CL2505.Contig2_All	1.36862	0.701263	CL2505.Contig11_All	3.43603	0.803325	CL18728.Contig13_All	0.480757	0.438921	CL18728.Contig13_All	1.70131	0.748054	CL18728.Contig13_All	2.68144	0.807149	Cold-regulated 413 inner membrane protein 2, chloroplastic [Hordeum vulgare subsp. vulgare]	COR413IM2	C: membrane; C: chloroplast envelope; P: response to oxygen-containing compound; P: cellular response to stress; P: response to cold
Unigene53385_All	-0.419903	0.326503	Unigene53385_All	0.0144996	0.19409	Unigene53385_All	-0.847997	0.398438	CL18739.Contig25_All	-3.24441	0.816343	CL18739.Contig25_All	-2.70176	0.803493	CL18739.Contig28_All	-2.16309	0.659318	Probable LRR receptor-like serine/threonine-protein kinase At3g47570 [Oryza sativa Indica Group]	At3g47570	F: protein serine/threonine kinase activity; F: ATP binding; C: cytoplasmic membrane-bounded vesicle; P: protein phosphorylation
Unigene29298_All	1.22239	0.225988	Unigene29298_All	4.2854	0.517068	Unigene29298_All	5.84549	0.792124	Unigene18509_All	1.37851	0.385065	Unigene18509_All	2.28293	0.559736	Unigene18509_All	4.25802	0.805166	PREDICTED: uncharacterized protein LOC104584960 [Brachypodium distachyon]	—	—
CL18430.Contig7_All	-0.459124	0.381065	CL18430.Contig7_All	-1.29635	0.596777	Unigene13311_All	3.98309	0.80643	Unigene40124_All	0.121883	0.238881	Unigene40124_All	-0.204618	0.269947	Unigene40124_All	-0.155098	0.246682	conserved hypothetical protein, expressed [Triticum aestivum]	—	F: transferase activity, transferring acyl groups other than amino-acyl groups; C: plastoglobule
CL2054.Contig16_All	7.26366	0.886517	CL2054.Contig16_All	6.51307	0.804406	CL2054.Contig10_All	6.91089	0.837029	CL19678.Contig28_All	6.42206	0.851449	CL19678.Contig32_All	6.77259	0.841641	CL19678.Contig3_All	7.13614	0.881638	Exportin-1 [Triticum urartu]	—	C: structural constituent of cell wall
CL6057.Contig1_All	5.8686	0.835478	Unigene2527_All	-0.562936	0.252784	Unigene2527_All	-1.43741	0.293461	CL14110.Contig2_All	3.80735	0.315482	CL14110.Contig2_All	3.80735	0.301425	CL14110.Contig2_All	4.77259	0.448692	Glutamate receptor 2.7 [Hordeum vulgare subsp. vulgare]	GLR2.7	F: calcium channel activity; F: extracellular-glutamate-gated ion channel activity; F: ionotropic glutamate receptor activity; C: integral to membrane; C: outer membrane-bounded periplasmic space; C: plasma membrane; C: vacuole; P: calcium-mediated signaling; P: cellular response to amino acid stimulus
Unigene57815_All	0	0.19305	CL19502.Contig1_All	3.75035	0.820553	Unigene57815_All	10.5825	0.98946	CL8418.Contig3_All	0.293731	0.256146	CL8418.Contig3_All	4.04806	0.836307	CL8418.Contig3_All	4.90813	0.894955	Iron sulfur cluster assembly protein 1, mitochondrial [Aegilops tauschii]	—	F: binding; C: mitochondrion
Unigene37948_All	-0.476594	0.456496	Unigene37948_All	-0.792201	0.566043	CL2415.Contig22_All	-3.72842	0.819149	CL9.Contig14_All	-0.882643	0.439972	CL9.Contig14_All	0.250756	0.265066	CL9.Contig14_All	0.20482	0.241586	predicted protein [Hordeum vulgare subsp. vulgare]	—	F: hydrolase activity
Unigene30914_All	-1.21288	0.583008	CL4092.Contig18_All	-3.98209	0.806466	CL4092.Contig18_All	-5.32313	0.883348	CL3264.Contig18_All	-0.571787	0.374153	CL3264.Contig18_All	-0.249859	0.260098	CL3264.Contig18_All	-0.806252	0.425604	hypothetical protein F775_24501 [Aegilops tauschii]	—	—
Unigene46841_All	2.30122	0.773473	Unigene46841_All	9.42655	0.999711	Unigene46841_All	9.91717	0.999785	CL13125.Contig5_All	2.22239	0.726602	CL13125.Contig5_All	7.90163	0.998124	CL13125.Contig5_All	8.26723	0.998682	Chloroplast-targeted COR protein [Triticum aestivum]	CR1	P: response to stress; P: response to water
CL48.Contig62_All	6.64386	0.818702	CL48.Contig78_All	2	0.227739	CL48.Contig78_All	1.73697	0.204484	CL20254.Contig5_All	0	0.173498	CL20254.Contig16_All	6.96193	0.864203	CL20254.Contig5_All	2	0.195158	UDP-sugar pyrophosphorylase [Triticum urartu]	USP	—
Unigene47166_All	1.08704	0.53571	Unigene47166_All	-0.720314	0.363928	Unigene47166_All	1.25584	0.536636	CL3717.Contig1_All	1.15565	0.429379	CL3717.Contig1_All	1.39666	0.474351	CL3717.Contig1_All	4.996	0.89657	hypothetical protein TRIUR3_18329 [Triticum urartu]	—	—
Unigene27721_All	0.149185	0.26448	Unigene27721_All	-0.122336	0.250234	Unigene13302_All	-8.06609	0.93001	CL2021.Contig20_All	1.73697	0.198584	CL2021.Contig20_All	0	0.165308	CL2021.Contig20_All	2.73697	0.220107	Cysteine-rich receptor-like protein kinase 29 [Hordeum vulgare subsp. spontaneum]	CRK29	F: protein serine/threonine kinase activity; F: ATP binding; P: protein phosphorylation
Unigene51341_All	-6.88671	0.84826	Unigene51341_All	-1.6515	0.59219	Unigene51341_All	4.21876	0.839668	Unigene19154_All	-0.180572	0.232027	Unigene19154_All	0.735659	0.425066	Unigene22663_All	2.86397	0.809925	PREDICTED: L-type lectin-domain containing receptor kinase IX.1-like [Setaria italica]	LECRK91	F: ATP binding; F: protein serine/threonine kinase activity; F: receptor activity; F: sugar binding; C: integral to membrane; C: plasma membrane
CL13864.Contig1_All	2.13861	0.682335	CL13864.Contig1_All	1.65593	0.599001	CL13864.Contig1_All	1.85673	0.601421	Unigene87210_All	-1.16636	0.345327	Unigene87210_All	-0.775568	0.28256	CL4869.Contig9_All	6.84549	0.848607	Formin-like protein 5 [Aureococcus anophagefferens]	FH5	—
CL637.Contig13_All	1.19466	0.673714	CL637.Contig13_All	3.44337	0.829117	CL637.Contig13_All	3.46427	0.817021	CL2121.Contig10_All	4.54432	0.799114	CL2121.Contig10_All	5.53657	0.905063	CL2121.Contig10_All	5.0607	0.860807	hypothetical protein TRIUR3_17864 [Triticum urartu]	—	—
CL14946.Contig7_All	-0.1752	0.264609	Unigene18062_All	-7.61961	0.912768	CL14946.Contig7_All	-1.6386	0.576434	CL1002.Contig9_All	-1.53297	0.570787	CL1002.Contig9_All	-0.234206	0.25378	CL1002.Contig9_All	-0.604954	0.372578	Mitochondrial import inner membrane translocase subunit tim23 [Aegilops tauschii]	TIM23-1	C: integral component of membrane; C: mitochondrion;
Unigene46160_All	1.82972	0.760361	Unigene46160_All	1.27934	0.679306	Unigene46160_All	0.449942	0.391671	CL2868.Contig14_All	1.73409	0.74362	CL2868.Contig14_All	3.5931	0.836375	CL2868.Contig14_All	2.41957	0.79333	Lysine histidine transporter 1 [Hordeum vulgare subsp. vulgare]	LHT1	—
CL2704.Contig10_All	1.92749	0.514595	CL2704.Contig10_All	4.62793	0.844002	CL2704.Contig10_All	-0.387023	0.21527	CL1194.Contig24_All	4.64004	0.873141	CL1194.Contig24_All	-2.40599	0.417326	CL1194.Contig24_All	0.154723	0.196587	Anther-specific proline-rich protein APG (Fragment) [Hordeum vulgare subsp. vulgare]	APG	F: lipase activity; P: lipid metabolic process
CL18412.Contig1_All	3.6421	0.841083	CL18412.Contig1_All	2.95853	0.816592	CL18412.Contig1_All	3.9001	0.830903	CL19012.Contig2_All	0.29434	0.36769	CL19012.Contig2_All	-0.789358	0.581891	CL19012.Contig2_All	-0.0713014	0.219243	predicted protein [Hordeum vulgare subsp. vulgare]	—	—
CL248.Contig2_All	6.98868	0.859881	CL248.Contig3_All	0.275634	0.224236	CL248.Contig3_All	2.86581	0.598927	Unigene42280_All	-2.97062	0.62159	Unigene42280_All	-6.33985	0.779276	Unigene42280_All	-0.370224	0.27673	L-type lectin-domain containing receptor kinase IV.4 [Brachypodium distachyon]	LECRK44	F: ATP binding; F: protein serine/threonine kinase activity; F: receptor activity;sugar binding; C: integral to membrane; C: plasma membrane
Unigene15604_All	-0.162974	0.287229	Unigene15604_All	-0.66069	0.512583	Unigene15604_All	-0.818464	0.523589	CL981.Contig15_All	-0.903524	0.508269	CL20129.Contig3_All	-2.99245	0.810097	CL981.Contig15_All	-0.34915	0.319962	Proline-rich receptor-like protein kinase [Aegilops tauschii]	PERK10	—
CL490.Contig6_All	3.81368	0.79238	CL490.Contig6_All	3	0.71795	CL490.Contig6_All	2.03833	0.549336	Unigene49897_All	7.74371	0.933136	Unigene68161_All	-5.14296	0.549621	Unigene68161_All	-0.518467	0.250143	Proline-rich receptor-like protein kinase PERK8 [Zea mays]	PERK8	—
Unigene57495_All	0.988445	0.629204	Unigene57495_All	-0.723891	0.538298	Unigene57495_All	-0.744659	0.507371	CL15812.Contig2_All	2.46587	0.800595	CL15812.Contig2_All	2.00746	0.777579	CL15812.Contig2_All	1.01487	0.632064	WRKY transcription factor 6 [Triticum aestivum]	WRKY6	F: sequence-specific DNA binding; F: sequence-specific DNA binding transcription factor activity; P: regulation of transcription, DNA-templated
CL8309.Contig1_All	-1.87447	0.22675	CL8309.Contig1_All	1.58496	0.257713	CL8309.Contig1_All	6.39544	0.915761	Unigene65434_All	-4.68182	0.460901	Unigene65434_All	-1.80735	0.328999	Unigene65434_All	0.852155	0.324737	hypothetical protein EMIHUDRAFT_117666 [Emiliania huxleyi CCMP1516]	—	—
CL8648.Contig1_All	-2.52772	0.807258	Unigene72250_All	-3	0.264939	CL8648.Contig1_All	-3.58955	0.821613	CL3202.Contig2_All	-1.15006	0.660238	CL3202.Contig2_All	-0.290549	0.345797	CL3202.Contig2_All	-0.639098	0.509058	Nematode resistance protein-like HSPRO1 [Hordeum vulgare]	HSPRO1	F: protein binding ;C: cytoplasm; P: defense response
CL12246.Contig2_All	0	0.19305	CL12246.Contig2_All	2.22239	0.235059	CL12246.Contig2_All	7.08037	0.856144	CL8214.Contig2_All	0	0.173498	CL8214.Contig2_All	-2.87447	0.225757	CL8214.Contig2_All	2.22707	0.395006	Vegetative cell wall protein gp1 [Hordeum vulgare subsp. vulgare]	GP1	C: structural constituent of cell wall
CL13397.Contig2_All	-0.506295	0.39576	CL13397.Contig2_All	-1.09665	0.563037	Unigene92245_All	-2.89138	0.85966	CL3402.Contig1_All	0.305626	0.266728	CL3402.Contig1_All	-0.498454	0.289168	CL3402.Contig1_All	1.27581	0.563326	Thylakoid lumenal 15 kDa protein 1, chloroplastic [Triticum aestivum]	At2g44920	C: chloroplast thylakoid membrane; C: chloroplast thylakoid lumen
Unigene57828_All	1.28978	0.652222	Unigene57828_All	0.203849	0.279595	CL19771.Contig2_All	6.30927	0.96428	CL16109.Contig3_All	0	0.173498	CL16109.Contig3_All	3.5025	0.267277	CL16109.Contig3_All	5.42626	0.595325	PREDICTED: acyl-CoA--sterol O-acyltransferase 1-like [Brachypodium distachyon]	AT1	F: long-chain-alcohol O-fatty-acyltransferase activity; C: integral to membrane; P: lipid biosynthetic process
CL2264.Contig1_All	4.66297	0.44892	CL2264.Contig1_All	7.64626	0.914154	CL2264.Contig1_All	8.29002	0.940606	Unigene47818_All	-2.08299	0.68121	Unigene47818_All	1.08834	0.614004	Unigene47818_All	0.801797	0.512832	BI1-like protein [Triticum urartu]	At4g15470	C: integral component of membrane; P: unidimensional cell growth; P: brassinosteroid mediated signaling pathway
CL3627.Contig9_All	-1.61534	0.746545	CL3627.Contig1_All	3.29381	0.815726	CL3627.Contig1_All	5.07567	0.910436	CL2466.Contig6_All	-0.695145	0.478595	CL2466.Contig6_All	2.36689	0.793044	CL2466.Contig6_All	1.77643	0.741379	PREDICTED: 18.6 kDa class III heat shock protein [Brachypodium distachyon]	HSP18.6	C: cytoplasm; P: response to high light intensity; P： response to heat； P: response to hydrogen peroxide
CL5414.Contig2_All	5.88521	0.947999	CL5414.Contig2_All	4.34826	0.824273	CL5414.Contig2_All	2.09192	0.537522	CL18781.Contig2_All	2.62493	0.723307	CL18781.Contig2_All	0.535494	0.268152	CL18781.Contig2_All	-4.89077	0.479557	hypothetical protein F775_00102 [Aegilops tauschii]	—	—
CL233.Contig7_All	-4.41504	0.404377	CL233.Contig12_All	6.52356	0.806575	CL233.Contig12_All	7.38658	0.885004	CL8817.Contig16_All	0.352687	0.371586	CL8817.Contig16_All	0.345627	0.365126	CL8817.Contig16_All	0.836244	0.566217	PREDICTED: beta-glucosidase 10-like isoform X1 [Brachypodium distachyon]	BGLU10	F: beta-glucosidase activity F: ;cation binding; C: vacuole; P: carbohydrate metabolic process
CL12232.Contig8_All	0.615815	0.417743	CL12232.Contig8_All	0.703089	0.441887	CL12232.Contig1_All	7.09099	0.857276	CL8085.Contig7_All	-0.427171	0.344206	CL8085.Contig7_All	0.535803	0.399881	CL8085.Contig7_All	0.00362032	0.159664	predicted protein [Hordeum vulgare subsp. vulgare]	—	F: nicotinamidase activity; P: pyridine nucleotide salvage; P: response to abscisic acid
CL11962.Contig1_All	7.53642	0.990712	CL11962.Contig1_All	7.24541	0.986715	CL11962.Contig6_All	1.18733	0.460807	CL20251.Contig1_All	0.201634	0.225632	CL20251.Contig1_All	-0.186769	0.212702	CL20251.Contig1_All	-1.17509	0.375742	2-methyl-6-phytyl-1,4-hydroquinone methyltransferase 2, chloroplastic [Aegilops tauschii]	Os12g0615400	—
CL761.Contig5_All	1.51019	0.472209	CL761.Contig14_All	-2.88904	0.816135	CL761.Contig14_All	-6.39597	0.974426	Unigene18727_All	-0.463947	0.329546	Unigene18727_All	-0.296393	0.268471	Unigene18727_All	-0.180916	0.227377	Putative disease resistance protein RGA2 [Aegilops tauschii]	RGA2	F: ATP binding; P: apoptosis; P: defense response
CL285.Contig28_All	3.62449	0.303538	CL285.Contig28_All	3.58496	0.308194	CL16655.Contig5_All	-7.04803	0.852714	Unigene17415_All	1.03242	0.248209	Unigene17415_All	-0.137504	0.182566	Unigene17415_All	0.398549	0.186456	PREDICTED: replication protein A 70 kDa DNA-binding subunit D isoform X6 [Brachypodium distachyon]	—	—
Unigene36316_All	1.84194	0.61799	Unigene36316_All	1.82667	0.613649	Unigene36316_All	2.84762	0.721959	Unigene37246_All	2.33544	0.683508	Unigene37246_All	3.03769	0.754552	Unigene37246_All	3.97431	0.81245	Abscisate beta-glucosyltransferase [Triticum aestivum]	AOG	—
CL8765.Contig1_All	2.06559	0.68166	CL8765.Contig1_All	0.346325	0.274827	CL8765.Contig4_All	5.01647	0.874254	Unigene36335_All	-0.49304	0.235186	Unigene36335_All	-1.7885	0.328926	Unigene36335_All	1.70044	0.535333	Arginine decarboxylase 1 [Hordeum vulgare subsp. vulgare]	ADC1	F: arginine decarboxylase activity;P: response to wounding; P: response to cold; P: response to jasmonic acid; P: response to abscisic acid; P: response to oxidative stress; P: seed development; P: response to karrikin; P: spermidine biosynthetic process; P: response to salt stress; P: putrescine biosynthetic process; P: arginine catabolic process
CL5356.Contig1_All	0.0227201	0.19305	CL5356.Contig1_All	-0.169925	0.217028	CL5356.Contig1_All	4.44794	0.818754	CL8063.Contig1_All	2.25182	0.755837	CL8063.Contig1_All	-0.331942	0.272815	CL8063.Contig1_All	-0.652077	0.360836	Wall-associated receptor kinase 5 [Oryza sativa Japonica Group]	WAK5	F: protein serine/threonine kinase activity; F: ATP binding; F: calcium ion binding; F: polysaccharide binding; C: cytoplasmic membrane-bounded vesicle; P: protein phosphorylation
CL827.Contig12_All	0.00723157	0.195778	CL827.Contig12_All	-0.0219148	0.199149	CL827.Contig12_All	-0.581342	0.363959	Unigene44578_All	-0.488747	0.297711	Unigene48685_All	6.57491	0.814553	Unigene44578_All	0.995848	0.485883	Formin-like protein 14 [Volvox carteri f. nagariensis]	FH14	—
CL537.Contig16_All	1.40439	0.706611	CL537.Contig16_All	3.25728	0.824178	CL537.Contig16_All	3.58568	0.821215	CL18700.Contig2_All	3.24431	0.588806	CL18700.Contig2_All	4.56768	0.779675	CL18700.Contig2_All	4.04231	0.701472	36.4 kDa proline-rich protein [Triticum urartu]	TPRP-F1	P: lipid transport
Unigene75261_All	0.0204641	0.198994	Unigene75261_All	-0.228416	0.269047	Unigene75261_All	0.104337	0.214986	CL2401.Contig3_All	0.356144	0.19754	CL2401.Contig3_All	3.18269	0.602499	CL2401.Contig3_All	5.6837	0.913136	Xylanase inhibitor protein 1 [Triticum aestivum]	XIPI	F: hydrolase activity, hydrolyzing O-glycosyl compounds; C: extracellular region; P: defense response; P: carbohydrate metabolic process
CL5724.Contig2_All	-0.15105	0.28468	CL5724.Contig2_All	-0.482822	0.447519	Unigene38761_All	3.55255	0.818345	CL17231.Contig2_All	0.431432	0.356497	CL17231.Contig2_All	0.528928	0.3871	CL17231.Contig2_All	0.66773	0.442176	Cinnamoyl-CoA reductase 1 [Hordeum vulgare subsp. vulgare]	CCR1	F: nucleotide binding; F: catalytic activity; F: coenzyme binding; P: cellular metabolic process; P: lignin biosynthesis
Unigene3459_All	-2	0.227607	Unigene3459_All	0.807355	0.225506	Unigene3459_All	5.49719	0.83288	Unigene10069_All	-1.25376	0.383086	Unigene10069_All	-2.56188	0.451483	Unigene10069_All	0.340424	0.242973	Ubiquitin-activating enzyme E1 3 [Oryza sativa Japonica Group]	UBA3	F: catalytic activity
Unigene42335_All	6.74147	0.831575	CL18961.Contig1_All	1.63507	0.7116	CL18961.Contig1_All	0.695766	0.447695	Unigene46614_All	5.63421	0.665212	Unigene46614_All	0	0.165308	Unigene46614_All	3.45943	0.261984	hypothetical protein [Triticum aestivum]	—	—
Unigene1889_All	1.3152	0.474351	Unigene1889_All	0.328623	0.248868	CL19694.Contig1_All	5.13927	0.879929	Unigene72075_All	3.36923	0.267621	Unigene72075_All	0	0.165308	Unigene72075_All	0	0.159664	hypothetical protein TRIUR3_11313 [Triticum urartu]	—	F: binding
CL14156.Contig15_All	-0.222906	0.282788	CL14156.Contig15_All	-1.33121	0.579649	CL14156.Contig15_All	-1.00618	0.487751	Unigene20768_All	4.62361	0.865647	Unigene20768_All	2.45204	0.697961	Unigene20768_All	2.25559	0.665485	G-type lectin S-receptor-like serine/threonine-protein kinase At1g11410 [Triticum urartu]	At1g11410	—
CL3225.Contig3_All	2.65185	0.806343	CL3225.Contig1_All	-2.11103	0.423389	CL3225.Contig1_All	0.332575	0.240306	CL8657.Contig5_All	2.85214	0.806345	CL8657.Contig8_All	-2.7389	0.802896	CL8657.Contig8_All	-0.577248	0.492442	PREDICTED: O-methyltransferase ZRP4-like isoform X1 [Brachypodium distachyon]	OMT3	P: Stilbenoid, diarylheptanoid and gingerol biosynthesis
CL27.Contig3_All	7.59099	0.823965	CL27.Contig3_All	7.24131	0.828453	CL27.Contig3_All	5.62364	0.835545	CL20088.Contig19_All	3.20204	0.994809	CL20088.Contig19_All	3.4796	0.991005	CL20088.Contig19_All	4.07017	0.925907	Probable glutathione S-transferase [Triticum aestivum]	GSTU6	F: glutathione transferase activity; P: response to stress
CL1352.Contig6_All	3.10041	0.806893	CL1352.Contig7_All	2.98768	0.806027	CL1352.Contig7_All	4.46218	0.858646	CL19525.Contig2_All	0.693704	0.521839	CL19525.Contig2_All	1.59639	0.733875	CL19525.Contig2_All	1.6585	0.738519	Protein TRANSPARENT TESTA 12 [Hordeum vulgare subsp. vulgare]	TT12	F: drug transmembrane transporter activity; F: antiporter activity; C: membrane; P: drug transmembrane transport
CL13807.Contig1_All	-0.927121	0.565217	CL13807.Contig1_All	-2.00249	0.726425	Unigene34703_All	-4.14071	0.830689	Unigene37830_All	2.36257	0.353625	Unigene37830_All	3.12338	0.467789	Unigene37830_All	4	0.622131	PREDICTED: uncharacterized protein LOC104581980 [Brachypodium distachyon]	—	—
Unigene35744_All	0.103679	0.230187	Unigene35744_All	-0.928264	0.426196	Unigene19870_All	-4.58327	0.839213	Unigene25768_All	-0.33227	0.260104	CL17203.Contig5_All	4.09576	0.802079	Unigene25768_All	-0.0503317	0.179848	unnamed protein product [Triticum aestivum]	—	—
CL102.Contig30_All	2.66284	0.812455	CL102.Contig30_All	3.83304	0.844055	CL102.Contig30_All	4.25322	0.849721	Unigene24586_All	5.17781	0.93223	Unigene33636_All	4.9542	0.903818	Unigene33636_All	6.47512	0.976634	Cold-regulated protein 2 [Triticum urartu]	CR2	P: response to water; P: response to stress
Unigene47654_All	-6.98489	0.859724	CL4481.Contig3_All	-1.43428	0.54962	CL4481.Contig3_All	-2.92688	0.627686	CL18599.Contig7_All	-0.34064	0.321825	CL18599.Contig7_All	0.0118497	0.168663	CL18599.Contig7_All	1.08659	0.612084	PREDICTED: serine/arginine repetitive matrix protein 1-like isoform X1 [Setaria italica]	—	—
CL17342.Contig2_All	1.54749	0.392284	CL17342.Contig2_All	1.70328	0.42537	CL17342.Contig2_All	1.60942	0.384154	Unigene48471_All	6.58496	0.83025	Unigene48471_All	3.87447	0.310664	Unigene48471_All	4.29768	0.362936	hypothetical protein TRIUR3_19372 [Triticum urartu]	—	—
CL4457.Contig2_All	1.09039	0.655775	CL4457.Contig2_All	1.62474	0.7318	CL4457.Contig2_All	0.904549	0.545841	CL15480.Contig3_All	0.91042	0.59867	CL15480.Contig1_All	-3.52797	0.826743	CL15480.Contig3_All	-1.47811	0.694972	chalcone isomerase [Hordeum vulgare]	CHI	F: chalcone isomerase activity; P: flavonoid biosynthetic process
Unigene41485_All	7.05166	0.866663	Unigene41485_All	7.00749	0.864154	Unigene46244_All	0.151726	0.257871	Unigene33054_All	-0.0188385	0.184705	Unigene33054_All	-0.0572699	0.202853	Unigene33054_All	-0.205851	0.27784	Sulfated surface glycoprotein 185 [Brachypodium distachyon]	—	—
CL3770.Contig13_All	2.83684	0.800669	CL3770.Contig14_All	0.856547	0.52629	CL3770.Contig14_All	1.94555	0.713461	CL4811.Contig2_All	0.0502343	0.209894	CL4811.Contig2_All	0.0915272	0.230126	CL4811.Contig2_All	0.850233	0.587462	MYB-related protein [Triticum aestivum]	—	F: DNA binding; C: nucleus; P: regulation of transcription, DNA-dependent; P: transcription, DNA-dependent
CL18671.Contig2_All	3.43619	0.808254	CL18671.Contig2_All	1.76553	0.653807	CL18671.Contig2_All	2.03882	0.667032	CL13591.Contig1_All	-0.226172	0.317811	CL13591.Contig1_All	-0.468026	0.437571	CL13591.Contig1_All	-0.012294	0.166193	Dof zinc finger protein [Aegilops tauschii]	CDF2	F: DNA binding; F: protein binding; F: zinc ion binding; C: nucleus; P: regulation of transcription, DNA-dependent; P: transcription, DNA-dependent
CL13974.Contig1_All	-2.67078	0.806729	CL13974.Contig1_All	-3.87842	0.836659	CL13974.Contig1_All	-4.29741	0.84173	CL9613.Contig2_All	-1.58732	0.658176	CL9613.Contig2_All	-1.12019	0.579792	CL9613.Contig2_All	0.592006	0.451051	predicted protein [Hordeum vulgare subsp. vulgare]	—	—
CL2562.Contig5_All	0.446886	0.315242	CL2562.Contig5_All	0.5025	0.330638	Unigene37454_All	6.97346	0.845039	CL15724.Contig1_All	0.159282	0.232318	Unigene43574_All	3.85852	0.81292	CL15724.Contig1_All	0.533534	0.359228	Cysteine proteinase inhibitor 8 [Hordeum vulgare subsp. vulgare]	Os03g0429000	F: cysteine-type endopeptidase inhibitor activity; C: extracellular region; P: defense response
CL467.Contig2_All	0.986938	0.607876	CL467.Contig2_All	1.38775	0.688653	CL467.Contig3_All	3.21175	0.808744	CL9420.Contig3_All	2.0967	0.783787	CL9420.Contig3_All	-0.632365	0.506291	CL9420.Contig3_All	0.108385	0.238509	Monosaccharide-sensing protein 2 [Aegilops tauschii]	MSSP2	F: substrate-specific transmembrane transporter activity; C: integral to membrane; C: vacuolar membrane; P: carbohydrate transport
CL529.Contig13_All	0	0.19305	CL529.Contig13_All	6.61961	0.81898	CL529.Contig13_All	4.58496	0.422172	Unigene5862_All	2.87184	0.562	Unigene5862_All	5.36737	0.895283	Unigene5862_All	6.87036	0.976732	Phytosulfokine receptor 2 [Hordeum vulgare subsp. vulgare]	PSKR2	F: ATP binding; F: peptide receptor activity; F: protein serine/threonine kinase activity; P: response to wounding; C: chloroplast; C: integral to membrane; C: plasma membrane
CL16981.Contig2_All	0.125531	0.245893	CL16981.Contig2_All	-0.274556	0.289399	Unigene59815_All	-6.62936	0.801138	Unigene32883_All	2.2578	0.431203	Unigene32883_All	2.86014	0.527184	Unigene32883_All	0.968291	0.224547	hypothetical protein TRIUR3_06787 [Triticum urartu]	—	—
Unigene63143_All	-4.56717	0.840055	Unigene63143_All	-1.52192	0.675058	Unigene63143_All	-4.59574	0.825404	CL9848.Contig9_All	-0.0704753	0.214183	CL9848.Contig9_All	-0.148378	0.247967	CL9848.Contig9_All	-2.0401	0.720318	hypothetical protein TRIUR3_23770 [Triticum urartu]	—	—
Unigene62888_All	-0.847997	0.260546	Unigene62888_All	-4.16993	0.378016	CL20609.Contig13_All	7.34332	0.991462	CL1687.Contig9_All	-0.639728	0.505505	CL1687.Contig9_All	-1.09305	0.639606	CL1687.Contig9_All	-0.604104	0.485007	Cytochrome P450 71D11 (Fragment) [Hordeum vulgare subsp. vulgare]	CYP71D11	F: electron carrier activity; F: heme binding; F: monooxygenase activity; F: oxidoreductase activity, acting on paired donors, with incorporation or reduction of molecular oxygen; C: integral to membrane
Unigene67769_All	-0.764512	0.331025	Unigene67769_All	-2.68012	0.495641	Unigene67769_All	-2.68012	0.465786	CL10902.Contig2_All	-1.4148	0.708165	CL10902.Contig2_All	-3.67094	0.830854	CL10902.Contig2_All	-4.80665	0.884702	Flavonol synthase/flavanone 3-hydroxylase [Aegilops tauschii]	FLS	—
Unigene46094_All	-0.493293	0.411639	Unigene46094_All	-1.20881	0.612092	Unigene46091_All	5.7761	0.881093	CL4028.Contig10_All	0.139998	0.252894	CL4028.Contig10_All	-0.310663	0.329528	CL4028.Contig10_All	-0.760857	0.505308	Protein ECERIFERUM 3 [Hordeum vulgare subsp. vulgare]	CER3	F: iron ion binding; F: nucleotide binding; F: oxidoreductase activity; C: integral component of membrane; C: plasma membrane; P: pollen sperm cell differentiation; P: wax biosynthetic process; P: cuticle hydrocarbon biosynthetic process; P: oxidation-reduction process; P: alkane biosynthetic process; P: aldehyde biosynthetic process
Unigene15135_All	-3.66379	0.826162	Unigene15135_All	-1.18848	0.659678	Unigene15135_All	-2.73779	0.775076	Unigene67780_All	-3.09849	0.583199	Unigene67780_All	-3.03709	0.570427	Unigene67780_All	-0.492769	0.293679	hypothetical protein F775_23914 [Aegilops tauschii]	—	—
CL19199.Contig4_All	0	0.19305	CL19199.Contig4_All	0	0.191464	CL19199.Contig5_All	7.26366	0.874656	Unigene2427_All	0.0130562	0.173498	CL3872.Contig3_All	2.94273	0.820958	CL3872.Contig3_All	2.75761	0.810993	Glutathione transferase [Triticum aestivum]	GST	F: transferase activity； P: response to stress
CL537.Contig6_All	2.50444	0.801874	Unigene34858_All	4.24101	0.850419	Unigene34858_All	5.49843	0.931883	CL5132.Contig8_All	3.2056	0.807154	CL5132.Contig8_All	5.02954	0.912526	CL5132.Contig8_All	5.41726	0.930175	36.4 kDa proline-rich protein [Hordeum vulgare subsp. vulgare]	TPRP-F1	P: lipid transport
CL7871.Contig2_All	-0.495576	0.382079	CL7871.Contig2_All	-1.73202	0.63566	CL7871.Contig2_All	-1.43803	0.563451	CL10923.Contig3_All	7.10504	0.88865	CL10923.Contig3_All	0	0.165308	CL10923.Contig3_All	2.58496	0.220107	late embryogenesis abundant (LEA)-like protein [Medicago truncatula]	LEA-like	P: response to water; P: response to stress; P: response to cold
Unigene69960_All	0.963474	0.297513	Unigene69960_All	1.08746	0.320505	Unigene69960_All	4.50303	0.801	Unigene50939_All	1.80428	0.551449	Unigene50939_All	3.33052	0.760087	Unigene50939_All	2.20537	0.615369	PREDICTED: basic proline-rich protein-like [Zea mays]	—	C: structural constituent of cell wall
CL18545.Contig4_All	2.649	0.813141	CL18545.Contig4_All	4.02662	0.852228	CL18545.Contig4_All	3.35636	0.814576	CL428.Contig6_All	4.0774	0.850395	CL428.Contig6_All	4.99541	0.917247	CL428.Contig6_All	4.16339	0.850476	Low temperature-induced protein lt101.1 [Aegilops tauschii]	LT101.1	C: integral to membrane; P: response to stress
CL1091.Contig4_All	2.49185	0.400813	CL1091.Contig5_All	2.86466	0.807394	CL1091.Contig4_All	4.61839	0.72898	Unigene10131_All	0.045406	0.207652	Unigene10131_All	1.6034	0.740462	Unigene10131_All	2.6337	0.807253	unnamed protein product [Triticum aestivum]	—	—
Unigene25955_All	3.42626	0.803544	Unigene25955_All	1.09217	0.494779	Unigene25955_All	2.6787	0.727876	Unigene26973_All	1.73935	0.696541	Unigene26973_All	1.60077	0.671193	Unigene26973_All	2.99403	0.797364	NAC domain-containing protein 18 [Triticum aestivum]	NAC018	F:DNA binding; P: regulation of transcription, DNA-templated
CL948.Contig2_All	-0.695872	0.442685	CL948.Contig2_All	-0.686024	0.438756	CL948.Contig2_All	-2.3779	0.653287	Unigene11800_All	5.79751	0.95127	Unigene11800_All	3.20343e-16	0.165308	Unigene11800_All	-0.900464	0.271446	CBF-like protein [Secale cereale]	DREB1B	P: transcription, DNA-templated
CL1781.Contig25_All	-0.149091	0.268154	CL1781.Contig25_All	-0.0175941	0.200282	CL1781.Contig25_All	-0.105168	0.229565	Unigene80572_All	1.06228	0.284033	Unigene80572_All	-0.332575	0.190485	Unigene67138_All	6.63904	0.821965	Probable serine/threonine-protein kinase At1g18390 [Aegilops tauschii]	At1g18390	—
CL2576.Contig5_All	-1.20732	0.686768	CL2576.Contig5_All	-1.66923	0.742922	CL2576.Contig3_All	-3.3505	0.807995	CL3154.Contig3_All	-0.608747	0.503653	CL3154.Contig3_All	-0.104244	0.234822	CL3154.Contig3_All	-0.767709	0.551437	PREDICTED: auxin-responsive protein IAA1-like [Brachypodium distachyon]	IAA1	F: protein dimerization activity; C: nucleus; P: regulation of transcription, DNA-templated; P: auxin-activated signaling pathway; P: regulation of translation
CL12203.Contig2_All	1.61631	0.708338	CL12203.Contig2_All	2.9542	0.802989	CL12203.Contig2_All	5.14299	0.919182	CL6977.Contig13_All	0.979301	0.622019	CL6977.Contig13_All	0.377035	0.396617	CL6977.Contig13_All	0.0318429	0.18283	Probable glutathione S-transferase GSTF1 [Hordeum vulgare subsp. vulgare]	GSTF1	F: glutathione transferase activity
CL2793.Contig3_All	-0.0647363	0.232782	CL2793.Contig3_All	-0.103587	0.253743	CL2793.Contig6_All	6.77698	0.821871	CL17253.Contig1_All	0.116514	0.236177	CL17253.Contig1_All	2.58196	0.802219	CL17253.Contig1_All	2.71591	0.803113	Lipoamide acyltransferase component of branched-chain alpha-keto acid dehydrogenase complex, mitochondrial [Hordeum vulgare subsp. vulgare]	BCE2	F: zinc ion binding; F: cofactor binding; F: dihydrolipoyllysine-residue (2-methylpropanoyl)transferase activity; F: acetyltransferase activity; P: fatty-acyl-CoA biosynthetic process
Unigene39679_All	-0.504043	0.32998	Unigene39679_All	-1.42742	0.500059	Unigene73249_All	5.06178	0.82941	CL5898.Contig6_All	-1.49957	0.339877	CL5898.Contig6_All	1.24978	0.448166	CL5898.Contig6_All	0.761389	0.310435	TPA: hypothetical protein ZEAMMB73_784009, partial [Zea mays]	—	C: integral to membrane; C: plasma membrane; F: ATP binding; F: protein serine/threonine kinase activity
CL2415.Contig15_All	-0.154946	0.280209	CL2415.Contig15_All	-0.988902	0.598803	CL2415.Contig15_All	-3.75942	0.801594	CL9.Contig3_All	-0.482942	0.406418	CL9.Contig3_All	1.25576	0.670906	CL9.Contig3_All	0.680069	0.500852	Proline-rich receptor-like protein kinase PERK1 [Triticum urartu]	PERK1	F: ATP binding; F: protein serine/threonine kinase activity; C: integral to membrane; C: plasma membrane; P: protein autophosphorylation
CL5053.Contig7_All	-0.744539	0.560356	CL5053.Contig7_All	-1.22512	0.67832	CL5053.Contig7_All	-2.52832	0.777365	CL4672.Contig4_All	3.22239	0.8257	CL4672.Contig4_All	0.327827	0.370697	CL4672.Contig4_All	-0.293168	0.343435	BTB/POZ and TAZ domain-containing protein 2 [Triticum aestivum]	BT2	—
CL1061.Contig15_All	-6.69581	0.826306	CL1061.Contig12_All	0.943638	0.501829	CL1061.Contig15_All	-6.69581	0.811283	CL9417.Contig11_All	1.35479	0.614495	CL9417.Contig11_All	2.54337	0.771208	CL9417.Contig11_All	-0.269698	0.242093	predicted protein [Hordeum vulgare subsp. vulgare]	—	—
Unigene33173_All	3.29646	0.69607	Unigene33173_All	1.45943	0.38174	Unigene33173_All	-3.73697	0.298671	Unigene2399_All	6.93467	0.871123	Unigene2399_All	2	0.199295	Unigene2399_All	3.32193	0.251162	Blue copper protein [Hordeum vulgare subsp. vulgare]	—	—
Unigene23313_All	3.11548	0.270629	Unigene23313_All	7.92085	0.929385	Unigene23313_All	6.10852	0.719404	Unigene18560_All	1.54057	0.2398	Unigene18560_All	3.45943	0.478845	Unigene18560_All	5.21653	0.809414	Phytosulfokine receptor 2 [Aegilops tauschii]	PSKR2	F: ATP binding; F: peptide receptor activity; F: protein serine/threonine kinase activity; C: chloroplast; C: integral to membrane; C: plasma membrane; P: response to wounding
CL11566.Contig3_All	-6.74595	0.831575	CL11566.Contig18_All	-0.85934	0.507135	CL11566.Contig10_All	-6.92679	0.8398	Unigene24117_All	0.120294	0.19557	CL19718.Contig33_All	4.20945	0.83743	CL19718.Contig33_All	3.71709	0.807549	hypothetical protein TRIUR3_08480 [Triticum urartu]	—	—
CL2167.Contig2_All	-3.11824	0.802116	CL2167.Contig2_All	-4.35155	0.841912	CL2167.Contig2_All	-4.69669	0.851876	CL6665.Contig3_All	-2.78478	0.741025	CL6665.Contig3_All	-1.3776	0.624705	CL6665.Contig3_All	-0.475449	0.381762	Probable WRKY transcription factor 50 [Hordeum vulgare subsp. vulgare]	WRKY50	F: sequence-specific DNA binding; F: sequence-specific DNA binding transcription factor activity; C: nucleus; P: defense response to fungus; P: jasmonic acid mediated signaling pathway
Unigene17510_All	-1.10429	0.635616	Unigene17510_All	-2.13843	0.748751	Unigene17510_All	-4.38128	0.819949	Unigene20344_All	-0.652077	0.220817	Unigene20344_All	-0.874469	0.228737	Unigene20344_All	1.15528	0.318529	Beta-glucosidase 16 [Triticum urartu]	BGLU16	F: beta-glucosidase activity; F: cation binding; P: carbohydrate metabolic process
CL12172.Contig3_All	0.243984	0.332772	CL12172.Contig3_All	0.231068	0.32628	CL12172.Contig3_All	0.125748	0.250825	CL10397.Contig1_All	-7.12928	0.890554	Unigene27588_All	-4.36923	0.381933	Unigene27588_All	1.87235	0.532592	Acyltransferase-like protein At1g54570, chloroplastic [Hordeum vulgare subsp. vulgare]	At1g54570	F: ATP binding; F: protein kinase activity; P: protein phosphorylation
CL20117.Contig1_All	-0.381244	0.390368	CL20117.Contig1_All	-1.4851	0.687235	CL20117.Contig1_All	-0.888601	0.528881	CL14401.Contig2_All	2.17843	0.763725	CL14401.Contig2_All	2.82343	0.803352	CL14401.Contig2_All	3.45502	0.822671	hypothetical protein L484_014231 [Morus notabilis]	—	—
Unigene51062_All	-0.461968	0.362403	Unigene51062_All	-0.619151	0.412906	CL16789.Contig1_All	3.63842	0.805804	Unigene25974_All	-0.203533	0.247513	Unigene25974_All	0.2074	0.249807	Unigene25974_All	-0.160465	0.224161	PREDICTED: vegetative cell wall protein gp1-like [Brassica rapa]	GP1	—
CL18545.Contig8_All	2.68652	0.814846	CL18545.Contig8_All	4.15021	0.856385	CL18545.Contig8_All	3.5699	0.820186	CL428.Contig8_All	3.8933	0.843413	CL428.Contig8_All	5.05055	0.92218	CL428.Contig8_All	4.02629	0.846707	BLT101 [Dasypyrum villosum]	LT101.1	C: integral component of membrane; P: response to stress
Unigene29850_All	6.65821	0.820638	Unigene16983_All	4.72872	0.865101	Unigene16983_All	5.74819	0.933518	CL20172.Contig1_All	6.88753	0.971961	CL20172.Contig1_All	8.76266	0.994443	CL20172.Contig1_All	10.0684	0.998298	Phytosulfokine receptor 2 [Triticum urartu]	PSKR1	F: ATP binding; F: peptide receptor activity; F: protein serine/threonine kinase activity; F: transmembrane signaling receptor activity; C: integral to membrane; C: plasma membrane; P: response to wounding
Unigene32815_All	-0.228819	0.229234	Unigene32815_All	3.28096	0.754335	Unigene32815_All	5.84465	0.93981	Unigene29245_All	0.485427	0.235186	Unigene29245_All	3.34199	0.733663	Unigene29245_All	2.68706	0.646836	PREDICTED: xylanase inhibitor protein 1-like [Setaria italica]	RIXI	F: hydrolase activity, hydrolyzing O-glycosyl compounds; F: enzyme inhibitor activity;C: cytoplasmic membrane-bounded vesicle; P: negative regulation of catalytic activity; p: carbohydrate metabolic process; P: secretion by cell
Unigene69325_All	-1	0.211226	Unigene69325_All	2.16993	0.258776	Unigene69325_All	4.93074	0.625546	CL5803.Contig1_All	4.45943	0.41562	CL5803.Contig1_All	3.77259	0.298981	CL5803.Contig1_All	6.54432	0.80587	hydroxyproline-rich glycoprotein, stress-induced [Chlamydomonas reinhardtii]	—	—
CL7567.Contig2_All	0	0.19305	CL7567.Contig2_All	4.48113	0.424858	CL7567.Contig2_All	6.94642	0.8412	CL2752.Contig1_All	-1.64669	0.500075	CL2752.Contig1_All	-0.876989	0.373044	CL2752.Contig1_All	1.53371	0.626356	Nucleosome assembly protein 1.1 [Aegilops tauschii]	NAP1;1	—
Unigene11053_All	2.37143	0.800466	CL21329.Contig3_All	0.323683	0.329866	CL21329.Contig3_All	-0.251957	0.271146	CL1346.Contig2_All	1.2659	0.687362	CL1346.Contig2_All	0.357802	0.379721	CL1346.Contig2_All	-0.640019	0.495624	Flavonoid 3&apos;-monooxygenase [Triticum urartu]	CYP75B2	P: metabolism process; P: flavonoid biosynthesis process
CL3302.Contig14_All	2.25349	0.775062	CL3302.Contig14_All	2.41208	0.77965	CL3302.Contig14_All	2.29096	0.748459	CL15353.Contig3_All	-2.22699	0.735697	CL15353.Contig3_All	-2.69958	0.756517	CL15353.Contig3_All	-4.75833	0.835328	Shikimate O-hydroxycinnamoyltransferase [Aegilops tauschii]	HST	F: transferase activity, transferring acyl groups other than amino-acyl groups; C: mitochondrion; P: flavonoid biosynthesis process
Unigene55518_All	4.7761	0.709854	Unigene55518_All	5.41278	0.823305	Unigene55518_All	1.76553	0.24785	Unigene85917_All	-1.50007	0.363964	Unigene85917_All	-5.04439	0.528638	Unigene85917_All	-1.50007	0.344241	Disease resistance protein RGA2 [Aegilops tauschii]	RGA2	F: ATP binding; C: apoptosis; P: defense response
CL1412.Contig5_All	-1.05666	0.653066	CL1412.Contig5_All	-0.261049	0.342088	CL1412.Contig5_All	0.864904	0.548274	CL952.Contig3_All	-1.16602	0.681965	CL952.Contig3_All	-2.50726	0.806112	CL952.Contig3_All	-1.41349	0.713551	predicted protein [Hordeum vulgare subsp. vulgare]	—	F: triglyceride lipase activity; P: lipid metabolic process
CL5732.Contig9_All	-0.0371893	0.220184	CL5732.Contig9_All	-0.218018	0.319999	CL5732.Contig9_All	0.173536	0.270705	CL2686.Contig24_All	-6.89885	0.867331	CL2686.Contig24_All	-6.89885	0.856467	CL2686.Contig4_All	-7.01123	0.867998	alternative oxidase [Triticum aestivum]	AOX1A	F: metal ion binding; F: alternative oxidase activity; C: integral component of membrane; C: mitochondrion; C: respiratory chain;P: electron transport chain; P: respiratory gaseous exchange
Unigene95889_All	-3.41504	0.290771	Unigene95889_All	1.88264	0.426788	Unigene95889_All	1.49185	0.330547	CL20268.Contig3_All	0.557615	0.487122	CL20268.Contig3_All	2.02919	0.782382	CL20268.Contig3_All	2.69361	0.809503	Putative phospholipid hydroperoxide glutathione peroxidase 6, mitochondrial [Triticum urartu]	GPX6	F: glutathione peroxidase activity; P: response to oxidative stress; P: oxidation-reduction process
Unigene14076_All	1.69641	0.698884	Unigene14076_All	-0.0386028	0.209056	Unigene14076_All	-4.65821	0.694099	CL19909.Contig31_All	7.3634	0.909696	CL19909.Contig50_All	7.37504	0.902328	CL19909.Contig50_All	6.54946	0.808283	Formin-like protein 5 [Triticum urartu]	FH5	—
Unigene1988_All	2.75489	0.325431	Unigene1988_All	3.49185	0.431883	Unigene1988_All	6.14211	0.868677	Unigene47604_All	0.36257	0.189911	Unigene47604_All	3.92057	0.613463	Unigene47604_All	4.59352	0.728869	Mannan endo-1,4-beta-mannosidase 3 [Hordeum vulgare subsp. vulgare]	MAN3	F: cation binding; F: mannan endo-1,4-beta-mannosidase activity; C: extracellular region; P: carbohydrate metabolic process
Unigene96975_All	-2.07196	0.771737	Unigene96975_All	-0.012989	0.196667	Unigene96975_All	-3.75743	0.810995	CL1031.Contig13_All	1.05789	0.658299	CL1031.Contig13_All	-0.0832497	0.222954	CL1031.Contig13_All	0.610154	0.508783	Protein RADIALIS-like 3 [Aegilops tauschii]	RL3	F: DNA binding; C: nucleus; P: regulation of transcription, DNA-dependent; P: transcription, DNA-dependent
Unigene14979_All	-3.3441	0.803025	Unigene29291_All	-1.34279	0.688549	Unigene29291_All	-1.81458	0.719992	CL299.Contig4_All	0.0520885	0.190869	CL299.Contig4_All	1.57432	0.600482	CL299.Contig4_All	2.67907	0.755357	F-box protein PP2-A11 [Aegilops tauschii]	PP2A11	P: response to wounding
CL5399.Contig9_All	-0.334419	0.218229	CL5399.Contig4_All	7.04803	0.867458	CL5399.Contig9_All	6.13496	0.941044	Unigene54208_All	-0.363936	0.326623	Unigene54208_All	1.9678	0.750358	Unigene54208_All	2.22988	0.770227	Chaperone protein ClpB3, mitochondrial [Aegilops tauschii]	CLPB3	F: ATP binding; F: nucleoside-triphosphatase activity; C: mitochondrion
Unigene23458_All	4.45029	0.808407	Unigene12862_All	0.792386	0.550622	Unigene12405_All	5.22171	0.846103	CL623.Contig18_All	2.28331	0.698866	CL623.Contig18_All	1.89779	0.631841	CL623.Contig18_All	1.09226	0.444036	predicted protein [Hordeum vulgare subsp. vulgare]	—	—
CL3185.Contig15_All	-6.72338	0.829608	CL3185.Contig20_All	2.8883	0.768656	CL3185.Contig22_All	7.41785	0.88785	CL4316.Contig14_All	1.77372	0.398761	CL4316.Contig13_All	5.68501	0.934479	CL4316.Contig13_All	5.08113	0.891182	PREDICTED: protein DJ-1 homolog B-like [Setaria italica]	DJ1B	C: plasma membrane; C: chloroplast; C: vacuole; P: response to cadmium ion
Unigene8549_All	0.0430687	0.204112	Unigene8549_All	-0.500074	0.27113	Unigene8549_All	-2.72247	0.40073	Unigene60181_All	-3.55325	0.657073	Unigene60181_All	-6.49185	0.802767	Unigene3200_All	6.89482	0.854544	PREDICTED: extensin-3-like [Oryza brachyantha]	—	—
Unigene14984_All	1.65381	0.727418	Unigene14984_All	0.350012	0.352587	Unigene14984_All	0.651667	0.440253	CL19369.Contig6_All	2.76976	0.802652	CL19369.Contig6_All	3.05639	0.816107	CL19369.Contig6_All	2.81093	0.803399	Purple acid phosphatase 2 [Aegilops tauschii]	PAP2	F: metal ion binding; F: acid phosphatase activity; C: plant-type cell wall; C: cytoplasmic membrane-bounded vesicle; P: cellular response to phosphate starvation
Unigene16210_All	1.42901	0.631156	Unigene16210_All	3.92218	0.835666	Unigene16210_All	4.83558	0.882699	CL865.Contig6_All	0.693278	0.532218	CL865.Contig6_All	-1.08425	0.633869	CL865.Contig6_All	1.51751	0.718316	Agglutinin [Hordeum vulgare subsp. vulgare]	—	—
CL8918.Contig3_All	-3.30518	0.808534	CL8918.Contig2_All	-6.08746	0.740816	CL8918.Contig3_All	-4.02834	0.812831	CL9848.Contig2_All	-0.179324	0.219538	CL9848.Contig2_All	0.412694	0.28121	CL9848.Contig2_All	0.116918	0.195049	hypothetical protein TRIUR3_22726 [Triticum urartu]	—	—
CL7688.Contig4_All	0	0.19305	CL7688.Contig4_All	1.46713	0.361332	CL7688.Contig4_All	-3.5025	0.27712	Unigene41870_All	-0.906891	0.238331	Unigene41870_All	3.96963	0.781123	Unigene41870_All	4.57019	0.831576	hypothetical protein F775_28600 [Aegilops tauschii]	—	—
Unigene13020_All	-0.78309	0.431352	Unigene13020_All	1.29356	0.62306	Unigene29721_All	3.60056	0.814272	CL19837.Contig2_All	-0.30117	0.275924	CL19837.Contig2_All	0.798366	0.467397	CL19837.Contig10_All	3.72142	0.820372	Probable amino acid permease 7 [Hordeum vulgare subsp. vulgare]	AAP7	C: integral component of membrane
CL9442.Contig1_All	-3	0.653462	CL9442.Contig1_All	-2.07595	0.608449	CL9442.Contig1_All	-6.70044	0.811283	CL6811.Contig1_All	-0.546282	0.258353	CL6811.Contig1_All	0.257798	0.215691	CL6811.Contig1_All	-1.47917	0.33645	hypothetical protein F775_20390 [Aegilops tauschii]	—	—
Unigene52728_All	6.59991	0.812584	Unigene24228_All	1.42554	0.69613	CL20868.Contig5_All	3.38638	0.807453	CL1469.Contig6_All	0.109433	0.25348	CL1469.Contig6_All	-0.389936	0.416913	CL1469.Contig6_All	-0.75011	0.566794	putative zinc finger protein [Triticum aestivum]	—	F: DNA binding; F: zinc ion binding; C: intracellular
CL2137.Contig11_All	0	0.19305	CL2137.Contig11_All	0	0.191464	CL2137.Contig11_All	6.14296	0.725986	CL6086.Contig5_All	5.91596	0.948463	CL6086.Contig5_All	4.67777	0.837363	CL6086.Contig5_All	4.02656	0.768704	predicted protein [Hordeum vulgare subsp. vulgare]	—	—
CL2362.Contig5_All	-1.87566	0.753276	CL2362.Contig5_All	-1.83512	0.741933	CL2362.Contig3_All	-3.25744	0.803157	Unigene35965_All	0.703732	0.411224	Unigene35965_All	1.90974	0.701806	Unigene35965_All	3.13377	0.799051	PREDICTED: uncharacterized protein LOC100823157 [Brachypodium distachyon]	—	—
CL4966.Contig4_All	0.122718	0.270466	CL4966.Contig4_All	0.852562	0.588262	CL4966.Contig2_All	5.98055	0.951196	CL4004.Contig2_All	0.184472	0.297174	CL4004.Contig2_All	0.649261	0.53327	CL4004.Contig2_All	1.31145	0.700808	Probable plastid-lipid-associated protein 3, chloroplastic [Hordeum vulgare subsp. vulgare]	PAP3	C: structural molecule activity
Unigene36406_All	0.784271	0.294697	Unigene36406_All	-0.111031	0.209239	Unigene36406_All	3.26748	0.70031	CL4636.Contig5_All	-3.86465	0.801148	Unigene54422_All	3.21299	0.430289	Unigene54422_All	4.04041	0.577771	Proline-rich receptor-like protein kinase PERK2 [Aureococcus anophagefferens]	PERK2	—
CL21348.Contig7_All	4.0346	0.842862	CL21348.Contig11_All	-3.32193	0.285811	CL21348.Contig3_All	4.28603	0.802522	Unigene76863_All	1.83007	0.315347	Unigene76863_All	2.81876	0.466091	Unigene76863_All	2.85244	0.464809	Probable leucine-rich repeat receptor-like protein kinase At1g35710 [Aegilops tauschii]	At1g35710	F: ATP binding; F: protein serine/threonine kinase activity; F: protein tyrosine kinase activity; F: receptor activity; C: integral to membrane
CL1579.Contig25_All	-2.58853	0.805281	CL1579.Contig1_All	-1.49796	0.706642	CL1579.Contig1_All	-1.57602	0.694627	CL4579.Contig10_All	-2.11548	0.206953	CL4579.Contig10_All	-2.11548	0.199295	CL4579.Contig10_All	2.70895	0.374841	CYSTM1 family protein A [Triticum urartu]	At2g41420	C: plasma membrane; P: megasporogenesis
Unigene36247_All	2.94828	0.77547	Unigene36247_All	1.13566	0.505012	Unigene36247_All	0.309684	0.247493	CL1891.Contig2_All	5.02183	0.890727	CL1891.Contig2_All	2.19704	0.523956	CL1891.Contig2_All	0.832273	0.255651	hypothetical protein TRIUR3_24038 [Triticum urartu]	—	—
CL6593.Contig5_All	1.31384	0.700149	CL6593.Contig5_All	2.41994	0.796645	CL6593.Contig6_All	4.20132	0.844669	CL18996.Contig8_All	1.26019	0.675228	CL18996.Contig4_All	3.01386	0.81669	CL18996.Contig6_All	2.61424	0.804246	PREDICTED: probable glutathione S-transferase GSTU1-like [Setaria italica]	GSTU1	F: glutathione transferase activity; F: glutathione binding; C: apoplast; C: plasma membrane; C: chloroplast stroma; P: response to cold; P: response to herbicide; P: response to oxidative stress; P: response to cadmium ion; P: glutathione metabolic process; P: response to karrikin; P: cellular response to water deprivation
Unigene41508_All	4.02975	0.347837	Unigene41508_All	0	0.191464	Unigene41508_All	7.34873	0.88199	Unigene38863_All	-2.61298	0.434069	Unigene38863_All	-1.70044	0.376443	Unigene38863_All	0.0410273	0.171908	Regulatory protein NPR1 [Triticum urartu]	NPR1	F: protein binding; C: cytoplasm; C: nucleus; P: defense response to fungus; P: negative regulation of defense response; P: plant-type hypersensitive response; P: positive regulation of transcription, DNA-dependent; P: regulation of jasmonic acid mediated signaling pathway; P: regulation of salicylic acid mediated signaling pathway; P: regulation of systemic acquired resistance; P: response to ba…
CL298.Contig1_All	-0.381563	0.384907	CL298.Contig1_All	-2.38953	0.759801	CL298.Contig8_All	-3.76965	0.800164	CL1944.Contig32_All	1.12179	0.633974	CL1944.Contig32_All	0.416905	0.372741	CL1944.Contig32_All	0.388635	0.355907	Probable WRKY transcription factor 41 [Hordeum vulgare subsp. vulgare]	WRKY41	F: sequence-specific DNA binding; F: sequence-specific DNA binding transcription factor activity; C: nucleus
Unigene10677_All	0.158546	0.268112	Unigene10677_All	-3.16993	0.736144	Unigene10677_All	-6.40696	0.882508	CL19544.Contig2_All	0.0191088	0.173498	CL19544.Contig2_All	-4.64386	0.433173	CL19544.Contig1_All	-5.72489	0.847724	E3 ubiquitin-protein ligase EL5 [Aegilops tauschii]	EL5.1	F: ubiquitin-protein ligase activity; F: zinc ion binding; C: integral to membrane; C: plasma membrane; P: cell division; P: root development
Unigene20336_All	0.119199	0.25343	Unigene20336_All	-0.779715	0.490599	Unigene20336_All	-0.783336	0.455131	Unigene33839_All	5.0786	0.8736	Unigene26374_All	0.278572	0.329989	Unigene26374_All	0.487629	0.435845	Pollen-specific leucine-rich repeat extensin-like protein 2 [Chondrus crispus]	PEX2	—
Unigene51003_All	-0.314997	0.323902	Unigene51003_All	-1.21483	0.580866	Unigene51003_All	-1.58749	0.604308	CL717.Contig1_All	5.67596	0.844199	CL717.Contig3_All	4.58496	0.421222	CL717.Contig3_All	2.58496	0.211938	CBFIVb-B20 [Triticum aestivum]	CBFIVb-B20	F: DNA binding; F: sequence-specific; F: DNA binding transcription factor activity; C: nucleus; P: regulation of transcription, DNA-templated
CL792.Contig6_All	-2.9386	0.260971	CL792.Contig6_All	1.2578	0.289723	CL792.Contig7_All	4.57698	0.837473	CL5715.Contig1_All	-1.08194	0.50946	CL5715.Contig1_All	1.09629	0.588017	CL5715.Contig1_All	1.47941	0.662317	Heavy metal-associated isoprenylated plant protein 26 [Triticum urartu]	HIPP26	—
CL20225.Contig6_All	3.81598	0.822076	CL20225.Contig6_All	5.33099	0.930721	CL20225.Contig6_All	6.04005	0.95718	CL20063.Contig2_All	1.72881	0.738731	CL20063.Contig2_All	-0.0769327	0.210328	CL20063.Contig2_All	1.10424	0.63168	Sucrose:sucrose 1-fructosyltransferase [Triticum urartu]	1-SST	F: sucrose alpha-glucosidase activity; F: sucrose 1F-fructosyltransferase activity; P: carbohydrate metabolic process
Unigene48716_All	8.52878	0.956201	Unigene48716_All	5.99247	0.723722	Unigene48716_All	3.54432	0.285308	CL7847.Contig1_All	5.169	0.922502	CL7847.Contig1_All	-0.536053	0.241443	CL7847.Contig1_All	-0.488747	0.229242	PREDICTED: keratin-3, type I cytoskeletal 51 kDa-like [Setaria italica]	—	—
Unigene35564_All	-3.04629	0.68414	Unigene35563_All	-7.30378	0.890096	Unigene35563_All	-7.30378	0.878069	Unigene519_All	0.338169	0.320212	Unigene519_All	0.407239	0.340804	Unigene519_All	0.824474	0.498914	PREDICTED: UDP-galactose transporter 1-like [Oryza brachyantha]	UDP-GALT1	C: Golgi apparatus; C: integral component of membrane; P: nucleotide-sugar transport
CL20424.Contig2_All	-5.10154	0.547018	CL20424.Contig2_All	0.256014	0.246495	CL20424.Contig23_All	-6.93074	0.8398	CL3469.Contig26_All	3.62449	0.291228	CL3469.Contig26_All	0	0.165308	CL3469.Contig26_All	0	0.159664	Probable thiol methyltransferase 2 [Hordeum vulgare subsp. vulgare]	HOL3	F: S-adenosylmethionine-dependent methyltransferase activity; C: chloroplast envelope; C: plasma membrane
CL2013.Contig13_All	-0.367881	0.31315	CL2013.Contig13_All	-0.98615	0.464058	CL2013.Contig13_All	-2.52588	0.602608	Unigene19232_All	-5.42626	0.624338	Unigene19232_All	-0.568284	0.276096	CL14789.Contig23_All	-4.7211	0.85634	Cytochrome P450 704C1 [Triticum aestivum]	CYP704C1	F: electron carrier activity; F: heme binding; F: monooxygenase activity; F: oxidoreductase activity, acting on paired donors, with incorporation or reduction of molecular oxygen; C: integral to membrane
Unigene39388_All	-0.470381	0.32726	Unigene39388_All	-1.01168	0.451909	CL18395.Contig3_All	6.64866	0.803294	CL13824.Contig1_All	-1.7137	0.552344	CL13824.Contig1_All	-0.602665	0.348767	CL13824.Contig1_All	-0.418953	0.294787	PREDICTED: basic proline-rich protein-like [Setaria italica]	GP1	—
Unigene6729_All	-7.87447	0.928117	Unigene26448_All	-0.649668	0.338647	Unigene26448_All	-1.09592	0.38681	Unigene14878_All	-1.55849	0.574791	Unigene14878_All	-1.30643	0.533374	Unigene14878_All	-2.03607	0.613368	Arginine/serine-rich protein 45 [Chlorella variabilis]	SR45	—
CL21559.Contig4_All	-0.410237	0.340768	CL21559.Contig4_All	-0.200913	0.269986	CL21559.Contig1_All	5.77998	0.896099	CL18258.Contig4_All	4.52356	0.428005	CL18258.Contig4_All	0	0.165308	CL18258.Contig4_All	5.1565	0.546446	PREDICTED: DIBOA-glucoside dioxygenase BX6-like [Setaria italica]	BX6	F: oxidoreductase activity; P: benzoxazinone biosynthesis process
CL10258.Contig1_All	1.23702	0.695673	CL10258.Contig1_All	1.24201	0.686213	CL10258.Contig1_All	1.94141	0.743991	CL6318.Contig2_All	2.62137	0.805137	CL6318.Contig2_All	3.32867	0.829664	CL6318.Contig2_All	2.77719	0.80816	Cysteine-rich repeat secretory protein 55 [Hordeum vulgare subsp. vulgare]	CRRSP55	—
CL3583.Contig1_All	0	0.19305	CL3583.Contig1_All	2.22239	0.235059	CL3583.Contig1_All	6.8413	0.829577	Unigene36508_All	1.95693	0.530753	Unigene36508_All	0.0554951	0.180313	Unigene36508_All	0.0280144	0.159664	Protein AUXIN SIGNALING F-BOX 2 [Oryza sativa Japonica Group]	AFB2	F: auxin binding; F: inositol hexakisphosphate binding; C: nucleus; C: SCF ubiquitin ligase complex; C: vacuolar membrane;P: auxin mediated signaling pathway; P: defense response; P: multicellular organismal development; P: response to molecule of bacterial origin
CL3632.Contig1_All	1.79442	0.402696	CL3632.Contig1_All	3.09803	0.634921	CL3632.Contig2_All	5.10888	0.89217	CL10521.Contig1_All	1.05063	0.221925	CL10521.Contig1_All	2.58496	0.373608	CL10521.Contig4_All	5.2618	0.916485	Histidine decarboxylase [Aegilops tauschii]	HDC	F: histidine decarboxylase activity; F: pyridoxal phosphate binding; P: carboxylic acid metabolic process
Unigene40739_All	2	0.227607	Unigene40739_All	2	0.227739	Unigene40739_All	6.98868	0.846551	Unigene66962_All	0	0.173498	Unigene66962_All	0	0.165308	CL16677.Contig2_All	7.00375	0.866733	hypothetical protein F775_31093 [Aegilops tauschii]	—	—
Unigene63523_All	-5.67243	0.653649	Unigene63523_All	-2.25739	0.490411	CL15862.Contig2_All	-5.19257	0.905668	CL18678.Contig2_All	-0.160465	0.189564	CL18678.Contig2_All	-2.66297	0.216318	CL18678.Contig2_All	-2.66297	0.211938	hypothetical protein TRIUR3_24170 [Triticum urartu]	—	F: protein kinase binding; P: cell cycle; P: cell division; P: regulation of cyclin-dependent protein kinase activity
CL3572.Contig2_All	0.524236	0.395256	CL3572.Contig2_All	-0.644341	0.407774	Unigene45566_All	6.35425	0.932261	CL330.Contig3_All	0.219781	0.210024	CL330.Contig3_All	1.57274	0.514497	CL330.Contig3_All	1.23538	0.433087	hypothetical protein POPTR_0018s08800g [Populus trichocarpa]	—	C: integral to membrane; C: plasma membrane; F: ATP binding; F: protein serine/threonine kinase activity; F: receptor activity
CL17834.Contig3_All	2.97378	0.766594	CL17834.Contig3_All	4.99157	0.903184	CL17834.Contig3_All	3.93354	0.804962	CL13432.Contig1_All	5.08392	0.814644	CL13432.Contig2_All	0.490986	0.211811	CL13432.Contig2_All	-2.03953	0.244158	Arginine/serine-rich protein 45 [Hordeum vulgare subsp. vulgare]	SR45	—
Unigene22522_All	-7.51833	0.906147	Unigene22522_All	-5.10329	0.837689	Unigene22522_All	0.849453	0.494121	Unigene5750_All	0.62722	0.428861	Unigene5750_All	-0.0754522	0.198461	Unigene5750_All	-0.876768	0.434942	Putative cysteine-rich receptor-like protein kinase 12 [Triticum urartu]	At5g49770	F: metal ion binding; F: protein serine/threonine kinase activity; F: ATP binding; P: protein phosphorylation; P: metal ion transport
CL332.Contig1_All	0.0573491	0.235618	CL332.Contig1_All	-0.115707	0.270095	CL332.Contig1_All	-0.591102	0.466465	CL5847.Contig6_All	0.189789	0.304993	CL5847.Contig1_All	-3.87687	0.840489	CL5847.Contig6_All	-0.264603	0.342614	Thioredoxin-like protein CDSP32, chloroplastic [Aegilops tauschii]	CDSP32	F: protein disulfide oxidoreductase activity; F: electron carrier activity; P: glycerol ether metabolic process; P: cell redox homeostasis
CL3225.Contig2_All	-0.484607	0.417383	CL3225.Contig2_All	-1.18816	0.622393	CL3225.Contig2_All	-1.51555	0.636395	CL8657.Contig3_All	2.92453	0.804182	CL8657.Contig7_All	-3.24164	0.826956	CL8657.Contig7_All	-3.41372	0.826191	O-methyltransferase ZRP4 [Aegilops tauschii]	ZRP4	—
CL5200.Contig1_All	1.37967	0.708897	CL5200.Contig1_All	0.630205	0.508267	Unigene30633_All	5.29004	0.922201	Unigene39550_All	0.606578	0.520758	Unigene39550_All	-0.854235	0.588707	Unigene39550_All	-0.538607	0.479791	Probable cinnamyl alcohol dehydrogenase 8C [Hordeum vulgare subsp. vulgare]	CAD8C	F: cinnamyl-alcohol dehydrogenase activity; F: zinc ion binding; P: lignin biosynthetic process
CL5572.Contig13_All	1.32397	0.651756	CL5572.Contig13_All	1.82719	0.722693	CL5572.Contig13_All	2.39831	0.753629	CL3674.Contig1_All	1.15409	0.543133	CL3674.Contig8_All	5.10748	0.895867	CL3674.Contig8_All	5.00225	0.878937	predicted protein [Hordeum vulgare subsp. vulgare]	—	F: sequence-specific DNA binding; F: sequence-specific DNA binding transcription factor activity; C: nucleus; P: regulation of transcription, DNA-templated
CL2113.Contig8_All	-0.719892	0.344817	CL2113.Contig8_All	-0.982926	0.388788	CL12072.Contig2_All	5.58195	0.822773	CL2265.Contig2_All	-1.44057	0.385743	CL2265.Contig2_All	-0.293731	0.222405	CL2265.Contig2_All	-1.70361	0.384481	hypothetical protein F775_04479 [Aegilops tauschii]	—	—
CL10744.Contig2_All	1.62415	0.667558	CL10744.Contig2_All	1.23666	0.58034	CL10744.Contig2_All	2.66032	0.751596	CL13265.Contig3_All	0.200299	0.225632	CL13265.Contig3_All	2.60864	0.755335	CL13265.Contig3_All	4.20585	0.839239	Vegetative cell wall protein gp1 [Hordeum vulgare subsp. vulgare]	GP1	—
Unigene47017_All	1.45233	0.709345	Unigene47017_All	1.09315	0.640669	Unigene47017_All	0.899157	0.539621	CL14536.Contig1_All	7.3837	0.910961	CL14536.Contig1_All	8.91986	0.970854	CL14536.Contig1_All	7.43741	0.90737	Cysteine-rich receptor-like protein kinase 2 [Hordeum vulgare subsp. vulgare]	CRK2	F: protein serine/threonine kinase activity; F: ATP binding; P: protein phosphorylation
CL12162.Contig1_All	3.62314	0.840306	CL12162.Contig1_All	2.76466	0.808609	CL12162.Contig1_All	3.51486	0.818253	CL15360.Contig2_All	0.904077	0.610157	CL15360.Contig2_All	0.447434	0.44908	CL15360.Contig2_All	-0.0352401	0.194422	Formin-like protein 16 [Hordeum vulgare subsp. vulgare]	FH16	C: plastid; P: response to UV-B
CL40.Contig1_All	-0.63124	0.428295	CL40.Contig1_All	-1.65418	0.630787	CL40.Contig1_All	-0.784761	0.431036	Unigene17520_All	-1.05152	0.646122	Unigene17520_All	2.43715	0.804517	Unigene17520_All	3.2939	0.82559	Probable beta-D-xylosidase 6 [Hordeum vulgare subsp. vulgare]	BXL6	—
CL19168.Contig8_All	-0.602535	0.404971	CL19168.Contig8_All	-0.613182	0.407621	CL19168.Contig5_All	4.00624	0.805091	CL18773.Contig3_All	-0.973528	0.327122	CL18773.Contig3_All	-0.896907	0.30556	CL18773.Contig3_All	0.0395284	0.171908	unnamed protein product [Triticum aestivum]	—	F: actin binding; F: phosphoprotein phosphatase activity; P: actin cytoskeleton organization
CL18901.Contig2_All	-1.28662	0.476021	CL18901.Contig2_All	-3.54649	0.612078	CL18901.Contig2_All	1.06977	0.503669	CL19262.Contig2_All	-1.2566	0.65606	CL19262.Contig2_All	-3.98624	0.813191	CL19262.Contig2_All	-2.34165	0.760248	RNA exonuclease 4 [Aegilops tauschii]	—	—
Unigene62756_All	4.85798	0.493062	Unigene62756_All	9.03159	0.968309	Unigene62756_All	9.54496	0.976607	Unigene21781_All	3.47195	0.80936	Unigene21781_All	5.43177	0.935275	Unigene21781_All	6.32489	0.971955	Phytosulfokine receptor 2 [Aegilops tauschii]	—	—
CL8117.Contig12_All	-2.63048	0.805816	CL8117.Contig12_All	-1.3369	0.692903	CL8117.Contig12_All	-1.0691	0.614441	CL3277.Contig2_All	-0.598984	0.511922	CL3277.Contig2_All	-0.938827	0.608836	CL3277.Contig2_All	-1.09077	0.659256	Protein NRT1/ PTR FAMILY 6.2 [Aegilops tauschii]	NPF6.2	F: symporter activity; C: integral to membrane; P: nitrate assimilation; P: oligopeptide transport; P: response to jasmonic acid stimulus; P: response to wounding
CL16958.Contig2_All	-0.64235	0.494567	CL16958.Contig2_All	-0.803091	0.536343	CL16958.Contig2_All	-0.79959	0.499129	CL11895.Contig1_All	2.05215	0.750935	CL11895.Contig1_All	-6.76377	0.841445	CL11895.Contig1_All	-2.54137	0.641309	ATP synthase subunit alpha, chloroplastic [Triticum urartu]	atpA	F: ATP binding; F: proton-transporting ATP synthase activity, rotational mechanism; F: proton-transporting ATPase activity, rotational mechanism; C: proton-transporting ATP synthase complex, catalytic core F(1); C: chloroplast thylakoid membrane; P: plasma membrane ATP synthesis coupled proton transport; P: ATP hydrolysis coupled proton transport
CL10052.Contig7_All	-0.275378	0.538572	CL10052.Contig1_All	-2.77494	0.813442	CL10052.Contig1_All	-0.602628	0.459725	CL20176.Contig3_All	0.171549	0.290027	CL20176.Contig3_All	0.0077076	0.172027	CL20176.Contig3_All	-0.3727	0.399896	photosystem II protein D1 [Phaseolus vulgaris]	psbA	F: iron ion binding; F: electron transporter, transferring electrons within the cyclic electron transport pathway of photosynthesis activity; F: oxidoreductase activity; C: chloroplast thylakoid membrane; C: photosystem II; C: light-harvesting complex; C: integral component of membrane; P: photosynthetic electron transport in photosystem II; P: response to herbicide
Unigene18712_All	-1.91157	0.679354	Unigene18712_All	-1.9472	0.676108	Unigene18712_All	-7.68416	0.907766	CL18407.Contig1_All	-0.707506	0.407571	CL18407.Contig1_All	-0.284815	0.268108	CL18407.Contig1_All	0.151533	0.222447	hypothetical protein EMIHUDRAFT_469508, partial [Emiliania huxleyi CCMP1516]	—	—
CL3849.Contig1_All	-6.52878	0.801588	CL3849.Contig4_All	-2.07301	0.766803	CL3849.Contig4_All	-3.8893	0.818013	CL4813.Contig2_All	-0.54246	0.464807	CL4813.Contig2_All	0.382712	0.394549	CL4813.Contig2_All	-1.95227	0.746745	Zinc knuckle family protein [Oryza sativa Japonica Group]	—	—
CL572.Contig31_All	0	0.19305	CL572.Contig31_All	0	0.191464	CL572.Contig5_All	-6.93074	0.8398	CL17243.Contig21_All	-0.612518	0.329804	CL17243.Contig21_All	-0.302563	0.24922	CL17243.Contig21_All	0.256521	0.24132	Disease resistance protein RPM1 [Triticum urartu]	—	F: ATP binding; C: cytoplasm; C: plasma membrane; P: apoptosis; P: defense response, incompatible interaction; P: plant-type hypersensitive response
CL3470.Contig10_All	-6.54946	0.806133	CL3470.Contig1_All	-0.542149	0.26563	CL3470.Contig1_All	1.68566	0.519962	CL433.Contig6_All	-1.76445	0.568276	CL433.Contig6_All	0.198079	0.240089	CL433.Contig6_All	-0.142958	0.212479	Formin-like protein 14 [Aegilops tauschii]	FH14	F: actin filament binding; F: microtubule binding; F: phosphoprotein phosphatase activity; C: phragmoplast; C: preprophase band; C: spindle; P: actin cytoskeleton organization; P: microsporogenesis
CL7233.Contig1_All	0	0.958025	CL7233.Contig1_All	0	0.956373	CL7233.Contig1_All	-7.848	0.950839	CL138.Contig2_All	2.64481	0.803093	CL138.Contig2_All	3.32907	0.827834	CL138.Contig2_All	3.30644	0.821621	polyphenol oxidase [Triticum aestivum]	PPO	F: catechol oxidase activity; F: metal ion binding; F: oxygen transporter activity; C: chloroplast thylakoid lumen
Unigene25940_All	-0.833831	0.564107	Unigene25940_All	-0.311691	0.358206	Unigene25940_All	-0.776141	0.504881	Unigene41497_All	3.75419	0.800664	Unigene41497_All	3.99296	0.812354	Unigene41497_All	3.73462	0.79485	hypothetical protein F775_27180 [Aegilops tauschii]	—	—
Unigene27746_All	-6.62449	0.816318	Unigene27746_All	-0.502094	0.347764	Unigene27746_All	-1.73372	0.54003	Unigene70999_All	6.6865	0.843804	Unigene70999_All	6.22239	0.760676	Unigene70999_All	0	0.159664	PREDICTED: uncharacterized protein LOC104583722 [Brachypodium distachyon]	—	—
Unigene29144_All	2.81867	0.803213	Unigene30091_All	1.2108	0.639942	Unigene30091_All	3.43305	0.809268	CL20220.Contig6_All	-0.692571	0.407428	CL20220.Contig6_All	-1.074	0.497327	CL20220.Contig6_All	0.296457	0.283183	Uncharacterized protein At1g01500 [Aegilops tauschii]	At1g01500	C: integral to membrane
CL17278.Contig1_All	3.80735	0.325233	CL17278.Contig1_All	5.47032	0.625103	CL17278.Contig1_All	5.68182	0.636444	CL10829.Contig2_All	4.64386	0.452898	CL10829.Contig2_All	7.13614	0.882211	CL10829.Contig2_All	6.38658	0.782529	PREDICTED: uncharacterized protein LOC104582466 [Brachypodium distachyon]	—	—
CL17429.Contig7_All	-3.54449	0.831294	CL17429.Contig9_All	-0.320567	0.372058	CL17429.Contig7_All	-3.89666	0.823338	Unigene35974_All	0.0122091	0.178196	Unigene35974_All	1.87187	0.753098	Unigene35974_All	0.880772	0.558601	Alpha,alpha-trehalose-phosphate synthase [UDP-forming] 6 [Aegilops tauschii]	TPS6	F: alpha,alpha-trehalose-phosphate synthase (UDP-forming activity; F: trehalose-phosphatase activity; P: trehalose biosynthetic process
CL4463.Contig6_All	-1.43694	0.657797	CL4463.Contig6_All	0.142268	0.265843	CL4463.Contig6_All	1.35868	0.649113	CL11564.Contig5_All	-1.56965	0.657541	CL11564.Contig5_All	0.739163	0.512897	CL11564.Contig9_All	2.68953	0.809537	MYB48 [Triticum aestivum]	MYB48	F: DNA binding; C: nucleus; P: regulation of transcription, DNA-dependent; P: response to stress; P: transcription, DNA-dependent
CL9275.Contig3_All	-1.25798	0.679612	CL9275.Contig3_All	1.66929	0.742792	CL9275.Contig3_All	2.55862	0.783236	CL829.Contig1_All	-1.80998	0.747364	CL829.Contig1_All	2.67483	0.813637	CL829.Contig1_All	4.01807	0.846591	predicted protein [Hordeum vulgare subsp. vulgare]	—	—
CL656.Contig2_All	0.890469	0.603501	Unigene27159_All	2.57089	0.80301	CL656.Contig2_All	1.62018	0.71295	CL6045.Contig4_All	-0.0813396	0.214641	CL6045.Contig4_All	1.6481	0.723531	CL6045.Contig4_All	0.567586	0.431372	Glutamate decarboxylase [Hordeum vulgare subsp. vulgare]	GAD	F: calmodulin binding; F: glutamate decarboxylase activity; F: pyridoxal phosphate binding; P: glutamate metabolic process
CL5356.Contig5_All	0.169438	0.259037	CL5356.Contig5_All	-0.290481	0.293037	CL5356.Contig4_All	7.5157	0.895576	CL19398.Contig3_All	6.05889	0.748397	CL19398.Contig3_All	3.9386	0.313162	CL19398.Contig3_All	5.61471	0.632323	Wall-associated receptor kinase 1 [Hordeum vulgare subsp. vulgare]	WAK1	F: protein serine/threonine kinase activity; F: ATP binding; F: calcium ion binding; F: polysaccharide binding; P: protein phosphorylation;
Unigene38514_All	1.51973	0.732264	Unigene38514_All	2.99008	0.818699	Unigene38514_All	2.9462	0.801457	CL3684.Contig1_All	3.68776	0.829892	CL3684.Contig1_All	6.60178	0.830184	CL3684.Contig1_All	5.8585	0.953014	group3 late embryogenesis abundant protein [Triticum aestivum]	LEA3	P: response to stress
CL6116.Contig1_All	1.4529	0.720881	CL6116.Contig1_All	3.51772	0.83395	CL6116.Contig1_All	2.80029	0.794155	CL9687.Contig11_All	2.70917	0.768435	CL3352.Contig6_All	3.8306	0.845254	CL3352.Contig7_All	3.15253	0.820163	predicted protein [Hordeum vulgare subsp. vulgare]	—	P: embryo development
CL5015.Contig7_All	0.988126	0.343916	CL5015.Contig7_All	-4.34577	0.401749	CL5015.Contig7_All	-1.47131	0.285937	CL3629.Contig6_All	1.23999	0.624331	CL3629.Contig4_All	7.42906	0.906154	CL3629.Contig4_All	7.25424	0.892541	Leucine-rich repeat extensin-like protein 3 [Aegilops tauschii]	LRX3	—
CL9480.Contig2_All	-0.31169	0.3654	CL9480.Contig2_All	-1.29349	0.673651	CL9480.Contig2_All	-3.54854	0.800993	CL10935.Contig2_All	1.11445	0.65794	CL10935.Contig2_All	0.704695	0.527593	CL10935.Contig2_All	-0.670557	0.497642	Vegetative cell wall protein gp1 [Hordeum vulgare subsp. vulgare]	GP1	C: structural constituent of cell wall
Unigene4520_All	1.36113	0.577199	Unigene4520_All	0.323655	0.280464	Unigene4520_All	3.21899	0.774964	CL15220.Contig1_All	-0.932886	0.205406	CL15220.Contig1_All	1.81714	0.328999	CL15220.Contig1_All	4.94084	0.830878	Acyltransferase-like protein At3g26840, chloroplastic [Aegilops tauschii]	At3g26840	—
CL20409.Contig1_All	1.29052	0.422163	CL20409.Contig1_All	2.18709	0.60676	CL20409.Contig1_All	3.5226	0.743081	CL7914.Contig2_All	0.168337	0.249551	CL7914.Contig2_All	2.01244	0.753538	CL7914.Contig2_All	3.06545	0.810652	Fructan 6-exohydrolase [Triticum aestivum]	6-FEH	F: sucrose alpha-glucosidase activity; F: inulinase activity; F: levanase activity; F: fructan beta-(2,6)-fructosidase activity; C: vacuole; C: cell wall; P: response to wounding; P: starch metabolic process; P: nectar secretion; P: response to karrikin
Unigene56533_All	3	0.262642	Unigene56533_All	2.87447	0.254886	Unigene56533_All	6.65344	0.804899	Unigene21690_All	-0.135352	0.196137	Unigene21690_All	-1.97863	0.32072	Unigene21690_All	1.59925	0.486147	putative sucrose:fructan 6-fructosyltransferase [Bromus pictus]	6-SFT	F: sucrose alpha-glucosidase activity; F: sucrose 1F-fructosyltransferase activity; P: carbohydrate metabolic process
Unigene35878_All	-1.22862	0.567511	Unigene58254_All	7.82231	0.924202	Unigene58254_All	8.2854	0.940414	Unigene44229_All	7.74147	0.933136	Unigene44229_All	6.95031	0.863118	Unigene44229_All	4.73697	0.444403	Phospholipase A1-II 7 [Aegilops tauschii]	Os05g0574100	F: phosphatidylcholine 1-acylhydrolase activity; C: cytoplasm;
Unigene10720_All	6.25267	0.92269	Unigene10720_All	5.66297	0.868714	CL19809.Contig2_All	8.47978	0.948464	CL18839.Contig1_All	-0.665999	0.297622	CL18839.Contig1_All	0.343587	0.247542	CL18839.Contig1_All	1.182	0.482781	Proline-rich receptor-like protein kinase PERK13 [Oryza sativa Indica Group]	PERK13	C: structural constituent of cell wall
CL1021.Contig35_All	1.45017	0.57545	CL1021.Contig35_All	0.0201779	0.197109	CL1021.Contig2_All	4.20924	0.831614	Unigene42656_All	2.41213	0.650373	Unigene42656_All	2.68243	0.682644	Unigene42656_All	2.98244	0.715732	Acyltransferase-like protein At1g54570, chloroplastic [Aegilops tauschii]	At1g54570	F: transferase activity, transferring acyl groups other than amino-acyl groups; C: plastoglobule
CL15582.Contig1_All	0.559427	0.225134	CL15582.Contig1_All	1.81816	0.333542	CL15582.Contig1_All	5.15295	0.839054	Unigene17737_All	-1	0.440455	Unigene17737_All	0.980192	0.500646	Unigene17737_All	1.08283	0.542211	AP-2 complex subunit alpha-2 [Oryza sativa Japonica Group]	ALPHAC-AD	C:membrane coat; P:transport
CL2780.Contig4_All	0	0.19305	CL2780.Contig4_All	4.02975	0.354459	CL2780.Contig4_All	6.69116	0.809338	CL2237.Contig2_All	-1.15781	0.552118	CL2237.Contig2_All	-0.00696955	0.168663	CL2237.Contig2_All	-0.296088	0.287373	hypothetical protein TRIUR3_27819 [Triticum urartu]	—	—
Unigene81649_All	0.932886	0.275861	Unigene81649_All	0.955606	0.278128	Unigene81649_All	0	0.178105	Unigene48872_All	-1.16439	0.285154	Unigene48872_All	0.501194	0.240782	Unigene35113_All	6.60486	0.815246	hypothetical protein F775_00410 [Aegilops tauschii]	—	—
Unigene67970_All	-5.16993	0.563972	Unigene45929_All	2.67565	0.800608	Unigene45930_All	3.58924	0.819503	CL296.Contig18_All	0.0103568	0.180299	CL296.Contig18_All	1.56215	0.735442	CL296.Contig18_All	1.09243	0.664489	predicted protein [Hordeum vulgare subsp. vulgare]	—	F: transferase activity, transferring hexosyl groups
CL7533.Contig6_All	0.717912	0.503453	CL7533.Contig6_All	-1.03032	0.555782	CL7533.Contig4_All	-7.03342	0.851558	CL9453.Contig5_All	2.5621	0.649543	CL9453.Contig5_All	1.53887	0.437238	CL9453.Contig5_All	1.24936	0.363499	predicted protein [Hordeum vulgare subsp. vulgare]	—	F: N-acetyltransferase activity; P: response to abscisic acid
CL8426.Contig1_All	0.588853	0.510079	CL8426.Contig1_All	1.77057	0.755235	CL8426.Contig2_All	3.19804	0.803447	CL4182.Contig4_All	0.771834	0.573868	CL4182.Contig2_All	2.56746	0.809679	CL4182.Contig4_All	2.08375	0.783416	Hydrophobic protein OSR8 [Hordeum vulgare subsp. vulgare]	OSR8	C: integral component of membrane; C: cytoplasmic membrane-bounded vesicle
CL5143.Contig4_All	0.0986903	0.258604	CL5143.Contig4_All	-2.05791	0.774305	CL5143.Contig4_All	-4.00534	0.833082	CL6131.Contig9_All	2.6985	0.808045	CL6131.Contig9_All	0.708162	0.522817	CL6131.Contig9_All	-0.244698	0.297816	3'-N-debenzoyl-2'-deoxytaxol N-benzoyltransferase [Triticum aestivum]	TAX10	F: transferase activity, transferring acyl groups other than amino-acyl groups
CL2757.Contig1_All	0	0.19305	CL2757.Contig1_All	3.66297	0.316717	CL2757.Contig1_All	6.69116	0.809338	Unigene80015_All	-4.14296	0.362425	Unigene80015_All	-4.14296	0.346349	Unigene80015_All	0.0794345	0.176863	hypothetical protein TRIUR3_22408 [Triticum urartu]	—	—
Unigene41093_All	-0.355481	0.300956	Unigene1854_All	-6.70506	0.82998	Unigene41093_All	-3.32747	0.603678	Unigene41940_All	-1.33342	0.294977	Unigene41940_All	-1.33342	0.282866	Unigene41940_All	1.5541	0.464906	WD-40 repeat-containing protein MSI2 [Hordeum vulgare subsp. vulgare]	MSI2	F: identical protein binding; F: ubiquitin-protein ligase activity; C: cytoplasm; C: nuclear ubiquitin ligase complex; P: anthocyanin metabolic process; P: DNA repair; P: photomorphogenesis; P: regulation of stomatal movement
CL21339.Contig12_All	2.76081	0.341802	CL21339.Contig12_All	0.736966	0.218332	CL21339.Contig12_All	6.75192	0.929506	Unigene3973_All	-0.70044	0.277032	Unigene3973_All	1.23367	0.459548	Unigene3973_All	0.935149	0.366182	Potassium channel KOR1 [Brachypodium distachyon]	Os06g0250600	C: integral to membrane
CL9269.Contig4_All	5.64386	0.648205	CL9269.Contig4_All	0	0.191464	CL9269.Contig4_All	4.96963	0.499709	Unigene38171_All	5.43741	0.624338	Unigene18376_All	6.97346	0.865436	Unigene38171_All	4.66297	0.424985	Serine/threonine-protein kinase BRI1-like 2 [Aegilops tauschii]	BRL2	—
Unigene42337_All	1.24691	0.677081	Unigene42337_All	0.855813	0.563755	Unigene42337_All	0.213019	0.278352	CL18798.Contig1_All	3.65244	0.824932	CL18798.Contig1_All	0.200533	0.234188	CL18798.Contig1_All	-0.263034	0.245191	hypothetical protein F775_01514 [Aegilops tauschii]	—	—
CL7092.Contig2_All	-0.382333	0.327968	CL7092.Contig1_All	3.76688	0.835506	CL7092.Contig2_All	4.19097	0.839866	Unigene44275_All	4.08281	0.836104	Unigene44275_All	3.59971	0.815096	Unigene44275_All	5.40683	0.928286	Agglutinin isolectin 2 [Setaria italica]	—	F: chitin binding; F: sugar binding
CL4260.Contig3_All	0.663743	0.488032	CL4260.Contig3_All	-0.213618	0.288961	CL4260.Contig3_All	2.28816	0.754328	CL2017.Contig5_All	-0.385025	0.347235	CL2017.Contig5_All	0.631849	0.464435	CL2017.Contig5_All	3.50525	0.827011	predicted protein [Hordeum vulgare subsp. vulgare]	—	P:cellular response to nitrogen levels;GO:0006222//UMP biosynthetic process;GO:0006212//uracil catabolic process;GO:0055114//oxidation-reduction process;C:chloroplast;F:dihydroorotate oxidase activity;GO:0017113//dihydropyrimidine dehydrogenase (NADP+) activity;
Unigene58132_All	0.763961	0.543662	Unigene58132_All	2.62679	0.801703	Unigene58132_All	-1.0479	0.56585	CL12796.Contig3_All	1.8236	0.712563	CL12796.Contig4_All	3.58197	0.829574	CL12796.Contig3_All	1.6384	0.683193	Protein SRG1 [Aegilops tauschii]	SRG1	F: oxidoreductase activity, acting on paired donors, with incorporation or reduction of molecular oxygen, 2-oxoglutarate as one donor, and incorporation of one atom each of oxygen into both donors; F: iron ion binding; P: oxidation-reduction process; P: flavonoid biosynthesis process
CL1134.Contig11_All	7.01866	0.863453	CL1134.Contig11_All	7.8009	0.923169	CL6786.Contig9_All	-1.51824	0.528762	Unigene15696_All	-0.130061	0.19585	Unigene15696_All	0.601451	0.250225	Unigene15696_All	-0.770518	0.231966	Proline-rich receptor-like protein kinase PERK2 [Aegilops tauschii]	PERK2	F: ATP binding; F: protein serine/threonine kinase activity; F: receptor activity; C: integral to membrane; C: plasma membrane
CL15735.Contig10_All	-1.78695	0.708251	CL15735.Contig10_All	-1.64723	0.688951	CL15735.Contig10_All	-3.43693	0.760487	Unigene5447_All	2.08092	0.631883	Unigene5686_All	3.56953	0.811229	Unigene5447_All	2.35845	0.66472	Disease resistance protein RPP13 [Triticum urartu]	RPP13	F: ATP binding; C: cytoplasm; C: plasma membrane; P: apoptosis; P : defense response, incompatible interaction; P: plant-type hypersensitive response
CL783.Contig11_All	0.622554	0.51811	CL783.Contig11_All	-1.15251	0.658142	CL783.Contig11_All	-1.53849	0.683383	CL135.Contig11_All	1.91247	0.76987	CL135.Contig11_All	2.37792	0.804123	CL135.Contig11_All	0.188078	0.296877	Serine/threonine-protein kinase SAPK1 [Triticum aestivum]	SAPK1	F: ATP binding; F: protein serine/threonine kinase activity; C: cytoplasm; P: regulation of cellular process; P: response to osmotic stress; P: stomatal movement; P: protein phosphorylation; P: response to abscisic acid; P: cellular lipid metabolic process; P: multicellular organismal development; P: cellular biosynthetic process; P: lipid biosynthetic process
CL4892.Contig10_All	1.93566	0.758207	CL4892.Contig3_All	3.07625	0.800356	CL4892.Contig10_All	3.2461	0.805351	CL5431.Contig16_All	-0.533156	0.46934	CL5431.Contig16_All	-1.61962	0.733032	CL5431.Contig16_All	-1.24241	0.67337	Trans-cinnamate 4-monooxygenase [Hordeum vulgare subsp. vulgare]	CYP73A2	F: electron carrier activity; F: heme binding; F: trans-cinnamate 4-monooxygenase activity
Unigene42780_All	1.21955	0.658511	Unigene42780_All	0.762146	0.519122	Unigene42780_All	-0.137305	0.240188	CL3861.Contig5_All	1.47153	0.691596	CL3861.Contig5_All	2.65028	0.802536	CL3861.Contig5_All	1.67398	0.722573	PREDICTED: ALA-interacting subunit 1-like [Brachypodium distachyon]	ALIS3	C: Golgi apparatus; C: plasma membrane; P: phospholipid transport; P: cell division
CL18407.Contig41_All	-1.21495	0.675048	CL18407.Contig41_All	0.559971	0.481959	CL18407.Contig41_All	-0.347109	0.353504	CL20186.Contig8_All	0.0519946	0.198317	Unigene14393_All	3.69858	0.824759	Unigene14393_All	3.6096	0.817015	Beta-xylosidase/alpha-L-arabinofuranosidase 2 [Hordeum vulgare subsp. vulgare]	Xyl2	F: hydrolase activity, hydrolyzing O-glycosyl compounds; P: carbohydrate metabolic process
CL4906.Contig4_All	-1.62739	0.7502	CL4906.Contig8_All	-2.74509	0.808663	CL4906.Contig4_All	-6.70645	0.982542	Unigene59298_All	-5.40372	0.61799	Unigene59298_All	-1.77923	0.419287	Unigene59298_All	-1.37397	0.378766	Senescence-associated protein DIN1 [Triticum aestivum]	DIN1	—
CL17559.Contig2_All	3.80094	0.821816	CL17559.Contig2_All	3.30693	0.791125	CL17559.Contig2_All	3.42372	0.780491	CL14899.Contig3_All	4.40914	0.857061	CL14899.Contig3_All	3.31653	0.7989	CL14899.Contig3_All	2.32408	0.720299	Gibberellin 2-beta-dioxygenase 1 [Triticum aestivum]	GA2OX1	F: gibberellin 2-beta-dioxygenase activity; F: iron ion binding; F: oxidoreductase activity, acting on single donors with incorporation of molecular oxygen, incorporation of two atoms of oxygen
CL15698.Contig2_All	1.78311	0.718387	CL15698.Contig2_All	0.0198996	0.199149	CL15698.Contig2_All	-1.16993	0.492639	CL4022.Contig7_All	3.18685	0.807944	CL4022.Contig3_All	3.32193	0.681243	CL4022.Contig3_All	2.03148	0.446965	Probable WRKY transcription factor 40 [Hordeum vulgare subsp. vulgare]	WRKY40	F: sequence-specific DNA binding; F: sequence-specific DNA binding transcription factor activity; C: nucleus
CL4092.Contig11_All	-1.74394	0.718088	CL4092.Contig11_All	-3.52576	0.795187	CL4092.Contig11_All	-6.03672	0.921123	CL3264.Contig12_All	2.25037	0.624049	CL3264.Contig12_All	1.69686	0.501105	CL3264.Contig12_All	2.84993	0.700608	Amidase 1 OS=Arabidopsis thaliana [Triticum urartu]	AMI1	—
Unigene57340_All	-1.14439	0.530015	Unigene57340_All	-0.716752	0.426433	Unigene57334_All	-5.28758	0.843491	CL1939.Contig2_All	-1.01049	0.470199	CL1939.Contig2_All	-0.569366	0.349091	CL1939.Contig2_All	0.0563825	0.188447	Vegetative cell wall protein gp1 [Aegilops tauschii]	GP1	C: structural constituent of cell wall
Unigene24260_All	0.44642	0.398066	Unigene24260_All	-0.185032	0.278763	Unigene24260_All	-0.60514	0.403922	CL6189.Contig1_All	4.84032	0.858749	CL6189.Contig1_All	3.29624	0.676276	CL6189.Contig1_All	3.04182	0.634252	Amino-acid permease BAT1 homolog [Triticum aestivum]	BAT1	—
CL14268.Contig1_All	-0.970153	0.6121	CL14268.Contig1_All	-0.449494	0.430414	CL14268.Contig5_All	4.42487	0.804573	CL16879.Contig2_All	-0.594658	0.498606	CL16879.Contig2_All	-0.964911	0.605772	CL16879.Contig2_All	-0.728459	0.542825	Vegetative cell wall protein gp1 [Aegilops tauschii]	GP1	—
Unigene43940_All	-3	0.416028	Unigene9807_All	2.86285	0.809578	Unigene43940_All	7.14667	0.989913	Unigene33769_All	6.6455	0.98599	Unigene33769_All	5.41806	0.932813	Unigene33769_All	7.06083	0.990707	Cold-regulated protein BLT14 [Hordeum vulgare subsp. vulgare]	BLT14	F: RNA binding; P: response to stress
CL2797.Contig3_All	0.826749	0.441097	CL2797.Contig3_All	0.418829	0.315421	CL2797.Contig8_All	3.19172	0.803713	CL5341.Contig3_All	0.163746	0.270259	CL5341.Contig3_All	0.706828	0.529317	CL5341.Contig3_All	1.92344	0.761211	AP2/EREBP transcription factor [Lophopyrum elongatum]	EREBP1	C: nucleus; F: DNA binding; F: sequence-specific DNA binding transcription factor activity; P: defense response
Unigene8925_All	-0.179251	0.254115	Unigene8925_All	0.444481	0.351156	Unigene59720_All	6.62449	0.800729	Unigene22123_All	0.929117	0.349784	Unigene22123_All	1.07696	0.385938	Unigene22123_All	0.704993	0.282845	Proline-rich receptor-like protein kinase PERK2 [Aureococcus anophagefferens]	PERK2	—
CL5833.Contig4_All	-0.46828	0.304655	CL5833.Contig4_All	1.57184	0.626102	CL5833.Contig4_All	3.96478	0.81707	CL6075.Contig4_All	-2.11548	0.206953	CL6075.Contig4_All	1.82312	0.26646	CL6075.Contig3_All	5.46597	0.910132	putative In2.1 protein [Triticum aestivum]	IN2-1	—
CL21165.Contig6_All	7.04439	0.865708	CL21165.Contig7_All	4.69146	0.824724	CL21165.Contig7_All	5.10109	0.86639	Unigene14973_All	0.434658	0.383863	Unigene14973_All	0.239046	0.285317	Unigene14973_All	-0.243791	0.27649	Retrovirus-related Pol polyprotein from transposon TNT 1-94 [Oryza sativa Japonica Group]	—	F: aspartic-type endopeptidase activity; F: DNA binding; F: endonuclease activity; F: RNA-directed DNA polymerase activity; F: zinc ion binding; F: DNA integration
Unigene58673_All	1.0458	0.569268	Unigene58673_All	-0.183367	0.256468	Unigene58673_All	-1.81669	0.554113	CL7890.Contig3_All	6.73245	0.848789	CL7714.Contig2_All	7.59991	0.918109	CL7890.Contig3_All	2.41504	0.203367	hypothetical protein TRIUR3_01130 [Triticum urartu]	—	—
CL19240.Contig1_All	3.74053	0.808432	CL19240.Contig1_All	3.59918	0.795553	CL19240.Contig1_All	3.79609	0.788372	Unigene5725_All	1.54557	0.555078	Unigene5725_All	1.32484	0.496351	Unigene5725_All	4.95889	0.895067	Leucoanthocyanidin dioxygenase [Hordeum vulgare subsp. vulgare]	ANS	F: L-ascorbic acid binding; F: leucocyanidin oxygenase activity; F: metal ion binding ; F: oxidoreductase activity, acting on single donors with incorporation of molecular oxygen, incorporation of two atoms of oxygen; P: flavonoid biosynthetic process
CL8894.Contig6_All	3.63037	0.837234	CL8894.Contig6_All	6.29001	0.977628	CL8894.Contig6_All	5.69459	0.942348	Unigene808_All	4.03842	0.823522	Unigene808_All	6.86278	0.988254	Unigene808_All	6.21917	0.96629	Cold-regulated protein [Hordeum vulgare subsp. vulgare]	—	P: response to water; P: response to stress
Unigene7043_All	1.16906	0.545704	Unigene7043_All	0	0.191464	Unigene7043_All	-0.245979	0.239199	CL15726.Contig27_All	-0.232594	0.281106	CL15726.Contig27_All	2.6069	0.801213	CL15726.Contig27_All	1.24457	0.649086	Hsp70-Hsp90 organizing protein [Zea mays]	HOP	—
CL21250.Contig7_All	-0.286051	0.251753	CL21250.Contig7_All	1.06593	0.486005	CL281.Contig7_All	4.91107	0.859189	Unigene10423_All	1.73697	0.198584	Unigene10423_All	8.49719	0.959352	Unigene10423_All	6.63421	0.819769	hypothetical protein TRIUR3_33053 [Triticum urartu]	—	—
CL5187.Contig1_All	-1.45508	0.585057	CL5187.Contig1_All	-4.88613	0.78331	CL5187.Contig1_All	-5.88613	0.820315	CL5669.Contig8_All	-0.514573	0.313105	CL5669.Contig8_All	0.275007	0.255173	CL5669.Contig8_All	-0.209228	0.223683	Probable BOI-related E3 ubiquitin-protein ligase 2 [Hordeum vulgare subsp. vulgare]	BRG2	—
CL9921.Contig4_All	3.20945	0.824431	CL9921.Contig4_All	3.43574	0.825667	CL9921.Contig4_All	1.41052	0.649522	CL19226.Contig4_All	2.99712	0.807015	CL19226.Contig4_All	3.44172	0.822698	CL19226.Contig2_All	2.56465	0.80038	Uncharacterized 38.1 kDa protein [Triticum aestivum]	—	F: hydrolase activity, acting on ester bonds; F: nucleic acid binding
CL17813.Contig1_All	0.857042	0.302272	CL17813.Contig1_All	1.37011	0.411165	CL17813.Contig1_All	1.93742	0.493713	Unigene17080_All	-6.70506	0.845492	Unigene51238_All	-0.039801	0.177125	Unigene51238_All	-0.11221	0.194392	hypothetical protein TRIUR3_13402 [Triticum urartu]	—	—
CL12602.Contig5_All	0.580633	0.491577	CL12602.Contig5_All	-0.127544	0.267909	CL12602.Contig5_All	-0.740275	0.491959	CL4054.Contig7_All	3.26029	0.826207	CL4054.Contig7_All	1.15417	0.671908	CL4054.Contig7_All	-1.69029	0.7315	hypothetical protein F775_29758 [Aegilops tauschii]	—	—
CL2362.Contig4_All	-1.48581	0.728669	CL2362.Contig4_All	-3.31658	0.829216	CL2362.Contig4_All	-3.1475	0.806939	CL12921.Contig2_All	1.71032	0.743658	CL12921.Contig2_All	1.00076	0.620278	CL12921.Contig2_All	1.94983	0.760446	Sulfated surface glycoprotein 185 [Triticum urartu]	—	—
CL9387.Contig5_All	-1.00504	0.468517	CL9387.Contig5_All	-1.39672	0.526336	Unigene52490_All	6.77698	0.821871	CL13371.Contig1_All	5.53398	0.643014	CL13371.Contig1_All	0	0.165308	CL13371.Contig1_All	0	0.159664	Mitochondrial outer membrane protein porin 2 [Triticum urartu]	VDAC2	C: intracellular membrane-bounded organelle; C: cytoplasmic part
Unigene37364_All	5.38082	0.600892	Unigene37364_All	6.70966	0.831608	Unigene37364_All	10.0056	0.983514	Unigene28239_All	2.32193	0.223968	Unigene28239_All	2.32193	0.215311	Unigene28239_All	7.69349	0.924871	Cold-regulated protein BLT14 [Hordeum vulgare subsp. vulgare]	BLT14	F: RNA binding; P: response to stress
CL8340.Contig4_All	-0.894991	0.517247	CL8340.Contig4_All	0.349669	0.352587	CL8340.Contig4_All	1.64306	0.689016	CL1402.Contig4_All	4.90689	0.514037	CL1402.Contig4_All	5.83289	0.684969	CL1402.Contig4_All	7.48113	0.910994	hypothetical protein F775_15406 [Aegilops tauschii]	—	—
CL10596.Contig3_All	-0.778254	0.424245	Unigene62133_All	6.62449	0.820515	CL10596.Contig3_All	-1.31741	0.499499	Unigene81387_All	3.22239	0.256328	Unigene81387_All	0	0.165308	Unigene81387_All	0	0.159664	hypothetical protein F775_43811 [Aegilops tauschii]	—	—
CL5281.Contig6_All	2.70509	0.788973	CL5281.Contig6_All	3.87252	0.83384	CL5281.Contig6_All	3.41472	0.798894	CL2787.Contig13_All	5.75489	0.688266	CL2787.Contig13_All	5.05889	0.528638	CL2787.Contig13_All	0	0.159664	Monodehydroascorbate reductase [Triticum aestivum]	AFRR	F: flavin adenine dinucleotide binding; F: oxidoreductase activity; C: cytoplasm;P: oxidation-reduction process; P: cell redox homeostasis
CL48.Contig10_All	-6.78136	0.836502	CL48.Contig31_All	-2.5571	0.654203	CL48.Contig31_All	-0.661292	0.376849	Unigene11405_All	0.0780025	0.194011	Unigene11405_All	0.473931	0.282437	Unigene11405_All	1.18259	0.491502	Protein argonaute 1C [Aegilops tauschii]	AGO1C	—
Unigene21536_All	0.511611	0.394696	Unigene21536_All	-0.755581	0.439559	CL310.Contig5_All	-5.49985	0.874427	CL1959.Contig3_All	2.00409	0.634823	CL1959.Contig3_All	1.68523	0.564304	CL1959.Contig3_All	1.80735	0.582695	hypothetical protein F775_05885 [Aegilops tauschii]	—	—
Unigene17890_All	8.50383	0.955389	Unigene19982_All	-0.468675	0.287068	Unigene19982_All	-0.776104	0.309921	Unigene26142_All	1.04439	0.599838	Unigene26142_All	1.89257	0.740967	Unigene26142_All	0.427507	0.358625	Disease resistance protein RPP13 [Aegilops tauschii]	RPP13	F: ATP binding; C: cytoplasm; C: plasma membrane; P: apoptosis; P : defense response, incompatible interaction; P: plant-type hypersensitive response
CL15947.Contig1_All	0	0.19305	CL15947.Contig1_All	4.82443	0.493445	CL127.Contig4_All	5.56986	0.897304	CL3764.Contig8_All	0.025091	0.173498	CL3764.Contig8_All	0.576501	0.242754	CL3764.Contig8_All	-0.341037	0.199971	predicted protein [Hordeum vulgare subsp. vulgare]	—	—
Unigene2100_All	-3.38119	0.669847	Unigene47540_All	3.94239	0.837847	Unigene2100_All	0.689749	0.41183	Unigene40545_All	3.57169	0.817223	Unigene40545_All	2.29311	0.740709	Unigene40545_All	1.27028	0.565402	23 kDa jasmonate-induced protein [Oryza sativa Indica Group]	—	—
CL1827.Contig32_All	-5.45943	0.826883	CL1827.Contig27_All	-1.29546	0.241013	CL1827.Contig32_All	-7.1964	0.868437	CL4599.Contig1_All	0.125025	0.234298	CL4599.Contig1_All	1.11804	0.619482	CL4599.Contig1_All	-0.153691	0.232454	Probable leucine-rich repeat receptor-like serine/threonine-protein kinase At3g14840 [Triticum aestivum]	LRR-RLK	F: ATP binding; F: protein serine/threonine kinase activity;receptor activity; C: integral to membrane; C: plasma membrane; C: plasmodesma
Unigene38681_All	-0.12657	0.274817	Unigene38681_All	2.73732	0.810416	CL2100.Contig13_All	3.42954	0.812774	CL438.Contig2_All	-0.272731	0.340318	CL438.Contig2_All	2.45251	0.804374	CL438.Contig2_All	1.44146	0.713559	Chaperone protein ClpB1 [Hordeum vulgare subsp. vulgare]	CLPB1	F: ATP binding; F: nucleoside-triphosphatase activity; C: cytosol; C: nucleus; P: cellular response to heat
CL600.Contig44_All	1.70526	0.572481	CL600.Contig44_All	0.0155969	0.191464	CL600.Contig44_All	-0.394279	0.232393	Unigene4787_All	0.889442	0.409526	Unigene11138_All	4.77229	0.882276	Unigene4787_All	1.10818	0.469453	Putative LRR receptor-like serine/threonine-protein kinase [Aegilops tauschii]	—	F: transferase activity, transferring phosphorus-containing groups
Unigene22178_All	-0.54716	0.371426	Unigene22178_All	-2.06529	0.620637	CL14709.Contig3_All	4.65821	0.833568	Unigene28233_All	1.71621	0.36725	Unigene28233_All	2.11151	0.429382	Unigene28233_All	1.974	0.393277	hypothetical protein TRIUR3_28375 [Triticum urartu]	—	F: nutrient reservoir activity
Unigene58359_All	0.337622	0.340313	Unigene58359_All	-5.67807	0.853997	Unigene58359_All	-0.1991	0.255195	CL19773.Contig1_All	-0.391545	0.338639	CL19773.Contig1_All	0.297628	0.306532	CL19773.Contig2_All	-7.45396	0.908577	E3 ubiquitin-protein ligase SINA-like 10 [Aegilops tauschii]	—	—
Unigene17596_All	-0.582742	0.492339	Unigene17596_All	-1.45746	0.69818	Unigene17596_All	-3.27912	0.793768	Unigene16495_All	4.02208	0.818433	Unigene16495_All	1.24891	0.434752	Unigene16495_All	1.30307	0.443917	Cysteine-rich receptor-like protein kinase 26 [Triticum aestivum]	CRK26	F: protein serine/threonine kinase activity; F: ATP binding; P: protein phosphorylation
Unigene9171_All	4.80367	0.89138	Unigene9171_All	7.20347	0.99446	Unigene9171_All	6.79526	0.985752	CL3816.Contig2_All	6.46352	0.978536	CL3816.Contig2_All	7.46952	0.994847	CL3816.Contig2_All	6.98751	0.987644	Cold-shock protein CS120 [Hordeum vulgare subsp. vulgare]	CS120	P: response to stress; P: response to water
CL4475.Contig4_All	-1.96945	0.774413	CL4475.Contig4_All	-2.71369	0.807013	CL4475.Contig4_All	-5.77959	0.945045	CL4405.Contig10_All	-0.702941	0.524591	CL4405.Contig10_All	-0.946046	0.588863	CL4405.Contig10_All	-1.46131	0.692473	Glutaredoxin-C1 [Aegilops tauschii]	GRXC1	F: electron carrier activity; F: protein disulfide oxidoreductase activity; C: cytoplasm; P: cell redox homeostasis; P: electron transport chain; P: transport
CL12289.Contig4_All	1.6149	0.689006	CL12289.Contig4_All	2.52553	0.773506	CL12289.Contig4_All	3.27583	0.794776	CL11619.Contig5_All	1.47942	0.717275	CL11619.Contig5_All	2.46446	0.803471	CL11619.Contig5_All	2.3169	0.793208	predicted protein [Hordeum vulgare subsp. vulgare]	—	—
CL1738.Contig1_All	-2.76246	0.808042	CL1738.Contig4_All	-0.657112	0.458088	CL1738.Contig4_All	-1.02716	0.528459	CL3575.Contig13_All	-7.68416	0.930098	CL3575.Contig2_All	-0.612977	0.481049	CL3575.Contig5_All	6.85383	0.849884	hypothetical protein TRIUR3_05561 [Triticum urartu]	—	—
CL19157.Contig4_All	-0.305977	0.356305	CL19157.Contig4_All	-2.02096	0.743346	CL19157.Contig4_All	-4.36059	0.822129	CL9854.Contig4_All	2.98698	0.815493	Unigene39854_All	1.86422	0.679436	Unigene39854_All	2.26735	0.729152	hypothetical protein TRIUR3_21122 [Triticum urartu]	—	—
Unigene27360_All	-4.89158	0.87889	Unigene27360_All	-3.46755	0.805213	Unigene27360_All	-4.51307	0.832556	Unigene33700_All	1.0422	0.541027	Unigene33700_All	-0.536382	0.318859	Unigene33700_All	0.524421	0.34286	Lipoxygenase 2.1, chloroplastic [Hordeum vulgare subsp. vulgare]	LOX2.1	F: iron ion binding; F: lipoxygenase activity; C: chloroplast; P: oxylipin biosynthetic process
Unigene5274_All	1.73697	0.219767	Unigene5274_All	0	0.191464	Unigene5274_All	4.27302	0.366147	CL16889.Contig9_All	-0.742063	0.474058	CL16889.Contig9_All	0.221302	0.275711	Unigene12645_All	4.57491	0.807826	Putative disease resistance protein RGA4 [Aegilops tauschii]	—	—
Unigene53145_All	4.71882	0.459997	Unigene53145_All	4.27302	0.38975	Unigene53145_All	3.77259	0.306756	CL17054.Contig2_All	7.26679	0.902047	CL17054.Contig2_All	1.58496	0.191485	CL17054.Contig2_All	0	0.159664	Cell number regulator 2 [Aegilops tauschii]	CNR2	—
Unigene30971_All	0.626673	0.344718	Unigene30971_All	-0.473931	0.281786	Unigene30970_All	-5.98431	0.891483	CL3330.Contig15_All	0.58823	0.406773	CL3330.Contig1_All	3.09494	0.813073	CL3330.Contig15_All	-0.341691	0.282912	Rhomboid family member 1 [Aegilops tauschii]	—	F: serine-type endopeptidase activity; C: Golgi apparatus; C: integral component of membrane; P: proteolysis
CL2997.Contig8_All	1.41504	0.466031	CL2997.Contig7_All	4.31664	0.804921	CL2997.Contig7_All	4.64104	0.82097	CL4028.Contig9_All	0.502748	0.382683	CL4028.Contig9_All	-0.647278	0.394456	CL4028.Contig9_All	0.883997	0.51081	Protein ECERIFERUM 3 [Hordeum vulgare subsp. vulgare]	CER3	F: iron ion binding; F: nucleotide bindingoxidoreductase activity;C: integral component of membraneplasma membrane; P: pollen sperm cell differentiation; P: wax biosynthetic process; P: cuticle hydrocarbon biosynthetic process; P: oxidation-reduction process
CL5324.Contig1_All	2.02762	0.779521	CL5324.Contig1_All	1.21069	0.670315	CL5324.Contig1_All	1.46208	0.67783	CL445.Contig14_All	3.28445	0.82382	CL445.Contig14_All	3.72849	0.839788	CL445.Contig14_All	2.61677	0.802347	UDP-glycosyltransferase 73C5 [Triticum aestivum]	UGT73C5	F: glucuronosyltransferase activity; P: metabolic process
CL3596.Contig8_All	-1.59481	0.612803	CL3596.Contig8_All	0.0888093	0.233644	CL3596.Contig8_All	-0.853898	0.437013	CL7546.Contig4_All	1.88264	0.30615	CL7546.Contig4_All	3.8009	0.617699	CL7546.Contig3_All	3.06774	0.800676	Type I inositol-1,4,5-trisphosphate 5-phosphatase 1 [Triticum urartu]	IP5P1	C: mitochondrion
CL799.Contig2_All	0	0.19305	CL799.Contig2_All	3.05889	0.264939	CL799.Contig2_All	6.85383	0.831077	CL3373.Contig1_All	1.0555	0.503029	CL3373.Contig1_All	0.0093987	0.165308	CL3373.Contig1_All	1.88727	0.671447	Leucine-rich repeat extensin-like protein 5 [Hordeum vulgare subsp. vulgare]	LRX5	C: cell wall; C: extracellular region; C: plasmodesma P: ;cellular cell wall organization
CL8439.Contig1_All	-2.53903	0.804132	CL8439.Contig12_All	-1.31728	0.693718	CL8439.Contig4_All	-3.56677	0.813066	CL18266.Contig2_All	-0.388829	0.405186	Unigene16771_All	-3.01508	0.817345	Unigene16771_All	-2.98508	0.811335	predicted protein [Hordeum vulgare subsp. vulgare]	ERF2	F: DNA binding; F: sequence-specific DNA binding transcription factor activity; C: nucleus; P: defense response; P: ethylene mediated signaling pathway
Unigene14208_All	-4.97957	0.834113	Unigene20883_All	-1.01707	0.311304	Unigene20883_All	-0.949959	0.285894	Unigene13337_All	3.41504	0.277177	CL1068.Contig9_All	5.50057	0.847309	Unigene13337_All	4	0.318553	Probable LRR receptor-like serine/threonine-protein kinase At4g26540 [Aegilops tauschii]	At4g26540	F: ATP binding; F: protein serine/threonine kinase activity;receptor activity; C: integral to membrane; C: plasma membrane
CL20570.Contig2_All	0	0.19305	CL20570.Contig2_All	0	0.191464	CL20570.Contig2_All	4.56478	0.418211	Unigene71513_All	3.68326	0.564853	Unigene71513_All	-2.11548	0.199295	Unigene1840_All	6.97728	0.864073	hypothetical protein F775_04475 [Aegilops tauschii]	—	—
Unigene55856_All	-0.641546	0.238714	Unigene55856_All	1.76988	0.437841	Unigene55856_All	4.89699	0.846787	CL12176.Contig2_All	2.7425	0.404484	CL12176.Contig2_All	6.22586	0.930447	CL12176.Contig2_All	8.26282	0.990618	Subtilisin-chymotrypsin inhibitor-2A [Aegilops tauschii]	—	F: serine-type endopeptidase inhibitor activity; P: response to wounding
Unigene53600_All	-0.199033	0.270389	Unigene53600_All	0.138179	0.250846	Unigene53600_All	-1.92749	0.592833	CL3851.Contig2_All	-0.823677	0.381058	CL3851.Contig3_All	-2.77377	0.808554	CL3851.Contig17_All	-2.8536	0.801153	Chitinase 2 [Hordeum vulgare subsp. vulgare]	Cht2	F: chitin binding; F: endochitinase activity; C: cytoplasmic membrane-bounded vesicle; C: vacuole; C: plasma membrane; P: defense response to fungus; P: ell wall macromolecule catabolic process; P: response to cadmium ion; P: chitin catabolic process; P: jasmonic acid and ethylene-dependent systemic resistance, ethylene mediated signaling pathway; P: polysaccharide catabolic process
CL5186.Contig8_All	-1.58496	0.19305	CL5186.Contig8_All	4.70044	0.477474	CL5186.Contig8_All	7.02237	0.85033	CL1507.Contig2_All	0.24591	0.228708	CL1507.Contig2_All	2.61236	0.739655	CL1507.Contig2_All	3.95048	0.820815	indole-2-monooxygenase [Hordeum vulgare subsp. vulgare]	CYP71C4	F: electron carrier activity; F: oxidoreductase activity, acting on paired donors, with incorporation or reduction of molecular oxygenheme binding; F: iron ion binding; F: monooxygenase activity; P: oxidation-reduction process ; P: benzoxazinone biosynthesis process
CL20409.Contig3_All	-2.5025	0.243072	CL20409.Contig3_All	0.234465	0.210156	CL20409.Contig3_All	-2.5025	0.227175	Unigene21453_All	-1.58496	0.258808	Unigene21453_All	3.11548	0.673698	Unigene21453_All	5.30518	0.903635	Beta-fructofuranosidase, insoluble isoenzyme 7 [Aegilops tauschii]	CIN7	F: hydrolase activity, hydrolyzing O-glycosyl compounds; C: cytoplasmic membrane-bounded vesicle; P: metabolic process
CL16304.Contig5_All	0.222496	0.31718	CL16304.Contig5_All	-0.0935442	0.248034	CL16304.Contig6_All	6.70966	0.813154	CL301.Contig5_All	-0.473343	0.438965	CL301.Contig5_All	-0.180102	0.280867	CL301.Contig5_All	0.148047	0.262559	Acyl-coenzyme A oxidase 2, peroxisomal [Hordeum vulgare subsp. vulgare]	ACX2	F: acyl-CoA dehydrogenase activity; F: acyl-CoA oxidase activity; F: flavin adenine dinucleotide binding; C: peroxisome; P: fatty acid beta-oxidation; P: long-chain fatty acid metabolic process
Unigene48874_All	2.14527	0.776362	Unigene48874_All	-0.829426	0.508455	Unigene48874_All	-0.231834	0.275382	Unigene73110_All	2.09245	0.479837	Unigene73110_All	7.37836	0.990762	Unigene73110_All	1.61298	0.361336	hypothetical protein MTR_5g051000 [Medicago truncatula]	—	—
CL1202.Contig9_All	-1.01359	0.618379	CL1202.Contig9_All	0.556298	0.472985	CL1202.Contig9_All	0.181461	0.270515	CL2082.Contig5_All	1.52001	0.559073	CL2082.Contig5_All	4.48883	0.856114	CL2082.Contig5_All	5.52799	0.931822	peroxidase 1 [Triticum monococcum]	—	F: heme binding; F: metal ion binding; F: peroxidase activity; C: cytoplasmic membrane-bounded vesicle; P: response to oxidative stress; P: oxidation-reduction process
Unigene3935_All	-4.70044	0.459997	Unigene3935_All	-4.70044	0.470614	Unigene3935_All	-0.378512	0.226691	CL3978.Contig7_All	-5.03709	0.809817	CL3978.Contig5_All	-0.299805	0.294579	CL3978.Contig5_All	-0.528746	0.37497	hypothetical protein TRIUR3_17964 [Triticum urartu]	—	—
CL19443.Contig4_All	0.70044	0.317888	CL19443.Contig4_All	1.74953	0.559282	CL19443.Contig4_All	1.3505	0.43942	Unigene31668_All	1.77761	0.277851	Unigene7097_All	5.84758	0.891176	Unigene7097_All	5.28232	0.826907	S-type anion channel SLAH3 [Triticum urartu]	—	—
Unigene5203_All	-2.05311	0.769749	Unigene5203_All	-2.26651	0.772262	Unigene5203_All	-3.95251	0.817783	Unigene1049_All	-0.780824	0.539846	Unigene1049_All	-0.793763	0.538484	Unigene1049_All	-0.915754	0.569149	Serine/threonine-protein kinase-like protein CCR4 [Setaria italica]	CCR4	F: ATP binding F: ;protein homodimerization activity; F: protein serine/threonine kinase activity; F: receptor activity; C: integral to membrane
Unigene26292_All	1.5541	0.474097	Unigene26292_All	1.20263	0.402009	Unigene26292_All	0.36257	0.226405	CL10898.Contig1_All	-1	0.198125	CL10898.Contig1_All	4.41278	0.638933	CL10898.Contig1_All	5.29278	0.805682	Retrovirus-related Pol polyprotein from transposon TNT 1-94 [Oryza sativa Japonica Group]	—	—
CL10745.Contig2_All	0.0509588	0.224302	CL10745.Contig2_All	-0.924794	0.557286	CL10745.Contig1_All	4.00088	0.805267	CL6474.Contig2_All	3.9573	0.784566	CL6474.Contig2_All	2.152	0.53566	CL6474.Contig2_All	2.35364	0.569224	Phospholipase A2 homolog 3 [Hordeum vulgare subsp. vulgare]	PLA2-III	F: phospholipase A2 activity; P: lipid catabolic process; P: phospholipid metabolic process
CL8003.Contig2_All	-6.02237	0.720526	CL8003.Contig2_All	-6.02237	0.728929	CL8003.Contig2_All	-2.39788	0.515658	Unigene55998_All	3.32193	0.267621	Unigene55998_All	4.98489	0.512074	Unigene55998_All	6.62936	0.819769	hypothetical protein TRIUR3_07666 [Triticum urartu]	—	—
CL5286.Contig5_All	-0.0799576	0.245444	CL5286.Contig5_All	1.16167	0.667946	CL5286.Contig3_All	-2.53001	0.811279	CL10859.Contig4_All	-0.14666	0.544552	CL10859.Contig4_All	-1.84428	0.670051	CL10859.Contig4_All	-3.56617	0.804074	Photosystem II reaction center W protein, chloroplastic [Triticum urartu]	PSBW	C: chloroplast thylakoid membrane; C: integral to membrane; C: photosystem II; P: photosynthesis
CL1021.Contig12_All	0.890376	0.55132	CL1021.Contig12_All	2.0366	0.755772	Unigene12105_All	5.22882	0.896477	Unigene25889_All	0.696093	0.398251	Unigene25889_All	-1.35453	0.442869	Unigene25889_All	1.68109	0.65569	PREDICTED: acyltransferase-like protein At1g54570, chloroplastic [Brachypodium distachyon]	At1g54570	F: transferase activity, transferring acyl groups other than amino-acyl groups; C: plastoglobule
CL1624.Contig20_All	1.23563	0.509388	CL1624.Contig28_All	7.2384	0.884776	CL1624.Contig13_All	3.47173	0.81567	CL5435.Contig3_All	-0.337938	0.331219	CL5435.Contig3_All	3.43993	0.828745	CL5435.Contig3_All	1.91747	0.748958	Peptidyl-prolyl cis-trans isomerase FKBP65 [Hordeum vulgare subsp. vulgare]	FKBP65	F: calmodulin binding; F: peptidyl-prolyl cis-trans isomerase activity; P: protein folding; P: response to stress
Unigene20039_All	-2.36024	0.802913	Unigene7941_All	0.224225	0.327523	Unigene7941_All	-0.304622	0.341317	CL2339.Contig3_All	-0.526363	0.487844	CL2339.Contig3_All	0.673594	0.544029	CL2339.Contig3_All	0.0579294	0.211666	Heat shock protein 81-1 [Triticum urartu]	HSP81-1	F: ATP binding; F: unfolded protein binding; P: protein folding; P: response to stress
CL10022.Contig1_All	0.95725	0.438465	CL10022.Contig1_All	1.59545	0.602995	CL10022.Contig1_All	1.52035	0.548139	CL16676.Contig2_All	-0.761488	0.353995	CL16676.Contig2_All	1.58766	0.639467	Unigene29333_All	5.33298	0.841372	Q-type C2H2 zinc finger protein [Triticum aestivum]	—	F: DNA binding; F: protein binding; F: zinc ion binding; C: nucleus; P: regulation of transcription, DNA-dependent; P: transcription, DNA-dependent
CL1823.Contig5_All	-1.82814	0.68035	CL1823.Contig5_All	-2.06216	0.694962	CL1823.Contig5_All	-4.85148	0.804911	Unigene24805_All	-0.208587	0.235383	Unigene24805_All	-0.793549	0.368554	Unigene24805_All	-0.216624	0.228854	hypothetical protein TRIUR3_17280 [Triticum urartu]	—	—
CL9005.Contig5_All	2.23833	0.767847	CL9005.Contig4_All	2.67596	0.805988	CL9005.Contig5_All	2.67417	0.77032	CL8919.Contig1_All	0.371139	0.403753	CL8919.Contig1_All	1.39728	0.714994	CL8919.Contig1_All	1.55706	0.731246	Vegetative cell wall protein gp1 [Aegilops tauschii]	GP1	C: structural constituent of cell wall
CL20268.Contig2_All	2.47968	0.801681	CL21066.Contig4_All	0.476965	0.325193	CL21066.Contig4_All	0.105709	0.208475	CL18832.Contig3_All	6.60387	0.961481	CL18655.Contig2_All	1.57388	0.732462	CL18655.Contig2_All	1.4666	0.715098	predicted protein [Hordeum vulgare subsp. vulgare]	BHLH128	F: DNA binding; C: cytosol; C: nucleus; P: regulation of transcription, DNA-dependent; P: transcription, DNA-dependent
CL1046.Contig1_All	0.945552	0.261085	CL1046.Contig1_All	2.18763	0.448734	CL1046.Contig6_All	6.13571	0.918503	CL9753.Contig3_All	3.9386	0.3277	CL9753.Contig3_All	0	0.165308	CL9753.Contig3_All	5.79874	0.670391	PREDICTED: protein ASPARTIC PROTEASE IN GUARD CELL 2-like [Brachypodium distachyon]	—	C: cytoplasmic membrane-bounded vesicle
Unigene26598_All	0.413691	0.335108	Unigene26598_All	-0.0660892	0.220157	Unigene26598_All	0.577767	0.363959	CL11014.Contig1_All	5.32395	0.929457	Unigene3721_All	0.215978	0.254167	Unigene3721_All	-0.871485	0.436755	Heat stress transcription factor C-1b [Triticum urartu]	HSFC1B	F: DNA binding; F: transcription factor activity;P: regulation of transcription, DNA-templated;nucleus; P: sequence-specific DNA bindingsequence-specific
CL19391.Contig29_All	-6.36632	0.826072	CL19391.Contig29_All	-6.78136	0.839557	CL19391.Contig29_All	-6.78136	0.821871	CL3132.Contig4_All	-1.3599	0.321952	CL3132.Contig4_All	0.923038	0.343478	CL3132.Contig4_All	-0.179324	0.191831	PREDICTED: proline-rich receptor-like protein kinase PERK1 [Nelumbo nucifera]	—	F: actin binding; F: phosphoprotein phosphatase activity; P: actin cytoskeleton organization
Unigene28814_All	-0.0860941	0.252407	Unigene28814_All	-0.264526	0.345327	Unigene28814_All	0.166835	0.273106	Unigene16078_All	2.64386	0.806662	Unigene16078_All	2.65146	0.809527	Unigene16078_All	1.12944	0.652954	CBL-interacting protein kinase 10 [Aegilops tauschii]	CIPK10	—
CL8222.Contig4_All	6.57491	0.808395	Unigene40054_All	1.39064	0.482301	Unigene40054_All	2.65088	0.676487	CL2140.Contig2_All	-0.973033	0.37698	CL2140.Contig2_All	-1.26849	0.413966	CL2140.Contig2_All	-0.612443	0.298743	predicted protein [Hordeum vulgare subsp. vulgare]	—	F: hydrolase activity; P: metabolic process
CL11089.Contig5_All	0.101538	0.215756	CL11089.Contig5_All	1.07325	0.436312	CL11089.Contig4_All	6.26262	0.890368	CL2097.Contig2_All	-0.403065	0.318619	CL2097.Contig2_All	-0.00451548	0.165308	CL2097.Contig2_All	-0.29956	0.273448	Vegetative cell wall protein gp1 [Hordeum vulgare subsp. vulgare]	GP1	C: structural constituent of cell wall
Unigene40859_All	0.532668	0.298145	Unigene40859_All	-0.328949	0.248868	Unigene40859_All	0.978835	0.381097	CL10280.Contig5_All	-0.697896	0.435654	CL10280.Contig5_All	-1.4004	0.58388	CL10280.Contig3_All	2.9263	0.804045	Pathogenesis-related protein 1 [Triticum urartu]	PR1	P: defense response; P: response to biotic stimulus
Unigene36881_All	2.64909	0.618628	Unigene36881_All	0.398549	0.237899	Unigene36881_All	1.95842	0.463929	CL1898.Contig29_All	7.01866	0.880416	CL1898.Contig29_All	6.81592	0.847824	CL1898.Contig29_All	7.74595	0.928183	PREDICTED: zinc finger MYM-type protein 1-like [Setaria italica]	—	—
CL13131.Contig2_All	-1.96578	0.435148	CL13131.Contig2_All	0.935083	0.421228	CL13131.Contig2_All	1.20914	0.471784	CL18201.Contig3_All	3.73697	0.303231	CL18201.Contig3_All	7.01495	0.8693	CL18201.Contig3_All	5.34577	0.581057	hypothetical protein TRIUR3_00634 [Triticum urartu]	—	—
Unigene54780_All	0.980025	0.595765	Unigene54780_All	0.0531113	0.221281	Unigene71695_All	7.10504	0.859517	Unigene51268_All	-0.19139	0.293428	Unigene51268_All	-0.461547	0.430786	Unigene51268_All	0.310384	0.358478	Signal transduction histidine-protein kinase barA [Aegilops tauschii]	—	—
Unigene71516_All	0	0.19305	Unigene71516_All	0	0.191464	Unigene71516_All	5.01495	0.510649	Unigene572_All	-1.22239	0.190315	Unigene572_All	6.94251	0.940687	Unigene572_All	3.71621	0.416774	hypothetical protein LOC_Os12g06230 [Oryza sativa Japonica Group]	—	—
Unigene11569_All	-0.753677	0.466064	Unigene11569_All	-0.256955	0.299828	Unigene11569_All	-2.33864	0.661621	Unigene7610_All	0.0350469	0.188394	CL115.Contig3_All	4.48583	0.807398	Unigene7610_All	-1.08525	0.455132	Probable LRR receptor-like serine/threonine-protein kinase At3g47570 [Aegilops tauschii]	At3g47570	—
CL2568.Contig2_All	0.295935	0.360902	CL2568.Contig2_All	0.742992	0.54558	CL2568.Contig7_All	5.09445	0.902905	CL4953.Contig2_All	0.397411	0.42285	CL4953.Contig2_All	0.563444	0.49294	CL4953.Contig2_All	1.05576	0.660281	Arginine/serine-rich protein 45 [Hordeum vulgare subsp. vulgare]	SR45	C: chloroplast
CL7632.Contig6_All	-5.26995	0.917721	CL7632.Contig6_All	-1.67577	0.726735	CL7632.Contig6_All	-3.49142	0.798267	CL2769.Contig5_All	-5.85753	0.951242	CL2769.Contig8_All	0.205632	0.264086	CL2769.Contig8_All	1.11075	0.614684	Ethylene-responsive transcription factor 1 [Aegilops tauschii]	EREBP1	F: DNA binding; F: sequence-specific DNA binding transcription factor activity; C: nucleus; P: defense response
CL8216.Contig24_All	-6.63904	0.818702	CL8216.Contig17_All	-0.758397	0.526768	CL8216.Contig17_All	0.649877	0.469861	CL15925.Contig14_All	-3.89968	0.838022	CL15925.Contig1_All	-1.15885	0.677636	CL15925.Contig1_All	-0.468047	0.453608	Pollen-specific leucine-rich repeat extensin-like protein 1 [Aegilops tauschii]	PEX1	C: cell wall; C: extracellular region; P: cellular cell wall organization
CL10187.Contig1_All	-2.5025	0.243072	CL10187.Contig1_All	0.819428	0.232579	CL10187.Contig1_All	5.91676	0.901676	CL17762.Contig2_All	-1.66051	0.508604	CL17762.Contig2_All	-0.928209	0.384631	CL17762.Contig2_All	1.50682	0.623813	hypothetical protein TRIUR3_24862 [Triticum urartu]	—	—
CL18943.Contig2_All	0.0865877	0.237851	CL18943.Contig2_All	0.14828	0.262803	Unigene97296_All	7.38658	0.885004	Unigene16668_All	-0.538041	0.421476	Unigene16668_All	-0.817325	0.508816	Unigene16668_All	-0.624242	0.448094	hypothetical protein TRIUR3_25193 [Triticum urartu]	—	—
CL8080.Contig6_All	-0.559427	0.264556	CL8080.Contig6_All	1.20014	0.445346	CL8080.Contig1_All	-3.2889	0.806767	CL6865.Contig3_All	-0.466047	0.260696	CL6865.Contig3_All	-1.76517	0.730181	CL6865.Contig3_All	-2.55232	0.805015	Protein CURVATURE THYLAKOID 1A, chloroplastic [Hordeum vulgare subsp. vulgare]	CURT1A	C: chloroplast thylakoid membrane
Unigene44800_All	-6.62936	0.816668	Unigene44800_All	-1.57046	0.552746	Unigene44800_All	-2.12686	0.57221	CL5910.Contig1_All	0.550069	0.475395	CL5910.Contig1_All	1.10152	0.659238	CL5910.Contig1_All	0.460547	0.431403	hypothetical protein F775_30854 [Aegilops tauschii]	—	—
Unigene48081_All	-0.807355	0.353498	Unigene48081_All	-0.616671	0.327492	CL11607.Contig1_All	-5.52982	0.897874	CL4503.Contig5_All	1.67377	0.656451	CL4503.Contig5_All	1.87915	0.682282	CL4503.Contig5_All	1.45631	0.597892	Folylpolyglutamate synthase, mitochondrial [Aegilops tauschii]	—	C: structural constituent of cell wall
Unigene69240_All	0	0.19305	Unigene69240_All	0	0.191464	Unigene48016_All	5.81203	0.859667	CL272.Contig3_All	0.0995357	0.173498	CL272.Contig3_All	-2.22239	0.206823	CL272.Contig3_All	3.58496	0.543179	PREDICTED: vacuolar amino acid transporter 1-like [Brachypodium distachyon]	—	C: integral component of membrane
Unigene40390_All	-1.89308	0.248508	Unigene40390_All	1.32193	0.306246	Unigene40390_All	4.96134	0.8343	CL13845.Contig1_All	-0.683741	0.357706	CL13845.Contig1_All	-4.5025	0.633169	CL13845.Contig1_All	-2	0.522413	PREDICTED: uncharacterized protein LOC103648418 [Zea mays]	—	—
Unigene75662_All	0	0.19305	Unigene75662_All	2.9386	0.263065	Unigene75662_All	7.3159	0.878918	CL13987.Contig1_All	0.776417	0.355082	CL13987.Contig1_All	2.56338	0.723056	CL13987.Contig3_All	6.9542	0.861366	hypothetical protein F775_13436 [Aegilops tauschii]	—	F: transferase activity, transferring hexosyl groups; P: metabolic process
CL3341.Contig6_All	7.49452	0.904455	CL3341.Contig6_All	4.90689	0.515841	CL3341.Contig6_All	7.94642	0.923824	Unigene404_All	2.32193	0.738939	Unigene404_All	-0.236067	0.225552	Unigene404_All	0.675802	0.366897	Arginine/serine-rich protein 45 [Oryza sativa Japonica Group]	SR45	—
CL17753.Contig4_All	4.58783	0.882713	CL17753.Contig4_All	2.22503	0.778719	CL17753.Contig4_All	2.23808	0.758196	CL11669.Contig7_All	6.16673	0.974552	CL11669.Contig7_All	5.52186	0.942137	CL11669.Contig7_All	3.40914	0.816385	predicted protein [Hordeum vulgare subsp. vulgare]	—	—
CL4879.Contig9_All	-1.19502	0.325625	CL4879.Contig9_All	-0.715023	0.282952	Unigene60317_All	-6.73697	0.816804	CL2640.Contig6_All	-0.699341	0.334781	CL2640.Contig6_All	0.16601	0.215673	CL2640.Contig6_All	-0.426815	0.264724	predicted protein [Hordeum vulgare subsp. vulgare]	—	—
CL5902.Contig6_All	0.0807991	0.230542	CL5902.Contig6_All	0.884107	0.52519	CL5902.Contig6_All	1.06182	0.555256	CL1608.Contig12_All	0.244804	0.238201	CL1608.Contig12_All	0.503662	0.303322	CL1608.Contig8_All	2.76038	0.807708	Cycloartenol synthase [Hordeum vulgare subsp. vulgare]	Os02g0139700	F: cycloartenol synthase activity; P: metabolic process
CL2975.Contig9_All	1.96768	0.758165	CL2975.Contig9_All	1.11367	0.625219	CL2975.Contig9_All	2.26897	0.752578	CL5427.Contig3_All	1.66399	0.732229	CL5427.Contig3_All	1.47056	0.6984	CL5427.Contig5_All	3.17587	0.806525	Cis-zeatin O-glucosyltransferase 1 [Hordeum vulgare subsp. vulgare]	CISZOG1	—
CL18714.Contig2_All	-2.44406	0.776957	CL18714.Contig2_All	-1.25557	0.656923	CL18714.Contig5_All	-3.94431	0.809635	Unigene2457_All	-2.15497	0.733687	Unigene2457_All	0.160992	0.256527	Unigene2457_All	-2.00669	0.718685	Ethylene-responsive transcription factor ERF109 [Hordeum vulgare subsp. vulgare]	ERF109	F: DNA binding; F: sequence-specific DNA binding; F: transcription factor activity; C: nucleus; P: defense response to fungus; P: ethylene mediated signaling pathway; P: response to chitin
Unigene40081_All	-1.72308	0.726326	Unigene40081_All	-3.55219	0.803772	Unigene40081_All	-3.29943	0.778489	Unigene13550_All	-3.41052	0.680721	Unigene13550_All	-0.562525	0.358666	Unigene13550_All	-0.428669	0.315797	hypothetical protein ARALYDRAFT_916265 [Arabidopsis lyrata subsp. lyrata]	—	—
Unigene8177_All	-2.98171	0.813842	Unigene8449_All	-2.88648	0.351689	Unigene8449_All	-2.12832	0.473291	CL3903.Contig4_All	-1.3575	0.891409	CL3903.Contig3_All	-4.82273	0.523367	CL3903.Contig3_All	-0.886461	0.448215	Protein FAF-like, chloroplastic [Hordeum vulgare subsp. vulgare]	At5g22090	C: chloroplast
CL18749.Contig1_All	3.15983	0.803827	CL18749.Contig1_All	0.456488	0.340255	CL18749.Contig1_All	2.16488	0.70328	CL8776.Contig2_All	2.16568	0.777358	CL8776.Contig2_All	1.7308	0.739082	CL8776.Contig2_All	0.802497	0.533726	Zinc finger protein 8 [Aegilops tauschii]	ZFP8	F: zinc ion binding; C: nucleus; P: regulation of transcription, DNA-dependent; P: response to chitin; P: transcription, DNA-dependent
CL20328.Contig18_All	-3.03509	0.726797	CL20328.Contig18_All	-1.43563	0.608452	CL20328.Contig18_All	-1.29158	0.553446	Unigene14578_All	0.606989	0.2679	CL20247.Contig1_All	6.58496	0.816849	Unigene14578_All	2.69531	0.68735	Disease resistance RPP8-like protein [Aegilops tauschii]	RPP8L3	—
CL3025.Contig5_All	0.311274	0.305254	CL3025.Contig5_All	1.04044	0.557726	CL3025.Contig5_All	-0.416647	0.300684	CL12028.Contig2_All	-6.46489	0.812337	Unigene11483_All	1.32599	0.44213	Unigene11483_All	1.17218	0.399902	Formin-like protein 6 [Setaria italica]	FH6	—
CL16548.Contig4_All	3.76773	0.803306	CL16548.Contig4_All	1.33184	0.479932	CL16548.Contig1_All	5.15225	0.901798	Unigene18551_All	1.32957	0.613031	Unigene18551_All	2.31809	0.7574	Unigene18551_All	2.36965	0.758901	PREDICTED: DIMBOA UDP-glucosyltransferase BX8 [Brachypodium distachyon]	Bx8	—
CL5179.Contig4_All	0.0362961	0.218561	CL5179.Contig4_All	-0.754052	0.529438	CL5179.Contig4_All	0.047656	0.207451	CL14620.Contig1_All	2.92171	0.802701	CL14620.Contig3_All	-0.654073	0.582707	CL14620.Contig3_All	-0.610788	0.513169	indolin-2-one monooxygenase [Aegilops tauschii]	CYP71C2	F: metal ion binding; F: oxidoreductase activity; P: 2,4-dihydroxy-1,4-benzoxazin-3-one biosynthesis process; P: secondary metabolite biosynthetic process
Unigene492_All	0.272175	0.279965	Unigene492_All	-0.366943	0.299324	Unigene492_All	-1.11446	0.431372	CL10165.Contig2_All	5.02407	0.813881	Unigene67018_All	0	0.165308	Unigene67018_All	3.58496	0.272977	predicted protein [Hordeum vulgare subsp. vulgare]	—	—
Unigene34750_All	-5.34341	0.919518	Unigene34750_All	-4.31956	0.847565	Unigene34750_All	-5.39232	0.910176	Unigene71_All	1.22785	0.632329	Unigene71_All	1.40158	0.661801	Unigene71_All	-1.0746	0.514599	Zinc finger protein ZAT8 [Aegilops tauschii]	ZAT8	F: zinc ion binding; C: nucleus; P: regulation of transcription, DNA-dependent; P: response to chitin; P: transcription, DNA-dependent
CL20277.Contig5_All	0.267076	0.349401	CL20277.Contig5_All	2.4897	0.799786	CL20277.Contig5_All	2.15386	0.760729	Unigene85405_All	-3.01048	0.801941	Unigene215_All	1.39589	0.714634	Unigene215_All	0.642448	0.52422	16.9 kDa class I heat shock protein 1 [Triticum urartu]	hsp16.9A	—
CL14680.Contig1_All	0.799582	0.583226	CL14680.Contig8_All	3.0312	0.818577	CL14680.Contig1_All	0.77039	0.529097	CL5645.Contig6_All	0.871379	0.602983	CL5645.Contig2_All	3.52734	0.835282	CL5645.Contig6_All	1.19194	0.68382	Remorin [Aegilops tauschii]	—	F: galacturonate binding; F: cell-cell signaling; C: plasma membrane; P: transport
Unigene12593_All	-1.21974	0.803118	Unigene12593_All	-2.71667	0.61615	Unigene12593_All	-1.44294	0.529197	CL19326.Contig6_All	-7.62054	0.873327	CL19326.Contig9_All	-5.03709	0.989553	CL19326.Contig9_All	-10.2935	0.998941	Low molecular mass early light-inducible protein HV90, chloroplastic [Triticum aestivum]	ELI9	C: chloroplast membrane; C: integral to membrane
CL12244.Contig2_All	0.85049	0.569023	CL12244.Contig2_All	-1.07039	0.604328	CL12244.Contig2_All	-2.29186	0.716055	CL10968.Contig3_All	-1.3743	0.692451	CL10968.Contig3_All	-3.45877	0.817115	CL10968.Contig3_All	-1.49921	0.703377	Benzoate carboxyl methyltransferase [Aegilops tauschii]	OMT8	—
CL15037.Contig6_All	1.25659	0.692762	CL15037.Contig6_All	0.871938	0.58541	CL15037.Contig6_All	1.24409	0.64745	CL8326.Contig2_All	0.993309	0.621142	CL8326.Contig2_All	1.96666	0.772397	CL8326.Contig2_All	2.56226	0.802893	Pheophytinase, chloroplastic [Aegilops tauschii]	PPH	—
Unigene349_All	-0.556393	0.258153	Unigene349_All	-0.395929	0.244204	Unigene349_All	4.276	0.812902	Unigene42887_All	0.0778068	0.218763	Unigene42887_All	0.0935741	0.218361	Unigene42887_All	0.020307	0.171471	hypothetical protein TRIUR3_02704 [Triticum urartu]	—	—
CL21330.Contig1_All	-1.33961	0.629406	CL21330.Contig1_All	-1.94447	0.690405	Unigene18072_All	-3.76264	0.810157	Unigene20863_All	-0.229944	0.295539	Unigene20863_All	-0.661432	0.473877	Unigene20863_All	-1.01008	0.579407	3-ketoacyl-CoA synthase 11 [Hordeum vulgare subsp. vulgare]	KCS11	F: membrane; F: transferase activity, transferring acyl groups other than amino-acyl groups; P: response to cold; P: response to light stimulus; P: fatty acid biosynthetic process
CL18061.Contig1_All	3.02082	0.822608	CL18061.Contig1_All	2.3563	0.790393	CL18061.Contig1_All	3.17813	0.80701	CL7888.Contig3_All	2.42956	0.780888	CL7888.Contig3_All	-1.05092	0.504674	CL7888.Contig3_All	-0.305345	0.280351	Transcription factor HY5 [Hordeum vulgare subsp. vulgare]	HY5	F: double-stranded DNA binding; F: protein dimerization activity; F: sequence-specific DNA binding; F: sequence-specific DNA binding transcription factor activity; C: nucleus; P: gibberellic acid mediated signaling pathway; P: positive regulation of anthocyanin metabolic process; P: positive regulation of circadian rhythm; P: red, far-red light phototransduction; P: regulation of photomorphogenes…
CL4866.Contig5_All	-0.857011	0.567631	CL4866.Contig5_All	-1.31054	0.664554	CL4866.Contig5_All	-2.13163	0.728614	CL6528.Contig1_All	0.255394	0.272033	CL6528.Contig1_All	1.656	0.693772	CL6528.Contig2_All	3.33463	0.805896	NAC transcription factor NAM-2 [Hordeum vulgare subsp. vulgare]	NAM-2	F: DNA binding; P: regulation of transcription, DNA-templated
CL5082.Contig1_All	-4.58496	0.844315	CL5082.Contig1_All	-3.83112	0.802972	CL5082.Contig1_All	2.02106	0.743672	CL11033.Contig1_All	-1.11142	0.581291	CL11033.Contig1_All	-2.80006	0.731867	CL11033.Contig1_All	0.689904	0.487238	Glycine-rich protein DC7 [Aegilops tauschii]	—	C: cytoplasmic membrane-bounded vesicle
Unigene68059_All	-6.06609	0.72875	Unigene68059_All	-6.06609	0.736903	Unigene68059_All	0.796032	0.40399	Unigene73109_All	0.333126	0.231978	Unigene73109_All	5.49435	0.932555	Unigene73109_All	-0.62293	0.238538	hypothetical protein GUITHDRAFT_79647 [Guillardia theta CCMP2712]	—	—
Unigene22691_All	-2.89294	0.805651	Unigene22691_All	-1.82691	0.741839	Unigene22691_All	-3.27548	0.793835	Unigene26318_All	-0.305626	0.231269	Unigene26318_All	-0.08092	0.18728	Unigene26318_All	1.55403	0.559738	hypothetical protein OsI_16406 [Oryza sativa Japonica Group]	—	—
Unigene69331_All	-4.52913	0.832608	Unigene69331_All	-4.66343	0.83972	Unigene69331_All	0.200607	0.272453	Unigene15547_All	-0.304575	0.373635	Unigene15547_All	-2.79499	0.81797	Unigene15547_All	-3.37581	0.828827	Probable isoaspartyl peptidase/L-asparaginase 2 [Hordeum vulgare subsp. vulgare]	At3g16150	F: asparaginase activity; F: beta-aspartyl-peptidase activity
Unigene78713_All	0.909844	0.605352	Unigene78713_All	-10.1254	0.985756	Unigene78713_All	-7.54045	0.981409	Unigene9896_All	-0.187227	0.298295	Unigene9896_All	-3.32324	0.821028	Unigene9896_All	-1.65889	0.737827	Probable aquaporin PIP2-7 [Hordeum vulgare]	PIP2-7	F: transporter activity; C: integral component of membrane; C: plasma membrane; P: transport
CL1309.Contig7_All	1.36798	0.688854	CL1309.Contig7_All	0.291117	0.333456	Unigene6622_All	-4.49432	0.832053	Unigene34294_All	0.825971	0.351942	Unigene34294_All	-0.371969	0.224462	Unigene34294_All	2.07584	0.636216	PREDICTED: putative receptor-like protein kinase At3g47110 [Hordeum vulgare subsp. vulgare]	At3g47110	F: ATP binding; F: peptide receptor activity; F: protein serine/threonine kinase activity; F: transmembrane signaling receptor activity; C: integral to membrane; C: plasma membrane; P: response to wounding
CL3703.Contig5_All	0.226547	0.315558	CL3703.Contig5_All	0.24273	0.320016	CL3703.Contig5_All	0.70457	0.482644	CL19048.Contig4_All	3.17141	0.817455	CL19048.Contig4_All	4.06364	0.847296	CL19048.Contig4_All	2.34187	0.778292	Glutathione S-transferase 1 [Aegilops tauschii]	GSTA1	—
CL21590.Contig7_All	-0.703315	0.458566	CL21590.Contig7_All	-0.89418	0.50162	CL21590.Contig7_All	-0.545917	0.373503	CL19056.Contig13_All	3.51271	0.803506	CL19056.Contig2_All	2.29698	0.695179	CL19056.Contig2_All	2.20462	0.678555	Zinc finger CCCH domain-containing protein 8 [Aegilops tauschii]	Os01g0616400	—
CL18903.Contig4_All	1.40334	0.715205	CL18903.Contig4_All	0.0492963	0.2267	CL18903.Contig4_All	-0.48154	0.411766	Unigene10270_All	2.88279	0.814811	Unigene10270_All	1.79835	0.755179	Unigene10270_All	0.889289	0.581021	Serine/threonine-protein kinase SAPK5 [Hordeum vulgare subsp. vulgare]	SAPK5	F: protein serine/threonine kinase activity; F: ATP binding; P: protein phosphorylation
CL16421.Contig2_All	-2.6028	0.677151	CL16421.Contig2_All	-3.5396	0.706172	CL16421.Contig2_All	-7.08392	0.857115	CL3750.Contig2_All	0.135352	0.207235	CL3750.Contig2_All	-1.47131	0.386328	CL3750.Contig2_All	-2.34577	0.43728	Formin-like protein 5 [Hordeum vulgare subsp. vulgare]	FH5	F: actin binding; F: phosphoprotein phosphatase activity; P: actin cytoskeleton organization
CL3006.Contig7_All	1.54649	0.385685	CL3006.Contig1_All	6.85798	0.84808	CL3006.Contig7_All	6.81311	0.975752	Unigene15819_All	0.157852	0.237475	Unigene15819_All	1.33628	0.639803	Unigene15819_All	1.51728	0.667438	Extensin OS=Zea mays [Cyanidioschyzon merolae strain 10D]	HRGP	C: primary cell wall; P: cellular cell wall organization
CL1937.Contig5_All	-1.34577	0.294897	CL1937.Contig5_All	-4.34577	0.401749	CL1937.Contig5_All	3.31956	0.72008	CL1960.Contig10_All	-0.26013	0.341947	CL1960.Contig10_All	-2.63977	0.804715	CL1960.Contig10_All	-1.80137	0.751069	Probable anion transporter 4, chloroplastic [Aegilops tauschii]	PHT4;4	—
Unigene54_All	-1.93789	0.761736	Unigene54_All	-1.85296	0.747718	Unigene54_All	-4.41298	0.844987	CL19959.Contig8_All	-2.25283	0.775397	CL19959.Contig8_All	-1.73675	0.74018	CL19959.Contig8_All	-2.40517	0.78241	MYB73 [Triticum aestivum]	MYB73	F: DNA binding; C: nucleus; P: regulation of transcription, DNA-dependent; P: response to stress; P: transcription, DNA-dependent
Unigene24283_All	-3.70044	0.314161	Unigene24283_All	-1.19794	0.256628	Unigene17162_All	3.42201	0.802847	CL8868.Contig3_All	-0.0519556	0.206739	CL8868.Contig3_All	-2.09787	0.753046	CL8868.Contig3_All	-0.148817	0.25477	GTP-binding nuclear protein Ran-3 [Aegilops tauschii]	RAN3	F: GTP binding; F: GTPase activity; C: nucleus; P: intracellular protein transport; P: nucleocytoplasmic transport; P: GTP catabolic process; P: small GTPase mediated signal transduction
CL7994.Contig1_All	-2.52083	0.763695	CL7994.Contig1_All	-2.57046	0.758657	CL7994.Contig1_All	-5.04439	0.867138	Unigene48498_All	-0.437064	0.317426	Unigene48498_All	-0.0614005	0.192096	Unigene48498_All	1.30433	0.612134	LON peptidase N-terminal domain and RING finger protein 1 [Aegilops tauschii]	—	—
Unigene10045_All	0.785875	0.42023	Unigene10045_All	3.66297	0.815374	Unigene10045_All	4.43089	0.84518	CL865.Contig1_All	0.00525573	0.173498	CL865.Contig1_All	0.835659	0.479148	CL865.Contig1_All	1.91738	0.719838	Agglutinin [Aegilops tauschii]	—	F: chitin binding; F: mannose binding; P: positive regulation of cell division
[truncated: 2,959 more rows]
