# Supplementary material for: De novo transcriptome sequencing and gene expression profiling of Elymus nutans under cold stress
Source: BMC Genomics. 2016 Nov 4;17:870. doi: 10.1186/s12864-016-3222-0 (PMC5097361; doi:10.1186/s12864-016-3222-0)
Supplement: Additional file 10: Table S5. — Specifically expressed genes in DX and GN at 3 h of cold stress compared with control (0 h). (XLSX 388 kb) [file 12864_2016_3222_MOESM10_ESM.xlsx]

## Sheet: DX
Table S5. Specifically expressed genes in DX and GN at 3 h of cold stress compared with control (0 h)
Gene ID	log2 foldchange (3 h/0 h)	P-value	Description	Gene name	GO annotation
CL17079.Contig1_All	7.2127	0.881592	acid beta-fructofuranosidase precursor [Triticum aestivum]	—	F: cation binding; P: carbohydrate metabolic process； P: starch and sucrose metabolism process
CL11359.Contig4_All	-5.51728	0.8342	Formin-like protein 3 [Hordeum vulgare subsp. vulgare]	FH3	F: nucleotide binding; F: nucleic acid binding;
Unigene13886_All	7.31618	0.969537	CRT/DRE binding factor 14 [Triticum monococcum]	CBF14	F: DNA binding; F: sequence-specific DNA binding transcription factor activity; C: nucleus; P: regulation of transcription, DNA-templated
CL20868.Contig2_All	2.46727	0.804618	Salt tolerance protein [Hordeum vulgare subsp. vulgare]	STO	F: zinc ion binding; C: intracellular
CL10514.Contig1_All	6.59495	0.812203	LRR receptor-like serine/threonine-protein kinase FLS2 [Triticum urartu]	FLS2	F: ATP binding; F: rotein serine/threonine kinase activity; F: protein tyrosine kinase activity; F: receptor activity; C: integral to membrane
CL6289.Contig4_All	2.56631	0.806442	Vegetative cell wall protein gp1 [Hordeum vulgare subsp. vulgare]	GP1	C: structural constituent of cell wall
CL20789.Contig7_All	4.89534	0.87019	predicted protein [Hordeum vulgare subsp. vulgare]	At2g01680	C: integral to membrane; C: plasma membrane
CL4055.Contig9_All	3.84332	0.835522	Cytochrome P450 86B1 [Triticum urartu]	CYP86B1	F: electron carrier activity; F: heme binding;monooxygenase activity; F: oxidoreductase activity, acting on paired donors, with incorporation or reduction of molecular oxygen; C: endoplasmic reticulum membrane; C: integral to membrane; P: cellular cell wall organization; P: suberin biosynthetic process; P: very long-chain fatty acid biosynthetic process
Unigene32653_All	-4.7323	0.831215	Agamous-like MADS-box protein AGL62 [Aegilops tauschii]	AGL62	F: sequence-specific DNA binding; F: sequence-specific DNA binding transcription factor activity; C: nucleus; P: endosperm development
CL2062.Contig6_All	-6.57491	0.808395	Protein Ycf2 [Medicago truncatula]	ycf2-A	F: ATP binding; F: nucleoside-triphosphatase activity; C: C: chloroplast stroma
CL20614.Contig15_All	6.88264	0.84826	hypothetical protein TRIUR3_07110 [Triticum urartu]	—	—
Unigene9709_All	3.68962	0.805046	Disease resistance protein RPP13 [Hordeum vulgare subsp. vulgare]	RPP13	F: ATP binding; C: cytoplasm; C: plasma membrane; P: apoptosis; P: defense response, incompatible interaction; P: plant-type hypersensitive response
CL20328.Contig19_All	-7.20294	0.880678	Disease resistance protein RPP13 [Aegilops tauschii]	—	—
CL2442.Contig5_All	4.54844	0.818602	predicted protein [Hordeum vulgare subsp. vulgare]	—	—
CL826.Contig2_All	3.72429	0.814189	Cytochrome P450 90B1 [Hordeum vulgare subsp. vulgare]	CYP90B1	F: electron carrier activity; F: heme binding; F: oxidoreductase activity, acting on paired donors, with incorporation or reduction of molecular oxygen; F: steroid 22-alpha hydroxylase activity; C: endoplasmic reticulum; C: integral to membrane; P: brassinosteroid biosynthetic process; P: jasmonic acid mediated signaling pathway; P: response to brassinosteroid stimulus; P: unidimensional cell gro…
Unigene58699_All	6.81164	0.839627	hypothetical protein F775_52309 [Aegilops tauschii]	—	—
CL13074.Contig4_All	-5.11402	0.851311	NA	—	—
CL6647.Contig3_All	2.89309	0.820619	UDP-glucose 6-dehydrogenase [Aegilops tauschii]	UGD5	—
Unigene39201_All	7.00749	0.862272	Cinnamoyl-CoA reductase 1 [Aegilops tauschii]	CCR1	F: nucleotide binding; F: catalytic activity; F: coenzyme binding; P: cellular metabolic process; P: lignin biosynthesis
CL1344.Contig2_All	7.14296	0.875152	Probable receptor-like protein kinase At1g67000 [Hordeum vulgare subsp. vulgare]	At1g67000	F: transferase activity, transferring phosphorus-containing groups
Unigene14743_All	6.5597	0.806133	TPA: hypothetical protein ZEAMMB73_874639 [Zea mays]	—	—
CL20424.Contig62_All	-3.59737	0.821318	F-box/LRR-repeat MAX2 homolog [Aegilops tauschii]	D3	C: nucleus; C: ubiquitin ligase complex; P: response to water deprivation; P: shoot system morphogenesis; P: response to light stimulus; P: auxin polar transport; P: regulation of meristem structural organization
CL18575.Contig1_All	-7.01866	0.863453	hypothetical protein F775_08101 [Aegilops tauschii]	—	—
CL5998.Contig2_All	7.20945	0.881592	2'-deoxymugineic-acid 2'-dioxygenase [Triticum urartu]	IDS3	F: cytoplasm; F: 2'-deoxymugineic-acid 2'-dioxygenase activity; F: L-ascorbic acid binding; F: metal ion binding; F: oxidoreductase activity, acting on single donors with incorporation of molecular oxygen, incorporation of two atoms of oxygen; P: response to iron(III ion； P: flavonoid biosynthesis process
Unigene34052_All	7.10852	0.872156	G-type lectin S-receptor-like serine/threonine-protein kinase At1g34300 [Aegilops tauschii]	At1g34300	F: ATP binding; F: calmodulin binding; F: protein serine/threonine kinase activity;receptor activity; C: integral to membrane; C: plasma membrane part; P: sugar binding;recognition of pollen
Unigene25354_All	6.03814	0.858642	hypothetical protein TRIUR3_07755 [Triticum urartu]	—	—
CL1855.Contig6_All	3.29429	0.814272	Cytochrome P450 89A2 [Hordeum vulgare subsp. vulgare]	CYP89A2	F: electron carrier activity; F: oxidoreductase activity, acting on paired donors, with incorporation or reduction of molecular oxygen; F: heme binding; F: iron ion binding; F: monooxygenase activity; P: oxidation-reduction process ; P: secondary metabolite biosynthetic process
Unigene83940_All	-2.90689	0.929718	PREDICTED: polyphenol oxidase I, chloroplastic-like [Brachypodium distachyon]	PPO	F: catechol oxidase activity; F: metal ion binding; C: chloroplast thylakoid lumen
CL13548.Contig4_All	-5.47303	0.84834	Heat shock protein STI [Triticum urartu]	HOP1	F: binding; P: response to heat; P: response to unfolded protein
CL19477.Contig15_All	-3.59263	0.818456	hypothetical protein F775_00502 [Aegilops tauschii]	—	—
Unigene33779_All	-6.77698	0.836502	Histone H2B.4 [Aegilops tauschii]	TH153	F: DNA binding; C: nucleosome; C: nucleus; P: nucleosome assembly
Unigene26031_All	4.12697	0.837079	Probable 4-coumarate--CoA ligase 5 [Hordeum vulgare subsp. vulgare]	4CL5	F: 4-coumarate-CoA ligase activity; F: ATP binding; P: phenylpropanoid metabolic process; P: flavonoid biosynthesis process
Unigene34869_All	3.73768	0.841545	Polyol transporter 5 [Aegilops tauschii]	PLT5	F: D-ribose transmembrane transporter activity; F: D-xylose transmembrane transporter activity; F: galactose transmembrane transporter activity; F: glucose transmembrane transporter activity; F: glycerol transmembrane transporter activity; F: mannitol transmembrane transporter activity; F: myo-inositol transmembrane transporter activity; F: sorbitol transmembrane transporter activity;s F: ugar:hy…
Unigene18433_All	-2.94049	0.810685	Protein argonaute 1C [Oryza brachyantha]	AGO1C	F: siRNA binding; F: endoribonuclease activity; F: miRNA binding; C: nucleus; C: cytosol; P: RNA interference; P: response to auxin; P: adventitious root development; P: irus induced gene silencing; P: leaf morphogenesis; P: auxin metabolic process; P: response to far red light; P: gene silencing by miRNA; P: embryo development ending in seed dormancy
Unigene7105_All	6.59991	0.812584	Probable receptor-like protein kinase At5g47070 [Hordeum vulgare subsp. vulgare]	At5g47070	F: ATP binding F: ;protein serine/threonine kinase activity; C: plasma membrane
CL1559.Contig11_All	-3.65491	0.80412	Formin-like protein 6 [Hordeum vulgare subsp. vulgare]	FH6	F: actin binding; F: phosphoprotein phosphatase activity; P: actin cytoskeleton organization
Unigene32454_All	-4.57219	0.840978	PREDICTED: proline-rich receptor-like protein kinase PERK4-like [Vitis vinifera]	GP1	C: structural constituent of cell wall
Unigene20400_All	5.79266	0.933904	CBFIVc-14.3 [Triticum aestivum]	CBFIVc-14.3	F: DNA binding; F: sequence-specific DNA binding transcription factor activity; C: nucleus; P: regulation of transcription, DNA-templated;
CL4713.Contig1_All	2.39463	0.803931	Formin-like protein 16 [Hordeum vulgare subsp. vulgare]	FH16	F: actin binding; C: integral to membrane; P: actin cytoskeleton organization
CL10108.Contig4_All	-3.6041	0.816156	predicted protein [Hordeum vulgare subsp. vulgare]	—	F: binding; P: response to oxygen-containing compound; P: response to organic substance
Unigene91167_All	-1.69244	0.81069	predicted protein [Hordeum vulgare subsp. vulgare]	—	F: calcium ion binding;C: Extrinsic component of membrane; C: photosystem II oxygen evolving complex; P: photosynthesis
CL102.Contig9_All	-2.71621	0.80701	Serine/arginine-rich splicing factor 33 [Triticum urartu]	SR33	—
Unigene50094_All	3.68319	0.807302	UDP-glucuronate 4-epimerase 6 [Aegilops tauschii]	GAE6	F: nucleotide binding; F: racemase and epimerase activity, acting on carbohydrates and derivatives; F: coenzyme binding; P: carbohydrate metabolic process; P: cellular metabolic process
Unigene58642_All	4.31879	0.814479	Zinc finger protein 8 [Hordeum vulgare subsp. vulgare]	ZFP8	—
CL17662.Contig3_All	0.0735478	0.808096	ribulose-1,5-bisphosphate carboxylase/oxygenase large subunit [Acorus calamus]	rbcL	F: magnesium ion binding; F: monooxygenase activity; F: ribulose-bisphosphate carboxylase activity; C: chloroplast; P: reductive pentose-phosphate cycle; P: photorespirationoxidation-reduction process
Unigene48571_All	-8.05166	0.93679	hypothetical protein CARUB_v10022840mg [Capsella rubella]	—	—
CL129.Contig4_All	-6.90207	0.908038	hypothetical protein TRIUR3_05566 [Triticum urartu]	—	—
Unigene57535_All	6.72792	0.82988	Arginine/serine-rich protein 45 [Hordeum vulgare subsp. vulgare]	SR45	—
CL5346.Contig19_All	3.12203	0.806486	Sucrose:sucrose 1-fructosyltransferase [Aegilops tauschii]	1-SST	F: sucrose alpha-glucosidase activity; F: sucrose 1F-fructosyltransferase activity; P: carbohydrate metabolic process
CL21147.Contig1_All	-7.17991	0.878894	hypothetical protein VOLCADRAFT_98215 [Volvox carteri f. nagariensis]	GP1	C: structural constituent of cell wall
Unigene5822_All	-4.40432	0.832178	predicted protein [Hordeum vulgare subsp. vulgare]	—	—
Unigene9727_All	3.55209	0.833991	2-hydroxyisoflavanone dehydratase [Hordeum vulgare subsp. vulgare]	HIDM	F: hydrolase activity; P: metabolic process ; P: flavonoid biosynthesis process
CL15961.Contig2_All	4.11787	0.80881	CO-like protein [Triticum aestivum]	COL4	F: zinc ion binding; C: nucleus; P: regulation of transcription, DNA-dependent
Unigene12519_All	2.43052	0.803369	PREDICTED: phytoene synthase 2, chloroplastic-like [Brachypodium distachyon]	PSY	F: transferase activity, transferring alkyl or aryl (other than methyl) groups; C: chloroplast; P: carotenoid biosynthetic process
CL20188.Contig3_All	-3.44559	0.813666	Probable carboxylesterase 15 [Aegilops tauschii]	CXE15	F: carboxylesterase activity; F: methyl indole-3-acetate esterase activity F: ;methyl jasmonate esterase activity; F: methyl salicylate esterase activity
Unigene18440_All	6.94251	0.854797	PREDICTED: probable LRR receptor-like serine/threonine-protein kinase At3g47570 [Brachypodium distachyon]	At3g47570	F: receptor activity; C: endosome membrane; C: integral to membrane; C: plasma membrane; F: ATP binding; F: protein binding; F: protein serine/threonine kinase activity; P: defense response by callose deposition in cell wall; P: defense response to bacterium; P: detection of bacterium; P: regulation of anion channel activity
Unigene77813_All	3.22555	0.966422	proline-rich protein [Triticum aestivum]	APG	F: lipase activity; C: structural constituent of cell wall; P: lipid metabolic process
Unigene2544_All	-5.44846	0.811843	hypothetical protein F775_25176 [Aegilops tauschii]	—	—
Unigene21294_All	-7.06967	0.867861	predicted protein [Hordeum vulgare subsp. vulgare]	—	F: actin binding; F: phosphoprotein phosphatase activity; P: actin cytoskeleton organization
CL9992.Contig4_All	3.92445	0.818788	Protein FAF-like, chloroplastic [Triticum urartu]	At5g22090	C: chloroplast
CL13756.Contig36_All	-2.74008	0.800307	Transcription factor PIF5 [Hordeum vulgare subsp. vulgare]	PIF5	F: DNA binding; C: nucleus; P: ethylene biosynthetic process; P: red, far-red light phototransduction; P: regulation of transcription, DNA-dependent; P: transcription, DNA-dependent
CL2088.Contig6_All	-3.00999	0.824832	F-box/kelch-repeat protein At1g23390 [Hordeum vulgare subsp. vulgare]	At1g23390	—
CL3392.Contig2_All	7.20945	0.881592	predicted protein [Hordeum vulgare subsp. vulgare]	—	—
CL20881.Contig2_All	3.634	0.821577	Triacylglycerol lipase SDP1 [Triticum urartu]	—	—
Unigene93108_All	7.51833	0.906147	predicted protein [Hordeum vulgare subsp. vulgare]	—	—
CL15688.Contig1_All	-6.90288	0.850699	Metallothionein-like protein 2B [Triticum aestivum]	MT2B	F: metal ion binding
Unigene4334_All	0.276	0.829364	ribulose-1,5-bisphosphate carboxylase/oxygenase large subunit [Elymus sibiricus]	rbcL	F: magnesium ion binding; F: ribulose-bisphosphate carboxylase activity; C: chloroplast; P: carbon fixation; P photosynthesis
CL5305.Contig1_All	-6.87856	0.84826	hypothetical protein SORBIDRAFT_03g029150 [Sorghum bicolor]	PEX3	C: cell wall; C: extracellular region; P: cellular cell wall organization
CL5748.Contig8_All	-7.18322	0.878894	hypothetical protein THAOC_18553, partial [Thalassiosira oceanica]	—	—
CL20123.Contig29_All	7.05889	0.866791	hypothetical protein TRIUR3_00798 [Triticum urartu]	—	—
Unigene4129_All	6.76818	0.834927	hypothetical protein F775_22723 [Aegilops tauschii]	—	—
Unigene53643_All	2.82776	0.801076	protease regulatory subunit 8 homolog B [Hordeum vulgare subsp. vulgare]	RPT6B	F: ATP binding; F: nucleoside-triphosphatase activity; C: cytoplasm; C: nucleus; C: proteasome complex; P: protein catabolic process
Unigene89512_All	6.90689	0.850866	Hydroxymethylglutaryl-CoA synthase [Triticum urartu]	HMGS	F: hydroxymethylglutaryl-CoA synthase activity; C: cytosol;plasmodesma; P: isopentenyl diphosphate biosynthetic process, P: mevalonate pathway; P: sterol biosynthetic process
Unigene43100_All	7.04712	0.898652	Disease resistance protein RPS2 [Triticum aestivum]	RPS2	—
Unigene51318_All	6.40301	0.906391	Hexose carrier protein HEX6 [Oryza sativa Indica Group]	HEX6	F: substrate-specific transmembrane transporter activity; C: integral component of membrane; P: transmembrane transport
Unigene48196_All	-5.52748	0.806689	SR-rich pre-mRNA splicing activator [Medicago truncatula]	—	—
CL2863.Contig1_All	-6.60676	0.948318	hypothetical protein F775_04996 [Aegilops tauschii]	—	—
Unigene28582_All	3.75321	0.822996	Cysteine-rich receptor-like protein kinase 41 [Aegilops tauschii]	CRK41	F: ATP binding; F: protein serine/threonine kinase activity; F: receptor activity; C: integral to membrane; C: plasma membrane; P: response to abscisic acid stimulus
Unigene50629_All	2.4086	0.801966	Pentatricopeptide repeat-containing protein [Aegilops tauschii]	At5g13770	C: chloroplast; F: binding
CL6057.Contig1_All	5.8686	0.835478	Glutamate receptor 2.7 [Hordeum vulgare subsp. vulgare]	GLR2.7	F: calcium channel activity; F: extracellular-glutamate-gated ion channel activity; F: ionotropic glutamate receptor activity; C: integral to membrane; C: outer membrane-bounded periplasmic space; C: plasma membrane; C: vacuole; P: calcium-mediated signaling; P: cellular response to amino acid stimulus
CL248.Contig2_All	6.98868	0.859881	L-type lectin-domain containing receptor kinase IV.4 [Brachypodium distachyon]	LECRK44	F: ATP binding; F: protein serine/threonine kinase activity; F: receptor activity;sugar binding; C: integral to membrane; C: plasma membrane
Unigene42335_All	6.74147	0.831575	hypothetical protein [Triticum aestivum]	—	—
Unigene24687_All	6.9542	0.856127	hypothetical protein F775_14271 [Aegilops tauschii]	—	—
Unigene47654_All	-6.98489	0.859724	PREDICTED: serine/arginine repetitive matrix protein 1-like isoform X1 [Setaria italica]	—	—
CL3770.Contig13_All	2.83684	0.800669	MYB-related protein [Triticum aestivum]	—	F: cation binding; P: carbohydrate metabolic process； P: starch and sucrose metabolism process
CL18671.Contig2_All	3.43619	0.808254	Dof zinc finger protein [Aegilops tauschii]	CDF2	F: DNA binding; F: protein binding; F: zinc ion binding; C: nucleus; P: regulation of transcription, DNA-dependent; P: transcription, DNA-dependent
Unigene15135_All	-3.66379	0.826162	hypothetical protein F775_23914 [Aegilops tauschii]	—	—
Unigene25955_All	3.42626	0.803544	NAC domain-containing protein 18 [Triticum aestivum]	NAC018	P: regulation of transcription, DNA-templated; F: DNA binding;
CL2236.Contig3_All	-6.82018	0.841124	hypothetical protein F775_29774 [Aegilops tauschii]	—	—
Unigene11053_All	2.37143	0.800466	Flavonoid 3&apos;-monooxygenase [Triticum urartu]	CYP75B2	P: metabolism process; P: flavonoid biosynthesis process
Unigene14979_All	-3.3441	0.803025	F-box protein PP2-A11 [Aegilops tauschii]	PP2A11	P: response to wounding
CL1579.Contig25_All	-2.58853	0.805281	CYSTM1 family protein A [Triticum urartu]	At2g41420	C: plasma membrane; P: megasporogenesis
Unigene6729_All	-7.87447	0.928117	Arginine/serine-rich protein 45 [Chlorella variabilis]	SR45	—
CL8117.Contig12_All	-2.63048	0.805816	Protein NRT1/ PTR FAMILY 6.2 [Aegilops tauschii]	NPF6.2	F: symporter activity; C: integral to membrane; P: nitrate assimilation; P: oligopeptide transport; P: response to jasmonic acid stimulus; P: response to wounding
CL10052.Contig7_All	-0.275378	0.813442	photosystem II protein D1 [Phaseolus vulgaris]	PsbA	F: iron ion binding; F: electron transporter, transferring electrons within the cyclic electron transport pathway of photosynthesis activity; F: oxidoreductase activity; C: chloroplast thylakoid membrane; C: photosystem II; C: light-harvesting complex; C: integral component of membrane; P: photosynthetic electron transport in photosystem II; P: response to herbicide
CL3470.Contig10_All	-6.54946	0.806133	Formin-like protein 14 [Aegilops tauschii]	FH14	F: actin filament binding; F: microtubule binding; F: phosphoprotein phosphatase activity; C: phragmoplast; C: preprophase band; C: spindle; P: actin cytoskeleton organization; P: microsporogenesis
CL8212.Contig2_All	-5.76377	0.851543	hypothetical protein F775_43825 [Aegilops tauschii]	—	—
Unigene41413_All	-6.51833	0.801588	predicted protein [Hordeum vulgare subsp. vulgare]	—	—
CL19677.Contig5_All	3.39542	0.80497	PREDICTED: cysteine-rich receptor-like protein kinase 10 isoform X2 [Brachypodium distachyon]	CRK10	F: protein serine/threonine kinase activity; F: ATP binding; C: plasma membrane; P: protein phosphorylation
CL48.Contig10_All	-6.78136	0.836502	Protein argonaute 1C [Aegilops tauschii]	AGO1C	—
Unigene17890_All	8.50383	0.955389	Disease resistance protein RPP13 [Aegilops tauschii]	RPP13	F: ATP binding; C: cytoplasm; C: plasma membrane; P: apoptosis; P: defense response, incompatible interaction; P: plant-type hypersensitive response
CL18795.Contig15_All	6.91886	0.852186	PREDICTED: uncharacterized protein LOC100823846 isoform X2 [Brachypodium distachyon]	—	—
Unigene20039_All	-2.36024	0.802913	Heat shock protein 81-1 [Triticum urartu]	HSP81-1	F: ATP binding; F: unfolded protein binding; P: protein folding; P: response to stress
CL8222.Contig4_All	6.57491	0.808395	predicted protein [Hordeum vulgare subsp. vulgare]	—	F: hydrolase activity; P: metabolic process
Unigene44800_All	-6.62936	0.816668	hypothetical protein F775_30854 [Aegilops tauschii]	—	—
CL18749.Contig1_All	3.15983	0.803827	Zinc finger protein 8 [Aegilops tauschii]	ZFP8	F: cation binding; P: carbohydrate metabolic process； P: starch and sucrose metabolism process
Unigene22691_All	-2.89294	0.805651	hypothetical protein OsI_16406 [Oryza sativa Japonica Group]	—	—
CL43.Contig2_All	3.66666	0.807821	hypothetical protein [Zea mays]	—	—
CL13959.Contig2_All	3.07584	0.817868	Heat stress transcription factor C-1b [Hordeum vulgare subsp. vulgare]	HSFC1B	F: DNA binding; F: transcription factor activity;P: regulation of transcription, DNA-templated;nucleus; P: sequence-specific DNA bindingsequence-specific
Unigene28510_All	2.66297	0.813515	Pleiotropic drug resistance protein 4 [Aegilops tauschii]	PDR4	F: ATP binding; F: ATPase activity; C: integral to membrane; P: transport
CL12653.Contig4_All	-6.09099	0.932022	Formin-like protein 12 [Hordeum vulgare subsp. vulgare]	FH12	F: actin binding; F: phosphoprotein phosphatase activity; P: actin cytoskeleton organization
Unigene4443_All	4.2898	0.856727	PREDICTED: two-component response regulator-like PRR95 isoform X1 [Brachypodium distachyon]	PRR95	F: two-component response regulator activity; C: nucleus; P: regulation of transcription, DNA-dependent; P: rhythmic process; P: transcription, DNA-dependent
CL605.Contig4_All	-6.64592	0.915636	Arginine/serine-rich protein 45 [Brachypodium distachyon]	SR45	—
CL14353.Contig3_All	6.05166	0.884805	putative gypsy-type retrotransposon protein [Oryza sativa Japonica Group]	—	—
CL6455.Contig4_All	-2.80535	0.807005	unnamed protein product [Triticum aestivum]	—	—
CL2561.Contig1_All	4.48239	0.80972	GDSL esterase/lipase [Aegilops tauschii]	At1g31550	F: hydrolase activity, acting on ester bonds; C: extracellular region; C: vacuole; P: lipid catabolic process
CL19242.Contig9_All	5.27716	0.864062	Carboxyl-terminal-processing protease [Triticum urartu]	CTPA3	—
CL21597.Contig4_All	-2.90859	0.803355	Heat stress transcription factor A-2c [Triticum aestivum]	HSFA2C	F: sequence-specific DNA binding F: ;sequence-specific DNA binding transcription factor activity; C: cytoplasm; C: nucleus; P: response to stress
Unigene30078_All	6.67243	0.822572	Formin-like protein 8 [Zea mays]	FH8	F: actin binding; C: integral to membrane; P: actin cytoskeleton organization
CL7694.Contig1_All	6.82867	0.842609	Anthocyanidin 5,3-O-glucosyltransferase [Aegilops tauschii]	ANGLT	F: transferase activity, transferring hexosyl groups; P: metabolic process; P: flavonoid biosynthesis process
CL6291.Contig1_All	3.27892	0.813517	PREDICTED: uncharacterized protein LOC100828575 [Brachypodium distachyon]	—	F: DNA binding; F: chromatin binding; F: zinc ion binding
CL4384.Contig9_All	4.04284	0.848176	hypothetical protein F775_06822 [Aegilops tauschii]	—	—
Unigene29641_All	-2.6926	0.804831	Thioredoxin H-type 2 [Aegilops tauschii]	TRX2	F: electron carrier activity; F: oxidoreductase activity, acting on a sulfur group of donors, disulfide as acceptor; F: protein disulfide oxidoreductase activity; C: cytosol; C: mitochondrion; C: plasma membrane; P: cell redox homeostasis; P: electron transport chain; P: glycerol ether metabolic process; P: sulfate assimilation; P: transport
CL2762.Contig2_All	2.9176	0.804139	Zinc finger protein GIS [Hordeum vulgare subsp. vulgare]	GIS	—
CL5200.Contig12_All	2.5196	0.806183	Probable cinnamyl alcohol dehydrogenase 8D [Hordeum vulgare subsp. vulgare]	CAD8D	F: nucleotide binding; F: zinc ion binding; F: oxidoreductase activity; P: oxidation-reduction process
Unigene22477_All	-7.3634	0.894832	predicted protein [Hordeum vulgare subsp. vulgare]	—	—
CL1559.Contig14_All	-3.34155	0.805607	Formin-like protein 14 [Aegilops tauschii]	FH14	F: actin filament binding; F: microtubule binding; F: phosphoprotein phosphatase activity; C: phragmoplast; C: preprophase band; C: spindle; P: actin cytoskeleton organization;microsporogenesis
CL4440.Contig4_All	3.00413	0.813727	conserved hypothetical protein, expressed [Triticum aestivum]	GP1	C: plastid; F: peroxidase activity;
CL1897.Contig1_All	-2.51267	0.806826	Stem-specific protein TSJT1 [Triticum aestivum]	TSJT1	—
Unigene15508_All	-3.57753	0.813575	Protein CURVATURE THYLAKOID 1C [Triticum aestivum]	CURT1C	—
CL2105.Contig3_All	6.13955	0.883543	PREDICTED: protein argonaute 14-like [Brachypodium distachyon]	MEL1	F: nucleic acid binding; C: nucleolus organizer region; P: gene silencing by RNA; P: histone H3-K9 demethylation; P: microgametogenesis
Unigene32057_All	4.63495	0.805555	Putative ribonuclease H protein At1g65750 [Aegilops tauschii]	At1g65750	F: metal ion binding; F: nucleic acid binding; F: ribonuclease H activity
CL19991.Contig1_All	6.57994	0.810455	Endoglucanase 23 [Triticum aestivum]	GLU12	F: ellulase activity; C: extracellular region; P: cellular cell wall organization; P: cellulose catabolic process
CL12267.Contig2_All	5.72034	0.901117	PREDICTED: uncharacterized protein LOC100826222 [Brachypodium distachyon]	—	—
CL4711.Contig12_All	-6.57994	0.810455	Polyadenylate-binding protein-interacting protein 7 [Aegilops tauschii]	CID7	—
Unigene32849_All	6.96578	0.857381	Anthocyanin 5-aromatic acyltransferase [Hordeum vulgare subsp. vulgare]	—	F: anthocyanin 5-aromatic acyltransferase activity; C: cytoplasm
CL1058.Contig4_All	-3.45197	0.829698	Dehydrodolichyl diphosphate synthase 2 [Setaria italica]	At5g58770	F: transferase activity, transferring alkyl or aryl (other than methyl) groups
Unigene39618_All	2.66134	0.809855	hypersensitive-induced reaction protein 4 [Hordeum vulgare subsp. vulgare]	HIR4	C: membrane
Unigene25469_All	-7.16993	0.877977	PREDICTED: vegetative cell wall protein gp1-like [Pyrus x bretschneideri]	—	—
CL5899.Contig10_All	-4.03367	0.931527	PREDICTED: glycerate dehydrogenase [Brachypodium distachyon]	HPR-A	F: oxidoreductase activity, acting on the CH-OH group of donors, NAD or NADP as acceptor; F: NAD binding; P: oxidation-reduction process
Unigene24762_All	-6.12928	0.827679	Isoflavone reductase-like protein [Aegilops tauschii]	—	F: nucleotide binding;P: lignan biosynthetic process
CL10655.Contig1_All	-3.92022	0.838922	hypothetical protein F775_01564 [Aegilops tauschii]	—	—
CL1618.Contig14_All	-4.23962	0.814253	Proline transporter 1 [Triticum aestivum]	PROT1	C: ntegral component of membrane
Unigene8834_All	3.06908	0.802273	C-repeat binding factor [Triticum aestivum]	DREB1H	F: DNA binding; F: sequence-specific DNA binding transcription factor activity; C: nucleus; P: response to stress
CL5346.Contig14_All	4.08746	0.833458	Sucrose:sucrose 1-fructosyltransferase [Aegilops tauschii]	1-SST	F: sucrose alpha-glucosidase activity; F: sucrose 1F-fructosyltransferase activity; P: carbohydrate metabolic process
Unigene45518_All	-5.6787	0.84162	Vegetative cell wall protein gp1 [Chlamydomonas reinhardtii]	GP1	C: structural constituent of cell wall
CL2719.Contig2_All	2.57604	0.802948	PREDICTED: uncharacterized protein LOC103639524 [Zea mays]	—	—
CL4187.Contig2_All	2.68639	0.800983	PREDICTED: auxin response factor 18-like [Brachypodium distachyon]	ARF18	F: DNA binding; F: protein dimerization activity; C: nucleus; P: regulation of transcription, DNA-templated; P: auxin-activated signaling pathway
CL1312.Contig2_All	-3.04424	0.805917	hypothetical protein TRIUR3_35318 [Triticum urartu]	—	—
CL5790.Contig5_All	-3.81566	0.812862	hypothetical protein JCGZ_18251 [Jatropha curcas]	GP1	C: structural constituent of cell wall
CL4934.Contig1_All	3.31999	0.812771	Vegetative cell wall protein gp1 [Hordeum vulgare subsp. vulgare]	GP1	F: ATP binding; F: nucleoside-triphosphatase activity; C: intracellular membrane-bounded organelle; C: cytoplasmic part
Unigene40956_All	6.90288	0.850699	MLA27-2 [Hordeum vulgare subsp. vulgare]	—	—
CL5711.Contig1_All	5.00282	0.896198	rRNA intron-encoded homing endonuclease, putative [Medicago truncatula]	—	—
CL11.Contig8_All	-6.53916	0.803875	Cysteine-rich receptor-like protein kinase 41 [Hordeum vulgare subsp. vulgare]	CRK41	F: nucleotide binding; F: protein kinase activityion binding;P: phosphorylation
Unigene8535_All	3.55555	0.821034	Proline-rich receptor-like protein kinase PERK8 [Triticum urartu]	PERK8	C: integral to membrane; C: plasma membrane; C: structural constituent of cell wall; F: ATP binding; F: protein serine/threonine kinase activity
Unigene22600_All	4.38049	0.836217	NAC transcription factor NAM-B2 [Triticum aestivum]	NAM-B2	C: nucleus; C: DNA binding; P: regulation of transcription, DNA-dependent; P: transcription, DNA-dependent
Unigene54299_All	4.19763	0.858684	Formin-like protein 5 [Hordeum vulgare subsp. vulgare]	FH5	F: actin binding; F: phosphoprotein phosphatase activity; P: actin cytoskeleton organization
Unigene1271_All	3.13181	0.81363	Os08g0113700 [Oryza sativa Japonica Group]	ARGOS	—
Unigene86386_All	4.72403	0.879492	CRT/DRE binding factor 9 [Triticum aestivum]	CBF9	F: DNA binding; F: sequence-specific DNA binding; F: transcription factor activity; C: nucleus; P: regulation of transcription, DNA-templated
Unigene23198_All	4.5461	0.863361	Disease resistance protein RPP13 [Hordeum vulgare]	RPP13	F: ADP binding; P : defense response
CL19251.Contig1_All	2.46909	0.805495	Aquaporin TIP4-2 [Hordeum vulgare subsp. vulgare]	TIP4-2	F: transporter activity; C: integral component of membrane; P: transport
CL88.Contig53_All	-5.974	0.848687	predicted protein [Hordeum vulgare subsp. vulgare]	—	P: response to stress; P: response to abiotic stimulus
CL3445.Contig1_All	4.82353	0.805858	Tyrosine/DOPA decarboxylase 5 [Aegilops tauschii]	TYDC5	F: carboxy-lyase activitypyridoxal phosphate binding; P: cellular amino acid metabolic process
Unigene46982_All	-5.85086	0.832407	Vesicle-associated protein 1-4 [Triticum aestivum]	VAP14	F: structural molecule activity; F: transmembrane signaling receptor activity; C: intrinsic to membrane; P: innate immune response
Unigene7006_All	-5.74595	0.877414	hypothetical protein COCSUDRAFT_60204 [Coccomyxa subellipsoidea C-169]	—	—
CL20919.Contig16_All	7.27302	0.887301	Proline-rich receptor-like protein kinase [Brassica rapa]	PERK2	F: ATP binding; F: protein serine/threonine kinase activity; F: receptor activity; C: integral to membrane; C: plasma membrane
CL19335.Contig2_All	-7.67478	0.916413	Signal peptide peptidase-like 2 [Aegilops tauschii]	SPPL2	—
CL14481.Contig4_All	-3.41541	0.816778	Formin-like protein 20 [Hordeum vulgare subsp. vulgare]	FH20	F: actin binding; F: phosphoprotein phosphatase activity; P: actin cytoskeleton organization
CL20493.Contig17_All	-6.50779	0.872135	hypothetical protein TRIUR3_03691 [Triticum urartu]	—	—
Unigene54156_All	-6.81592	0.841124	PREDICTED: uncharacterized protein LOC101778592 [Setaria italica]	—	—
CL1.Contig8_All	7.08746	0.870054	Hydroxyacylglutathione hydrolase cytoplasmic [Hordeum vulgare subsp. vulgare]	GLX2-2	F: hydroxyacylglutathione hydrolase activity; F: zinc ion binding; C: cytosol
CL16984.Contig1_All	3.91662	0.803352	Benzyl alcohol O-benzoyltransferase [Triticum aestivum]	HSR201	F: transferase activity, transferring acyl groups other than amino-acyl groups
CL16624.Contig2_All	2.84753	0.801433	Formin-like protein 5 [Brachypodium distachyon]	FH5	F: actin binding; F: phosphoprotein phosphatase activity; P: actin cytoskeleton organization
CL2649.Contig4_All	5.56605	0.812309	Fatty acyl-CoA reductase 1 [Aegilops tauschii]	FAR1	F: binding; F: fatty-acyl-CoA reductase (alcohol-forming activity; F: long-chain-fatty-acyl-CoA reductase activity; C: chloroplast; P: lipid biosynthetic process; P: response to salt stress; P: response to wounding; P: suberin biosynthetic process
CL2838.Contig5_All	-6.57994	0.810455	hypothetical protein F775_01220 [Aegilops tauschii]	—	—
Unigene84519_All	6.99624	0.861062	Indole-3-glycerol phosphate lyase, chloroplastic [Aegilops tauschii]	BX1	F: indole-3-glycerol-phosphate lyase activity; F: tryptophan synthase activity; C: chloroplast
CL20191.Contig3_All	-6.60486	0.812584	Putative WRKY transcription factor 33 [Aegilops tauschii]	—	F: cation binding; P: carbohydrate metabolic process； P: starch and sucrose metabolism process
CL18694.Contig4_All	2.9542	0.805871	Alpha/beta-gliadin clone PW8142 [Hordeum vulgare subsp. vulgare]	—	F: nutrient reservoir activity
CL7903.Contig5_All	3.54132	0.813637	putative auxin efflux carrier-like protein PINX [Zea mays]	—	C: integral component of membrane; P: transmembrane transport
Unigene2501_All	6.96193	0.857208	Putative disease resistance protein RGA4 [Aegilops tauschii]	—	—
Unigene17661_All	3.49501	0.807661	hypothetical protein F775_42557 [Aegilops tauschii]	—	—
CL19787.Contig2_All	3.49919	0.821391	SPX domain-containing membrane protein Os04g0573000 [Aegilops tauschii]	Os04g0573	C: vacuolar membrane; C: integral component of membraneplant-type vacuole; P: transmembrane transport
Unigene81284_All	4.17084	0.831475	putative senescence-associated protein [Pisum sativum]	—	—
CL17022.Contig1_All	2.65353	0.805493	RNA polymerase sigma factor sigE, chloroplastic/mitochondrial [Hordeum vulgare subsp. vulgare]	SIGE	F: DNA-templated transcription, initiation; F: DNA binding; F: sigma factor activity; F: sequence-specific DNA binding; F: transcription factor activity; P: regulation of transcription, DNA-templated
CL4055.Contig8_All	3.36136	0.81461	Cytochrome P450 86A1 [Aegilops tauschii]	CYP86A1	F: electron carrier activity; F: heme binding; F: monooxygenase activity; F: oxidoreductase activity, acting on paired donors, with incorporation or reduction of molecular oxygen; C: endoplasmic reticulum membrane; C: integral to membrane
CL17017.Contig3_All	7.92085	0.930334	Putative LRR receptor-like serine/threonine-protein kinase [Aegilops tauschii]	EFR	F: ATP binding; F: protein binding; F: protein serine/threonine kinase activity F: ;transmembrane receptor protein kinase activity; C: integral to membrane; P: defense response signaling pathway, resistance gene-independent; P: detection of bacterium; P: immune response-regulating signaling pathway; P: plant-type hypersensitive response; P: regulation of anion channel activity
CL2665.Contig4_All	-2.58496	0.801834	Serine/threonine-protein kinase At5g01020 [Hordeum vulgare subsp. vulgare]	At5g01020	F: ATP binding; F: protein serine/threonine kinase activity; C: plasma membrane
CL16691.Contig1_All	5.68514	0.922102	hypothetical protein Gasu_05410 [Galdieria sulphuraria]	—	—
CL2457.Contig19_All	-2.59397	0.80224	putative protein phosphatase 2C 30 [Triticum urartu]	Os03g0268600	F: protein serine/threonine phosphatase activity; F: metal ion binding; C: plastid; P: response to water deprivation; P : response to cold; P: protein dephosphorylation; P: negative regulation of abscisic acid-activated signaling pathway; P: regulation of stomatal movement
CL20510.Contig30_All	-7.09452	0.871001	hypothetical protein F775_24486 [Aegilops tauschii]	—	—
CL4642.Contig3_All	3.96123	0.803035	Putative glycerol-3-phosphate transporter 1 [Zea mays]	At3g47420	F: transporter activity; C: integral component of membrane; P: transmembrane transport
Unigene28285_All	6.89885	0.849544	Feruloyl CoA ortho-hydroxylase 1 [Hordeum vulgare subsp. vulgare]	F6'H1	—
Unigene5023_All	5.26246	0.833839	Sucrose:sucrose 1-fructosyltransferase [Aegilops tauschii]	1-SST	F: sucrose alpha-glucosidase activity; F: sucrose 1F-fructosyltransferase activity; P: carbohydrate metabolic process
Unigene55350_All	-4.66626	0.80082	NAC domain-containing protein 100 [Triticum aestivum]	NAC100	F: DNA binding; C: nucleus; P: regulation of transcription, DNA-dependent; P: transcription, DNA-dependent
Unigene11238_All	3.31815	0.801781	Auxin-responsive protein IAA23 [Triticum urartu]	IAA23	F: protein dimerization activity; C: nucleus; C: plastid; P: regulation of transcription, DNA-templatedauxin-activated signaling pathway; P: regulation of translation
CL14699.Contig1_All	-4.36686	0.820115	Glycine-rich cell wall structural protein OS [Triticum urartu]	At3g17050	C: cytoplasmic membrane-bounded vesicle
Unigene235_All	3.46859	0.833416	Sugar transport protein 13 [Triticum urartu]	STP13	F: high-affinity hydrogen:glucose symporter activity; C: integral component of membraneplasma membrane; P: transmembrane transport
CL8322.Contig2_All	6.53916	0.803875	hypothetical protein TRIUR3_32697 [Triticum urartu]	—	—
Unigene1794_All	-3.90581	0.814631	hypothetical protein TRIUR3_19346 [Triticum urartu]	—	—
CL3209.Contig3_All	2.88475	0.805297	Probable 4-coumarate--CoA ligase 3 [Triticum urartu]	4CL3	F: ligase activity; P: metabolic process; P: flavonoid biosynthesis process
CL6654.Contig7_All	6.39874	0.90605	Cytochrome P450 86A1 [Aegilops tauschii]	CYP86A1	F: electron carrier activity; F: oxidoreductase activity, acting on paired donors, with incorporation or reduction of molecular oxygen; F: heme binding; F: iron ion binding; F: monooxygenase activity; P: oxidation-reduction process
CL867.Contig12_All	4.61824	0.801008	GSK1 transcription factor 1 [Triticum aestivum]	—	F: cation binding; P: carbohydrate metabolic process； P: starch and sucrose metabolism process
CL10428.Contig4_All	3.17102	0.812338	hypothetical protein F775_32663 [Aegilops tauschii]	—	C: mitochondrion
Unigene16348_All	-6.75489	0.833324	Putative disease resistance protein [Aegilops tauschii]	—	—
CL860.Contig15_All	-2.86661	0.816953	hypothetical protein TRIUR3_13145 [Triticum urartu]	—	—
CL4642.Contig2_All	5.08596	0.92073	Sugar phosphate exchanger 2 [Aegilops tauschii]	PHT4;1	F: ion transport; F: transmembrane transport; C: chloroplast membrane; C: integral to membrane
CL5146.Contig4_All	-2.70113	0.800534	predicted protein [Hordeum vulgare subsp. vulgare]	At1g33420	F: zinc ion binding; C: nucleus; P: regulation of transcription, DNA-dependen; P: transcription, DNA-dependent
CL20740.Contig2_All	-4.90357	0.847982	PREDICTED: probable leucine-rich repeat receptor-like protein kinase At1g35710-like [Solanum tuberosum]	At1g35710-like	F: ATP binding; F: protein serine/threonine kinase activity; F: receptor activity; C: integral to membrane; P: embryo development; P: epidermis development
Unigene25015_All	6.14975	0.871797	Disease resistance RPP13-like protein 4 [Triticum urartu]	RPP13L4	F: ATP binding; C: apoptosis; P: defense response
Unigene55858_All	-7.59246	0.911361	Arginine/serine-rich protein 45 [Zea mays]	SR45	—
Unigene96556_All	4.28355	0.800227	CBF4-like protein [Triticum aestivum]	CBF4	F: DNA binding; F: sequence-specific DNA binding transcription factor activity; C: nucleus; P: response to stress
Unigene56316_All	-6.73245	0.82988	60S ribosomal protein L10a-2 [Aegilops tauschii]	—	—
Unigene12419_All	3.92674	0.842926	unnamed protein product [Triticum aestivum]	—	—
CL3236.Contig1_All	3.71457	0.83471	hypothetical protein F775_23771 [Aegilops tauschii]	—	—
Unigene12261_All	-5.84549	0.886422	Wall-associated receptor kinase-like protein 9 [Aegilops tauschii]	—	—
Unigene60901_All	-4.04092	0.807067	Uncharacterized protein At3g15000 [Hordeum vulgare subsp. vulgare]	At3g15000	C: mitochondrion; C: chloroplast; P: plastid organization; P: endonucleolytic cleavage of tetracistronic rRNA transcript (SSU-rRNA, LSU-rRNA, 4.5S-rRNA, 5S-rRNA)
CL21019.Contig3_All	3.73317	0.83965	hypothetical protein F775_27766 [Aegilops tauschii]	—	F: hydrolase activity
Unigene66189_All	6.53916	0.803875	Cycloartenol synthase [Triticum urartu]	Os02g0139700	F: cycloartenol synthase activity; C: mitochondrion; P: metabolic process; P: sterol biosynthesis process
CL18309.Contig2_All	-3.71451	0.82172	Bidirectional sugar transporter SWEET6a [Aegilops tauschii]	SWEET6A	P: carbohydrate transport; C: integral component of membraneplasma membrane
Unigene79620_All	7.02975	0.864592	hypothetical protein F775_22767 [Aegilops tauschii]	—	F: DNA binding; F: sequence-specific DNA binding; F: transcription factor activity; C: nucleus; P: regulation of transcription, DNA-templated;
CL15766.Contig7_All	3.36375	0.809449	PREDICTED: B-box zinc finger protein 32-like [Brachypodium distachyon]	HRGP	C: primary cell wall; C: cellular cell wall organization
Unigene13706_All	6.67713	0.822572	E3 ubiquitin-protein ligase RHF2A [Hordeum vulgare subsp. vulgare]	RHF2A	F: zinc ion binding; F: ligase activity
Unigene30474_All	-2.77584	0.80697	hypothetical protein MLOC_81350.1 [Hordeum vulgare]	RAP2-10	F: DNA binding; F: sequence-specific DNA binding; F: transcription factor activity; C: nucleus; P: regulation of transcription, DNA-templated
CL20988.Contig1_All	2.95716	0.815676	predicted protein [Hordeum vulgare subsp. vulgare]	—	—
CL1303.Contig7_All	-6.76377	0.834711	predicted protein [Hordeum vulgare subsp. vulgare]	—	—
Unigene85167_All	-6.85383	0.845297	predicted protein [Hordeum vulgare subsp. vulgare]	—	—
CL6761.Contig1_All	4.11356	0.808594	Nicotianamine aminotransferase A [Hordeum vulgare subsp. vulgare]	naat-A	F: 1-aminocyclopropane-1-carboxylate synthase activity; F: nicotianamine aminotransferase activity; F: pyridoxal phosphate binding
Unigene67220_All	-6.54432	0.803875	hypothetical protein F775_24243 [Aegilops tauschii]	—	—
CL3960.Contig6_All	2.82856	0.807068	Receptor-like serine/threonine-protein kinase SD1-8 [Triticum aestivum]	SD18	—
Unigene14282_All	-3.83418	0.819441	Putative mutator-like transposase [Oryza sativa Japonica Group]	At1g48120	F: metal ion binding; F: phosphoprotein phosphatase activity
CL20988.Contig4_All	2.59382	0.8075	PREDICTED: probable galacturonosyltransferase-like 9-like [Setaria italica]	GATL9	F: transferase activity, transferring glycosyl groups; C: Golgi membrane; C: integral to membrane; P: cellular cell wall organization
Unigene49838_All	-2.99422	0.822356	24.1 kDa heat shock protein, mitochondrial [Triticum aestivum]	HSP24.1	C: mitochondrion; P: response to osmotic stress; P: response to heat
CL3295.Contig10_All	6.73697	0.831575	calmodulin-binding transcription activator 4 [Triticum aestivum]	CMTA4	F: calmodulin binding; F: DNA binding; C: cytosol; C: nucleus; P: regulation of transcription, DNA-dependent; P: response to stress; P: transcription, DNA-dependent
Unigene17392_All	-3.09708	0.819874	Heat stress transcription factor B-2c [Hordeum vulgare subsp. vulgare]	HSFB2C	F: sequence-specific DNA binding; F: sequence-specific DNA binding transcription factor activity; C: nucleus; P: response to stress
Unigene82701_All	6.35462	0.876067	hypothetical protein SORBIDRAFT_01g019590 [Sorghum bicolor]	—	F: catalytic activity; C: membrane; P: multicellular organismal development; P: anatomical structure development; P: fatty acid biosynthetic process; P: single-organism developmental process
CL752.Contig5_All	5.42368	0.850313	DNA-directed RNA polymerase II subunit RPB1 [Aegilops tauschii]	NRPE1	P: nitrogen compound metabolic process; P: organic substance metabolic process; F: nucleotidyltransferase activity; F: binding
CL7632.Contig4_All	-4.60407	0.844143	Ethylene-responsive transcription factor 1 [Oryza nivara]	EREBP1	F: DNA binding; F: sequence-specific DNA binding transcription factor activity; C: nucleus; P: regulation of transcription, DNA-templated
CL10585.Contig1_All	4.14782	0.830235	Pheophytinase, chloroplastic [Hordeum vulgare subsp. vulgare]	PPH	—
Unigene15393_All	5.48036	0.862809	Protein argonaute 14 [Oryza sativa Indica Group]	AGO14	F: nucleic acid binding; P: gene silencing by RNA
CL3442.Contig9_All	3.2979	0.81013	Cytochrome P450 72A14 [Triticum aestivum]	CYP72A14	F: electron carrier activity; F: oxidoreductase activity, acting on paired donors, with incorporation or reduction of molecular oxygen; F: heme binding; F: monooxygenase activity; P: oxidation-reduction process; P: secondary metabolite biosynthetic process
CL6468.Contig2_All	-4.90122	0.804888	Glycine-rich RNA-binding protein 3, mitochondrial [Hordeum vulgare subsp. vulgare]	RBG3	F: nucleotide binding; F: nucleic acid binding;
CL14097.Contig2_All	-6.94251	0.854797	Probable thionin-2.3 [Hordeum vulgare subsp. vulgare]	At2g15010	C: extracellular region; P: defense response
CL10750.Contig2_All	4.4753	0.815061	PREDICTED: glycine dehydrogenase (decarboxylating) 2, mitochondrial-like [Brachypodium distachyon]	GDCSP	F: mitochondrion;glycine dehydrogenase (decarboxylating activity; C: glycine cleavage complex; P: pyridoxal phosphate binding;glycine metabolic process
CL19450.Contig3_All	4.36923	0.819097	Putative serine incorporator [Aegilops tauschii]	—	—
Unigene23679_All	-3.45871	0.813893	Protein argonaute 1C [Hordeum vulgare subsp. vulgare]	AGO1C	F: nucleic acid binding
CL21504.Contig29_All	4.84444	0.866015	Poly(A) polymerase [Aegilops tauschii]	LRX3	F: protein binding; C: extracellular region; C: plant-type cell wall; C: plasmodesma; P: cellular cell wall organization
Unigene58557_All	-3.32567	0.802194	unnamed protein product [Oryza sativa Japonica Group]	—	—
CL1560.Contig3_All	-7.77039	0.922089	NBS-LRR type RGA [Triticum aestivum]	—	—
Unigene37734_All	6.95807	0.856127	Phenylalanine ammonia-lyase [Aegilops tauschii]	ZB8	F: cytoplasm;ammonia-lyase activity; P: biosynthetic process; P: L-phenylalanine catabolic process; P: phenylpropanoid metabolic process; P: lavonoid biosynthesis process
Unigene48401_All	5.19741	0.826633	Germin-like protein 1-3 [Triticum aestivum]	GER8	C: apoplast; F: manganese ion binding; F: nutrient reservoir activity
CL3979.Contig15_All	-5.6885	0.810209	Disease resistance protein RGA2 [Aegilops tauschii]	RGA2	F: ATP binding; P: apoptosis; P: defense response
Unigene34553_All	6.68182	0.824095	LRR receptor-like serine/threonine-protein kinase GSO1 [Hordeum vulgare subsp. vulgare]	GSO1	F: protein serine/threonine kinase activity; F: ATP binding; P: protein phosphorylation
CL14710.Contig3_All	5.38292	0.828095	hypothetical protein CHLREDRAFT_154106 [Chlamydomonas reinhardtii]	—	—
CL6273.Contig3_All	-7.30682	0.889717	Lysine-rich arabinogalactan protein 19 [Aegilops tauschii]	AGP19	C: anchored to membrane; C: plasma membrane
CL19544.Contig14_All	-3.4794	0.805888	Putative C-4 methylsterol oxidase [Aegilops tauschii]	—	—
Unigene2822_All	6.51833	0.801588	PREDICTED: probable LRR receptor-like serine/threonine-protein kinase At3g47570 isoform X1 [Brachypodium distachyon]	At3g47570	F: ATP binding; F: protein serine/threonine kinase activity; F: receptor activity; C: integral to membrane; P: embryo development; P: epidermis development
CL12124.Contig1_All	-6.68182	0.824095	Vegetative cell wall protein gp1 [Triticum urartu]	GP1	C: structural constituent of cell wall
CL9171.Contig6_All	3.52457	0.81639	predicted protein [Hordeum vulgare subsp. vulgare]	—	C: membrane; C: cytoplasmic membrane-bounded vesicle
CL19698.Contig4_All	3.72611	0.844308	S-adenosylmethionine decarboxylase proenzyme [Hordeum vulgare subsp. vulgare]	SAMDC	F: adenosylmethionine decarboxylase activity; P: spermidine biosynthetic process; P: spermine biosynthetic process
CL5867.Contig4_All	2.70162	0.806534	PREDICTED: F-box/kelch-repeat protein At1g74510 [Brachypodium distachyon]	At1g74510	C: nucleus
CL19534.Contig3_All	7.20945	0.881592	Speckle-type POZ protein-like protein [Aegilops tauschii]	—	—
Unigene36130_All	5.50038	0.870456	GATA transcription factor 4 [Aegilops tauschii]	—	F: cation binding; P: carbohydrate metabolic process； P: starch and sucrose metabolism process
Unigene82723_All	6.57491	0.808395	Transcription factor bHLH25 [Triticum urartu]	BHLH25	F: DNA binding; C: nucleus; P: regulation of transcription, DNA-dependent; P: transcription, DNA-dependent
Unigene51998_All	-6.56986	0.808395	predicted protein [Hordeum vulgare subsp. vulgare]	—	—
Unigene31253_All	3.2351	0.816009	Proline-rich receptor-like protein kinase PERK9 [Hordeum vulgare subsp. vulgare]	PERK9	C: integral to membrane; C: plasma membrane; F: ATP binding; F: protein serine/threonine kinase activity
CL4304.Contig2_All	4.49633	0.855833	NAC domain-containing protein 74 [Aegilops tauschii]	NAC74	F: DNA binding; P: regulation of transcription, DNA-templated
CL21358.Contig4_All	-6.65344	0.820307	hypothetical protein F775_24399 [Aegilops tauschii]	—	—
Unigene33650_All	-4.60486	0.826948	Putative cyclin-F2-1 [Aegilops tauschii]	CYCF2-2	F: protein kinase binding; C: nucleus; P: cell cycle; P: cell division; P: regulation of cyclin-dependent protein kinase activity
CL9339.Contig5_All	3.0477	0.801638	Subtilisin-like protease [Hordeum vulgare subsp. vulgare]	ARA12	F: identical protein binding; F: serine-type endopeptidase activity; C: apoplast; C: plant-type cell wall; P: mucilage extrusion from seed coat; P: mucilage metabolic process involved seed coat development; P: negative regulation of catalytic activity; P: proteolysis
Unigene22359_All	5.67948	0.827184	G-type lectin S-receptor-like serine/threonine-protein kinase SD2-5 [Triticum aestivum]	SD25	F: protein serine/threonine kinase activity; F: ATP binding; P: protein phosphorylation
CL7706.Contig2_All	-3.61443	0.803091	Cysteine synthase [Triticum urartu]	—	—
Unigene51278_All	4.51987	0.81542	Salt stress-induced protein [Agrostis stolonifera]	SALT	—
CL12531.Contig6_All	-4.77649	0.828234	Uncharacterized protein At2g27730, mitochondrial [Aegilops tauschii]	At2g27730	F: enzyme inhibitor activity; C: mitochondrion; P: negative regulation of catalytic activity; P: negative regulation of nucleotide metabolic process
Unigene52311_All	6.52878	0.801588	hypothetical protein TRIUR3_00628 [Triticum urartu]	—	—
Unigene31256_All	2.61737	0.810355	Vegetative cell wall protein gp1 [Hordeum vulgare subsp. vulgare]	GP1	C: structural constituent of cell wall
CL21597.Contig21_All	-2.93537	0.813932	Heat stress transcription factor A-2c [Aegilops tauschii]	HSFA2C	F: sequence-specific DNA binding; F: sequence-specific DNA binding transcription factor activity; C: nucleus; C: cytoplasm; P: regulation of transcription, DNA-templated; P: response to stress
Unigene19213_All	6.79874	0.838046	hypothetical protein TRIUR3_17710 [Triticum urartu]	—	—
Unigene32804_All	5.50362	0.887062	Protein LURP-one-related 11 [Aegilops tauschii]	At3g14260	P: cellular metabolic process
CL19735.Contig13_All	6.60979	0.814664	Putative wall-associated receptor kinase-like 11 [Aegilops tauschii]	WAKL11	F: nucleotide binding; F: protein kinase activity; C: cytoplasmic membrane-bounded vesicle; P: phosphorylation
CL16984.Contig2_All	4.28011	0.8256	10-deacetylbaccatin III 10-O-acetyltransferase [Triticum aestivum]	DBAT	F: 10-deacetylbaccatin III 10-O-acetyltransferase activity; P: paclitaxel biosynthetic process
Unigene22958_All	6.79008	0.838046	retrotransposon protein, putative, unclassified [Oryza sativa Japonica Group]	—	F: RNA-directed DNA polymerase activity; F: RNA binding; F: aspartic-type endopeptidase activity; P: proteolysis; P: RNA-dependent DNA replication
Unigene20091_All	5.05063	0.813014	hypothetical protein SORBIDRAFT_05g004922 [Sorghum bicolor]	—	F: protein dimerization activity; F: nucleic acid binding
Unigene83258_All	7.01123	0.862272	unnamed protein product [Triticum aestivum]	—	—
Unigene768_All	-2.63593	0.801331	hypothetical protein TRIUR3_20095 [Triticum urartu]	—	—
CL3838.Contig4_All	3.99847	0.801578	putative glutathione S-transferase GSTU6 [Triticum urartu]	GSTU6	C: cytosol; F: transferase activity; P: toxin catabolic process
Unigene19074_All	-4.13081	0.857774	F-box/kelch-repeat protein At1g80440 [Hordeum vulgare subsp. vulgare]	At1g80440	—
CL8015.Contig8_All	-2.3583	0.800933	Probable protein phosphatase 2C 14 [Hordeum vulgare subsp. vulgare]	Os02g0471500	F: metal ion binding; F: phosphoprotein phosphatase activity
CL20991.Contig2_All	-2.64848	0.802368	Proline-rich receptor-like protein kinase PERK10 [Brassica napus]	PERK10	F: ATP binding; F: protein serine/threonine kinase activity; C: integral to membrane; C: plasma membrane
CL8176.Contig7_All	-8.34725	0.949662	hypothetical protein F775_31493 [Aegilops tauschii]	—	—
Unigene17381_All	3.61921	0.805466	hypothetical protein F775_24163 [Aegilops tauschii]	—	—
Unigene28837_All	5.51145	0.859336	Acyl-protein thioesterase 2 [Triticum urartu]	—	—
Unigene5220_All	6.60486	0.812584	hypothetical protein F775_08832 [Aegilops tauschii]	—	—
CL4591.Contig14_All	2.69994	0.808208	Auxin-responsive protein IAA6 [Triticum aestivum]	IAA6	F: protein dimerization activity; C: nucleus; P: auxin mediated signaling pathway; P: regulation of transcription, DNA-dependent; P: transcription, DNA-dependent
Unigene22538_All	-6.77698	0.836502	hypothetical protein TRIUR3_11535 [Triticum urartu]	—	—
CL825.Contig9_All	-3.04117	0.805853	Probable methyltransferase PMT26 [Aegilops tauschii]	At5g64030	F: methyltransferase activity; C: Golgi membrane; C: integral to membrane
CL2489.Contig5_All	7.45943	0.902011	Myb-like protein G [Aegilops tauschii]	—	F: cation binding; P: carbohydrate metabolic process； P: starch and sucrose metabolism process
Unigene33625_All	6.26679	0.904813	hypothetical protein F775_01097 [Aegilops tauschii]	—	—
CL14969.Contig1_All	-5.91032	0.84144	hypothetical protein EMIHUDRAFT_439210, partial [Emiliania huxleyi CCMP1516]	HRGPNT3	C: primary cell wall; P: cellular cell wall organization
Unigene21480_All	-2.78405	0.801067	Pre-mRNA-splicing factor SF2 [Hordeum vulgare subsp. vulgare]	SF2	F: nucleotide binding; F: protein binding; F: RNA binding; C: interchromatin granule; C: nuclear speck; P: mRNA processing; P: RNA splicing
CL2123.Contig1_All	4.98584	0.813695	hypothetical protein ZEAMMB73_277006 [Zea mays]	—	—
Unigene14793_All	-6.58496	0.810455	PREDICTED: leucine-rich repeat extensin-like protein 4 [Eucalyptus grandis]	FH5	F: actin binding; F: phosphoprotein phosphatase activity; P: actin cytoskeleton organization
CL13756.Contig49_All	4.58496	0.813663	Transcription factor PIF5 [Hordeum vulgare subsp. vulgare]	PIF5	F: DNA binding; C: nucleus; P: ethylene biosynthetic process; P: red, far-red light phototransduction; P: regulation of transcription, DNA-dependent; P: transcription, DNA-dependent
Unigene28664_All	3.45372	0.811779	predicted protein [Hordeum vulgare subsp. vulgare]	—	—
Unigene16273_All	-5.28848	0.828066	Putative disease resistance protein RPP13L4 [Aegilops tauschii]	RPP13L4	F: ATP binding; C: apoptosis; P: defense response
CL198.Contig3_All	3.4506	0.805481	Serine carboxypeptidase-like 18 [Triticum aestivum]	SCPL18	F:serine-type carboxypeptidase activity; P: proteolysis
Unigene20408_All	7.31892	0.891263	Disease resistance protein RPP13 [Triticum urartu]	RPP13L3	F: ATP binding; C: apoptosis; P: defense response
Unigene17742_All	4.3639	0.841322	Beta-carotene hydroxylase A2 [Triticum aestivum]	BHY	F: hydrolase activity; F: iron ion binding; F: oxidoreductase activity; C: chloroplast membrane; C: integral to membrane; P: carotenoid biosynthetic process; P: fatty acid biosynthetic process
CL1700.Contig2_All	-6.53398	0.803434	hypothetical protein TRIUR3_00706 [Triticum urartu]	—	—
Unigene36971_All	-7.2384	0.884128	PREDICTED: chaperone protein ClpB1-like [Brachypodium distachyon]	CLPB1	F: ATP binding; F: nucleoside-triphosphatase activity; C: cytosol; C: nucleus; P: cellular response to heat
Unigene33785_All	6.82018	0.841124	hypothetical protein F775_25663 [Aegilops tauschii]	—	—
Unigene43123_All	5.50427	0.883503	Arginine/serine-rich protein 45 [Oryza sativa Indica Group]	SR45	—
CL21273.Contig5_All	2.71407	0.813551	Zinc finger protein CONSTANS-LIKE 9 [Aegilops tauschii]	At1g03370	C: integral to membrane

## Sheet: GN
Gene ID	log2 foldchange (3 h/0 h)	P-value	Description	Gene name	GO annotation
CL9436.Contig3_All	-3.59957	0.819039	Small heat shock protein, chloroplastic [Triticum aestivum]	HSP21	P: response to stress
CL18360.Contig1_All	-6.61961	0.834295	hypothetical protein TRIUR3_13634 [Triticum urartu]	—	—
Unigene32269_All	-6.79008	0.856371	Deoxyhypusine hydroxylase-B [Triticum urartu]	Os12g0626100	F: metal ion binding; F: deoxyhypusine monooxygenase activity; P: oxidation-reduction process; P: peptidyl-lysine modification to peptidyl-hypusine
Unigene1849_All	6.4865	0.817029	Methionine S-methyltransferase [Aegilops tauschii]	MMT1	—
Unigene71277_All	7.61716	0.925909	Proline-rich protein 4 [Hordeum vulgare subsp. vulgare]	PRP4	—
CL2748.Contig1_All	6.62936	0.836251	PREDICTED: protein ROOT HAIR DEFECTIVE 3 homolog 1-like [Oryza brachyantha]	Os12g0604600	—
CL10371.Contig12_All	6.49185	0.817029	predicted protein [Hordeum vulgare subsp. vulgare]	—	F: N-acetyltransferase activity; C: plastid;
Unigene41881_All	6.75043	0.851854	predicted protein [Hordeum vulgare subsp. vulgare]	—	—
CL19944.Contig1_All	8.31288	0.957878	Anther-specific proline-rich protein APG [Triticum urartu]	APG	—
Unigene80687_All	6.5025	0.818879	Serine carboxypeptidase-like 51 [Hordeum vulgare subsp. vulgare]	SCPL51	F: serine-type carboxypeptidase activity; P: proteolysis
Unigene47268_All	6.81164	0.857888	hypothetical protein F775_02687 [Aegilops tauschii]	—	—
CL18643.Contig1_All	10.2753	0.997163	hypothetical protein TRIUR3_25348 [Triticum urartu]	—	—
Unigene74925_All	4.66107	0.865373	CBFIVd-B22 [Triticum aestivum]	CBFIVd-B22	F: DNA binding; F: sequence-specific DNA binding transcription factor activity; C: nucleus; P: response to stress
CL8719.Contig3_All	7.71653	0.931646	Stem 28 kDa glycoprotein [Aegilops tauschii]	—	—
CL18627.Contig1_All	2.58489	0.808298	CBL-interacting protein kinase 7 [Hordeum vulgare subsp. vulgare]	CIPK7	F: protein serine/threonine kinase activity; F: ATP binding; C: mitochondrion; P: signal transduction; P: protein phosphorylation
CL13433.Contig2_All	3.03347	0.821222	predicted protein [Hordeum vulgare subsp. vulgare]	—	—
CL19944.Contig2_All	6.63662	0.948436	Proline-rich receptor-like protein kinase PERK8 [Aegilops tauschii]	PERK8	F: ATP binding; F: protein serine/threonine kinase activity; C: integral to membrane; C: plasma membrane
CL10421.Contig6_All	-3.00154	0.808895	Transcription factor bHLH49 [Aegilops tauschii]	BHLH49	F: DNA binding; C: nucleus; P: regulation of transcription, DNA-dependent; P: transcription, DNA-dependent
Unigene59238_All	-6.52356	0.82162	PREDICTED: probable serine/threonine-protein kinase irlF-like [Solanum tuberosum]	—	F: ATP binding; F: protein serine/threonine kinase activity; F: receptor activity
CL4022.Contig5_All	4.2559	0.802309	Putative WRKY transcription factor 40 [Aegilops tauschii]	WRKY40	F: DNA binding; F: sequence-specific DNA binding transcription factor activity; C: nucleus; P: regulation of transcription, DNA-templated
CL12457.Contig1_All	7.1964	0.89656	Two-component response regulator-like PRR1 [Triticum urartu]	PRR1	F: two-component response regulator activity; C: nucleus; P: regulation of transcription, DNA-dependent; P: rhythmic process; P: transcription, DNA-dependent
CL17988.Contig1_All	3.90255	0.825157	hypothetical protein F775_31013 [Aegilops tauschii]	—	—
Unigene28990_All	5.22578	0.9179	Zinc finger protein CONSTANS-LIKE 16 [Hordeum vulgare subsp. vulgare]	COL16	F: zinc ion binding; C: membrane; C: nucleus; P: regulation of transcription, DNA-dependent
CL628.Contig12_All	6.86212	0.863397	predicted protein [Hordeum vulgare subsp. vulgare]	—	—
Unigene71082_All	8.58996	0.966241	putative polyamine oxidase 4 [Triticum urartu]	PAO4	F: nucleotide binding; F: polyamine oxidase activity; C: peroxisome; P: polyamine catabolic process; P: oxidation-reduction process
CL8532.Contig2_All	-3.15774	0.807465	hypothetical protein F775_11952 [Aegilops tauschii]	—	—
Unigene4897_All	-4.84891	0.832412	Oxysterol-binding protein-related protein 3C [Triticum urartu]	ORP3C	F: sterol binding; C: endoplasmic reticulum; P: double fertilization forming a zygote and endosperm
Unigene73_All	4.21936	0.814531	Zinc finger protein ZAT12 [Hordeum vulgare subsp. vulgare]	ZAT12	F: nucleic acid binding; F: zinc ion binding; C: nucleus; P: regulation of transcription, DNA-dependent; P: transcription, DNA-dependent
CL717.Contig2_All	6.77552	0.950614	Dehydration-responsive element-binding protein 1A [Aegilops tauschii]	DREB1A	F: DNA binding; F: sequence-specific DNA binding transcription factor activity; C: nucleus; P: regulation of transcription, DNA-templated
Unigene72800_All	6.42626	0.807492	Formin-like protein 5 [Oryza sativa Japonica Group]	FH5	F: actin binding; F: phosphoprotein phosphatase activity; P: actin cytoskeleton organization
Unigene34437_All	6.5597	0.82601	hypothetical protein TRIUR3_14215 [Triticum urartu]	—	—
CL15494.Contig1_All	-6.45943	0.812337	Putative peptide transporter [Aegilops tauschii]	—	F: transporter activity; C: integral to membrane; C: plasma membrane; C: plasmodesma; P: oligopeptide transport; P: response to karrikin
Unigene6166_All	5.51896	0.937936	CBF9 [Hordeum vulgare]	CBF9	F: DNA binding; F: sequence-specific DNA binding transcription factor activity; C: nucleus; P: regulation of transcription, DNA-templated
CL15496.Contig1_All	5.06301	0.82982	Gibberellin 2-beta-dioxygenase 8 [Hordeum vulgare subsp. vulgare]	GA2OX8	F: C-20 gibberellin 2-beta-dioxygenase activity; F: iron ion binding; P: gibberellin metabolic process; P: oxidation-reduction process
Unigene72449_All	6.43741	0.809943	Serpin-Z1 [Aegilops tauschii]	Os01g0765400	—
Unigene39718_All	4.75785	0.803994	LRR receptor-like serine/threonine-protein kinase FLS2 [Hordeum vulgare subsp. vulgare]	FLS2	F: ATP binding; F: protein binding; F: protein serine/threonine kinase activity; F: receptor activity; C: endosome membrane; C: integral to membrane; C: plasma membrane; P: defense response by callose deposition in cell wall; P: defense response to bacterium; P: detection of bacterium; P: regulation of anion channel activity
CL18843.Contig1_All	-6.44294	0.809943	Proline-rich receptor-like protein kinase PERK2 [Glycine max]	PERK2	F: ATP binding; F: protein serine/threonine kinase activity; F: receptor activity; C: integral to membrane; C: plasma membrane
CL606.Contig4_All	3.29926	0.806694	Zeamatin [Aegilops tauschii]	Zlp	C: cytoplasmic membrane-bounded vesicle; P: defense response to fungus, incompatible interaction; P: esponse to salt stress
CL4769.Contig5_All	3.04469	0.807205	Soluble inorganic pyrophosphatase [Aegilops tauschii]	IPP	F: magnesium ion binding; F:I norganic diphosphatase activity; C: cytoplasm; P: response to cadmium ion; P: phosphate-containing compound metabolic process
Unigene72983_All	6.6677	0.842056	hypothetical protein F775_25086 [Aegilops tauschii]	—	—
Unigene15627_All	5.7879	0.933883	CBFIVd-D9 [Triticum aestivum]	CBFIVd-D9	F: DNA binding; F: sequence-specific DNA binding transcription factor activity; C: nucleus; P: regulation of transcription, DNA-templated
Unigene86669_All	-6.5025	0.818879	Protein ARABIDILLO 1 [Aegilops tauschii]	FBX5	C: nucleus; P:l ateral root development
CL18711.Contig2_All	6.96193	0.874536	predicted protein [Hordeum vulgare subsp. vulgare]	—	—
Unigene70900_All	8.56986	0.965731	Anther-specific proline-rich protein APG [Hordeum vulgare subsp. vulgare]	APG	—
Unigene40389_All	2.7944	0.808368	predicted protein [Hordeum vulgare subsp. vulgare]	ERF054	P: transcription, DNA-templated
CL3784.Contig5_All	4.61738	0.800504	Beta-glucosidase 16 [Triticum urartu]	BGLU16	F: beta-glucosidase activity; F: cation binding; P: carbohydrate metabolic process
Unigene224_All	-3.28749	0.809348	17.9 kDa class I heat shock protein [Triticum urartu]	HSP17.9A	C: nucleus; P: response to heat
CL19034.Contig1_All	6.11114	0.938719	Fasciclin-like arabinogalactan protein 11 [Triticum aestivum]	FLA11	—
CL4672.Contig1_All	3.34751	0.827488	BTB/POZ and TAZ domain-containing protein 2 [Aegilops tauschii]	BT2	F: histone acetyltransferase activity; F: zinc ion binding; F: transcription cofactor activity; C: nucleus; P: regulation of transcription, DNA-templated; P: histone acetylation
Unigene71059_All	5.34635	0.916444	C-repeat binding factor [Triticum turgidum]	DREB1B	F: DNA binding; F: sequence-specific DNA binding; F: transcription factor activity; C: nucleus; P: regulation of transcription, DNA-templated
CL5401.Contig11_All	5.91265	0.939335	Pathogen-related protein [Triticum urartu]	—	P: defense response; P: response to biotic stimulus
Unigene32416_All	2.65295	0.805551	CTP synthase [Aegilops tauschii]	—	F: CTP synthase activity; P: pyrimidine nucleotide biosynthetic process
CL5192.Contig1_All	2.48405	0.801268	Protein GIGANTEA [Hordeum vulgare subsp. vulgare]	GI	P: regulation of photoperiodism, flowering
Unigene52002_All	6.08746	0.864334	Ent-kaurene synthase like 4 [Triticum aestivum]	KSL4	F: magnesium ion binding; F: terpene synthase activity; P: metabolic process; P: terpenoid biosynthesis process
Unigene12350_All	4.10401	0.832583	Cysteine-rich receptor-like protein kinase 15 [Aegilops tauschii]	CRK15	F: protein serine/threonine kinase activity; F: ATP binding; P: protein phosphorylation
CL20292.Contig5_All	-3.27468	0.816362	Protein TRANSPARENT TESTA 12 [Aegilops tauschii]	—	—
Unigene71311_All	5.06916	0.830542	Expansin-A5 [Aegilops tauschii]	EXPA5	C: membrane; C: plant-type cell wall; C: extracellular region; P: plant-type cell wall organization; P: regulation of stomatal movement; P: syncytium formation; P: response to red light
CL9432.Contig1_All	6.67713	0.842056	predicted protein [Hordeum vulgare subsp. vulgare]	—	—
CL15260.Contig3_All	3.16468	0.811022	Arginine/serine-rich protein 45 [Hordeum vulgare subsp. vulgare]	SR45	F: amino acid binding; P: metabolic process
Unigene6374_All	9.08037	0.977279	Stem 28 kDa glycoprotein [Aegilops tauschii]	VSPA	—
Unigene24248_All	3.90758	0.828998	CBFIVa-2.2 [Triticum aestivum]	DREB1B	F: DNA binding; F: sequence-specific DNA binding transcription factor activity; C: nucleus; P: regulation of transcription, DNA-templated
Unigene56112_All	-6.45396	0.811901	Heparanase-like protein 2 [Triticum urartu]	—	—
CL6985.Contig1_All	2.4054	0.800343	Benzyl alcohol O-benzoyltransferase [Aegilops tauschii]	—	F: acetyl CoA:(Z)-3-hexen-1-ol acetyltransferase activity
CL14899.Contig1_All	3.94339	0.837865	Gibberellin 2-beta-dioxygenase 1 [Hordeum vulgare subsp. vulgare]	GA2OX1	—
CL144.Contig12_All	3.56537	0.819731	hypothetical protein TRIUR3_26533 [Triticum urartu]	—	—
Unigene82_All	3.14728	0.803748	Zinc finger protein ZAT12 [Triticum urartu]	ZAT12	F: zinc ion binding; C: intracellular
CL20310.Contig8_All	3.77928	0.828699	Ent-kaurene synthase-like protein 3 [Aegilops tauschii]	KSL3	F: magnesium ion binding; F: terpene synthase activity; P: metabolic process; P: terpenoid biosynthesis process
CL15530.Contig2_All	-6.52356	0.82162	Cytosolic sulfotransferase 17 [Aegilops tauschii]	SOT17	—
CL5389.Contig1_All	7.51851	0.991748	Transcription factor PCL1 [Triticum monococcum subsp. aegilopoides]	PCL1	—
Unigene49897_All	7.74371	0.933136	Proline-rich receptor-like protein kinase PERK8 [Zea mays]	PERK8	F: ATP binding; F: protein serine/threonine kinase activity; C: integral to membrane; C: plasma membrane
CL15812.Contig2_All	2.46587	0.800595	WRKY transcription factor 6 [Triticum aestivum]	WRKY6	F: sequence-specific DNA binding; F: sequence-specific DNA binding transcription factor activity; P: regulation of transcription, DNA-templated
Unigene20768_All	4.62361	0.865647	G-type lectin S-receptor-like serine/threonine-protein kinase At1g11410 [Triticum urartu]	At1g11410	F: ATP binding; F: calmodulin binding; F: protein serine/threonine kinase activity; F: receptor activity; F: sugar binding; C: integral to membrane; C: plasma membrane part; P: recognition of pollen
Unigene48471_All	6.58496	0.83025	hypothetical protein TRIUR3_19372 [Triticum urartu]	—	—
CL10923.Contig3_All	7.10504	0.88865	late embryogenesis abundant (LEA)-like protein [Medicago truncatula]	LEA-like	P: response to water; P: response to stress; P: response to cold
CL7776.Contig16_All	9.56351	0.984596	AP2 domain CBF protein [Triticum aestivum]	DREB1H	—
Unigene11800_All	5.79751	0.95127	CBF-like protein [Secale cereale]	DREB1B	F: DNA binding; F: sequence-specific DNA binding transcription factor activity; C: nucleus; P: regulation of transcription, DNA-templated
CL4672.Contig4_All	3.22239	0.8257	BTB/POZ and TAZ domain-containing protein 2 [Triticum aestivum]	BT2	F: histone acetyltransferase activity; F: zinc ion binding; F: transcription cofactor activity; C: nucleus; P: regulation of transcription, DNA-templated; P: histone acetylation
Unigene2399_All	6.93467	0.871123	Blue copper protein [Hordeum vulgare subsp. vulgare]	—	F: electron carrier activity; F: copper ion binding
Unigene17585_All	7.57261	0.981075	C repeat-binding factor 2 [Triticum aestivum]	CBF2	F: DNA binding; F: sequence-specific DNA binding transcription factor activity; C: nucleus; P: regulation of transcription, DNA-templated
CL10397.Contig1_All	-7.12928	0.890554	predicted protein [Hordeum vulgare subsp. vulgare]	—	F: ATP binding; F: protein kinase activity; P: protein phosphorylation
CL4636.Contig5_All	-3.86465	0.801148	hypothetical protein AURANDRAFT_71693, partial [Aureococcus anophagefferens]	—	—
CL1891.Contig2_All	5.02183	0.890727	hypothetical protein TRIUR3_24038 [Triticum urartu]	—	—
Unigene33839_All	5.0786	0.8736	unnamed protein product [Chondrus crispus]	—	—
CL717.Contig1_All	5.67596	0.844199	CBFIVb-B20 [Triticum aestivum]	CBFIVb-B20	F: DNA binding; F: sequence-specific DNA binding transcription factor activity; C: nucleus; P: response to stress
CL6241.Contig1_All	4.43361	0.856175	F-box protein PP2-A13 [Brachypodium distachyon]	PP2A13	P: response to wounding
CL18798.Contig1_All	3.65244	0.824932	hypothetical protein F775_01514 [Aegilops tauschii]	—	—
CL4022.Contig7_All	3.18685	0.807944	Probable WRKY transcription factor 40 [Hordeum vulgare subsp. vulgare]	WRKY40	F: DNA binding; F: sequence-specific DNA binding transcription factor activity; C: nucleus; P: regulation of transcription, DNA-templated
CL6189.Contig1_All	4.84032	0.858749	Amino-acid permease BAT1 homolog [Triticum aestivum]	BAT1	—
Unigene17080_All	-6.70506	0.845492	hypothetical protein TRIUR3_13402 [Triticum urartu]	—	—
CL4054.Contig7_All	3.26029	0.826207	hypothetical protein F775_29758 [Aegilops tauschii]	—	—
Unigene16495_All	4.02208	0.818433	Cysteine-rich receptor-like protein kinase 26 [Triticum aestivum]	CRK26	F: protein serine/threonine kinase activity; F: ATP binding; P: protein phosphorylation
CL17054.Contig2_All	7.26679	0.902047	Cell number regulator 2 [Aegilops tauschii]	CNR2	—
CL3978.Contig7_All	-5.03709	0.809817	hypothetical protein TRIUR3_17964 [Triticum urartu]	—	—
CL18152.Contig1_All	4.224	0.832104	PREDICTED: serine/arginine-rich splicing factor SR45-like isoform X2 [Musa acuminata subsp. malaccensis]	—	—
CL11014.Contig1_All	5.32395	0.929457	Heat stress transcription factor C-1b [Triticum urartu]	HSFC1B	F: sequence-specific DNA binding; F: sequence-specific DNA binding transcription factor activity; C: nucleus; P: regulation of transcription, DNA-templated
CL12028.Contig2_All	-6.46489	0.812337	Formin-like protein 5 [Setaria italica]	FH5	F: actin binding; F: phosphoprotein phosphatase activity; P: actin cytoskeleton organization
CL14620.Contig1_All	2.92171	0.802701	indolin-2-one monooxygenase [Aegilops tauschii]	CYP71C2	F: metal ion binding; F: oxidoreductase activity; P: 2,4-dihydroxy-1,4-benzoxazin-3-one biosynthesis process; P: secondary metabolite biosynthetic process
CL10165.Contig2_All	5.02407	0.813881	predicted protein [Hordeum vulgare subsp. vulgare]	—	—
Unigene85405_All	-3.01048	0.801941	16.9 kDa class I heat shock protein 1 [Triticum urartu]	hsp16.9A	C: cytoplasm; P: response to stress
CL5370.Contig10_All	3.31416	0.824567	Probable flavin-containing monooxygenase 1 [Sorghum bicolor]	FMO1	F: NADP binding; F: N,N-dimethylaniline monooxygenase activity; F: flavin adenine dinucleotide binding; C: intrinsic component of endoplasmic reticulum membrane; P: oxidation-reduction process
CL19056.Contig13_All	3.51271	0.803506	hypothetical protein F775_03099 [Aegilops tauschii]	—	F: NAD+ ADP-ribosyltransferase activity
Unigene10270_All	2.88279	0.814811	Serine/threonine-protein kinase SAPK5 [Hordeum vulgare subsp. vulgare]	SAPK5	F: protein serine/threonine kinase activity; F: ATP binding; P: protein phosphorylation
CL19959.Contig6_All	-3.41477	0.809605	Myb-related protein Myb4 [Triticum aestivum]	MYB4	F:DNA binding; P: regulation of transcription, DNA-templated
CL6455.Contig2_All	-4.23879	0.814236	predicted protein [Hordeum vulgare subsp. vulgare]	—	—
CL1289.Contig7_All	2.85304	0.801849	hypothetical protein F775_29535 [Aegilops tauschii]	—	—
CL5257.Contig3_All	7.20945	0.897399	Trimethylguanosine synthase [Aegilops tauschii]	—	—
Unigene23738_All	-6.57994	0.83025	Proline-rich receptor-like protein kinase PERK2 [Emiliania huxleyi CCMP1516]	PERK2	F: ATP binding; F: protein serine/threonine kinase activity; F: receptor activity; C: integral to membrane; C: plasma membrane
Unigene2510_All	-6.41504	0.80497	PREDICTED: ferric reduction oxidase 7, chloroplastic-like [Brachypodium distachyon]	—	—
Unigene2058_All	-5.67646	0.827059	E3 SUMO-protein ligase SIZ1 [Triticum aestivum]	SIZ1	—
CL3736.Contig4_All	2.47624	0.802777	Proline-rich receptor-like protein kinase PERK9 [Hordeum vulgare subsp. vulgare]	PERK9	F: ATP binding; F: protein serine/threonine kinase activity; C: integral to membrane; C: plasma membrane
CL1334.Contig2_All	4.96809	0.846097	F-box protein SKIP27 [Triticum urartu]	SKIP27	—
Unigene8810_All	5.43879	0.812135	Putative disease resistance protein RGA4 [Aegilops tauschii]	RGA4	—
CL5192.Contig10_All	2.6473	0.810635	Protein GIGANTEA [Triticum aestivum]	GI	P: regulation of photoperiodism, flowering
CL5128.Contig1_All	6.53398	0.823444	Exocyst complex component EXO84B [Aegilops tauschii]	EXO84B	—
CL6189.Contig4_All	4.75489	0.829005	Amino-acid permease BAT1 homolog [Triticum aestivum]	BAT1	—
CL14211.Contig6_All	6.98109	0.875888	Strictosidine synthase [Hordeum vulgare subsp. vulgare]	STR1	F: activity; P: indole and ipecac alkaloid biosynthesis proces; P: metabolic process
Unigene7315_All	6.76377	0.853228	Proline-rich receptor-like protein kinase PERK2 [Hordeum vulgare subsp. vulgare]	PERK2	F: ATP binding; F: protein serine/threonine kinase activity; F: receptor activity; C: integral to membrane; C: plasma membrane
Unigene32609_All	2.58992	0.805833	Formin-like protein 16 [Hordeum vulgare subsp. vulgare]	FH16	F: actin binding; F: phosphoprotein phosphatase activity; P: actin cytoskeleton organization
CL10797.Contig2_All	7.06763	0.952259	Heat stress transcription factor A-3 [Aegilops tauschii]	HSFA3	F: DNA binding; C: intracellular part; P: transcription, DNA-templated
CL17390.Contig3_All	-6.44846	0.809943	PREDICTED: threonine dehydratase biosynthetic, chloroplastic-like [Brachypodium distachyon]	—	—
Unigene71602_All	6.16189	0.85041	Leucine-rich repeat-like protein At4g06744 [Oryza sativa Japonica Group]	At4g06744	F: protein serine/threonine kinase activity; F: ATP binding; P: protein phosphorylation
CL16952.Contig2_All	6.90689	0.868614	predicted protein [Hordeum vulgare subsp. vulgare]	—	—
CL8305.Contig1_All	3.06365	0.815225	Uncharacterized protein At3g27210 [Hordeum vulgare subsp. vulgare]	Y-2	—
CL5019.Contig4_All	2.72667	0.801099	Transcription factor ORG2 [Aegilops tauschii]	ORG2	F: DNA binding; F: protein binding; C: nucleus; P: regulation of transcription, DNA-dependent; P: transcription, DNA-dependent
CL15456.Contig2_All	2.67918	0.808095	Vegetative cell wall protein gp1 [Hordeum vulgare subsp. vulgare]	GP1	C: structural constituent of cell wall
CL14324.Contig2_All	-4.08948	0.826831	PREDICTED: pollen-specific leucine-rich repeat extensin-like protein 2 [Zea mays]	PEX2	—
Unigene24573_All	4.09656	0.84329	AP2 domain CBF protein [Triticum aestivum]	DREB1B	P: transcription, DNA-templated
CL6086.Contig2_All	4.42626	0.858946	Thaumatin-like protein 1 [Hordeum vulgare subsp. vulgare]	TL1	C: cytoplasmic membrane-bounded vesicle; P: induced systemic resistance; P: response to ethylene
CL144.Contig4_All	4.38338	0.830062	predicted protein [Hordeum vulgare subsp. vulgare]	—	—
Unigene30960_All	5.59352	0.814879	23 kDa jasmonate-induced protein [Zea mays]	—	—
CL4835.Contig2_All	7.17659	0.894898	Vegetative cell wall protein gp1 [Aegilops tauschii]	GP1	C: structural constituent of cell wall
CL3485.Contig1_All	8.47438	0.963073	Tyrosine N-monooxygenase [Aegilops tauschii]	CYP79A1	F: electron carrier activity; F: heme binding; F: iron ion binding; F: oxidoreductase activity, acting on paired donors, with incorporation or reduction of molecular oxygen; F: monooxygenase activity;P: response to wounding; P: tryptophan catabolic process; P: defense response to bacterium; P: oxidation-reduction process; P: defense response to oomycetes; P: indoleacetic acid biosynthetic process…
CL13351.Contig1_All	-5.34696	0.887971	hypothetical protein TRIUR3_00533 [Triticum urartu]	—	—
CL7776.Contig12_All	8.57238	0.965824	Dehydration-responsive element-binding protein 1A [Festuca arundinacea]	DREB1A	F: DNA binding; F: sequence-specific DNA binding transcription factor activity; C: nucleus; P: regulation of transcription, DNA-templated
Unigene5806_All	3.61765	0.827077	BAHD acyltransferase DCR [Triticum aestivum]	DCR	F: transferase activity, transferring acyl groups other than amino-acyl groups
Unigene54118_All	4.1804	0.82116	Thaumatin-like protein 1 [Brachypodium distachyon]	TL1	C: cytoplasmic membrane-bounded vesicle
CL19948.Contig2_All	4.49953	0.838076	Anther-specific proline-rich protein APG [Hordeum vulgare subsp. vulgare]	APG	F: lipase activity; C: structural constituent of cell wall; P: lipid metabolic process
CL12919.Contig8_All	3.81592	0.802668	Probable glutathione S-transferase GSTU6 [Aegilops tauschii]	GSTU6	F: glutathione transferase activity; P: response to stress
Unigene51637_All	5.31076	0.930711	Protodermal factor 1 [Triticum urartu]	PDF1	—
Unigene32185_All	7.70506	0.931269	Pre-mRNA-splicing factor SF2 [Hordeum vulgare subsp. vulgare]	SF2	F: DNA binding; F: sequence-specific DNA binding transcription factor activity; C:nucleus; P: regulation of transcription, DNA-templated
Unigene53112_All	6.58496	0.83025	unnamed protein product [Triticum aestivum]	—	—
CL14836.Contig1_All	3.0708	0.804866	Fasciclin-like arabinogalactan protein 7 [Triticum aestivum]	FLA7	—
Unigene20706_All	4.72544	0.864656	Extensin [Nicotiana sylvestris]	HRGPNT3	—
CL8405.Contig2_All	-2.8707	0.810779	Histone H1 [Aegilops tauschii]	—	—
CL16612.Contig2_All	6.88671	0.866063	hypothetical protein TRIUR3_26517 [Triticum urartu]	—	—
CL16722.Contig2_All	2.63637	0.802493	Galactoside 2-alpha-L-fucosyltransferase [Hordeum vulgare subsp. vulgare]	FT1	—
CL473.Contig22_All	6.58496	0.83025	PREDICTED: uncharacterized protein LOC100828428 isoform X1 [Brachypodium distachyon]	—	—
CL3844.Contig2_All	2.6963	0.803997	Mitogen-activated protein kinase 11 [Triticum urartu]	MPK11	F: ATP binding; F: MAP kinase activity; C: nucleus; P: defense response
CL7071.Contig2_All	3.3388	0.828588	Vegetative cell wall protein gp1 [Sorghum bicolor]	GP1	C: structural constituent of cell wall
CL6796.Contig2_All	5.12928	0.911855	Phosphomethylpyrimidine synthase, chloroplastic [Triticum urartu]	THIC	—
CL11950.Contig3_All	5.04439	0.810778	predicted protein [Micromonas pusilla CCMP1545]	—	—
CL12307.Contig3_All	8.55459	0.965331	Proline-rich protein 4 [Triticum urartu]	PRP4	—
CL12833.Contig4_All	6.61961	0.834295	F-box protein At5g67140 [Brachypodium distachyon]	At5g67140	—
CL1990.Contig2_All	2.88761	0.815722	Molybdate transporter 2 [Hordeum vulgare subsp. vulgare]	MOT2	—
Unigene71234_All	6.43185	0.807492	Laccase-12/13 [Aegilops tauschii]	LAC12	P: ligin biosynthesis process; P: metabolic process
CL20.Contig5_All	6.45943	0.812337	hypothetical protein SORBIDRAFT_03g027275 [Sorghum bicolor]	—	—
Unigene10428_All	6.70966	0.847168	unnamed protein product [Triticum aestivum]	—	—
Unigene71065_All	6.72792	0.848789	hypothetical protein OsI_06066 [Oryza sativa Indica Group]	—	C: plastid
CL15910.Contig4_All	2.63405	0.800983	Vegetative cell wall protein gp1 [Hordeum vulgare subsp. vulgare]	GP1	C: structural constituent of cell wall
CL5389.Contig2_All	7.29907	0.99061	Transcription factor PCL1 [Hordeum vulgare]	PCL1	—
Unigene47020_All	2.71575	0.80847	Zinc finger protein CONSTANS-LIKE 15 [Hordeum vulgare subsp. vulgare]	COL15	—
CL14750.Contig5_All	2.60297	0.80006	unnamed protein product [Triticum aestivum]	—	—
Unigene23685_All	7.31288	0.961763	CBFIVa-A2 [Triticum aestivum]	CBFIVa-A2	F: DNA binding; F: sequence-specific DNA binding transcription factor activity; C: nucleus; P: regulation of transcription, DNA-templated
Unigene83040_All	6.59991	0.832286	PREDICTED: putative receptor-like protein kinase At3g47110 [Brachypodium distachyon]	At3g47110	F: nucleotide binding; F: protein kinase activity; C: mitochondrion
Unigene42442_All	6.5597	0.82601	Sulfated surface glycoprotein 185 [Volvox carteri f. nagariensis]	—	C: cell wall; P: cellular cell wall organization
CL1773.Contig5_All	2.93682	0.805508	NEP1-interacting protein 2 [Aegilops tauschii]	NIP2	F: metal ion binding; C: membrane; C: plastid part; P: response to stimulus
CL8301.Contig1_All	5.3762	0.871348	hypothetical protein TRIUR3_06994 [Triticum urartu]	—	—
CL4054.Contig6_All	3.32539	0.82912	hypothetical protein TRIUR3_29839 [Triticum urartu]	—	—
CL19206.Contig1_All	7.21594	0.898193	50S ribosomal protein L14, chloroplastic [Thysanolaena latifolia]	rpl14	—
CL10320.Contig1_All	5.4075	0.823019	Pollen-specific leucine-rich repeat extensin-like protein 4 [Ricinus communis]	PEX4	—
CL6633.Contig5_All	-3.77717	0.820662	Magnesium-protoporphyrin IX monomethyl ester [oxidative] cyclase, chloroplastic [Populus trichocarpa]	CRD1	—
Unigene52875_All	-6.47032	0.814227	Putative LRR receptor-like serine/threonine-protein kinase [Aegilops tauschii]	—	F: ATP binding; F: protein binding; F: protein serine/threonine kinase activity; F: transmembrane receptor protein kinase activity; C: integral to membrane; P: defense response signaling pathway, resistance gene-independent; P: detection of bacterium; P: immune response-regulating signaling pathway; P: plant-type hypersensitive response; P: regulation of anion channel activity
CL17717.Contig1_All	-6.51833	0.82162	Os11g0684700 [Oryza sativa Japonica Group]	—	F: ATP binding; P: defense response; P: apoptotic process
Unigene20309_All	4.26534	0.804576	hypothetical protein F775_20599 [Aegilops tauschii]	—	—
CL1172.Contig10_All	-6.68182	0.843526	F-box/LRR-repeat protein 4 [Aegilops tauschii]	FBL4	—
CL705.Contig18_All	3.93181	0.842968	hypothetical protein F775_24855 [Aegilops tauschii]	—	—
Unigene39717_All	4.60979	0.807182	LRR receptor-like serine/threonine-protein kinase FLS2 [Aegilops tauschii]	FLS2	P:protein phosphorylation;F:protein serine/threonine kinase activity;GO:0005524//ATP binding;
CL4938.Contig4_All	2.92588	0.811854	Protein argonaute 18 [Hordeum vulgare subsp. vulgare]	AGO18	F: phosphoacetylglucosamine mutase activity; C: cytosol; C: chloroplast; P: carbohydrate metabolic process
CL15829.Contig3_All	3.51922	0.819325	F-box protein At5g39450 [Hordeum vulgare subsp. vulgare]	At5g39450	—
CL5378.Contig1_All	3.95025	0.800937	Pathogenesis-related protein 1 [Aegilops tauschii]	—	—
Unigene33315_All	2.74188	0.804058	predicted protein [Hordeum vulgare subsp. vulgare]	—	—
Unigene71333_All	5.88264	0.855027	GDSL esterase/lipase At2g42990 [Hordeum vulgare subsp. vulgare]	At2g42990	F: hydrolase activity, acting on ester bonds; P: lipid metabolic process
Unigene34376_All	6.47032	0.814227	hypothetical protein F775_04993 [Aegilops tauschii]	—	—
Unigene49168_All	6.81164	0.857888	Two-component response regulator-like PRR95 [Aegilops tauschii]	—	P: signal transduction; P: transcription, DNA-templated
Unigene34837_All	5.24793	0.829199	Bowman-Birk type trypsin inhibitor [Triticum aestivum]	BBBI	F: serine-type endopeptidase inhibitor activity; C: extracellular region; P: negative regulation of peptidase activity
Unigene43112_All	6.53916	0.90879	Lysine-specific demethylase 8 [Triticum urartu]	—	F: transferase activity
CL2681.Contig14_All	6.45943	0.812337	G-type lectin S-receptor-like serine/threonine-protein kinase At2g19130 [Aegilops tauschii]	At2g19130	F: ATP binding; F: protein serine/threonine kinase activity; C: cytoplasmic membrane-bounded vesicle; P: protein phosphorylation
CL8208.Contig2_All	3.06904	0.816012	RNA polymerase sigma factor sigC [Aegilops tauschii]	SIGC	—
CL5336.Contig16_All	7.06609	0.884711	PREDICTED: thermospermine synthase ACAULIS5-like [Oryza brachyantha]	ACL5	F: spermine synthase activity; F: thermospermine synthase activity; P: unidimensional cell growth; P: metabolic process; P: auxin polar transport; P: xylem vessel member cell differentiation
Unigene71211_All	6.42066	0.80702	PREDICTED: protein ASPARTIC PROTEASE IN GUARD CELL 2 [Brachypodium distachyon]	ASPG2	F: aspartic-type endopeptidase activity; C: apoplast; C: plant-type cell wall; C: cytoplasmic membrane-bounded vesicle; P: proteolysis
CL16901.Contig2_All	2.85878	0.808073	Cell number regulator 1 [Hordeum vulgare subsp. vulgare]	CNR1	—
Unigene15427_All	4.09967	0.829069	hypothetical protein F775_06210 [Aegilops tauschii]	—	—
Unigene60395_All	-6.43741	0.809943	Putative disease resistance protein At1g59780 [Aegilops tauschii]	At1g59780	C: cytoplasmic membrane-bounded vesicle
Unigene80410_All	6.49185	0.817029	Putative membrane protein ycf1 [Triticum aestivum]	ycf1-A	—
Unigene64194_All	-6.45943	0.812337	Disease resistance protein RGA2 [Triticum turgidum subsp. durum]	RGA2	F: ATP binding; P: apoptosis; P: defense response
CL1891.Contig4_All	5.78612	0.887679	hypothetical protein F775_32144 [Aegilops tauschii]	—	—
CL17071.Contig1_All	6.64386	0.838252	Uncharacterized mitochondrial protein AtMg00310 [Oryza sativa Japonica Group]	AtMg00310	—
Unigene38785_All	6.87036	0.864776	Secologanin synthase [Aegilops tauschii]	SLS	F: secologanin synthase activity; P: indole and ipecac alkaloid biosynthesis
CL144.Contig13_All	3.81651	0.81585	predicted protein [Hordeum vulgare subsp. vulgare]	—	—
CL17103.Contig1_All	5.38421	0.880598	Glycine-rich cell wall structural protein 1.0 [Phytophthora sojae]	—	—
Unigene53865_All	2.86252	0.813035	BTB/POZ and TAZ domain-containing protein 2 [Triticum urartu]	BT2	F: histone acetyltransferase activity; F: zinc ion binding; F: transcription cofactor activity; C: nucleus; P: regulation of transcription, DNA-templated; P: histone acetylation
CL11669.Contig14_All	4.94578	0.895372	hypothetical protein F775_18471 [Aegilops tauschii]	—	—
Unigene7480_All	6.73074	0.986671	CBFIVd-D22 [Triticum aestivum]	DREB1B	F: DNA binding; F: sequence-specific DNA binding transcription factor activity; C: nucleus; P: regulation of transcription, DNA-templated
Unigene11758_All	5.2936	0.809298	hypothetical protein F775_24950 [Aegilops tauschii]	—	—
CL18075.Contig14_All	4.01164	0.801905	Floral homeotic protein APETALA 2 [Hordeum vulgare subsp. vulgare]	AP2	—
Unigene55503_All	-6.45943	0.812337	Uncharacterized mitochondrial protein AtMg00860 [Oryza sativa Japonica Group]	AtMg00860	F: RNA-directed DNA polymerase activity; F: RNA binding; P: DNA integration; P: RNA-dependent DNA replication
CL17116.Contig4_All	2.50515	0.800375	Probable protein phosphatase 2C 27 [Triticum urartu]	Os02g0799000	F: metal ion binding; F: protein serine/threonine phosphatase activity; C: plastid; P: response to water deprivation; P: response to cold; P: protein dephosphorylation; P: negative regulation of abscisic acid-activated signaling pathway;P: regulation of stomatal movement;
CL14867.Contig2_All	6.42066	0.80702	Cyclic dof factor 4 [Hordeum vulgare subsp. vulgare]	CDF4	F: DNA binding; F: zinc ion binding; P: regulation of transcription, DNA-templated
CL1334.Contig5_All	4.29897	0.804623	F-box domain-containing protein, partial [Phyllostachys nigra var. henonis]	SKIP27	—
Unigene80866_All	6.56478	0.827761	L-type lectin-domain containing receptor kinase S.4 [Triticum urartu]	LECRKS4	—
CL6120.Contig1_All	3.52406	0.821609	Pentatricopeptide repeat-containing protein At2g35130 [Aegilops tauschii]	At2g35130	—
CL7776.Contig2_All	8.68299	0.968736	CBFIIIa-6.1 [Triticum aestivum]	CBFIIIa-6.1	F: DNA binding; F: sequence-specific DNA binding transcription factor activity; C: nucleus; P: regulation of transcription, DNA-templated
Unigene38077_All	-6.47032	0.814227	PREDICTED: DNA-directed RNA polymerase II subunit 1 [Nelumbo nucifera]	NRPB1	—
CL5389.Contig3_All	8.21844	0.994283	Transcription factor PCL1 [Triticum aestivum]	PCL1	—
CL11835.Contig5_All	-2.88224	0.808223	3-ketoacyl-CoA synthase 12 [Aegilops tauschii]	KCS12	F: transferase activity, transferring acyl groups other than amino-acyl groups; C: membrane; C: endoplasmic reticulum; C: cytoplasmic membrane-bounded vesicle; P: response to cold; P: response to light stimulus; P: fatty acid biosynthetic process
Unigene39244_All	6.36923	0.89311	Transcription factor MYB24 [Brachypodium distachyon]	MYB24	C: nucleus; C: DNA binding; P: regulation of transcription, DNA-dependent; P: transcription, DNA-dependent
CL486.Contig7_All	7.14636	0.892296	RING finger and CHY zinc finger domain-containing protein 1 [Triticum urartu]	—	F: zinc ion binding
CL11788.Contig1_All	6.89482	0.867331	hypothetical protein SELMODRAFT_431225 [Selaginella moellendorffii]	FH6	C: integral to membrane; F: actin binding; P: actin cytoskeleton organization
CL9432.Contig2_All	3.09585	0.810725	F-box protein At2g16365 [Triticum aestivum]	At2g16365	—
CL947.Contig4_All	3.46407	0.800794	Probable (S)-tetrahydroprotoberberine N-methyltransferase 2 [Aegilops tauschii]	—	F: oxidoreductase activity; P: oxidation-reduction process; P: lipid biosynthetic process
CL4822.Contig8_All	-5.30012	0.864309	predicted protein [Hordeum vulgare subsp. vulgare]	—	—
CL7776.Contig3_All	5.78338	0.899366	AP2 domain CBF protein [Triticum aestivum]	DREB1H	F: DNA binding; F: sequence-specific DNA binding transcription factor activity; C: nucleus; P: response to stress
Unigene10241_All	3.23105	0.802433	B3 domain-containing protein LFL1 [Musa acuminata subsp. malaccensis]	LFL1	—
CL7559.Contig5_All	-2.85749	0.800495	predicted protein [Hordeum vulgare subsp. vulgare]	—	—
CL20166.Contig4_All	4.04002	0.831634	DnaJ protein homolog 2 [Sorghum bicolor]	LDJ2	F: iron-sulfur cluster binding
CL11611.Contig5_All	2.95483	0.802832	Ubiquitin-like protein ATG12 [Aegilops tauschii]	ATG12	C: cytoplasm; P: autophagic vacuole assembly
Unigene18226_All	6.8427	0.953362	CRT/DRE binding factor 4 [Triticum monococcum]	CBF4	F: DNA binding; F: sequence-specific DNA binding transcription factor activity; C: nucleus; P: regulation of transcription, DNA-templated
CL1283.Contig3_All	-3.00141	0.810201	hypothetical protein TRIUR3_08548 [Triticum urartu]	—	—
Unigene17996_All	4.47669	0.817244	predicted protein [Hordeum vulgare subsp. vulgare]	—	—
Unigene5070_All	5.66241	0.904304	Disease resistance protein RPP8 [Aegilops tauschii]	RPP8	—
CL9288.Contig2_All	4.90319	0.851183	unnamed protein product [Triticum aestivum]	—	—
Unigene31344_All	6.59495	0.83192	WRKY19 transcription factor [Triticum aestivum]	WRKY19	F: sequence-specific DNA binding; F: sequence-specific DNA binding transcription factor activity; C: nucleus
CL8.Contig7_All	2.54998	0.800834	Putative glycerophosphoryl diester phosphodiesterase 1 [Aegilops tauschii]	GPDL1	F: glycerophosphodiester phosphodiesterase activity; C: anchored component of plasma membrane; P: glycerol metabolic process; P: trichome differentiation; P: plant-type cell wall cellulose metabolic process; P: guard cell morphogenesis; P: lipid metabolic process
CL8493.Contig2_All	-6.91488	0.869732	Probable BRI1 kinase inhibitor 1 [Aegilops tauschii]	BKI1	C: plastid; P: brassinosteroid mediated signaling pathway; P: lipid metabolic process
CL876.Contig1_All	3.35202	0.823696	Uncharacterized acetyltransferase At3g50280 [Hordeum vulgare subsp. vulgare]	At3g50280	F: transferase activity, transferring acyl groups other than amino-acyl groups; P: response to karrikin
CL15057.Contig2_All	8.41222	0.961149	Peroxidase 21 [Hordeum vulgare subsp. vulgare]	PER21	F: metal ion binding; F: heme binding; F: peroxidase activity; P: response to oxidative stress; P: defense response to fungus; P: oxidation-reduction process
Unigene33975_All	4.23305	0.841571	Extensin [Brachypodium distachyon]	HRGP	—
Unigene41607_All	7.18653	0.895717	Formin-like protein 16 [Brachypodium distachyon]	FH16	F: actin binding; F: phosphoprotein phosphatase activity; P: actin cytoskeleton organization
Unigene18468_All	3.3987	0.807755	PREDICTED: G-type lectin S-receptor-like serine/threonine-protein kinase At1g61370-like [Setaria italica]	At1g61370-like	F: protein serine/threonine kinase activity; F: ATP binding; P: protein phosphorylation
CL10708.Contig2_All	3.27525	0.823943	Chaperone protein dnaJ 11, chloroplastic [Hordeum vulgare subsp. vulgare]	ATJ11	C: plastid; C: mitochondrion;
Unigene9536_All	3.89706	0.839008	Pumilio homolog 12 [Hordeum vulgare subsp. vulgare]	APUM12	F: RNA binding
CL8719.Contig2_All	6.49719	0.817029	Acid phosphatase 1 [Triticum urartu]	—	F: acid phosphatase activity
CL660.Contig3_All	5.26679	0.899247	Lysine-rich arabinogalactan protein 19 [Hordeum vulgare subsp. vulgare]	AGP19	C: anchored to membrane; C: plasma membrane
Unigene50642_All	3.07205	0.80267	CASP-like protein Os11g0649700 [Hordeum vulgare subsp. vulgare]	Os11g0649700	C: membrane
Unigene50367_All	4.57146	0.873617	hypothetical protein F775_15150 [Aegilops tauschii]	—	C: plastid
CL4794.Contig6_All	-5.96347	0.821174	hypothetical protein TRIUR3_23990 [Triticum urartu]	—	C: cytoplasmic membrane-bounded vesicle
CL542.Contig18_All	3.16407	0.807251	Homeobox protein BEL1 homolog [Hordeum vulgare subsp. vulgare]	BEL1	F: sequence-specific DNA binding; F: sequence-specific DNA binding transcription factor activity; C: nucleus; P: regulation of transcription, DNA-templated
Unigene9314_All	3.70578	0.80214	Formin-like protein 3 [Nicotiana sylvestris]	FH3	F: actin binding; F: phosphoprotein phosphatase activity; P: actin cytoskeleton organization
Unigene27476_All	4.80735	0.806856	hypothetical protein F775_22042 [Aegilops tauschii]	—	—
Unigene28573_All	-6.39803	0.80237	Putative disease resistance protein RGA4 [Aegilops tauschii]	—	—
CL10993.Contig1_All	8.19476	0.953701	hypothetical protein F775_26545 [Aegilops tauschii]	—	—
CL15829.Contig1_All	3.76717	0.801757	F-box protein At5g39450 [Aegilops tauschii]	At5g39450	—
CL12.Contig27_All	-4.1964	0.823041	Mitochondrial metalloendopeptidase OMA1 [Aegilops tauschii]	FH18	—
Unigene9146_All	6.60486	0.832286	Mitochondrial inner membrane protease subunit 2 [Triticum urartu]	—	F :serine-type peptidase activity; C: integral component of membrane; P: proteolysis
CL4634.Contig21_All	6.64386	0.838252	Disease resistance protein RPM1 [Triticum urartu]	—	—
CL2244.Contig3_All	6.91089	0.868614	predicted protein [Hordeum vulgare subsp. vulgare]	—	F: transferase activity
CL12735.Contig2_All	3.59084	0.80383	E3 ubiquitin-protein ligase Os06g0535400 [Hordeum vulgare subsp. vulgare]	Os06g0535400	F: metal ion binding
Unigene82668_All	6.63904	0.838252	Protein argonaute MEL1 [Aegilops tauschii]	MEL1	—
Unigene24735_All	10.0611	0.989658	CBF14 [Hordeum vulgare subsp. vulgare]	CBF14	C: nucleus; F: DNA binding ;C: sequence-specific DNA binding transcription factor activity; P: regulation of transcription, DNA-templated
CL20347.Contig5_All	-4.86964	0.864321	Receptor-like protein 12 [Triticum aestivum]	RLP12	C: cytoplasmic membrane-bounded vesicle
CL1378.Contig2_All	4.67737	0.868672	hypothetical protein F775_29578 [Aegilops tauschii]	—	—
Unigene55348_All	6.03264	0.950124	predicted protein [Hordeum vulgare subsp. vulgare]	—	—
Unigene2124_All	6.38658	0.80237	Probably inactive leucine-rich repeat receptor-like protein kinase At2g25790 [Oryza sativa Japonica Group]	At2g25790	F: protein serine/threonine kinase activity; F: ATP binding; P: protein phosphorylation
CL8250.Contig1_All	3.85514	0.802826	Receptor-like protein kinase HSL1 [Aegilops tauschii]	HSL1	F: protein serine/threonine kinase activity; F: ATP binding; C: cytoplasmic membrane-bounded vesicle; C: plasma membrane; P: protein phosphorylation
CL15910.Contig2_All	3.39174	0.826703	hypothetical protein F775_43866 [Aegilops tauschii]	—	—
CL18079.Contig1_All	2.39678	0.802277	hypothetical protein F775_29164 [Aegilops tauschii]	—	C: thylakoid; C: chloroplast stroma; P: chlororespiration
Unigene71236_All	5.90388	0.921217	CBF2C [Hordeum vulgare subsp. vulgare]	CBF2C	C: nucleus; F: DNA binding; C: sequence-specific DNA binding transcription factor activity; P: regulation of transcription, DNA-templated
Unigene21135_All	3.82268	0.817766	Cysteine-rich receptor-like protein kinase 15 [Triticum urartu]	CRK15	F: protein serine/threonine kinase activity; F: ATP binding; P: protein phosphorylation
CL16105.Contig1_All	4.16993	0.814408	Probable glucan endo-1,3-beta-glucosidase A6 [Hordeum vulgare subsp. vulgare]	A6	F: hydrolase activity, hydrolyzing O-glycosyl compounds; C: plant-type cell wall; P: carbohydrate metabolic process; P: pollen exine formation; P: embryo development ending in seed dormancy
CL15144.Contig15_All	6.6865	0.843804	Leucine-rich repeat receptor-like protein kinase PXL1 [Hordeum vulgare subsp. vulgare]	PXL1	F: protein serine/threonine kinase activity; F: ATP binding; P: protein phosphorylation
CL15059.Contig5_All	6.92352	0.991327	Zinc finger protein CONSTANS-LIKE 9 [Triticum urartu]	COL9	—
Unigene37427_All	5.33628	0.867714	predicted protein [Hordeum vulgare subsp. vulgare]	—	—
CL2483.Contig1_All	5.16491	0.914091	Zinc finger protein CONSTANS-LIKE 15 [Hordeum vulgare subsp. vulgare]	COL15	F: zinc ion binding; C: intracellular
CL13573.Contig1_All	2.52084	0.802211	Zinc finger protein CONSTANS-LIKE 14 [Triticum urartu]	COL14	—
CL3397.Contig7_All	4.80432	0.80205	PREDICTED: uncharacterized protein DDB_G0286299 [Brachypodium distachyon]	—	—
CL8645.Contig8_All	-3.66458	0.803209	2'-deoxymugineic-acid 2'-dioxygenase [Aegilops tauschii]	IDS3	P: flavonoid biosynthesis process
CL4.Contig1_All	3.85664	0.819701	High molecular mass early light-inducible protein HV58, chloroplastic [Aegilops tauschii]	—	C: chloroplast membrane; C: integral to membrane
CL7432.Contig3_All	7.26303	0.972145	Non-specific lipid-transfer protein 3 [Hordeum vulgare subsp. vulgare]	LTP110-A	F: lipid binding; P: lipid transport
CL6033.Contig4_All	-3.73496	0.81286	PsbQ-like protein 2, chloroplastic [Hordeum vulgare subsp. vulgare]	PQL2	F: calcium ion binding; C: extrinsic component of membrane; C: photosystem II oxygen evolving complex; P: photosynthesis
Unigene59954_All	-6.39232	0.80237	hypothetical protein EMIHUDRAFT_430592 [Emiliania huxleyi CCMP1516]	—	—
CL8723.Contig3_All	6.45396	0.811901	Probable esterase D14L [Triticum urartu]	D14L	—
CL19570.Contig31_All	4.55565	0.814656	Probable leucine-rich repeat receptor-like protein kinase At1g35710 [Aegilops tauschii]	At1g35710	F: ATP binding; F: protein serine/threonine kinase activity; F: receptor activity; C: integral to membrane; P: embryo development; P: epidermis development
CL1668.Contig1_All	6.75933	0.851854	Glutamate receptor 3.4 [Hordeum vulgare subsp. vulgare]	GLR3.4	F: calcium channal activity; F: extracellular-glutamate-gated ion channel activity; C: plasma membrane
CL15057.Contig3_All	4.39885	0.85297	Peroxidase 21 [Aegilops tauschii]	PER21	F: metal ion binding; F: heme binding; F: peroxidase activity; P: response to oxidative stress; P: defense response to fungus; P: oxidation-reduction process
CL2021.Contig10_All	6.74339	0.935098	Cysteine-rich receptor-like protein kinase 19 [Hordeum vulgare subsp. spontaneum]	CRK19	F: protein serine/threonine kinase activity; F: ATP binding; P: protein phosphorylation
CL8964.Contig2_All	3.08459	0.816662	Glycine-rich RNA-binding protein 3, mitochondrial [Triticum aestivum]	RBG3	F: nucleotide binding; F: nucleic acid binding;
CL18342.Contig2_All	5.25376	0.847374	Formin-like protein 16 [Zea mays]	FH16	F: actin binding; F: phosphoprotein phosphatase activity; P: actin cytoskeleton organization
CL1660.Contig8_All	6.67243	0.842056	Zinc finger Ran-binding domain-containing protein 3 [Aegilops tauschii]	—	F: hydrolase activity; F: nucleic acid binding
CL4927.Contig2_All	-3.87714	0.816555	hypothetical protein TRIUR3_14659 [Triticum urartu]	—	—
CL4835.Contig10_All	6.95031	0.873541	PREDICTED: putative receptor protein kinase PERK1 isoform X1 [Glycine max]	PERK1	—
CL1680.Contig16_All	3.40703	0.820443	Tubby-like F-box protein 7 [Triticum urartu]	TULP7	C: plasma membrane
CL1680.Contig7_All	3.91571	0.832107	Tubby-like F-box protein 7 [Hordeum vulgare subsp. vulgare]	TULP7	C: plasma membrane
Unigene83217_All	6.41504	0.80497	Ethylene receptor 1 [Aegilops tauschii]	ETR1	F: ATP binding; F: metal ion binding; F: receptor activity; F: two-component response regulator activity; C: endoplasmic reticulum membrane; C: integral to membrane; P: ethylene mediated signaling
Unigene73427_All	7.85175	0.938748	CBF protein 4 [Hordeum vulgare]	CBF4	F: DNA binding; F: sequence-specific DNA binding transcription factor activity; C: nucleus; P: regulation of transcription, DNA-templated
Unigene31915_All	5.86924	0.895848	hypothetical protein TRIUR3_10671 [Triticum urartu]	—	—
CL6113.Contig5_All	3.57868	0.807803	Rpr4901.1 [Hordeum vulgare subsp. vulgare]	—	—
Unigene46433_All	7.89243	0.995156	predicted protein [Hordeum vulgare subsp. vulgare]	—	—
CL11611.Contig4_All	4.47307	0.847614	Ubiquitin-like protein ATG12 [Triticum aestivum]	ATG12	C: cytoplasm; P: autophagic vacuole assembly
CL2559.Contig8_All	-7.17659	0.894898	Putative WRKY transcription factor 50 [Aegilops tauschii]	WRKY50	F: sequence-specific DNA binding; F: sequence-specific DNA binding transcription factor activity; C: nucleus; P: defense response to bacterium; P: defense response to fungus; P: jasmonic acid mediated signaling pathway
CL12881.Contig2_All	7.41785	0.913303	Alpha-humulene 10-hydroxylase [Aegilops tauschii]	CYP71BA1	F: electron carrier activity; F: oxidoreductase activity, acting on paired donors, with incorporation or reduction of molecular oxygen; F: heme binding; F: iron ion binding; F: monooxygenase activity; C: cytoplasmic membrane-bounded vesicle; P: oxidation-reduction process
Unigene26250_All	3.70499	0.8203	Cysteine-rich receptor-like protein kinase 26 [Triticum aestivum]	CRK26	F: protein serine/threonine kinase activity; F: ATP binding; P: protein phosphorylation
Unigene4041_All	4.40059	0.83697	BEL1-like homeodomain protein 4 [Aegilops tauschii]	—	F: sequence-specific DNA binding; F: sequence-specific DNA binding transcription factor activity; C: nucleus; P: regulation of transcription, DNA-templated
CL9354.Contig2_All	3.93675	0.831389	hypothetical protein F775_32343 [Aegilops tauschii]	—	—
CL10797.Contig1_All	5.17608	0.838895	Heat stress transcription factor A-3 [Triticum urartu]	HSFA3	F: DNA binding; F: transcription factor activity;P: regulation of transcription, DNA-templated;nucleus; P: sequence-specific DNA bindingsequence-specific
CL12457.Contig4_All	4.4678	0.853943	Two-component response regulator-like PRR1 [Aegilops tauschii]	PRR1	F: phosphorelay response regulator activity; P: phosphorelay signal transduction system; P: regulation of transcription, DNA-templated; P: intracellular signal transduction
CL20255.Contig4_All	4.38579	0.867161	Heavy metal-associated isoprenylated plant protein 26 [Hordeum vulgare subsp. vulgare]	HIPP26	F: metal ion binding; C: plasma membrane; P: metal ion transport
CL17415.Contig2_All	2.66475	0.804509	predicted protein [Hordeum vulgare subsp. vulgare]	—	—
CL3811.Contig2_All	3.11754	0.812888	hypothetical protein TRIUR3_04340 [Triticum urartu]	—	—
CL7783.Contig2_All	6.96963	0.874701	Pollen-specific leucine-rich repeat extensin-like protein 1 [Triticum urartu]	PEX1	—
CL8900.Contig2_All	8.0707	0.980112	Chaperone protein dnaJ 6 [Hordeum vulgare subsp. vulgare]	ATJ6	F: heat shock protein binding; F: unfolded protein binding; C: chloroplast stroma; C: nucleus; P: protein folding; P: response to stress
