# Supplementary material for: De novo transcriptome sequencing and gene expression profiling of Elymus nutans under cold stress
Source: BMC Genomics. 2016 Nov 4;17:870. doi: 10.1186/s12864-016-3222-0 (PMC5097361; doi:10.1186/s12864-016-3222-0)
Supplement: Additional file 11: Table S6. — Specifically expressed genes in DX and GN at 24 h under cold stress compared control (0 h). (XLSX 61 kb) [file 12864_2016_3222_MOESM11_ESM.xlsx]

## Sheet: DX
Table S6. Specifically expressed genes in DX and GN at 24 h under cold stress compared control (0 h)
Gene ID	log2 foldchange (24 h/ 0h)	P-value	Description	Gene name	GO annotation
Unigene58043_All	7.30378	0.890096	Probable fatty acyl-CoA reductase 4 [Hordeum vulgare subsp. vulgare]	FAR4	F: nucleotide binding; F: fatty-acyl-CoA reductase (alcohol-forming) activity
Unigene58255_All	4.09061	0.847925	predicted protein [Hordeum vulgare subsp. vulgare]	—	—
CL16253.Contig2_All	4.97072	0.800009	Defensin Tm-AMP-D1.2 [Aegilops tauschii]	—	P: defense response to fungus
CL13061.Contig1_All	5.73396	0.850039	E3 ubiquitin-protein ligase EL5 [Aegilops tauschii]	EL5.1	F: ubiquitin-protein ligase activity; F: zinc ion binding; C: Integral to membrane; C: plasma membrane; P: cell division; P: root development
CL17691.Contig2_All	3.49121	0.832229	Leaf-specific thionin DB4 [Hordeum vulgare subsp. vulgare]	THI1.3	C: extracellular region; P: defense response
Unigene62788_All	8.04985	0.935672	Dirigent protein 21 [Aegilops tauschii]	DIR21	—
CL10119.Contig1_All	2.90648	0.802696	calcineurin B-like protein 2 [Triticum aestivum]	CBL2	F：calcium ion binding; C: plant-type vacuole membrane; C: aleurone grain membrane; C: plasma membrane; C： cytosolic ribosome
CL2451.Contig5_All	-2.84993	0.801649	hypothetical protein F775_13197 [Aegilops tauschii]	—	—
CL18767.Contig2_All	4.54051	0.856738	Non-specific lipid-transfer protein 1 [Aegilops tauschii]	LTP110-A	F: lipid binding; P: defense response; P: lipid transport
Unigene62057_All	6.72338	0.833065	MORC family CW-type zinc finger protein 4 [Aegilops tauschii]	—	—
Unigene91967_All	4.43801	0.80784	PREDICTED: ankyrin repeat domain-containing protein 2-like [Oryza brachyantha]	AKR2	C: integral to chloroplast outer membrane; C: nucleus; P: defense response to bacterium, incompatible interaction; P: protein folding; P: response to cadmium ion
Unigene40723_All	4.37579	0.81439	hypothetical protein TRIUR3_34716 [Triticum urartu]	—	—
CL5521.Contig5_All	2.57496	0.803507	PREDICTED: pyruvate kinase isozyme G, chloroplastic [Brachypodium distachyon]	—	F: magnesium ion binding; F: potassium ion binding; F: pyruvate kinase activity; C: plastid; P: phosphorylationglycolytic process
CL11133.Contig6_All	6.65821	0.824554	Classical arabinogalactan protein 9 [Brachypodium distachyon]	AGP9	C: anchored to membrane; C: plasma membrane
CL3359.Contig18_All	4.08898	0.802149	Coatomer subunit beta'-2 [Hordeum vulgare subsp. vulgare]	Os02g0209100	F: binding; F: structural molecule activity; C: COPI coated vesicle membrane; C: membrane coat; P: intracellular protein transport; P: vesicle-mediated transport
Unigene99946_All	6.56986	0.812989	putative glycosyltransferase [Triticum urartu]	AGO61	P: spermine biosynthetic process; P: spermidine biosynthetic process
Unigene58828_All	5.77698	0.806486	Probable flavonol synthase 5 [Setaria italica]	FLS5	F: flavonol synthase activity; P: flavonol biosynthetic process; P: response to karrikin; P: response to light stimulus; P: oxidation-reduction process
Unigene14937_All	-4.72352	0.830371	unnamed protein product [Triticum aestivum]	—	—
CL2751.Contig4_All	3.25239	0.818478	3-hydroxy-3-methylglutaryl-coenzyme A reductase [Hordeum vulgare subsp. vulgare]	HMG3	F: NADP binding; F: hydroxymethylglutaryl-CoA reductase (NADPH) activity; F: hydroxymethylglutaryl-CoA reductase activity; C: endoplasmic reticulum; C: integral component of membrane; P: sterol biosynthetic process; P: coenzyme A metabolic process; P: oxidation-reduction process; P: triterpenoid biosynthetic process
CL16413.Contig3_All	4.1773	0.816649	predicted protein [Hordeum vulgare subsp. vulgare]	—	F: Enzyme inhibitor activity; F: pectinesterase activity
CL1496.Contig2_All	-5.19535	0.878887	hypothetical protein F775_07794 [Aegilops tauschii]	GP1	C: structural constituent of cell wall
Unigene23151_All	3.45687	0.803493	Dehydrin Rab15 [Aegilops umbellulata]	RAB15	P: response to stress; P: response to water
CL2048.Contig12_All	7.94056	0.93054	predicted protein [Hordeum vulgare subsp. vulgare]	—	F: catalytic activity; P: coenzyme M biosynthetic process;
Unigene32569_All	4.25246	0.841463	Sulfated surface glycoprotein 185 [Hordeum vulgare subsp. vulgare]	—	—
Unigene60803_All	6.95031	0.858303	Hypothetical protein F775_09950 [Aegilops tauschii]	—	P: oxylipin biosynthesis
Unigene52251_All	-5.3885	0.808287	Gibberellin 20 oxidase 2 [Hordeum vulgare subsp. vulgare]	20ox2	F: oxidoreductase activity; P: gibberellin metabolic process
CL7896.Contig3_All	6.68182	0.827908	Glycine-rich cell wall structural protein [Aegilops tauschii]	At3g17050	C: cell wall; C: extracellular region; P: cellular cell wall organization
CL19993.Contig16_All	-7.59743	0.911394	predicted protein [Hordeum vulgare subsp. vulgare]	—	—
CL1951.Contig1_All	6.64866	0.82271	predicted protein [Hordeum vulgare subsp. vulgare]	—	—
CL3484.Contig11_All	-6.49719	0.802157	Leucine-rich repeat extensin-like protein 3 [Hordeum vulgare subsp. vulgare]	LRX3	F: protein binding; C: extracellular region; C: plant-type cell wall; C: plasmodesma; P: cellular cell wall organization
CL13413.Contig1_All	-4.40939	0.811431	hypothetical protein TRIUR3_17978 [Triticum urartu]	—	—
Unigene25849_All	-6.98489	0.861717	hypothetical protein TRIUR3_33694 [Triticum urartu]	RNR1	F: ATP binding; F: ribonucleoside-diphosphate reductase activity; C: ribonucleoside-diphosphate reductase complex; P: deoxyribonucleoside triphosphate biosynthetic process; P: DNA replication; P: response to cadmium ion
CL4323.Contig5_All	3.65199	0.816402	COBRA-like protein 3 [Hordeum vulgare subsp. vulgare]	BC1L4	C: integral to membrane
Unigene17881_All	2.69801	0.80753	Heat shock protein 82 [Triticum aestivum]	HSP82	F: ATP binding; F: unfolded protein binding; P: protein folding; P: response to stress
Unigene47531_All	4.17914	0.824106	uncharacterized protein LOC100274820 [Zea mays]	—	C: plastid
Unigene58548_All	-5.78427	0.855761	PREDICTED: uncharacterized protein LOC103650931 [Zea mays]	—	—
CL4086.Contig5_All	5.6105	0.80428	hypothetical protein [Oryza sativa Japonica Group]	—	—
Unigene18062_All	-7.61961	0.912768	Mitochondrial import inner membrane translocase subunit tim23 [Aegilops tauschii]	TIM23-1	C: integral component of membrane; C: mitochondrion;
CL1236.Contig10_All	-6.71882	0.831608	Os06g0607300 [Oryza sativa Japonica Group]	—	—
Unigene52077_All	-6.57994	0.814945	unnamed protein product [Triticum aestivum]	—	—
Unigene55518_All	5.41278	0.823305	Disease resistance protein RGA2 [Aegilops tauschii]	RGA2	F: ATP binding; C: apoptosis; P: defense response
Unigene26097_All	5.50362	0.887016	NHP2-like protein 1 [Triticum urartu]	—	—
Unigene27159_All	2.57089	0.80301	Glutamate decarboxylase [Hordeum vulgare subsp. vulgare]	GAD	F: calmodulin binding; F: glutamate decarboxylase activity; F: pyridoxal phosphate binding; P: glutamate metabolic process
Unigene1854_All	-6.70506	0.82998	E3 ubiquitin-protein ligase COP1 [Hordeum vulgare subsp. vulgare]	COP1	F: identical protein binding; F: ubiquitin-protein ligase activity; C: cytoplasm; C: nuclear ubiquitin ligase complex; P: anthocyanin metabolic process; P: DNA repair; P: photomorphogenesis; P: regulation of stomatal movement
CL3428.Contig20_All	-6.51833	0.806575	PREDICTED: RING finger protein B-like isoform X2 [Setaria italica]	BRG1	F: zinc ion binding
Unigene62133_All	6.62449	0.820515	hypothetical protein F775_43811 [Aegilops tauschii]	—	—
CL5281.Contig6_All	3.87252	0.83384	Monodehydroascorbate reductase [Triticum aestivum]	AFRR	F: flavin adenine dinucleotide binding; F: oxidoreductase activity; C: cytoplasm;P: oxidation-reduction process; P: cell redox homeostasis
CL9005.Contig4_All	2.67596	0.805988	predicted protein [Aegilops tauschii]	—	C: nucleus; C: cytoplasm; P: response to salt stress
CL3257.Contig9_All	6.81164	0.842468	Thioredoxin-like 1, putative, expressed [Oryza sativa Japonica Group]	TRL12	F: electron carrier activity; F: protein disulfide oxidoreductase activity; P: cell redox homeostasis; P: electron transport chain; P: glycerol ether metabolic process; P: transport
Unigene52792_All	-7.39803	0.897718	predicted protein [Hordeum vulgare subsp. vulgare]	—	—
CL3739.Contig2_All	4.22162	0.847372	RecName: Full=Oxalate oxidase GF-2.8; AltName: Full=Germin GF-2.8; Flags: Precursor [Triticum aestivum]	—	F: manganese ion binding; F: nutrient reservoir activity; F: oxalate oxidase activity; C: apoplast; C: cell wall; C: cytoplasm
Unigene51265_All	6.56732	0.897278	Ubiquitin [Medicago truncatula]	UBQ9	C: cell wall; C: nucleolus; C: vacuolar membrane
CL15763.Contig7_All	4.25257	0.808799	Dehydrin Rab15 [Triticum turgidum subsp. durum]	RAB15	P: response to stress; P: response to water
Unigene40081_All	-3.55219	0.803772	hypothetical protein ARALYDRAFT_916265 [Arabidopsis lyrata subsp. lyrata]	—	—
CL4530.Contig2_All	-7.05889	0.868515	predicted protein [Hordeum vulgare subsp. vulgare]	At5g57850	F: 4-amino-4-deoxychorismate lyase activity; C: chloroplast; P: tetrahydrofolate biosynthetic process
CL6253.Contig6_All	-6.63904	0.82271	hypothetical protein OsJ_24224 [Oryza sativa Japonica Group]	—	F: DNA-directed RNA polymerase activity; P: transcription, DNA-templated
CL16575.Contig1_All	6.62449	0.820515	Putative homeobox-leucine zipper protein HOX18 [Aegilops tauschii]	HOX18	C: nucleus; P: regulation of transcription, DNA-dependent; P: rhythmic process; P: transcription, DNA-dependent
Unigene38472_All	2.82655	0.811974	predicted protein [Hordeum vulgare subsp. vulgare]	MED37C	F: ATP binding; F: ubiquitin protein ligase binding; C: cell wall; C: cytosol; C: mitochondrion; C: plasma membrane; C: vacuolar membrane; P: protein ubiquitination; P: response to bacterium; P: response to cadmium ion; P: response to heat; P: response to high light intensity; P: response to hydrogen peroxide; P: response to virus
Unigene37123_All	-6.5597	0.810916	Pentatricopeptide repeat-containing protein At5g50390, chloroplastic [Aegilops tauschii]	PCMP-H58	F: binding; C: chloroplast
Unigene60937_All	8.38658	0.949738	hypothetical protein F775_32161 [Aegilops tauschii]	—	—
CL20359.Contig2_All	5.51307	0.90935	Disease resistance protein RPM1 [Aegilops tauschii]	RPM1	F: ATP binding; F: protein binding; C: endomembrane system; C: plasma membrane; P: apoptosis; P: plant-type hypersensitive response
Unigene100014_All	6.70136	0.956952	Salt stress-induced protein [Triticum urartu]	SALT	—
CL20272.Contig10_All	3.48235	0.830291	Chaperone protein ClpB2, chloroplastic [Hordeum vulgare subsp. vulgare]	CLPB2	F: ATP binding; F: nucleoside-triphosphatase activity; C: chloroplast stroma; P: protein processing; P: response to heat; P: chloroplast organization
Unigene55319_All	-5.61471	0.876601	Os12g0168100 [Oryza sativa Japonica Group]	—	—
CL20095.Contig7_All	-2.92794	0.80257	Phylloplanin [Triticum urartu]	—	C: extracellular region; P: defense response
CL730.Contig6_All	5.80735	0.846636	PREDICTED: 4-hydroxyphenylpyruvate dioxygenase-like [Zea mays]	HPPD	F: metal ion binding; F: 4-hydroxyphenylpyruvate dioxygenase activity; C: cytoplasmic part; P: small molecule biosynthetic process; P: aromatic amino acid family metabolic process; P: organic substance biosynthetic process; P: oxidation-reduction process; P: cellular biosynthetic process
Unigene53704_All	-6.69116	0.828243	Dihydroneopterin aldolase [Aegilops tauschii]	FOLB1	F: dihydroneopterin aldolase activity; P: folic acid-containing compound metabolic process
CL18545.Contig3_All	2.8964	0.813689	Hydrophobic protein RCI2B [Glycine max]	RCI2B	C: integral to membrane; P: response to cold
CL1156.Contig2_All	4.67016	0.848836	Non-symbiotic hemoglobin [Aegilops tauschii]	HB	F: heme binding; F: oxygen binding; C: cell wall; C: plasma membrane; P: oxygen transport
Unigene43656_All	6.59991	0.817008	Heat shock 70 kDa protein 15 [Hordeum vulgare subsp. vulgare]	HSP70-15	—
Unigene23859_All	6.71882	0.831608	Disease resistance RPP13-like protein 4 [Triticum urartu]	RPP13L4	F: ATP binding; P: apoptosis; P: defense response
CL10174.Contig1_All	4.65883	0.800396	Uncharacterized protein At5g02240 [Oryza sativa Japonica Group]	At5g02240	F: 3-beta-hydroxy-delta5-steroid dehydrogenase activity; F: inding; C: apoplas; C: cytosol; C: plasma membrane; C: vacuolar membrane; P: response to abscisic acid stimulus; P: steroid biosynthetic process
CL19977.Contig4_All	2.93591	0.80899	Heat shock 70 kDa protein, mitochondrial [Aegilops tauschii]	—	F: ATP binding; F: unfolded protein binding; P: protein folding
Unigene47261_All	4.85798	0.803156	Dehydrin DHN4 [Hordeum vulgare subsp. vulgare]	DHN4	P: response to water; P: response to stress
CL20871.Contig2_All	-6.98868	0.861869	hypothetical protein TRIUR3_27067 [Triticum urartu]	—	—
Unigene96253_All	6.58996	0.814945	S-adenosylmethionine decarboxylase proenzyme [Hordeum vulgare subsp. vulgare]	SAMDC	F: adenosylmethionine decarboxylase activity; P: spermine biosynthetic process; P: S-adenosylmethioninamine biosynthetic process; P: spermidine biosynthetic process
CL14211.Contig3_All	3.42779	0.80417	Cyanohydrin beta-glucosyltransferase [Triticum urartu]	HMNGT	F: cyanohydrin beta-glucosyltransferase activity; C: endoplasmic reticulum membrane; P: dhurrin biosynthesis process
Unigene21003_All	7.83078	0.924931	unknown [Hordeum vulgare subsp. vulgare]	—	P: embryo development
CL18822.Contig2_All	3.60893	0.828412	predicted protein [Hordeum vulgare subsp. vulgare]	—	—
CL1527.Contig6_All	-6.73245	0.833308	Chitinase 8 [Hordeum vulgare subsp. vulgare]	Cht8	F: chitinase activity; P: chitin catabolic process; P: cell wall macromolecule catabolic process; P: carbohydrate metabolic process
CL11961.Contig1_All	2.54693	0.803326	temperature stress-induced lipocalin [Triticum aestivum]	—	—
CL13394.Contig1_All	7.34873	0.893708	23.2 kDa heat shock protein [Triticum urartu]	HSP23.2	C: endoplasmic reticulum; P: response to heat
Unigene43_All	5.60204	0.801797	R2R3-MYB protein [Aegilops tauschii]	MYB306	C: nucleus; F: DNA binding; P: regulation of transcription, DNA-dependent; P: transcription, DNA-dependent
Unigene17803_All	4.65281	0.843806	predicted protein [Hordeum vulgare subsp. vulgare]	GP1	C: structural constituent of cell wall
CL20359.Contig4_All	7.61655	0.933534	Disease resistance protein RPM1 [Triticum urartu]	RPM1	F: ATP binding; F: protein binding; C: apoptosis; C: endomembrane system; C: plasma membrane; P: plant-type hypersensitive response
Unigene19264_All	2.83048	0.802634	Proline-rich receptor-like protein kinase [Zea mays]	PERK2	F: ATP binding; F: protein serine/threonine kinase activity; F: receptor activity; C: integral to membrane; C: plasma membrane
CL7339.Contig1_All	2.60631	0.805109	Putative selenium-binding protein [Aegilops tauschii]	SBP1	F: selenium binding; F: cellular response to selenium ion; C: cytosol; C: plasmodesma; P: response to cadmium ion; P: response to hydrogen peroxide; P: sulfate assimilation
Unigene99982_All	6.90288	0.853097	Proline-rich receptor-like protein kinase PERK1 [Zea mays]	PERK1	F: ATP binding;protein serine/threonine kinase activity; C: integral to membrane; C: plasma membrane; P: protein autophosphorylation
CL6751.Contig2_All	-3.2824	0.803456	Zinc finger CCCH domain-containing protein 43 [Setaria italica]	Os06g0520	F: DNA binding; F: zinc ion binding; P: RNA metabolic process
Unigene26473_All	-6.53398	0.80836	Probable E3 ubiquitin-protein ligase ARI3 [Aegilops tauschii]	ARI3	F: ligase activity; F: zinc ion binding; C: intracellular
Unigene60943_All	7.40372	0.897718	fatty acyl coA reductase [Triticum aestivum]	FAR2	F: nucleotide binding; F: fatty-acyl-CoA reductase (alcohol-forming) activity; P: wax biosynthesis process
CL7252.Contig2_All	4.03638	0.819427	PREDICTED: DEAD-box ATP-dependent RNA helicase 30 [Brachypodium distachyon]	Os01g0911	F: ATP binding; F: ATP-dependent helicase activity; F: RNA binding; C: nucleus; P: nuclear-transcribed mRNA catabolic process, nonsense-mediated decay; P: rRNA processing
Unigene23450_All	3.35865	0.816784	Polyglutamine-binding protein 1 [Triticum urartu]	—	—
Unigene60790_All	6.92679	0.855797	PREDICTED: uncharacterized protein LOC104582125 [Brachypodium distachyon]	—	—
CL20190.Contig16_All	4.34044	0.847576	Formin-like protein 20 [Hordeum vulgare subsp. vulgare]	FH20	F: actin binding; F: phosphoprotein phosphatase activity; P: actin cytoskeleton organization
CL21289.Contig4_All	-7.24476	0.885558	hypothetical protein TRIUR3_02403 [Triticum urartu]	—	F: hydrolase activity
CL311.Contig5_All	3.02002	0.801414	PREDICTED: ethanolamine-phosphate cytidylyltransferase isoform X1 [Cucumis melo]	PECT1	F: nucleotidyltransferase activity; C: cytoplasmic membrane-bounded vesicle; P: biosynthetic process
CL4055.Contig1_All	6.97346	0.860537	Cytochrome P450 86A7 [Triticum urartu]	CYP86A7	—
CL12663.Contig2_All	2.57551	0.804418	Adenosylhomocysteinase [Aegilops tauschii]	SAHH	F: adenosylhomocysteinase activity; F: nucleotide binding; P: one-carbon metabolic process
Unigene99859_All	5.85632	0.903519	Cell number regulator 2 [Sorghum bicolor]	CNR2	C: integral to membrane; P: negative regulation of cell proliferation
Unigene59761_All	-7.04803	0.867458	hypothetical protein TRIUR3_15719 [Triticum urartu]	—	—
CL12931.Contig2_All	4.05599	0.840123	Arginine/serine-rich protein 45 [Hordeum vulgare subsp. vulgare]	SR45	C: mitochondrion;
Unigene19480_All	2.79424	0.809512	S-adenosylmethionine synthase 1 [Triticum urartu]	SAMS1	C: cytoplasm; F: ATP binding; F: metal ion binding; F: methionine adenosyltransferase activity; P: one-carbon metabolic process; P: S-adenosylmethionine biosynthetic process
CL9506.Contig16_All	4.42354	0.807083	Tropinone reductase 1 [Triticum urartu]	TR1	F: binding; F: tropine dehydrogenase activity; P: tropane alkaloid biosynthesis process
Unigene101200_All	6.82867	0.845296	PREDICTED: leucine-rich repeat extensin-like protein 4 [Pyrus x bretschneideri]	—	F: actin binding; C: integral to membrane; P: actin cytoskeleton organization
Unigene96559_All	-3.58033	0.817447	Bifunctional nuclease 1 [Triticum urartu]	BBD1	F: nuclease activity; P: defense response to fungus; P: nucleic acid phosphodiester bond hydrolysis
CL18528.Contig14_All	-6.78718	0.939854	hypothetical protein [Oryza sativa Japonica Group]	—	—
CL8244.Contig1_All	4.21678	0.820511	Vegetative cell wall protein gp1 [Aegilops tauschii]	GP1	C: structural constituent of cell wall
CL18400.Contig3_All	-6.5025	0.80396	Disease resistance protein RPM1 [Aegilops tauschii]	—	—
CL2048.Contig2_All	3.19399	0.80009	predicted protein [Hordeum vulgare subsp. vulgare]	—	F: catalytic activity; P: coenzyme M biosynthetic process
CL710.Contig21_All	3.17556	0.800607	TaAP2-D [Aegilops tauschii]	AP2	F: DNA binding; F: sequence-specific DNA binding transcription factor activity; C: nucleus; P: cell differentiation; P: meristem maintenance; P: seed development; P: specification of floral organ identity
Unigene33202_All	4.59059	0.817469	PREDICTED: 2-methyl-6-phytyl-1,4-hydroquinone methyltransferase 2, chloroplastic-like [Brachypodium distachyon]	Os12g0615400	F: 2-methyl-6-phytyl-1,4-benzoquinone methyltransferase activity; C: chloroplast envelope; P: plastoquinone biosynthetic process; P: vitamin E biosynthetic process; P: methylation
CL20354.Contig2_All	6.75933	0.836479	predicted protein [Hordeum vulgare subsp. vulgare]	—	—
CL11397.Contig1_All	7.35168	0.893708	hypothetical protein TRIUR3_27465 [Triticum urartu]	—	—
CL9410.Contig7_All	3.2008	0.814295	predicted protein [Hordeum vulgare subsp. vulgare]	GP1	C: structural constituent of cell wall
Unigene25569_All	3.21028	0.818614	Universal stress protein A-like protein [Hordeum vulgare subsp. vulgare]	At3g01520	C: plasma membrane; P: response to stress
Unigene26592_All	-5.72792	0.868841	hypothetical protein TRIUR3_03439 [Triticum urartu]	—	—
Unigene31692_All	6.02594	0.944932	Chalcone synthase 1 [Sorghum bicolor]	CHS1	F: naringenin-chalcone synthase activity; C: nucleus; C: plant-type vacuole membrane; P: response to wounding; P: response to jasmonic acid; P: response to UV-B; P: response to gravity; P: response to oxidative stress; P: auxin polar transport; P: chalcone biosynthetic process; P: regulation of anthocyanin biosynthetic process
Unigene8716_All	-5.27189	0.817631	Plasma membrane ATPase 2 [Triticum urartu]	LHA2	—
Unigene37767_All	-6.4865	0.802157	predicted protein [Hordeum vulgare subsp. vulgare]	—	—
CL346.Contig5_All	-6.53916	0.808765	predicted protein [Hordeum vulgare subsp. vulgare]	—	P: metabolic process; F: catalytic activity
Unigene31359_All	4.74379	0.826862	PREDICTED: protein ZINC INDUCED FACILITATOR-LIKE 1-like isoform X1 [Brachypodium distachyon]	ZIFL1	C: plant-type vacuole membrane; C: integral component of membrane;P: transmembrane transport; P: response to karrikin; P: response to zinc ion; P: response to nematodez; P: inc ion homeostasis
CL13979.Contig1_All	-6.78572	0.839557	PREDICTED: cysteine proteinase 2-like [Musa acuminata subsp. malaccensis]	—	C: vacuole; C: cysteine-type endopeptidase activity; P: proteolysis
Unigene3993_All	6.22882	0.88089	PREDICTED: proline-rich receptor-like protein kinase PERK2 [Glycine max]	PERK2	F: ATP binding; F: protein serine/threonine kinase activity; F: receptor activity; C: integral to membrane; C: plasma membrane
CL16889.Contig10_All	-6.58996	0.814945	Heat shock 70 kDa protein 17 [Aegilops tauschii]	HSP70-17	—
CL467.Contig6_All	6.26167	0.917577	Mitochondrial import inner membrane translocase subunit TIM17-2 [Hordeum vulgare subsp. vulgare]	TIM17-2	F: P-P-bond-hydrolysis-driven protein transmembrane transporter activity; C: mitochondrial inner membrane presequence translocase complex; C: integral component of membrane; P: intracellular protein transport
CL713.Contig12_All	6.2765	0.952401	Lecithin-cholesterol acyltransferase-like 1 [Triticum urartu]	LCAT1	C: integral to membrane; C: vacuolar membrane; F: O-acyltransferase activity; P: lipid metabolic process
CL1740.Contig6_All	-7.14636	0.87725	predicted protein [Hordeum vulgare subsp. vulgare]	—	—
CL18545.Contig6_All	2.89275	0.816064	Low temperature-induced protein lt101 [Hordeum vulgare subsp. vulgare]	LT101.1	C: integral to membrane; P: response to stress
CL2751.Contig9_All	3.22526	0.816627	3-hydroxy-3-methylglutaryl-coenzyme A reductase 3 [Hordeum vulgare subsp. vulgare]	HMG3	F: NADP bindinghydroxymethylglutaryl-CoA reductase (NADPH) activity; F: hydroxymethylglutaryl-CoA reductase activity; C: endoplasmic reticulumintegral component of membrane; P: sterol biosynthetic processcoenzyme A metabolic process; P: oxidation-reduction process; P: triterpenoid biosynthetic process
CL1740.Contig19_All	-6.54946	0.810916	Arginine/serine-rich protein 45 [Triticum urartu]	SR45	—
CL3934.Contig2_All	-3.40066	0.809946	hypothetical protein TRIUR3_11049 [Triticum urartu]	—	—
Unigene7089_All	-7.73697	0.919473	Putative LRR receptor-like serine/threonine-protein kinase [Aegilops tauschii]	—	—
CL9205.Contig2_All	4.17007	0.855836	predicted protein [Hordeum vulgare subsp. vulgare]	GP1	C: structural constituent of cell wall
Unigene9750_All	-7.68416	0.91664	Vegetative cell wall protein gp1 [Brachypodium distachyon]	GP1	C: structural constituent of cell wall
CL4034.Contig5_All	3.88238	0.840936	cell wall invertase [Triticum aestivum]	CIN2	F: sucrose alpha-glucosidase activity; C: apoplast; C: cell wall
Unigene25468_All	4.27812	0.840984	BAG family molecular chaperone regulator 6 [Aegilops tauschii]	BAG6	—
Unigene15277_All	-7.51307	0.905871	hypothetical protein F775_22627 [Aegilops tauschii]	—	—
CL6542.Contig3_All	-4.22811	0.835559	Beta-galactosidase 9 [Aegilops tauschii]	Os06g0573600	F: beta-galactosidase activity; C: apoplastplant-type cell wall; C: cytoplasmic membrane-bounded vesicle; P: carbohydrate metabolic process
CL15990.Contig1_All	6.61961	0.81898	Formin-like protein 5 [Glycine max]	FH5	F: actin binding; F: phosphoprotein phosphatase activity; P: actin cytoskeleton organization
CL1096.Contig8_All	2.85955	0.804648	Hsp70-Hsp90 organizing protein 3 [Oryza sativa Japonica Group]	HOP3	C: nucleus; C: plasma membrane; P: response to high light intensity; P: response to cadmium ion; P: response to heat; P: response to hydrogen peroxide
Unigene49534_All	-6.64866	0.82271	predicted protein [Hordeum vulgare subsp. vulgare]	WRKY3	—
CL1097.Contig8_All	-3.42293	0.803053	Probable WRKY transcription factor 51 [Hordeum vulgare subsp. vulgare]	WRKY51	F: sequence-specific DNA binding; F: sequence-specific DNA binding transcription factor activity; C: nucleus; P: defense response to bacterium; P: defense response to fungus; P: jasmonic acid mediated signaling pathway
CL13700.Contig14_All	4.61775	0.812273	hypothetical protein VOLCADRAFT_108305 [Volvox carteri f. nagariensis]	—	—
CL5099.Contig3_All	4.53028	0.868342	hypothetical protein F775_24944 [Aegilops tauschii]	—	—
Unigene8659_All	4.66742	0.82945	Probable serine protease EDA2 [Hordeum vulgare subsp. vulgare]	EDA2	F: serine-type peptidase activity; C: extracellular region; P: megagametogenesis; P: proteolysis
CL2432.Contig7_All	4.64386	0.848013	RecName: Full=Protein HVA22 [Hordeum vulgare]	HVA22	C: integral to membrane; P: response to stress
CL5399.Contig5_All	3.3966	0.809309	Chaperone protein ClpB3, mitochondrial [Hordeum vulgare subsp. vulgare]	CLPB3	F: ATP binding; F: nucleoside-triphosphatase activity; C: mitochondrion

## Sheet: GN
Gene ID	log2 foldchange (24 h/ 0h)	P-value	Description	Gene name	GO annotation
CL2153.Contig4_All	3.17506	0.826413	Cryptochrome-2 [Hordeum vulgare subsp. vulgare]	CRY2	F: DNA photolyase activity; P: DNA repair
CL2807.Contig10_All	-6.4865	0.802767	FBD-associated F-box protein At1g61320 [Triticum urartu]	At1g61320	—
CL6071.Contig2_All	-4.33739	0.848419	Cytochrome P450 86A2 [Aegilops tauschii]	—	—
CL3622.Contig1_All	2.84882	0.815921	Putative calcium-binding protein CML25/26 [Aegilops tauschii]	CML25	F: calcium ion binding
Unigene42052_All	9.03411	0.991188	PREDICTED: uncharacterized protein LOC101490042, partial [Cicer arietinum]	—	—
CL14519.Contig1_All	-4.87543	0.806927	predicted protein [Hordeum vulgare subsp. vulgare]	—	—
Unigene55057_All	6.67243	0.829341	Putative protein ypgQ [Aegilops tauschii]	—	F: metal ion binding; F: phosphoric diester hydrolase activity; P: metabolic process
Unigene30062_All	2.76531	0.817018	Glucan endo-1,3-beta-glucosidase [Triticum aestivum]	At1g64760	F: glucan endo-1,3-beta-D-glucosidase activity; C: cell wall; C: cytoplasmic membrane-bounded vesicle; P: defense response; P: carbohydrate metabolic process
CL3.Contig21_All	4.19068	0.823427	Cysteine-rich receptor-like protein kinase 10 [Triticum urartu]	CRK10	F: protein serine/threonine kinase activity; F: ATP binding; C: plasma membrane; P: protein phosphorylation
Unigene65151_All	6.69116	0.83122	Probable LRR receptor-like serine/threonine-protein kinase At3g47570 [Aegilops tauschii]	At3g47570	F: protein serine/threonine kinase activity; F: ATP binding; C: mitochondrion; P: protein phosphorylation
Unigene54014_All	-2.92294	0.802211	Protein WIR1A [Triticum urartu]	WIR1A	C: integral to membrane
Unigene34211_All	6.01495	0.88604	Formin-like protein 7 [Hordeum vulgare subsp. vulgare]	FH7	F: actin binding; C: plasma membrane; P: actin cytoskeleton organization
CL15726.Contig44_All	5.22882	0.854887	Coatomer subunit beta'-2 [Triticum urartu]	Os02g0209100	F: binding; F: structural molecule activity; C: COPI coated vesicle membrane; C: membrane coat; P: intracellular protein transport; P: vesicle-mediated transport
Unigene34707_All	6.60979	0.821143	Pupative polyprotein [Oryza sativa Japonica Group]	POLX	F: aspartic-type endopeptidase activity; P: terpenoid backbone biosynthesis
CL17571.Contig1_All	-4.95641	0.840618	Cyclin-dependent kinase inhibitor 6 [Hordeum vulgare subsp. vulgare]	KRP6	F: protein kinase inhibitor activity; C: plastid; P: negative regulation of cellular process
CL6556.Contig2_All	6.87856	0.855122	hypothetical protein [Hordeum vulgare subsp. vulgare]	—	—
CL19091.Contig2_All	4.12738	0.815688	PAN domain-containing protein At5g03700 [Hordeum vulgare subsp. vulgare]	At5g03700	C: integral to membrane; C: plasma membrane; F: sugar binding; P: recognition of pollen
CL9215.Contig3_All	7.33092	0.898808	hypothetical protein F775_23158 [Aegilops tauschii]	—	—
Unigene14720_All	2.42643	0.803252	Zinc finger CCCH domain-containing protein 28 [Triticum urartu]	XTH23	F: hydrolase activity, hydrolyzing O-glycosyl compounds; F: xyloglucan:xyloglucosyl transferase activity; C: apoplast; C: cell wall; C: cytoplasmic membrane-bounded vesicle; P: cellular glucan metabolic process
CL19908.Contig7_All	6.36194	0.831284	hypothetical protein TRIUR3_08594 [Triticum urartu]	—	—
CL6071.Contig1_All	-5.49512	0.925161	hypothetical protein TRIUR3_01798 [Triticum urartu]	—	F: actin binding; F: phosphoprotein phosphatase activity; P: actin cytoskeleton organization
CL16411.Contig1_All	6.65344	0.93818	Agamous-like MADS-box protein AGL42 [Triticum aestivum]	AGL42	F: protein binding; F: sequence-specific DNA binding; F: sequence-specific DNA binding transcription factor activity; C: nucleus; P: flower development; P: regulation of timing of transition from vegetative to reproductive phase; P: vernalization response
Unigene53616_All	6.60979	0.821143	Probable disease resistance protein RXW24 [Hordeum vulgare subsp. vulgare]	RXW24L	—
CL537.Contig4_All	2.83982	0.800027	Subtilisin-like protease SDD1 [Hordeum vulgare subsp. vulgare]	SDD1	F: serine-type endopeptidase activity; F: identical protein binding; C: cell wall; C: cytoplasmic membrane-bounded vesicle; P: proteolysis; P: negative regulation of catalytic activity
CL10286.Contig1_All	2.44484	0.800204	2-hydroxyacyl-CoA lyase [Triticum aestivum]	Os01g0505400	F: magnesium ion binding; F: catalytic activity; F: thiamine pyrophosphate binding; P: metabolic process
CL20044.Contig4_All	4.8216	0.804541	hypothetical protein F775_43561 [Aegilops tauschii]	—	F: actin binding; F: phosphoprotein phosphatase activity; P: actin cytoskeleton organization
CL8302.Contig4_All	7.44294	0.907379	BLN1-1 [Hordeum vulgare subsp. vulgare]	—	—
CL18039.Contig6_All	3.69912	0.823435	Transcription factor bHLH113 [Aegilops tauschii]	BHLH113	F: sequence-specific DNA binding; F: sequence-specific DNA binding transcription factor activity; C: nucleus
Unigene28733_All	-3.13662	0.813615	Protein NRT1/ PTR FAMILY 8.3 [Hordeum vulgare subsp. vulgare]	NPF8.3	F: dipeptide transporter activity; F: high affinity oligopeptide transporter activity; F: tripeptide transporter activity; C: integral to membrane; C: plant-type vacuole; C: vacuolar membrane; P: protein transport
CL2153.Contig1_All	3.37263	0.826569	Cryptochrome-2 [Triticum urartu]	CRY2	F: DNA photolyase activity; P: DNA repair
CL20153.Contig6_All	2.54748	0.808638	Probable mediator of RNA polymerase II transcription subunit 37c [Triticum urartu]	MED37C	F: ATP binding
CL9216.Contig3_All	3.34821	0.830202	Receptor-like protein kinase FERONIA [Triticum urartu]	FER	F: ATP binding; F: protein serine/threonine kinase activity; F: receptor activity; C: filiform apparatus; C: integral to membrane; C: plasma membrane; C: plasmodesma; P: defense response to fungus; P: pollen tube reception; P: post-embryonic development; P: protein autophosphorylation; P: single fertilization
Unigene9977_All	6.54432	0.809991	Probable inactive purple acid phosphatase 1 [Hordeum vulgare subsp. vulgare]	PAP1	F: acid phosphatase activity; F: metal ion binding; C: extracellular region
Unigene47267_All	3.23234	0.805822	hypothetical protein OsJ_12244 [Oryza sativa Japonica Group]	—	C: spliceosomal complex; C: mitochondrion; P: RNA splicing
CL5401.Contig10_All	-2.58533	0.802636	Pathogen-related protein [Hordeum vulgare subsp. vulgare]	—	P: defense response; P: response to biotic stimulus
Unigene17865_All	-2.46207	0.806798	Probable aquaporin TIP1-2 [Triticum aestivum]	TIP1-2	F: transporter activity; C: integral component of membrane; P: transport
CL857.Contig19_All	6.62449	0.822839	FBD-associated F-box protein At5g18780 [Hordeum vulgare subsp. vulgare]	At5g18780	—
CL9216.Contig2_All	3.41822	0.829825	Receptor-like protein kinase FERONIA [Hordeum vulgare subsp. vulgare]	FER	F: ATP binding; F: protein serine/threonine kinase activity; F: receptor activity; C: filiform apparatus; C: integral to membrane; C: plasma membrane; C: plasmodesmaL; P: defense response to fungus; P: pollen tube reception; P: post-embryonic development； P: protein autophosphorylation P: single fertilization
Unigene21444_All	4.48414	0.833066	Ethylene-responsive transcription factor ABR1 [Setaria italica]	ABR1	F: DNA binding; F: sequence-specific DNA binding transcription factor activity; C: nucleus; P: abscisic acid mediated signaling pathway; P: defense response to fungus; P: ethylene mediated signaling pathway; P: negative regulation of abscisic acid mediated signaling pathway; P: response to glucose stimulus; P: response to osmotic stress
Unigene55985_All	4.86271	0.825915	unknown [Glycine max]	—	—
CL13628.Contig5_All	3.08103	0.812982	Protein synthesis inhibitor II [Hordeum vulgare]	RIP30A	F: rRNA N-glycosylase activity; F: defense response to fungus; C: cytoplasm; P: negative regulation of translation
Unigene66273_All	3.79811	0.81785	Zeaxanthin epoxidase, chloroplastic [Hordeum vulgare subsp. vulgare]	ZEP	F :oxidoreductase activity; P: oxidation-reduction process
CL17834.Contig4_All	6.59495	0.818666	Putative ubiquitin-like-specific protease 1B [Triticum aestivum]	ULP1B	—
CL9456.Contig9_All	3.46642	0.831133	Glucan endo-1,3-beta-glucosidase 13 [Aegilops tauschii]	At3g13560	F: cation binding; F: glucan endo-1,3-beta-D-glucosidase activity; C: anchored to plasma membrane; C: extracellular region; C: plant-type cell wall; P: carbohydrate metabolic process; P: cellular cell wall organization; P: defense response
CL11217.Contig1_All	2.87565	0.819676	hypothetical protein F775_27128 [Aegilops tauschii]	—	C: endoplasmic reticulum; C: cytoplasmic membrane-bounded vesicle;
CL615.Contig5_All	-2.8122	0.801976	Protein NRT1/ PTR FAMILY 8.5 [Brachypodium distachyon]	NPF8.5	C: membrane; P: transport
CL428.Contig1_All	2.81824	0.806717	RecName: Full=Low temperature-induced protein lt101.2 [Hordeum vulgare]	LT101.2	C: integral component of membrane; P: response to stress
CL8796.Contig2_All	-2.78101	0.801183	Vegetative cell wall protein gp1 [Aegilops tauschii]	GP1	C: structural constituent of cell wall
Unigene23359_All	-3.19078	0.814067	Phosphoserine phosphatase, chloroplastic [Triticum urartu]	PSP	F: calcium ion binding; F: magnesium ion binding; F: phosphoserine phosphatase activity; C: chloroplast; P: L-serine biosynthetic process
Unigene3088_All	7.55203	0.9151	Polyubiquitin 9 [Brachypodium distachyon]	UBQ9	C: cell wall; C: nucleolus; C: vacuolar membrane
Unigene65351_All	3.10167	0.823706	Sugar transport protein 1 [Aegilops tauschii]	STP1	F: sucrose:proton symporter activity; F: monosaccharide transmembrane transporter activity; C: nucleus; C: vacuole; C: integral component of membrane; C: plasma membrane; P: transmembrane transport; P: Pmonosaccharide transport; P: response to nematode
CL952.Contig9_All	-2.43115	0.802753	hypothetical protein F775_29074 [Aegilops tauschii]	—	—
CL19984.Contig3_All	3.42289	0.813017	Calmodulin-binding transcription activator 4 [Hordeum vulgare subsp. vulgare]	CMTA4	F: calmodulin binding; F: DNA binding; C: cytosol; C: nucleus; P: regulation of transcription, DNA-dependent; P: response to stress; P: transcription, DNA-dependent
Unigene42361_All	-6.52878	0.807625	predicted protein [Hordeum vulgare subsp. vulgare]	—	F: nucleotide binding; F: oxidoreductase activity; P: oxidation-reduction process
Unigene54933_All	6.47573	0.800282	Probable LRR receptor-like serine/threonine-protein kinase At1g53440 [Hordeum vulgare subsp. vulgare]	At1g53440	F: ATP binding; F: protein serine/threonine kinase activity; F: receptor activity; C: integral to membrane
Unigene25353_All	3.19891	0.808373	Uncharacterized protein At1g04910 [Hordeum vulgare subsp. vulgare]	At1g04910	C: Golgi membrane; C: integral to membrane
Unigene25172_All	2.67937	0.806345	Disease resistance protein RPM1 [Aegilops tauschii]	RPM1	—
CL237.Contig3_All	3.05008	0.824265	Protein SRG1 [Hordeum vulgare subsp. vulgare]	SRG1	F: metal ion binding; F: oxidoreductase activity, acting on paired donors, with incorporation or reduction of molecular oxygen, 2-oxoglutarate as one donor, and incorporation of one atom each of oxygen into both donors; P: flavonoid biosynthesis process
CL2133.Contig9_All	2.94722	0.806767	1-aminocyclopropane-1-carboxylate oxidase-1-like protein [Aegilops tauschii]	ACO	F: oxidoreductase activity; P: benzoxazinone biosynthesis process
CL1415.Contig8_All	3.08327	0.811442	Glucan endo-1,3-beta-glucosidase GIII [Hordeum vulgare subsp. vulgare]	E13C	F: hydrolase activity, hydrolyzing O-glycosyl compounds; P: carbohydrate metabolic process
Unigene16159_All	3.0339	0.813041	Heat stress transcription factor B-2b [Hordeum vulgare subsp. vulgare]	HSFB2B	F: DNA binding; P: transcription, DNA-templated
CL1960.Contig6_All	-3.72254	0.832697	Probable anion transporter 4, chloroplastic [Hordeum vulgare subsp. vulgare]	PHT4;4	F: inorganic phosphate transmembrane transporter activity; C: integral component of membrane; C: chloroplast membrane; P: transmembrane transport; P: ion transport
CL1812.Contig3_All	2.81049	0.804778	Arabinogalactan protein 1 [Hordeum vulgare subsp. vulgare]	AGP1	—
Unigene20127_All	4.39391	0.818499	predicted protein [Hordeum vulgare subsp. vulgare]	—	—
CL6596.Contig3_All	3.40163	0.814437	Putative transporter [Aegilops tauschii]	—	—
CL12978.Contig1_All	-3.03192	0.805141	Peroxidase 56 [Hordeum vulgare subsp. vulgare]	PER56	F: heme binding; F: metal ion binding; F: peroxidase activity; C: cytoplasmic membrane-bounded vesicle; P: response to oxidative stress; P: oxidation-reduction process
Unigene52357_All	2.7193	0.814257	Glucan endo-1,3-beta-glucosidase [Aegilops tauschii]	GLC1	F: glucan endo-1,3-beta-D-glucosidase activity; P: defense response; P: carbohydrate metabolic process
CL16376.Contig3_All	2.81136	0.811835	predicted protein [Hordeum vulgare subsp. vulgare]	—	C: endoplasmic reticulum; C: cytoplasmic membrane-bounded vesicle
CL13200.Contig2_All	3.09234	0.814372	Metacaspase-5 [Aegilops speltoides]	AMC5	F: cysteine-type endopeptidase activity; C: plasma membrane; C: chloroplast; P: proteolysis
CL298.Contig4_All	6.38484	0.971802	hypothetical protein EUTSA_v10028070mg [Eutrema salsugineum]	—	—
Unigene80635_All	4.03439	0.802505	hypothetical protein MTR_7g031847 [Medicago truncatula]	—	—
CL17189.Contig3_All	4.91886	0.880973	Leucine-rich repeat extensin-like protein 5 [Hordeum vulgare subsp. vulgare]	LRX5	C: cell wall; C: extracellular region; C: plasmodesma; P: cellular cell wall organization
CL19133.Contig5_All	2.68876	0.806263	Heat shock 70 kDa protein [Triticum urartu]	HSP70	F: ATP binding; P: response to stress
CL15749.Contig1_All	3.00241	0.820376	GDSL esterase/lipase At5g55050 [Aegilops tauschii]	At5g55050	F: hydrolase activity, acting on ester bonds; P: lipid metabolic process
Unigene40970_All	6.58496	0.816849	Disease resistance RPP8-like protein 3 [Thinopyrum intermedium]	RPP8L3	—
CL1833.Contig17_All	2.93898	0.805615	Glucan endo-1,3-beta-glucosidase 8 [Triticum aestivum]	At1g64760	F: hydrolase activity, hydrolyzing O-glycosyl compounds; C: anchored component of plasma membrane; C: cytoplasmic membrane-bounded vesicle; P: carbohydrate metabolic process;
CL2339.Contig5_All	3.46848	0.831506	Heat shock protein 83 [Triticum urartu]	—	—
CL5053.Contig4_All	4.05585	0.803531	hypothetical protein F775_00349 [Aegilops tauschii]	—	—
Unigene47681_All	4.67499	0.800023	Eukaryotic aspartyl protease family protein, expressed [Oryza sativa Japonica Group]	—	—
CL2482.Contig2_All	2.63543	0.804576	Probable serine/threonine-protein kinase Cx32, chloroplastic [Hordeum vulgare subsp. vulgare]	At4g35600	F: protein serine/threonine kinase activity; F: ATP binding; C: plastid; C: plasma membrane; P: protein phosphorylation
CL19048.Contig3_All	2.69041	0.800188	Glutathione S-transferase [Dasypyrum villosum]	GSTA1	F: glutathione transferase activity
Unigene46316_All	3.60082	0.801226	Cysteine-rich receptor-like protein kinase 36 [Aegilops tauschii]	CRK36	—
CL52.Contig9_All	4.98977	0.898023	Leucine-rich repeat extensin-like protein 5 [Hordeum vulgare subsp. vulgare]	LRX5	C: cell wall; C: extracellular region; C: plasmodesma; P: cellular cell wall organization
CL1181.Contig1_All	-7.26991	0.893472	Achilleol B synthase [Brachypodium distachyon]	Os11g0285000	F: intramolecular transferase activity; P: metabolic process
CL10844.Contig1_All	-4.69581	0.813151	Very-long-chain 3-oxoacyl-CoA reductase 1 [Oryza sativa Japonica Group]	KCR1	F: nucleotide binding; F: oxidoreductase activity; P: oxidation-reduction process
CL11942.Contig4_All	-3.64927	0.809699	Premnaspirodiene oxygenase [Triticum urartu]	CYP71D55	F: electron carrier activity; F: oxidoreductase activity, acting on paired donors, with incorporation or reduction of molecular oxygen; F: heme binding; F: iron ion binding; F: monooxygenase activity; P: oxidation-reduction process
Unigene15585_All	4.49147	0.850732	Disease resistance protein RPP13 [Triticum urartu]	RPP13	F: ATP binding; C: cytoplasm; C: plasma membrane; P: apoptosis; P : defense response, incompatible interaction; P: plant-type hypersensitive response
CL2594.Contig3_All	3.86716	0.807695	Pyruvate decarboxylase 2 [Aegilops tauschii]	PDC2	F: magnesium ion binding; F: catalytic activity; F: thiamine pyrophosphate binding; P: metabolic process
CL19330.Contig2_All	2.55233	0.802102	Endoplasmic reticulum oxidoreductin-1 [Brachypodium distachyon]	AERO1	F: oxidoreductase activity, acting on a sulfur group of donors, disulfide as acceptor; F: protein disulfide isomerase activity; F: flavin adenine dinucleotide binding; C: plastid; C: endoplasmic reticulum membrane; P: protein folding; P: oxidation-reduction process
Unigene49780_All	2.77717	0.807383	CYSTM1 family protein A [Aegilops tauschii]	At2g41420	F: protein binding; C: extracellular region; C: plant-type cell wall; C: plasmodesma; P: cellular cell wall organization
CL5416.Contig2_All	3.1078	0.82568	17.5 kDa class II heat shock protein [Triticum dicoccon]	—	P: response to stress
CL2868.Contig14_All	3.5931	0.836375	Lysine histidine transporter 1 [Hordeum vulgare subsp. vulgare]	LHT1	—
Unigene73973_All	5.71636	0.920817	predicted protein, partial [Micromonas pusilla CCMP1545]	—	—
CL20129.Contig3_All	-2.99245	0.810097	hypothetical protein F775_23960 [Aegilops tauschii]	—	—
Unigene48685_All	6.57491	0.814553	Sulfated surface glycoprotein 185 [Volvox carteri f. nagariensis]	—	C: cell wall; P: cellular cell wall organization
CL4595.Contig4_All	6.49719	0.802767	hypothetical protein F775_05308 [Aegilops tauschii]	—	—
CL15480.Contig1_All	-3.52797	0.826743	Chalcone isomerase [Hordeum vulgare]	CHI	F: chalcone isomerase activity; P: flavonoid biosynthetic process
CL952.Contig3_All	-2.50726	0.806112	predicted protein [Hordeum vulgare subsp. vulgare]	—	F: triglyceride lipase activity; P: lipid metabolic process
CL5847.Contig1_All	-3.87687	0.840489	Thioredoxin-like protein CDSP32, chloroplastic [Aegilops tauschii]	CDSP32	F: protein disulfide oxidoreductase activity; F: electron carrier activity; P: glycerol ether metabolic process; P: cell redox homeostasis
CL19262.Contig2_All	-3.98624	0.813191	Vegetative cell wall protein gp1 [Aegilops tauschii]	GP1	C: structural constituent of cell wall
CL11895.Contig1_All	-6.76377	0.841445	ATP synthase subunit alpha, chloroplastic [Triticum urartu]	atpA	F: ATP binding; F: proton-transporting ATP synthase activity, rotational mechanism; F: proton-transporting ATPase activity, rotational mechanism; C: proton-transporting ATP synthase complex, catalytic core F(1); C: chloroplast thylakoid membrane; P: plasma membrane ATP synthesis coupled proton transport; P: ATP hydrolysis coupled proton transport
CL10829.Contig2_All	7.13614	0.882211	PREDICTED: uncharacterized protein LOC104582466 [Brachypodium distachyon]	—	—
Unigene18376_All	6.97346	0.865436	Receptor-like serine/threonine-protein kinase SD1-8 [Aegilops tauschii]	SD18	—
Unigene5686_All	3.56953	0.811229	Probable disease resistance RPP8-like protein 2 [Triticum urartu]	RPP8L2	—
CL135.Contig11_All	2.37792	0.804123	Serine/threonine-protein kinase SAPK2 [Triticum aestivum]	SAPK2	F: ATP binding; F: protein serine/threonine kinase activity; C: cytoplasm; P: regulation of cellular process; P: response to osmotic stress; P: stomatal movement; P: protein phosphorylation; P: response to abscisic acid; P: cellular lipid metabolic process; P: multicellular organismal development; P: cellular biosynthetic process; P: lipid biosynthetic process
CL3861.Contig5_All	2.65028	0.802536	ALA-interacting subunit 3 [Brachypodium distachyon]	ALIS3	C: Golgi apparatus; C: plasma membrane; P: phospholipid transport; P: cell division
CL6407.Contig1_All	4.83131	0.849047	Glutathione S-transferase 1 [Triticum urartu]	GST1	F: transferase activity
CL15726.Contig27_All	2.6069	0.801213	Hsp70-Hsp90 organizing protein [Zea mays]	HOP	F: binding; P: response to heat; P: response to unfolded protein
Unigene50534_All	2.53512	0.80853	UDP-glucose 6-dehydrogenase 4 [Hordeum vulgare subsp. vulgare]	UGD4	F: nucleotide binding; P: carbohydrate metabolic process; P: cellular metabolic process
Unigene11138_All	4.77229	0.882276	Probable LRR receptor-like serine/threonine-protein kinase At3g47570 [Aegilops tauschii]	At3g47570	F: transferase activity, transferring phosphorus-containing groups
CL11619.Contig5_All	2.46446	0.803471	predicted protein [Hordeum vulgare subsp. vulgare]	—	—
CL19195.Contig8_All	-6.82443	0.847824	Arginine/serine-rich protein 45 [Aureococcus anophagefferens]	SR45	—
Unigene73110_All	7.37836	0.990762	hypothetical protein MTR_5g051000 [Medicago truncatula]	—	—
CL18201.Contig3_All	7.01495	0.8693	Sulfated surface glycoprotein 185 [Triticum urartu]	—	C: cell wall; P: cellular cell wall organization
Unigene572_All	6.94251	0.940687	hypothetical protein LOC_Os12g06230 [Oryza sativa Japonica Group]	—	—
CL115.Contig3_All	4.48583	0.807398	Probable LRR receptor-like serine/threonine-protein kinase At3g47570 [Aegilops tauschii]	At3g47570	F: transferase activity, transferring phosphorus-containing groups
CL20247.Contig1_All	6.58496	0.816849	Disease resistance protein RPP13 [Aegilops tauschii]	RPP13	F: ATP binding; C: cytoplasm; C: plasma membrane; P: apoptosis; P : defense response, incompatible interaction; P: plant-type hypersensitive response
CL10968.Contig3_All	-3.45877	0.817115	Serine carboxypeptidase-like 51 [Aegilops tauschii]	OMT8	—
Unigene73109_All	5.49435	0.932555	hypothetical protein GUITHDRAFT_79647 [Guillardia theta CCMP2712]	—	—
CL1960.Contig10_All	-2.63977	0.804715	Probable anion transporter 4, chloroplastic [Aegilops tauschii]	PHT4;4	F: inorganic phosphate transmembrane transporter activity; C: integral component of membrane; C: chloroplast membrane; P: transmembrane transport; P: ion transport
Unigene26655_All	3.59858	0.809863	predicted protein [Hordeum vulgare subsp. vulgare]	—	F: phosphatase activity; C: mitochondrion; P: dephosphorylation
Unigene29111_All	2.67411	0.809134	Probable UDP-arabinose 4-epimerase 2 [Hordeum vulgare subsp. vulgare]	UEL-2	F: nucleotide binding; F: UDP-glucose 4-epimerase activity; F: coenzyme binding; P: galactose metabolic process; P: cellular metabolic process
CL19656.Contig4_All	-3.05449	0.810126	UDP-glycosyltransferase 85A2 [Hordeum vulgare subsp. vulgare]	UGT85A2	F: transferase activity, transferring hexosyl groups; P: metabolic process
CL9934.Contig5_All	2.89162	0.820241	Germin-like protein 8-5 [Hordeum vulgare subsp. vulgare]	Os08g0189400	F: nutrient reservoir activity; F: manganese ion binding; C: apoplast
CL18287.Contig4_All	2.81255	0.808882	Protein NRT1/ PTR FAMILY 8.1 [Hordeum vulgare subsp. vulgare]	NPF8.1	F: transporter activity; C: integral component of membrane; P: oligopeptide transport
Unigene53529_All	3.12462	0.805521	hypothetical protein TRIUR3_03960 [Triticum urartu]	—	—
Unigene46449_All	-3.36005	0.825899	Probable acyl-activating enzyme 5, peroxisomal [Hordeum vulgare subsp. vulgare]	AAE5	F: catalytic activity; C: peroxisome; P: metabolic process
CL9943.Contig3_All	-4.40497	0.856615	Cell wall / vacuolar inhibitor of fructosidase 2 [Triticum turgidum subsp. durum]	C/VIF2	F: enzyme inhibitor activity; F: pectinesterase activity; P: negative regulation of catalytic activity
CL2545.Contig10_All	-3.6379	0.814209	Protein IQ-DOMAIN 1 [Hordeum vulgare subsp. vulgare]	IQD1	—
CL3310.Contig16_All	3.73556	0.810281	Disease resistance protein RGA2 [Aegilops tauschii]	RGA2	F: ATP binding; P: apoptosis; P: defense response
Unigene41052_All	5.70598	0.861408	hypothetical protein TRIUR3_33698 [Triticum urartu]	—	—
CL13661.Contig2_All	7.96386	0.938452	Trans-resveratrol di-O-methyltransferase [Hordeum vulgare subsp. vulgare]	ROMT	F: methyltransferase activity; P: Stilbenoid, diarylheptanoid and gingerol biosynthesis
CL3845.Contig1_All	-2.55616	0.807439	Vegetative cell wall protein gp1 [Hordeum vulgare subsp. vulgare]	GP1	C: structural constituent of cell wall
CL18605.Contig1_All	-3.2059	0.802547	Pentatricopeptide repeat-containing protein At3g57430, chloroplastic [Hordeum vulgare subsp. vulgare]	PCMP-H81	C: plastid
CL313.Contig20_All	6.80305	0.846087	MADS-box transcription factor 50 [Hordeum vulgare subsp. vulgare]	MADS50	—
Unigene15018_All	4.39973	0.809413	hypothetical protein F775_09183 [Aegilops tauschii]	—	—
CL15726.Contig21_All	6.51833	0.807625	Hsp70-Hsp90 organizing protein [Aegilops tauschii]	HOP	F: binding; P: response to heat; P: response to unfolded protein
CL125.Contig2_All	-8.31892	0.953275	S-norcoclaurine synthase [Aegilops tauschii]	NCS	F: S-norcoclaurine synthase activity; P: defense response; P: response to biotic stimulus; P: benzylisoquinoline alkaloid biosynthesis process
CL1448.Contig19_All	6.21917	0.811901	Cysteine-rich receptor-like protein kinase 10 [Hordeum vulgare subsp. vulgare]	CRK10	F: protein serine/threonine kinase activity; F: ATP binding; C: plasma membrane; P: protein phosphorylation
CL10537.Contig2_All	7.93074	0.936751	BTB-domain containing protein [Triticum turgidum subsp. durum]	—	—
CL2925.Contig3_All	5.0397	0.873498	Disease resistance protein RPM1 [Oryza sativa Japonica Group]	RPM1	—
Unigene41055_All	2.64163	0.813726	DnaJ protein homolog ANJ1 [Triticum aestivum]	—	F: unfolded protein binding; P: protein folding; P: response to stress
Unigene51529_All	-5.11894	0.810498	unnamed protein product [Triticum aestivum]	—	—
CL18467.Contig1_All	4.00671	0.843244	Os10g0361000 [Oryza sativa Japonica Group]	—	C: cytoplasmic membrane-bounded vesicle
CL438.Contig8_All	3.40369	0.824956	Chaperone protein ClpB1 [Sorghum bicolor]	CLPB1	F: ATP binding; F: nucleoside-triphosphatase activity; C: nucleus; C: cytosol; P: response to high light intensity; P: response to hydrogen peroxide; P: cellular response to heat; P; protein unfolding
CL15620.Contig5_All	-2.98939	0.823656	Ribonuclease 1 [Triticum urartu]	RNS1	F: RNA binding; F: ribonuclease T2 activity; C: cytoplasmic membrane-bounded vesicle
Unigene80491_All	4.12928	0.834812	hypothetical protein H257_18840, partial [Aphanomyces astaci]	—	—
CL7836.Contig4_All	2.65256	0.807516	blue copper-binding protein [Dasypyrum villosum]	—	—
CL398.Contig2_All	2.69075	0.80572	Respiratory burst oxidase homolog protein E [Hordeum vulgare subsp. vulgare]	RBOHE	F: calcium ion binding; F: electron carrier activity; F: flavin adenine dinucleotide binding; F: iron ion binding; F: peroxidase activity; C: integral to membrane; P: protein self-association
Unigene88480_All	-6.50779	0.805174	UDP-glycosyltransferase 72B3 [Triticum aestivum]	UGT72B3	F: transferase activity, transferring hexosyl groups; C: mitochondrion; P: metabolic process
CL5374.Contig4_All	2.89724	0.814463	Cysteine proteinase EP-B 1 [Brachypodium distachyon]	EPB1	C: cytoplasmic membrane-bounded vesicle
Unigene62143_All	6.47573	0.800282	PREDICTED: mitochondrial ubiquitin ligase activator of nfkb 1-A isoform X2 [Brachypodium distachyon]	—	—
CL7079.Contig4_All	2.56314	0.802889	Metal tolerance protein 7 [Triticum aestivum]	MTP7	F: cation transmembrane transporter activity; C: vacuolar membrane; C: integral component of membrane; C: plasma membrane; P: transmembrane transport; P: cation transport
Unigene30425_All	8.2127	0.94942	Chaperone protein dnaJ 16 [Oryza sativa Japonica Group]	ATJ16	F: heat shock protein binding; F: unfolded protein binding; C: chloroplast stroma; C: nucleus; P: protein folding; P: response to stress
Unigene18716_All	3.37177	0.813187	Disease resistance RPP13-like protein 4 [Aegilops tauschii]	RPP13L4	—
CL1394.Contig2_All	4.08215	0.810245	hypothetical protein F775_21329 [Aegilops tauschii]	—	—
CL2060.Contig3_All	3.42418	0.833125	Sugar transport protein 1 [Hordeum vulgare subsp. vulgare]	STP1	F: sucrose:proton symporter activity; F: monosaccharide transmembrane transporter activity; C: nucleus; C: vacuole; C: integral component of membrane; C: plasma membrane; P: transmembrane transport; P: monosaccharide transport; P: response to nematode
CL19879.Contig1_All	2.85181	0.801954	SPX domain-containing membrane protein Os06g0129400 [Triticum aestivum]	Os06g0129400	C: vacuolar membrane; C: integral component of membrane; C: plant-type vacuole; P: transmembrane transport
Unigene9621_All	-3.47134	0.826656	SPX domain-containing membrane protein Os02g45520 [Hordeum vulgare subsp. vulgare]	Os02g0678200	C: integral component of membrane; P: transmembrane transport
Unigene25067_All	5.11974	0.819891	Cysteine-rich receptor-like protein kinase 4 [Triticum urartu]	CRK4	—
Unigene3309_All	-6.69116	0.83122	Peroxisomal acyl-coenzyme A oxidase 1 [Triticum urartu]	ACOX1	P: fatty acid metabolism
CL12285.Contig3_All	3.70266	0.820832	Flotillin-like protein 1 [Hordeum vulgare subsp. vulgare]	FLOT1	C: caveola; C: vacuole;
CL1833.Contig4_All	3.79463	0.831571	Glucan endo-1,3-beta-glucosidase 8 [Hordeum vulgare subsp. vulgare]	At1g64760	F: hydrolase activity, hydrolyzing O-glycosyl compounds; C: cytoplasmic membrane-bounded vesicle; C: anchored component of plasma membrane; P: carbohydrate metabolic process
CL5722.Contig7_All	-2.64245	0.803379	PREDICTED: aldehyde dehydrogenase family 3 member F1-like [Brachypodium distachyon]	ALDH3F1	F: aldehyde dehydrogenase [NAD(P)+] activity; C: membrane; C: endoplasmic reticulum; P: cellular aldehyde metabolic process; P: oxidation-reduction process
CL4219.Contig3_All	6.92283	0.85912	Os05g0512400 [Oryza sativa Japonica Group]	—	—
CL19954.Contig1_All	6.85383	0.852053	hypothetical protein TRIUR3_03444 [Triticum urartu]	—	—
CL757.Contig4_All	2.81403	0.819166	Hydrophobic protein LTI6B [Oryza sativa Japonica Group]	LTI6B	C: integral component of membrane; C: cytoplasmic membrane-bounded vesicle; P: response to cold; P: hyperosmotic salinity response
CL19973.Contig2_All	2.75203	0.807411	MADS-box transcription factor 55 [Triticum aestivum]	MADS55	F: binding; P: transcription, DNA-templated
CL9948.Contig9_All	4.63481	0.822801	hypothetical protein TRIUR3_02900 [Triticum urartu]	—	—
CL3176.Contig5_All	2.74466	0.813918	Probable inorganic phosphate transporter 1-8 [Hordeum vulgare subsp. vulgare]	PHT1-8	—
CL13815.Contig1_All	-6.5025	0.804713	predicted protein [Hordeum vulgare subsp. vulgare]	—	—
Unigene56420_All	7.01495	0.8693	hypothetical protein F775_02554 [Aegilops tauschii]	—	—
CL11033.Contig2_All	-4.61824	0.803537	Glycine-rich cell wall structural protein 1.0 [Triticum urartu]	—	C: cytoplasmic membrane-bounded vesicle
Unigene38200_All	2.61466	0.803709	Galactinol synthase 2 [Aegilops tauschii]	GOLS2	F: galactinol synthase activity; P: carbohydrate metabolic process; P: Galactinol biosynthesis
CL18039.Contig4_All	4.12183	0.835836	Transcription factor bHLH68 [Hordeum vulgare subsp. vulgare]	BHLH68	F: sequence-specific DNA binding; F: sequence-specific DNA binding transcription factor activity; C: nucleus
Unigene34247_All	6.77698	0.843153	hypothetical protein TRIUR3_06013 [Triticum urartu]	—	—
CL11602.Contig1_All	7.15313	0.883204	Vegetative cell wall protein gp1 [Triticum aestivum]	GP1	C: structural constituent of cell wall
Unigene39963_All	3.0549	0.822945	4-coumarate--CoA ligase-like 10 [Oryza sativa Japonica Group]	4CLL10	F: catalytic activity; C: apoplast; C: chloroplast; P: response to cadmium ion P: metabolic process; P: flavonoid biosynthesis process
CL19083.Contig1_All	5.36632	0.841706	Putative disease resistance RPP13-like protein 1 [Aegilops tauschii]	—	F: anion binding; F: adenyl ribonucleotide binding; F: purine ribonucleoside binding
CL3109.Contig4_All	3.57154	0.802038	predicted protein [Hordeum vulgare subsp. vulgare]	—	—
Unigene56371_All	-7.25424	0.892622	Histone H2B.4 [Hordeum vulgare subsp. vulgare]	TH153	—
Unigene73362_All	4.67323	0.834213	xylanase inhibitor [Secale cereale]	—	—
CL3249.Contig1_All	6.67243	0.829341	Wall-associated receptor kinase 2 [Oryza sativa Indica Group]	WAK2	F: protein tyrosine kinase activity; F: protein serine/threonine kinase activity; F: ATP binding; F: calcium ion binding; C: cytoplasmic membrane-bounded vesicle; P: protein phosphorylation
Unigene32637_All	-3.29816	0.809397	Expansin-B7 [Hordeum vulgare subsp. vulgare]	EXPB7	C: membrane; C: cell wall; C: extracellular region; P: sexual reproduction
CL3470.Contig2_All	-6.95031	0.863118	Protein CHUP1, chloroplastic [Hordeum vulgare subsp. vulgare]	CHUP1	F: transferase activity; C: plastid
CL2466.Contig8_All	2.57061	0.805598	18.6 kDa class III heat shock protein [Setaria italica]	HSP18.6	P:response to stimulus; P: response to high light intensity; P: response to hydrogen peroxide
CL6543.Contig5_All	2.52234	0.805805	Methionine gamma-lyase [Hordeum vulgare subsp. vulgare]	MGL	F: methionine gamma-lyase activity; F: pyridoxal phosphate binding; C: cytosol; P: cellular amino acid metabolic process
CL12876.Contig1_All	-4.68557	0.825064	SPX domain-containing protein 5 [Hordeum vulgare subsp. vulgare]	SPX5	P: cellular response to phosphate starvation
CL3650.Contig10_All	2.53176	0.80191	Phenolic glucoside malonyltransferase 2 [Triticum urartu]	PMAT2	F: transferase activity
Unigene32464_All	3.11318	0.800169	Cysteine-rich receptor-like protein kinase 7 [Hordeum vulgare subsp. vulgare]	CRK7	F: structural molecule activity; F: transmembrane signaling receptor activity; C: intrinsic to membrane; P: innate immune response
CL20153.Contig26_All	2.40196	0.805248	Probable mediator of RNA polymerase II transcription subunit 37e [Brachypodium distachyon]	MED37E	F: ATP binding; P: response to stress
Unigene35002_All	6.65821	0.827365	Glycerol-3-phosphate dehydrogenase SDP6, mitochondrial [Aegilops tauschii]	—	—
CL4081.Contig3_All	6.77259	0.841641	hypothetical protein TRIUR3_14205 [Triticum urartu]	—	—
Unigene29330_All	2.71531	0.815073	17.5 kDa class II heat shock protein [Triticum aestivum]	—	P: response to stress
CL12045.Contig1_All	2.72281	0.807143	Probable sugar phosphate/phosphate translocator At1g06470 [Hordeum vulgare subsp. vulgare]	At1g06470	P: carbohydrate metabolic process
CL17880.Contig3_All	4.76888	0.80099	hypothetical protein SELMODRAFT_417970 [Selaginella moellendorffii]	—	—
Unigene31142_All	6.21917	0.897212	Probable nucleoredoxin 1-1 [Oryza sativa Japonica Group]	Os03g0405500	—
CL15726.Contig61_All	4.82543	0.852062	Coatomer subunit beta'-2 [Aegilops tauschii]	Os02g0209100	—
CL438.Contig7_All	3.08088	0.812625	Chaperone protein ClpB1 [Nicotiana sylvestris]	CLPB1	—
CL2105.Contig2_All	5.28876	0.823563	Formin-like protein 5 [Capsella rubella]	FH5	F: actin binding; F: phosphoprotein phosphatase activity; P: actin cytoskeleton organization
CL2466.Contig7_All	2.35566	0.802634	18.6 kDa class III heat shock protein [Hordeum vulgare subsp. vulgare]	HSP18.6	C: cytoplasm; P: response to high light intensity; P: response to heat; P: response to hydrogen peroxide
CL1844.Contig1_All	-3.04613	0.81071	Cinnamoyl-CoA reductase 1 [Hordeum vulgare subsp. vulgare]	CCR1	F: nucleotide binding; F: catalytic activity; F: coenzyme binding; P: cellular metabolic process; P: lignin biosynthesis
CL8512.Contig4_All	-3.71995	0.829286	hypothetical protein [Triticum aestivum]	—	—
Unigene39302_All	4.81277	0.809175	UniPREDICTED: uncharacterized protein LOC100839156 [Brachypodium distachyon]	—	P: glycerophospholipid metabolism
Unigene48661_All	6.76818	0.841641	stress-induced receptor-like kinase A1du [Triticum turgidum subsp. durum]	—	—
CL722.Contig2_All	-6.53916	0.809991	S-norcoclaurine synthase [Aegilops tauschii]	NCS	F: S-norcoclaurine synthase activity; P: defense response; P: response to biotic stimulus; P: benzylisoquinoline alkaloid biosynthesis process
Unigene4732_All	-2.41762	0.805547	Putative aquaporin TIP1-2 [Aegilops tauschii]	TIP1-2	F: transporter activity; C: integral component of membrane; P: transport
CL950.Contig11_All	3.6673	0.806419	Zinc finger protein ZAT7 [Triticum aestivum]	ZAT7	F: nucleic acid binding; F: zinc ion binding; C: nucleus; P: regulation of transcription, DNA-dependent; P: transcription, DNA-dependent
CL5085.Contig1_All	2.4587	0.804167	Putative lipid-transfer protein [Triticum aestivum]	LTP110-A	P: lipid transport
CL1415.Contig20_All	3.49575	0.827127	beta-1,3-glucanase precursor [Triticum aestivum]	E13C	F: hydrolase activity, hydrolyzing O-glycosyl compounds; P: carbohydrate metabolic process
Unigene22906_All	6.47573	0.800282	predicted protein [Micromonas pusilla CCMP1545]	—	—
CL3902.Contig6_All	2.39773	0.801349	Vegetative cell wall protein gp1 [Aegilops tauschii]	GP1	C: structural constituent of cell wall
CL15620.Contig6_All	-2.77374	0.817766	Ribonuclease 1 [Aegilops tauschii]	RNS1	F: RNA binding; F: ribonuclease T2 activity; C: cytoplasmic membrane-bounded vesicle
CL7283.Contig2_All	3.21307	0.817857	Peroxidase 55 [Hordeum vulgare subsp. vulgare]	PER55	F: heme binding; F: metal ion binding; F: peroxidase activity; C: cytoplasmic membrane-bounded vesicle; P: response to oxidative stress; P: oxidation-reduction process
CL11396.Contig1_All	-5.00282	0.824201	Protein RADIALIS-like 3 [Triticum urartu]	RL3	—
CL3946.Contig3_All	2.48217	0.800457	unnamed protein product [Triticum aestivum]	—	—
CL15130.Contig1_All	2.43667	0.806498	Sucrose synthase 1 [Hordeum vulgare subsp. vulgare]	SS1	F: Sucrose synthase activity; F: cation binding; P: carbohydrate metabolic process; P: Sucrose biosynthesis
Unigene20992_All	2.86729	0.801005	G-type lectin S-receptor-like serine/threonine-protein kinase SD2-5 [Hordeum vulgare subsp. vulgare]	SD25	F: protein serine/threonine kinase activity; F: ATP binding; P: protein phosphorylation
Unigene46167_All	6.53398	0.809531	OSJNBa0053B21.3 [Oryza sativa Japonica Group]	—	C: plastid; F: catalytic activity; C: nucleic acid binding; P: DNA metabolic process
CL4749.Contig1_All	6.82018	0.847824	Leucine-rich repeat extensin-like protein 5 [Aegilops tauschii]	LRX5	C: integral component of membrane; C: mitochondrial membrane; P: mitochondrial transport
CL2918.Contig2_All	2.67486	0.806139	Endoglucanase 7 [Hordeum vulgare subsp. vulgare]	GLU10	F: cellulase activity; C: extracellular region; P: cellulose catabolic process
Unigene75981_All	9.72962	0.984686	PREDICTED: uncharacterized protein LOC101232191 [Cucumis sativus]	—	—
CL2548.Contig10_All	5.37214	0.842406	Receptor-like protein 12 [Hordeum vulgare subsp. vulgare]	RLP12	—
CL1582.Contig8_All	-6.51145	0.947047	E3 ubiquitin-protein ligase EL5 [Hordeum vulgare subsp. vulgare]	EL5.1	F: ubiquitin-protein ligase activity; F: zinc ion binding; C: integral to membrane; C: plasma membrane; P: cell division; P: root development
CL2027.Contig15_All	6.56478	0.81415	Coatomer subunit beta'-2 [Brachypodium distachyon]	Os02g0209100	—
Unigene33698_All	3.20519	0.809697	PREDICTED: uncharacterized protein At1g04910-like [Brachypodium distachyon]	—	C: Golgi membrane; C: integral to membrane
Unigene48918_All	-5.71272	0.85054	hypothetical protein TRIUR3_29153 [Triticum urartu]	—	C: cytoplasmic membrane-bounded vesicle
CL1812.Contig7_All	3.01665	0.806656	Arabinogalactan protein 1 [Aegilops tauschii]	AGP1	—
Unigene28764_All	2.34619	0.803481	Glycine-rich RNA-binding protein blt801 [Triticum aestivum]	blt801	F: nucleic acid binding; C: intracellular membrane-bounded organelle; C: cytoplasm; P: single-organism process; P: response to chemical; P: response to stress; P: cellular metabolic process; P: response to abiotic stimulus
CL3739.Contig1_All	-5.633	0.826502	Formin-like protein 10 [Zea mays]	FH10	F: actin binding; F: phosphoprotein phosphatase activity; P: actin cytoskeleton organization
CL3500.Contig1_All	6.81592	0.847824	PREDICTED: putative nuclease HARBI1 [Zea mays]	—	—
CL1904.Contig4_All	6.84967	0.850795	Probably inactive leucine-rich repeat receptor-like protein kinase At2g25790 [Aegilops tauschii]	At2g25790	—
CL9550.Contig6_All	2.49419	0.806139	Isovaleryl-CoA dehydrogenase, mitochondrial OS=Oryza sa [Aegilops tauschii]	Os05g0125500	—
CL1687.Contig21_All	6.9542	0.863118	Cytochrome P450 71D7 [Aegilops tauschii]	CYP71D7	P: Diterpenoid biosynthesis
CL9011.Contig3_All	2.80764	0.812453	Histidine-containing phosphotransfer protein 4 [Triticum aestivum]	AHP4	F: histidine phosphotransfer kinase activity; C: nucleus; C: cytoplasm; P: regulation of cytokinin-activated signaling pathway; P: phosphorelay signal transduction system
CL2661.Contig4_All	7.42347	0.906109	unnamed protein product [Triticum aestivum]	—	—
CL5952.Contig7_All	2.71282	0.808229	Metal tolerance protein 3 [Hordeum vulgare]	MTP3	—
CL4899.Contig9_All	-2.83752	0.80898	Auxin-responsive protein IAA10 [Hordeum vulgare subsp. vulgare]	IAA10	—
CL2944.Contig1_All	6.52878	0.807625	unnamed protein product [Triticum aestivum]	—	—
Unigene19580_All	-6.57491	0.814553	U-box domain-containing protein 4 [Triticum urartu]	—	—
CL2122.Contig8_All	-2.72598	0.805469	Lecithin-cholesterol acyltransferase-like 1 [Aegilops tauschii]	LCAT1	C: nucleus; P: response to heat
CL19343.Contig8_All	-5.85798	0.856335	PREDICTED: serine/arginine repetitive matrix protein 5-like isoform X1 [Oryza brachyantha]	—	—
Unigene38198_All	6.59495	0.818666	Probable strigolactone esterase D14 [Oryza sativa Japonica Group]	D14	—
CL6410.Contig1_All	3.25213	0.818283	F-box/LRR-repeat protein 3 [Triticum urartu]	FBL3	—
CL685.Contig6_All	3.7135	0.839883	Arginine/serine-rich protein 45 [Hordeum vulgare subsp. vulgare]	SR45	—
CL4035.Contig6_All	6.89885	0.856467	PREDICTED: chromophore lyase CRL, chloroplastic [Brachypodium distachyon]	—	C: chloroplast outer membrane; P: plastid fission; P: regulation of cell division; P: protein-phycocyanobilin linkage
CL4444.Contig1_All	2.84254	0.803952	Potassium transporter 5 [Triticum aestivum]	HAK5	—
CL7426.Contig7_All	3.54764	0.828473	CYSTM1 family protein A [Hordeum vulgare subsp. vulgare]	At2g41420	F: protein binding; C: extracellular region; C: plant-type cell wall; C: plasmodesma; P: cellular cell wall organization
CL7291.Contig7_All	3.6711	0.817578	putative glycerophosphoryl diester phosphodiesterase 1 [Triticum urartu]	GLPQ1	F: glycerophosphodiester phosphodiesterase activity; C: apoplast; C: plant-type cell wall; C: anchored component of plasma membrane; C: chloroplast; P: guard cell morphogenesis; P: glycerol metabolic process; P: cell tip growth; P: root hair cell differentiation; P: trichome differentiation; P: plant-type cell wall cellulose metabolic process; P: lipid metabolic process
Unigene54580_All	2.68174	0.807133	Proline-rich receptor-like protein kinase PERK9 [Triticum urartu]	PERK9	F: ATP binding; F: protein serine/threonine kinase activity; C: integral to membrane; C: plasma membrane
CL3768.Contig16_All	6.72338	0.83639	PREDICTED: uncharacterized protein LOC101771851 [Setaria italica]	—	F: zinc ion binding; F: nucleic acid binding
Unigene16379_All	3.82698	0.801345	Disease resistance protein RPM1 [Aegilops tauschii]	RPM1	—
Unigene37944_All	-5.89178	0.913692	Chalcone synthase C2 [Zea mays]	CHS2	F: naringenin-chalcone synthase activity; C: nucleus; C: endoplasmic reticulum; C: plant-type vacuole membrane; P: response to wounding; P: response to jasmonic acid; P: response to UV-B; P: response to gravity; P: response to oxidative stress; P: auxin polar transport; P: chalcone biosynthetic process; P: regulation of anthocyanin biosynthetic process
Unigene40468_All	2.63486	0.807377	Calmodulin-like protein 5 [Aegilops tauschii]	CML5	C: nucleus; C: cytosol; F: calcium ion binding; P: response to water deprivation; P: response to salt stress; P: calcium-mediated signaling; P: response to abscisic acid
Unigene49467_All	6.51307	0.805174	predicted protein [Hordeum vulgare subsp. vulgare]	—	F: RNA-directed DNA polymerase activity; F: RNA binding; P: RNA-dependent DNA replication
CL15502.Contig7_All	3.38708	0.828998	PREDICTED: uncharacterized protein LOC100821520 [Brachypodium distachyon]	—	—
CL4059.Contig2_All	-3.25904	0.809271	CBL-interacting protein kinase 5 [Hordeum vulgare subsp. vulgare]	CIPK5	—
CL9377.Contig1_All	-6.75933	0.840056	Type I inositol-1,4,5-trisphosphate 5-phosphatase CVP2 [Aegilops tauschii]	—	—
Unigene35528_All	6.54946	0.81233	Disease resistance protein RPM1 [Triticum urartu]	—	F: ADP binding; P: defense response
CL2699.Contig2_All	6.13955	0.859618	Formin-like protein 20 [Aegilops tauschii]	FH20	F: actin binding; F: phosphoprotein phosphatase activity; P: actin cytoskeleton organization
CL6958.Contig3_All	6.57994	0.816849	predicted protein [Hordeum vulgare subsp. vulgare]	—	—
CL19656.Contig8_All	-3.43523	0.822797	UDP-glycosyltransferase 85A5 [Hordeum vulgare subsp. vulgare]	UGT85A5	F: transferase activity, transferring hexosyl groups; P: metabolic process
CL1546.Contig11_All	4.17062	0.83881	unnamed protein product [Triticum aestivum]	—	C: membrane
Unigene44962_All	7.00375	0.868099	Formin-like protein 5 [Aegilops tauschii]	FH5	F: actin binding; F: phosphoprotein phosphatase activity; P: actin cytoskeleton organization
Unigene36874_All	2.59679	0.807565	Os01g0959000 [Oryza sativa Japonica Group]	—	—
Unigene43389_All	4.09472	0.817736	Early nodulin-like protein 3 [Lophopyrum elongatum]	At5g25090	—
CL1978.Contig4_All	-5.55369	0.806721	PsbQ-like protein 1, chloroplastic [Hordeum vulgare subsp. vulgare]	PQL1	F: calcium ion binding; F: electron transporter, transferring electrons within the cyclic electron transport pathway of photosynthesis activity; C: chloroplast thylakoid membrane; C: nitrite reductase complex [NAD(P)H]; C: extrinsic component of membrane; C: photosystem II oxygen evolving complex; P: photosynthetic electron transport chain
Unigene40711_All	-3.48387	0.810261	NADP-dependent alkenal double bond reductase P2 [Aegilops tauschii]	P2	F: nucleotide binding; F: zinc ion binding; F: oxidoreductase activity; P: oxidation-reduction process
Unigene49458_All	-2.66884	0.80716	Hypersensitive-induced response protein 1 [Triticum aestivum]	HIR1	—
CL8885.Contig3_All	3.74024	0.818385	Basic 7S globulin 2 [Triticum aestivum]	—	F: aspartic-type endopeptidase activity; P: xylan catabolic process; P: proteolysis
CL2408.Contig4_All	-5.04862	0.878956	Probable pectate lyase 15 [Hordeum vulgare subsp. vulgare]	At4g13710	C: membrane
CL4811.Contig13_All	5.17538	0.874482	Myb-like protein G [Aegilops tauschii]	—	C: nucleus; C: DNA binding; P: regulation of transcription, DNA-dependent; P: transcription, DNA-dependent
Unigene56922_All	3.38606	0.808391	Mitochondrial import inner membrane translocase subunit TIM14-3 [Triticum urartu]	TIM14-3	C: plastid; C: mitochondrion
CL9934.Contig3_All	2.40264	0.802684	Germin-like protein 8-11 [Hordeum vulgare subsp. vulgare]	Os08g0190100	—
CL13678.Contig2_All	6.00375	0.840379	Disease resistance protein RPM1 [Aegilops tauschii]	RPM1	—
CL7323.Contig6_All	2.98481	0.815028	26.2 kDa heat shock protein, mitochondrial [Triticum aestivum]	HSP26.2	—
Unigene21264_All	-5.43185	0.881763	Cysteine-rich receptor-like protein kinase 26 [Aegilops tauschii]	CRK26	—
Unigene62034_All	6.59991	0.819035	Enoyl-CoA hydratase 2, peroxisomal [Hordeum vulgare subsp. vulgare]	ECH2	—
CL8760.Contig6_All	-5.10397	0.869032	Cytochrome P450 86B1 [Hordeum vulgare subsp. vulgare]	CYP86B1	F: electron carrier activity; F: oxidoreductase activity, acting on paired donors, with incorporation or reduction of molecular oxygen; F: heme binding; F: iron ion binding; F: monooxygenase activity; P: oxidation-reduction process
Unigene55617_All	6.87036	0.853691	Proline-rich receptor-like protein kinase PERK2 [Cucumis melo]	PERK2	F: ATP binding; F: protein serine/threonine kinase activity; F: receptor activity; C: integral to membrane; C: plasma membrane
Unigene41300_All	7.40372	0.904254	Neurochondrin [Aegilops tauschii]	—	—
CL326.Contig18_All	2.82822	0.803465	hypothetical protein F775_27544 [Aegilops tauschii]	—	—
Unigene16421_All	5.9542	0.807187	Formin-like protein 5 [Triticum urartu]	FH5	F: actin binding; F: phosphoprotein phosphatase activity; P: actin cytoskeleton organization
Unigene18233_All	-6.60979	0.821143	Disease resistance protein RPP8 [Aegilops tauschii]	RPP8	F: ADP binding; P: defense response
CL6572.Contig8_All	3.69935	0.827258	Protein ASPARTIC PROTEASE IN GUARD CELL 1 [Aegilops tauschii]	ASPG1	F: aspartic-type endopeptidase activity; P: proteolysis
CL313.Contig12_All	6.59991	0.819035	MADS-box transcription factor 50 [Triticum aestivum]	MADS50	F: sequence-specific DNA binding transcription factor activity; C: nucleus; P: regulation of transcription, DNA-templated; P: defense response
Unigene41336_All	6.65344	0.826982	Callose synthase 12 [Brachypodium distachyon]	CALS12	F: 1,3-beta-D-glucan synthase activity; C: 1,3-beta-D-glucan synthase complex; P: (1->3)-beta-D-glucan biosynthetic process
CL5169.Contig1_All	7	0.868099	hypothetical protein F775_23631 [Aegilops tauschii]	—	—
CL166.Contig4_All	-2.3523	0.803637	Ribulose-1,5-bisphosphate carboxylase/oxygenase small subunit [Aegilops sharonensis]	RbcS	F: monooxygenase activity; F: ribulose-bisphosphate carboxylase activity; C: chloroplast;P: carbon fixation; P: photorespiration; P: oxidation-reduction process; P: photosynthesis
CL18764.Contig2_All	3.02581	0.820429	Potassium transporter 25 [Hordeum vulgare subsp. vulgare]	HAK25	—
Unigene13951_All	3.66794	0.825688	Disease resistance protein RPM1 [Aegilops tauschii]	RPM1	—
CL13520.Contig1_All	3.58846	0.802855	Probable polyol transporter 3 [Brachypodium distachyon]	PLT3	F: sugar:proton symporter activity; C: integral component of membrane; P: carbohydrate transport; P: transmembrane transport
CL4250.Contig2_All	-3.26303	0.812304	Expansin-B6 [Aegilops tauschii]	EXPB6	—
CL7493.Contig5_All	7.08392	0.877084	Vegetative cell wall protein gp1 [Aegilops tauschii]	GP1	C: structural constituent of cell wall
CL9934.Contig1_All	2.86652	0.818254	Germin-like protein 8-5 [Hordeum vulgare subsp. vulgare]	Os08g0189400	F: nutrient reservoir activity; F: manganese ion binding; C: apoplast
CL4919.Contig3_All	-6.8371	0.849273	Formin-like protein 4 [Zea mays]	FH4	F: actin binding; F: phosphoprotein phosphatase activity; P: actin cytoskeleton organization
Unigene10800_All	-2.67924	0.814761	Probable aquaporin TIP1-2 [Hordeum vulgare]	TIP1-2	F: transporter activity; P: transport;C:integral component of membrane
Unigene14842_All	6.94586	0.940859	PREDICTED: probable cellulose synthase A catalytic subunit 1 [Brachypodium distachyon]	CESA1	F: transferase activity, transferring glycosyl groups; C: membrane; C: cell part; P: cellular process
CL18560.Contig5_All	3.50868	0.809946	Probable glutathione S-transferase GSTU6 [Hordeum vulgare subsp. vulgare]	GSTU6	F: transferase activity; P:response to abiotic stimulus
CL9313.Contig9_All	6.87856	0.855122	UDP-glycosyltransferase 83A1 [Triticum urartu]	UGT83A1	—
CL8760.Contig8_All	4.89616	0.861617	Cytochrome P450 86B1 [Triticum aestivum]	CYP86B1	F: electron carrier activity; F: oxidoreductase activity, acting on paired donors, with incorporation or reduction of molecular oxygen; F: heme binding; F: iron ion binding; F: monooxygenase activity; P: oxidation-reduction process
Unigene29332_All	2.32321	0.800423	17.5 kDa class II heat shock protein [Triticum aestivum]	—	P: response to stress
CL3785.Contig4_All	-2.79016	0.809083	Oligopeptide transporter 7 [Hordeum vulgare subsp. vulgare]	OPT7	C: plasma membrane; P: transmembrane transport; P: oligopeptide transport
CL2463.Contig2_All	2.80057	0.810607	Probable xyloglucan endotransglucosylase/hydrolase protein 30 [Hordeum vulgare subsp. vulgare]	XTH30	F: hydrolase activity, hydrolyzing O-glycosyl compounds; F: xyloglucan:xyloglucosyl transferase activity; C: apoplast; C: cell wall; C: cytoplasmic membrane-bounded vesicle; P: cellular glucan metabolic process
CL15078.Contig2_All	2.7579	0.801155	TOM1-like protein 2 [Aegilops tauschii]	—	C: intracellular; P: intracellular protein transport
CL6140.Contig4_All	3.10527	0.810062	PREDICTED: hsp70 nucleotide exchange factor fes1-like [Brachypodium distachyon]	—	F: Hsp70 protein binding; C: cytoplasm; P: response to salt stress; P: response to heat
Unigene65480_All	-6.57491	0.814553	Sulfated surface glycoprotein 185 [Selaginella moellendorffii]	—	C: cell wall; P: cellular cell wall organization
Unigene26221_All	-3.22161	0.821263	Vegetative cell wall protein gp1 [Triticum urartu]	GP1	C: structural constituent of cell wall
CL19098.Contig4_All	2.71984	0.813656	Vegetative cell wall protein gp1 [Oryza sativa Japonica Group]	GP1	C: structural constituent of cell wall
CL11265.Contig3_All	-3.55179	0.834634	Lachrymatory-factor synthase [Aegilops tauschii]	LFS	—
CL19656.Contig5_All	-3.13691	0.813514		UGT85A2	F: transferase activity, transferring hexosyl groups; P: metabolic process
Unigene46598_All	7.13271	0.881287		—	—
CL1530.Contig3_All	-5.14505	0.899333		At5g34940	—
Unigene39236_All	-3.87766	0.819991		C1	F: binding
CL8788.Contig4_All	-2.93518	0.81059		LTP	P: lipid transport
Unigene17925_All	-2.54576	0.809965		WHAB1.6	F: chlorophyll binding; F: metal ion binding; C: chloroplast thylakoid membrane; C: integral to membrane; P: photosystem I; P: photosystem II;P: photosynthesis, light harvesting
CL1844.Contig2_All	-2.94546	0.80492		CCR1	F: nucleotide binding; F: catalytic activity; F: coenzyme binding; P: cellular metabolic process; P: lignin biosynthesis
CL662.Contig8_All	3.6495	0.804691		BMY1	F: beta-amylase activity; F: cation binding; C: chloroplast; P: olysaccharide catabolic process
Unigene13851_All	3.97582	0.819365		ERF115	F: DNA binding; F: sequence-specific DNA binding; F: transcription factor activity; C: nucleus; P: regulation of transcription, DNA-templated
Unigene47498_All	3.13014	0.800756		HIR1	C: mitochondrion; C: plasma membrane; C: vacuole
CL19924.Contig3_All	-3.15161	0.800425		NPF8.3	—
CL4323.Contig3_All	3.88845	0.817949		LTPL1	—
Unigene64203_All	6.53398	0.809531		CRK42	F: protein kinase activity
CL1415.Contig13_All	3.12099	0.820841		E13C	F: hydrolase activity, hydrolyzing O-glycosyl compounds; P: carbohydrate metabolic process
CL2753.Contig7_All	-3.8125	0.805027		SCPL18	—
Unigene748_All	3.76829	0.831294		SR45	F: calcium ion binding
CL9106.Contig3_All	5.09072	0.817507		LECRK91	F: binding; F: transferase activity, transferring phosphorus-containing groups; C: cytoplasmic membrane-bounded vesicle
Unigene18549_All	3.1389	0.826169		KCS11	F: membrane; F: transferase activity, transferring acyl groups other than amino-acyl groups; P: response to cold; P: response to light stimulus; P: fatty acid biosynthetic process
Unigene32467_All	4.54528	0.831927		CRK25	—
CL15144.Contig3_All	3.48809	0.820031		At3g47570	F: protein serine/threonine kinase activityATP binding; C: plasma membrane; P: protein phosphorylation
CL12876.Contig2_All	-7.8434	0.932341		SPX3	—
CL2868.Contig16_All	3.57326	0.835697		LHT1	C: integral component of membrane; C: plasma membrane; P: response to karrikin; P: amino acid import
Unigene5739_All	5.44294	0.849623		—	—
CL19798.Contig10_All	7.77573	0.971315		RXW24L	—
Unigene41384_All	-5.59991	0.822164		—	—
CL3438.Contig2_All	2.40681	0.805314		—	F: calcium ion binding; C: vacuolar membrane; C: integral component of membrane; C: plasma membrane; C: plant-type vacuole; P: transmembrane transport
CL19309.Contig1_All	-3.03523	0.819834		AAMT2	—
CL6001.Contig4_All	7.51307	0.912439		PRX1	F: antioxidant activity; F: oxidoreductase activity; P: oxidation-reduction process
Unigene44054_All	2.35599	0.803531		LTI6B	C: integral component of membrane; C: cytoplasmic membrane-bounded vesicle; P: hyperosmotic salinity response
Unigene592_All	3.71434	0.819904		SLAH3	C: integral component of membrane; C: plasma membrane; P: transmembrane transport; P: cellular ion homeostasis
CL3178.Contig5_All	-5.44405	0.869548		BIPP2C2	F: phosphoprotein phosphatase activity; C: mitochondrion
CL3271.Contig1_All	4.76939	0.815021		—	—
CL12628.Contig1_All	-3.50378	0.823377		—	—
CL8984.Contig2_All	3.05775	0.815904		AGP1	C: plastid
Unigene59_All	5.17719	0.809572		ZAT8	F: zinc ion binding; C: nucleus; P: cold acclimation; P: hyperosmotic salinity response; P: photosynthetic acclimation; P: regulation of transcription, DNA-dependent; P: response to chitin; P: response to heat; P: response to oxidative stress; P: response to UV-B; P: response to wounding; P: transcription, DNA-dependent
CL6010.Contig6_All	-4.52936	0.841604		WAXY	F: UDP-sulfoquinovose:DAG sulfoquinovosyltransferase activity; C: chloroplast envelope; P: cellular response to phosphate starvation; P: glycolipid biosynthetic process
Unigene52311_All	6.56478	0.81415		—	—
Unigene16660_All	3.01723	0.82432		CIN1	—
CL3846.Contig2_All	5.27479	0.878528		UBF9	C: intracellular
CL3519.Contig2_All	2.79676	0.803703		KING1	—
CL20178.Contig8_All	2.40128	0.800007		PYR6	—
Unigene80492_All	5.31749	0.919516		—	—
Unigene4113_All	-6.8371	0.849273		RGA4	—
Unigene7375_All	3.02874	0.813727		RGA2	F: ATP binding; P: apoptosis; P: defense response
Unigene45308_All	6.75489	0.840056		—	—
CL12512.Contig2_All	3.42292	0.815505		BG	F: aspartic-type endopeptidase activity; C: plant-type cell wall; C: mitochondrion; C: cytoplasmic membrane-bounded vesicle; C: plasma membrane; P: proteolysis; P: response to salt stress
CL4250.Contig6_All	-2.98701	0.814113		EXPB3	—
CL14983.Contig1_All	-6.93467	0.860489		FH12	F: actin binding; F: phosphoprotein phosphatase activity; P: actin cytoskeleton organization
CL5370.Contig6_All	-2.93406	0.800574		FMO1	F: NADP binding; F: N,N-dimethylaniline monooxygenase activity; F: flavin adenine dinucleotide binding; C: intrinsic component of endoplasmic reticulum membrane; P: oxidation-reduction process
CL8784.Contig3_All	-2.83506	0.806935		—	—
Unigene47537_All	3.17589	0.814035		At1g18480	F: hydrolase activity; P: oxidation-reduction process
CL12356.Contig2_All	6.83289	0.849273		—	—
Unigene1737_All	4.48452	0.838525		CML5	C: nucleus; C: cytosol; F: calcium ion binding; P: response to water deprivation; P: response to salt stress; P: calcium-mediated signaling; P: response to abscisic acid
CL468.Contig6_All	5.20429	0.911125		CDR1	—
CL12414.Contig4_All	2.39453	0.803515		—	F: transferase activity, transferring acyl groups other than amino-acyl groups; P: Fatty acid biosynthesis
CL6582.Contig4_All	-3.22613	0.801232		—	F: alpha-L-arabinofuranosidase activity; C: cytoplasmic membrane-bounded vesicle; P: L-arabinose metabolic process
Unigene1739_All	-5.2854	0.833068		Os07g0271500	F: transferase activity, transferring acyl groups; P: metabolic process; P: flavonoid biosynthesis process
CL16519.Contig3_All	2.41831	0.804959		AOP1.2	F: dioxygenase activity
Unigene31639_All	3.93958	0.801868		—	—
Unigene11238_All	2.85815	0.800398		NPR2	—
Unigene29488_All	2.38087	0.8043		At3g01520	P: response to stress
Unigene49846_All	2.87563	0.81771		HSP82	F: ATP binding; F: unfolded protein binding; P: protein folding; P: response to stress
CL1341.Contig2_All	3.18119	0.810034		ZEP	F: oxidoreductase activity; P: oxidation-reduction process
CL7291.Contig3_All	3.71135	0.82136		GPDL2	—
CL15726.Contig3_All	4.23002	0.821638		Os02g0209100	—
CL3946.Contig9_All	2.55881	0.802925		—	—
CL19042.Contig2_All	2.97121	0.806814		WAK1	—
Unigene44038_All	-2.89877	0.820033		—	—
Unigene10958_All	-6.08746	0.828335		HSR201	F: acetyl CoA:(Z)-3-hexen-1-ol acetyltransferase activity
CL3270.Contig4_All	4.41093	0.801956		BPM2	—
Unigene18435_All	-6.27612	0.819935		RGA2	F: ATP binding; P: apoptosis; P: defense response
Unigene21638_All	3.27605	0.828091		CIN1	F: beta-fructofuranosidase activity; C: cell part; P: metabolic process
CL12414.Contig1_All	6.67713	0.829341		—	—
CL3176.Contig7_All	2.69239	0.809979		PHT1-8	—
Unigene23212_All	6.77259	0.841641		—	—
CL9642.Contig2_All	5.04669	0.887715		At4g19045	—
CL15144.Contig5_All	3.46388	0.825496		At3g47570	F: nucleotide binding; F: transferase activity, transferring phosphorus-containing groups; C: cytoplasmic membrane-bounded vesicle
CL2361.Contig3_All	4.7512	0.834809		GST4	F: transferase activity
Unigene4557_All	-6.91886	0.85912		UGT91B1	—
CL19438.Contig1_All	-6.51307	0.805174		—	—
Unigene46321_All	4.52182	0.821174		CRK8	F: ATP binding; F: protein serine/threonine kinase activity; F: receptor activity; C: integral to membrane
