# Supplementary material for: De novo transcriptome sequencing and gene expression profiling of Elymus nutans under cold stress
Source: BMC Genomics. 2016 Nov 4;17:870. doi: 10.1186/s12864-016-3222-0 (PMC5097361; doi:10.1186/s12864-016-3222-0)
Supplement: Additional file 12: Table S7. — Specifically expressed genes in DX and GN at 5 d under cold stress compared with control (0 h). (XLSX 139 kb) [file 12864_2016_3222_MOESM12_ESM.xlsx]

## Sheet: DX
Table S7. Specifically expressed genes in DX and GN at 5 d under cold stress compared with control (0 h)
Gene ID	log2 foldchange (5 d/ 0h)	P-value	Description	Gene name	GO annotation
Unigene30754_All	3.41917	0.810743	PREDICTED: endo-1,3;1,4-beta-D-glucanase-like [Brachypodium distachyon]	—	F: hydrolase activity; C: nucleus; C: apoplast; C: plasma membrane; C: cytoplasm; P: response to salt stress
CL6679.Contig1_All	-5.26053	0.804523	hypothetical protein TRIUR3_21217 [Triticum urartu]	—	—
CL2660.Contig5_All	5.58976	0.894119	ABC transporter C family member 10 [Hordeum vulgare subsp. vulgare]	ABCC10	C: integral to membrane; C: vacuolar membrane; F: ATP binding; F: xenobiotic-transporting ATPase activity
Unigene22613_All	3.37587	0.811246	Formin-like protein 18 [Aegilops tauschii]	FH18	F: actin binding; C: integral to membrane; P: actin cytoskeleton organization
CL20919.Contig7_All	4.89018	0.887801	Leucine-rich repeat extensin-like protein 5 [Aureococcus anophagefferens]	LRX5	C: cell wall; C: extracellular region; C: plasmodesma; P: cellular cell wall organization
CL12757.Contig5_All	4.90071	0.846926	hypothetical protein TRIUR3_09455 [Aegilops tauschii]	—	C: mitochondrial respiratory chain complex I
CL16170.Contig2_All	4.59726	0.840546	predicted protein [Hordeum vulgare subsp. vulgare]	—	—
CL8319.Contig3_All	-3.48706	0.814027	predicted protein [Hordeum vulgare subsp. vulgare]	—	—
CL1079.Contig6_All	5.75221	0.896455	unnamed protein product [Triticum aestivum]	—	—
Unigene47657_All	-5.33752	0.86922	predicted protein [Hordeum vulgare subsp. vulgare]	—	—
Unigene33131_All	8.24453	0.974187	hypothetical protein F775_42390 [Aegilops tauschii]	—	C: plastid
CL562.Contig2_All	-7.75933	0.912677	PREDICTED: histidine-containing phosphotransfer protein 4-like [Brachypodium distachyon]	AHP4	F: histidine phosphotransfer kinase activity; C: cytosol;nucleus; P: cytokinin mediated signaling pathway; P: regulation of cytokinin mediated signaling pathway; P: two-component signal transduction system
CL1470.Contig13_All	-4.60486	0.812054	Thylakoid lumenal 17.9 kDa protein, chloroplastic [Hordeum vulgare subsp. vulgare]	At4g24930	C: chloroplast thylakoid lumen
CL2232.Contig8_All	-7.39232	0.885716	SNF1-related protein kinase catalytic subunit alpha KIN10 [Hordeum vulgare subsp. vulgare]	KIN10	F: ATP binding; F: protein binding; F: protein serine/threonine kinase activity; C: nuclear ubiquitin ligase complex; P: abscisic acid mediated signaling pathway P: ;carbohydrate metabolic process; P: detection of nutrient; P: developmental process involved in reproduction; P: fatty acid biosynthetic process; P: nitrate assimilation; P: organ senescence; P: primary root development; P: response t…
CL14732.Contig1_All	5.2384	0.801569	UDP-glycosyltransferase 90A2 [Hordeum vulgare subsp. vulgare]	UGT90A2	F: transferase activity, transferring hexosyl groups; P: metabolic process
CL15256.Contig2_All	5.65464	0.804802	PREDICTED: uncharacterized protein LOC104581390 [Brachypodium distachyon]	—	F: binding;
Unigene96614_All	8.03892	0.928631	Signal recognition particle receptor subunit alpha [Aegilops tauschii]	LRX5	F: nucleotide binding;; F: nucleoside-triphosphatase activity; C: endoplasmic reticulum; P: intracellular protein transport
CL1744.Contig1_All	6.83289	0.828274	BTB/POZ and TAZ domain-containing protein 3 [Aegilops tauschii]	BT3	F: histone acetyltransferase activity; F: zinc ion bindingtranscription cofactor activity;C: nucleus; P: histone acetylation; P: regulation of transcription, DNA-templated
Unigene98157_All	9.20783	0.969906	methionine aminopeptiase [Hordeum vulgare]	—	F: aminopeptidase activity; F: metalloexopeptidase activity; C: nucleolus; C: plasma membrane; P: proteolysis; P: cellular process
CL10305.Contig2_All	-6.6279	0.927197	predicted protein [Hordeum vulgare subsp. vulgare]	—	—
CL1391.Contig7_All	4.63625	0.860466	V-type proton ATPase subunit D [Aegilops tauschii]	VHA-D	F: ubiquitin protein ligase binding; F: ATPase activity, coupled to transmembrane movement of substances; C: cullin-RING ubiquitin ligase complex; C: vacuolar membraneplasma membrane; C: plant-type vacuole; P: positive regulation of flower development; P: ubiquitin-dependent protein catabolic process; P: endosperm development; P: embryo development ending in seed dormancy; P: response to red or f…
Unigene32971_All	5.15381	0.859297	predicted protein [Hordeum vulgare subsp. vulgare]	—	—
Unigene54495_All	4.72855	0.831557	hypothetical protein F775_24286 [Aegilops tauschii]	—	—
Unigene31767_All	5.33498	0.802978	PREDICTED: ENHANCER OF AG-4 protein 2-like isoform X1 [Citrus sinensis]	LRX3	F: protein binding; C: extracellular region; C: plant-type cell wall; C: plasmodesma; P: cellular cell wall organization
CL4413.Contig1_All	-4.55688	0.832392	Expansin-like A2 [Hordeum vulgare subsp. vulgare]	EXLA2	C: membraneplant-type cell wall; C: extracellular region; C: cytoplasmic membrane-bounded vesicle
Unigene46938_All	-3.94656	0.834569	O-methyltransferase OMT2 [Aegilops tauschii]	OMT2	F: O-methyltransferase activity;F: protein dimerization activity; P: methylation； P: diarylheptanoid and gingerol biosynthesis
CL8791.Contig4_All	4.42448	0.853248	putative microsomal glutathione S-transferase 3 [Aegilops tauschii]	—	C: membrane; C: endoplasmic reticulum; C: cytoplasmic membrane-bounded vesicle; C: vacuole
Unigene36116_All	-7.00749	0.849115	Histone acetyltransferase HAC5 [Aegilops tauschii]	HAC5	F: histone acetyltransferase activity; F: zinc ion binding; F: transcription cofactor activity; C: nucleus; P: regulation of transcription, DNA-templated; P: histone acetylation; P: abscisic acid mediated signaling pathway
Unigene91020_All	7.08037	0.856144	Mediator of RNA polymerase II transcription subunit 17 [Aegilops tauschii]	MED17	—
CL6438.Contig10_All	4.26826	0.841159	Anther-specific proline-rich protein APG [Oryza sativa Indica Group]	APG	F: lipase activity; C: structural constituent of cell wall; P: lipid metabolic process
Unigene27506_All	-4.12281	0.826901	ER degradation-enhancing alpha-mannosidase-like protein 1 [Aegilops tauschii]	—	—
Unigene91205_All	6.96578	0.843959	Vegetative cell wall protein gp1 [Ectocarpus siliculosus]	GP1	C: structural constituent of cell wall
CL524.Contig1_All	5.03042	0.830481	predicted protein [Hordeum vulgare subsp. vulgare]	—	C: mitochondrion
CL237.Contig1_All	-5.46489	0.829126	Mitogen-activated protein kinase 8 [Triticum urartu]	—	—
CL6395.Contig15_All	7.24793	0.873034	Probable sulfate transporter 3.3 [Hordeum vulgare subsp. vulgare]	SULTR3.3	F: secondary active sulfate transmembrane transporter activity; C: integral component of membrane; P: transmembrane transportsulfate transport
Unigene6382_All	-7.01495	0.849115	Proline-rich receptor-like protein kinase PERK2 [Aegilops tauschii]	PERK2	F: ATP binding; F: protein serine/threonine kinase activity; F: receptor activity; C: integral to membrane; C: plasma membrane
CL1490.Contig1_All	3.82944	0.800436	sulphate transporter [Aegilops speltoides]	SULTR1;2	F: secondary active sulfate transmembrane transporter activity;C: integral component of membrane; P: transmembrane transport; P: sulfate transport
Unigene50691_All	5.37001	0.901653	glutathione transferase F4 [Triticum aestivum]	GSTF1	F: glutathione transferase activity
CL2673.Contig3_All	-6.81164	0.825161	Probable apyrase 3 [Sorghum bicolor]	APY3	F: hydrolase activity;
Unigene9350_All	4.93818	0.896734	lipid transfer protein precursor [Aegilops tauschii]	LTP4.1	F: lipid binding; P: lipid transport
Unigene25545_All	-5.95031	0.80939	Classical arabinogalactan protein 9 [Oryza sativa Japonica Group]	AGP9	C: anchored to membrane; C: plasma membrane
Unigene52362_All	6.82018	0.826747	hypothetical protein F775_04984 [Aegilops tauschii]	—	—
CL13343.Contig1_All	5.59495	0.875725	hypothetical protein F775_08208 [Aegilops tauschii]	—	—
CL18714.Contig3_All	-4.51394	0.835199	Ethylene-responsive transcription factor ERF109 [Aegilops tauschii]	—	P: transcription, DNA-templated;
Unigene41655_All	8.06224	0.990021	hypothetical protein SORBIDRAFT_03g003730 [Sorghum bicolor]	—	—
Unigene10100_All	-4.24109	0.814522	MADS-box transcription factor 56 [Triticum aestivum]	MADS56	F: sequence-specific DNA binding; F: sequence-specific DNA binding transcription factor activity; C: nucleus
CL600.Contig15_All	-3.54005	0.80692	Putative LRR receptor-like serine/threonine-protein kinase [Aegilops tauschii]	At3g47570	F: nucleotide binding; F: protein kinase activity; C: cytoplasmic membrane-bounded vesicle
CL17067.Contig1_All	7.98109	0.92573	hypothetical protein F775_08662 [Aegilops tauschii]	—	—
CL9123.Contig3_All	5.30334	0.894304	PREDICTED: plant intracellular Ras-group-related LRR protein 5-like [Brachypodium distachyon]	IRL5	—
Unigene48331_All	6.92679	0.8398	Probable aldehyde oxidase 1 [Hordeum vulgare subsp. vulgare]	Os10g0138	F: 2 iron, 2 sulfur cluster binding; F: electron carrier activity; F: flavin adenine dinucleotide binding; F: iron ion binding; F: oxidoreductase activity, acting on CH-OH group of donors; P: abscisic acid biosynthetic process; P: auxin biosynthetic process
CL11381.Contig2_All	5.80501	0.859208	Disease resistance protein RPH8A [Triticum urartu]	RPH8A	F: ATP binding; P: apoptosis; P: plant-type hypersensitive response
CL281.Contig17_All	-4.85102	0.845117	transposon protein, putative, unclassified [Oryza sativa Japonica Group]	—	F: aspartic-type endopeptidase activity; F: DNA binding; F: endonuclease activity; F: RNA-directed DNA polymerase activity; F: zinc ion binding; P: DNA integration
Unigene48029_All	5.37851	0.863568	Proline-rich receptor-like protein kinase PERK1 [Hordeum vulgare subsp. vulgare]	PERK1	C: integral to membrane; C: plasma membrane; F: ATP binding; F: protein serine/threonine kinase activity; P: protein autophosphorylation
Unigene51487_All	7.16658	0.865656	Cysteine-rich receptor-like protein kinase 26 [Aegilops tauschii]	CRK26	F: ATP binding; F: protein serine/threonine kinase activity; F: receptor activity; C: integral to membrane
Unigene27828_All	7.49719	0.894332	hypothetical protein TRIUR3_12672 [Triticum urartu]	—	—
Unigene51583_All	-7.40088	0.886419	Arginine/serine-rich protein 45 [Hordeum vulgare subsp. vulgare]	SR45	—
Unigene45931_All	4.87338	0.852627	UDP-glycosyltransferase 85A5 [Hordeum vulgare subsp. vulgare]	UGT85A5	F: transferase activity, transferring hexosyl groups; P: metabolic process
CL21197.Contig10_All	5.2738	0.835942	Protein Mut11 [Aegilops tauschii]	Mut11	—
Unigene4604_All	-6.85798	0.831311	Nucleobase-ascorbate transporter 7 [Medicago truncatula]	NAT7	F:transporter activity; C: cell wall; C: plasma membrane; C: vacuole; P: transmembrane transport
CL19717.Contig2_All	6.84549	0.829804	Probable sugar phosphate/phosphate translocator At3g11320 [Hordeum vulgare subsp. vulgare]	At3g11320	C: integral component of membrane;
CL10141.Contig1_All	4.27775	0.805325	predicted protein [Hordeum vulgare subsp. vulgare]	—	—
CL6209.Contig4_All	7.03342	0.851558	COP9 signalosome complex subunit 6a [Triticum urartu]	CSN6A	F: protein binding; C: cytoplasm; C: signalosome; P: multicellular organismal development; P: red, far-red light phototransduction; P: signalosome assembly; P: ubiquitin-dependent protein catabolic process
Unigene51274_All	-5.56071	0.899952	hypothetical protein F775_03061 [Aegilops tauschii]	—	—
CL13070.Contig3_All	4.58946	0.813038	Cyanidin 3-O-rutinoside 5-O-glucosyltransferase [Hordeum vulgare subsp. vulgare]	5GT	F: transferase activity, transferring hexosyl groups; P: metabolic process; P: flavonoid biosynthesis process
Unigene15817_All	5.02587	0.817863	hypothetical protein F775_24856 [Aegilops tauschii]	—	—
Unigene17736_All	-5.89482	0.887279	MADS-box transcription factor 56 [Triticum urartu]	MADS-box56	F: protein binding; F: sequence-specific DNA binding; F: sequence-specific DNA binding transcription factor activity; C: nucleus; P: flower development; P: regulation of timing of transition from vegetative to reproductive phase; P: vernalization response
Unigene37032_All	6.62936	0.801138	Telomerase reverse transcriptase [Aegilops tauschii]	TERT	F: nucleotidyltransferase activity; F: binding; C: mitochondrion
Unigene34984_All	4.10062	0.840618	gamma-type tonoplast intrinsic protein [Triticum aestivum]	TIP1-1	F: urea transmembrane transporter activity; C: endoplasmic reticulum; C: plant-type vacuole membrane; C: central vacuole; C: integral component of membrane; C: plasma membrane; P: water transport; P: water homeostasis; P: defense response to bacterium; P: hydrogen peroxide transmembrane transport
CL2399.Contig16_All	-4.49586	0.811537	Chalcone--flavonone isomerase 1B-1 [Aegilops tauschii]	CHI1B	F: chalcone isomerase activity; P: flavonoid biosynthetic process
CL3837.Contig5_All	-8.10329	0.931951	Probable beta-D-xylosidase 2 [Hordeum vulgare subsp. vulgare]	BXL2	F: hydrolase activity, hydrolyzing O-glycosyl compounds; P: carbohydrate metabolic process;
Unigene30364_All	-3.42142	0.804883	Malate dehydrogenase (NADP), chloroplastic [Aegilops tauschii]	—	F: binding; P: malate dehydrogenase (NADP+ activity;carbohydrate metabolic process; P: malate metabolic process
CL13350.Contig3_All	3.42362	0.808111	Arginine/serine-rich protein 45 [Hordeum vulgare subsp. vulgare]	SR45	—
CL10801.Contig3_All	3.6998	0.803239	hypothetical protein TRIUR3_34067 [Triticum urartu]	—	—
CL15383.Contig3_All	3.16139	0.806474	Catalase isozyme 2 [Triticum aestivum]	CAT2	F: heme binding; F: metal ion binding; F: catalase activity; P: hydrogen peroxide catabolic process; P: oxidation-reduction process
Unigene7728_All	-3.49059	0.805747	Mitogen-activated protein kinase kinase [Hordeum vulgare subsp. vulgare]	ANP3	F: ATP binding; F: MAP kinase kinase kinase activity; C: apoplast; C: cytoplasm; C: microtubule; P: cortical microtubule organization; P: protein autophosphorylation
CL20614.Contig25_All	-6.69581	0.811283	Nucleolin 1 OS=Arabidopsis thaliana [Aegilops tauschii]	NUCL1	—
Unigene72979_All	7.47843	0.892552	PREDICTED: extensin-like [Setaria italica]	PERK9	F: ATP binding; F: protein serine/threonine kinase activity; C: integral to membrane; C: plasma membrane
CL2026.Contig2_All	6.03814	0.841737	PREDICTED: wall-associated receptor kinase 5-like [Brachypodium distachyon]	WAK1	F: ATP binding; F: calcium ion binding; F: protein binding; F: protein serine/threonine kinase activity; C: integral to membrane; C: plant-type cell wall; C: vacuole; P: cell surface receptor linked signaling pathway; P: defense response to fungus; P: response to salicylic acid stimulus; P: response to virus
Unigene78261_All	6.76818	0.820185	hypothetical protein F775_25053 [Aegilops tauschii]	—	—
CL7414.Contig10_All	-3.6522	0.809139	lichenase [Hordeum vulgare subsp. vulgare]	GUB	F: licheninase activity; P: carbohydrate metabolic process
CL10107.Contig4_All	-4.71657	0.871524	RecName: Full=Protein WIR1B [Triticum aestivum]	WIR1B	C: integral to membrane
Unigene60189_All	6.95807	0.842623	Formin-like protein 20 [Eutrema salsugineum]	FH20	F: actin binding; F: phosphoprotein phosphatase activity; P: actin cytoskeleton organization
Unigene19717_All	4.01674	0.81936	hypothetical protein JCGZ_22130 [Jatropha curcas]	—	—
CL15114.Contig3_All	7.53138	0.896755	40S ribosomal protein S27 [Zea mays]	RPS27	F: metal ion binding; C: structural constituent of ribosome; C: ribosome; P: translation
Unigene51686_All	3.77989	0.8129	unnamed protein product [Triticum aestivum]	—	—
CL6149.Contig1_All	-7.76598	0.913076	hypothetical protein TRIUR3_16557 [Triticum urartu]	—	C: mitochondrion; C: plasma membrane;
Unigene21907_All	4.88439	0.826348	Leucine-rich repeat extensin-like protein 5 [Brachypodium distachyon]	LRX5	C: cell wall; C: extracellular region; C: plasmodesma; P: cellular cell wall organization
CL7483.Contig7_All	-4.62538	0.82005	helicase-like protein [Oryza sativa Japonica Group]	—	C: cytoplasmic membrane-bounded vesicle
Unigene318_All	-3.80441	0.806196	Wall-associated receptor kinase 5 [Oryza sativa Japonica Group]	WAK5	F: nucleotide binding; F: protein kinase activity; F:ion binding;
Unigene32111_All	-5.00494	0.899762	Os07g0619200 [Oryza sativa Japonica Group]	—	F: calcium ion binding
CL13799.Contig2_All	-3.05166	0.81936	Peptidyl-prolyl cis-trans isomerase B [Triticum urartu]	CYP20-2	F: peptidyl-prolyl cis-trans isomerase activity; F: protein histidine kinase binding; C: chloroplast membrane; C: C: chloroplast stromal thylakoid; C: chloroplast thylakoid lumen; C: chloroplast thylakoid membrane;P: (NAD(P)H dehydrogenase complex assembly; P: protein folding
CL10786.Contig3_All	-2.89185	0.853163	Probable homogentisate phytyltransferase 2, chloroplastic [Aegilops tauschii]	HPT2	F: homogentisate prenyltransferase activity; C: membrane; C: chloroplast; P: organic substance biosynthetic process; P: single-organism metabolic process; P: cellular biosynthetic process
CL21510.Contig1_All	-4.45046	0.800496	formin 2A [Physcomitrella patens]	—	—
CL5165.Contig2_All	-6.79442	0.8235	hypothetical protein F775_24701 [Aegilops tauschii]	—	—
CL6891.Contig3_All	8.27302	0.939784	NAD(P)H-dependent 6&apos;-deoxychalcone synthase [Aegilops tauschii]	COR2	C: nucleus; C: plant-type vacuole membrane; P: response to wounding; P: response to jasmonic acid; P: response to UV-B; P: response to gravity; P: response to oxidative stress; P: auxin polar transport; P: chalcone biosynthetic process; P: regulation of anthocyanin biosynthetic process
CL7281.Contig1_All	-5.074	0.82579	Xyloglucan endotransglycosylase/hydrolase protein 8 [Hordeum vulgare subsp. vulgare]	XTH8	F: xyloglucan:xyloglucosyl transferase activity; F: hydrolase activity, hydrolyzing O-glycosyl compounds; C: apoplast; C: cell wall; P: cellular glucan metabolic process
CL5117.Contig2_All	-6.77259	0.820185	G-type lectin S-receptor-like serine/threonine-protein kinase B120 [Hordeum vulgare subsp. vulgare]	B120	F: ATP binding; F: calmodulin binding; F: protein serine/threonine kinase activity; F: receptor activity; F: sugar binding; C: integral to membrane; C: plasma membrane part; P: recognition of pollen
CL3064.Contig16_All	3.87859	0.807335	Organic cation/carnitine transporter 7 [Hordeum vulgare subsp. vulgare]	2016-10-07	F: transmembrane transporter activity; C: integral component of membrane; P: transmembrane transport
CL168.Contig16_All	6.1283	0.930297	Chlorophyll a-b binding protein, chloroplastic [Aegilops tauschii]	CAB3C	F: chlorophyll binding; F: metal ion binding; C: chloroplast thylakoid membrane; C: integral to membrane; C: photosystem I; C: photosystem II; P: photosynthesis, light harvesting; P: protein-chromophore linkage
Unigene22197_All	-4.84244	0.864351	RING finger protein [Triticum aestivum]	RHA2B	F: ubiquitin-protein ligase activity; F: zinc ion binding; P: response to karrikin
CL8456.Contig4_All	8.00562	0.926896	Cellulose synthase-like protein H1 [Triticum urartu]	CSLH2	F: cellulose synthase (UDP-forming activity; C: Golgi membrane; C: integral to membrane; P: cellular cell wall organization; P: cellulose biosynthetic process
CL1172.Contig2_All	5.65344	0.819156	Anthocyanin regulatory C1 protein [Triticum urartu]	C1	F: DNA binding; C: nucleus; P: regulation of transcription, DNA-dependent; P: transcription, DNA-dependent
Unigene34950_All	4.33801	0.807514	hypothetical protein TRIUR3_25520 [Triticum urartu]	—	—
CL5111.Contig7_All	4.91588	0.861041	unnamed protein product [Triticum aestivum]	PPD7	—
CL10800.Contig2_All	-5.23967	0.908667	Disease resistance protein RPM1 [Hordeum vulgare subsp. vulgare]	RPM1	F: ATP binding; F: protein binding; C: apoptosis; C: endomembrane system; C: plasma membrane; P: plant-type hypersensitive response
Unigene38471_All	4.85232	0.846201	Heat shock cognate 70 kDa protein [Medicago truncatula]	HSP70	F: ATP binding; P: response to stress
CL18270.Contig2_All	-4.12158	0.816723	Formin-like protein 5 [Brachypodium distachyon]	FH5	F: actin binding; F: phosphoprotein phosphatase activity; P: actin cytoskeleton organization
CL5820.Contig1_All	5.93336	0.90671	Proline-rich receptor-like protein kinase PERK2 [Aegilops tauschii]	PERK2	F: ATP binding; F: protein serine/threonine kinase activity; F: receptor activity; C: integral to membrane; C: plasma membrane
CL7033.Contig8_All	-5.82231	0.86781	retrotransposon protein, putative, unclassified [Oryza sativa Japonica Group]	AtMg00310	F: RNA-directed DNA polymerase activity; F: RNA binding; P: RNA-dependent DNA replication
Unigene47493_All	-5.87213	0.884934	PREDICTED: probable CCR4-associated factor 1 homolog 11 [Brachypodium distachyon]	CAF1-11	F: metal ion binding; F: poly(A-specific ribonuclease activity; F: RNA binding; C: cytoplasm; C: nucleus; P: defense response to bacterium; P: nuclear-transcribed mRNA poly(A tail shortening;regulation of transcription, DNA-dependent; P: transcription, DNA-dependent
CL9599.Contig5_All	5.65821	0.919523	Phosphoenolpyruvate carboxylase kinase 2 [Aegilops tauschii]	PPCK2	P: transferase activity, transferring phosphorus-containing groups
CL20702.Contig3_All	-7.58747	0.900718	Proline-rich receptor-like protein kinase 13 [Zea mays]	PERK13	F: ATP binding; F: protein serine/threonine kinase activity; C: integral to membrane; C: plasma membrane
CL1202.Contig5_All	-6.06805	0.888295	Peroxidase [Hordeum vulgare subsp. vulgare]	—	F: metal ion binding; F: heme binding; F: peroxidase activity; P: response to oxidative stress; P: oxidation-reduction process
CL2404.Contig3_All	7.33985	0.881245	hypothetical protein F775_43273 [Aegilops tauschii]	—	—
Unigene91053_All	6.82443	0.826747	Calmodulin-binding transcription activator 5 [Hordeum vulgare subsp. vulgare]	CMTA5	F: calmodulin binding; F: DNA binding; C: nucleus; P: regulation of transcription, DNA-dependent; P: response to stress; P: transcription, DNA-dependent
CL21.Contig1_All	5.4818	0.856363	R2R3-MYB protein [Triticum urartu]	MYB4	F: DNA binding; C: nucleus; P: regulation of transcription, DNA-dependent; P: response to stress; P: transcription, DNA-dependent
CL5866.Contig3_All	-5.18417	0.897456	Probable 1-deoxy-D-xylulose-5-phosphate synthase 2 [Hordeum vulgare subsp. vulgare]	Os07g0190000	F: chloroplast;metal ion binding1-deoxy-D-xylulose-5-phosphate synthase activity; P: thiamine biosynthetic process1-deoxy-D-xylulose 5-phosphate biosynthetic process; P: terpenoid biosynthetic process
CL5143.Contig5_All	5.30812	0.860643	3'-N-debenzoyl-2'-deoxytaxol N-benzoyltransferase [Hordeum vulgare subsp. vulgare]	TAX10	F: transferase activity, transferring acyl groups other than amino-acyl groups; P: paclitaxel biosynthetic process
Unigene54010_All	6.11686	0.885923	circadian clock associated 1 [Hordeum vulgare subsp. vulgare]	CCA1	F: DNA bindingchromatin binding
CL1119.Contig3_All	7.14975	0.863704	predicted protein [Hordeum vulgare subsp. vulgare]	—	—
CL11479.Contig3_All	7.11548	0.860657	hypothetical protein F775_43665 [Aegilops tauschii]	—	—
CL8956.Contig1_All	-5.29177	0.879351	Cytochrome P450 94C1 [Hordeum vulgare subsp. vulgare]	CYP94C1	F: electron carrier activity; F: oxidoreductase activity, acting on paired donors, with incorporation or reduction of molecular oxygenheme binding; F: iron ion binding; F: monooxygenase activity; P: oxidation-reduction process
CL5455.Contig6_All	6.49319	0.927965	hypothetical protein TRIUR3_12948 [Triticum urartu]	—	—
CL15763.Contig2_All	6.65654	0.975782	Dehydrin DHN3 [Aegilops tauschii]	DHN3	P: response to stress; P: response to water
CL3435.Contig2_All	-5.56869	0.847618	WRKY transcription factor 55 [Triticum aestivum]	WRKY55	F: sequence-specific DNA binding; F: sequence-specific DNA binding transcription factor activity; C: nucleus
Unigene98431_All	-2.67713	0.807328	Glutamine--tRNA ligase [Oryza sativa Indica Group]	SYQ	F: ATP binding; F: glutamine-tRNA ligase activity; C: cytoplasm; P: ovule development;P: lutaminyl-tRNA aminoacylation
CL382.Contig4_All	4.1565	0.806478	Protein trichome birefringence-like 21 [Hordeum vulgare subsp. vulgare]	TBL21	—
Unigene11969_All	6.55587	0.957351	RNA polymerase beta&apos; subunit (chloroplast) [Aegilops tauschii]	rpoC2	F: DNA-directed RNA polymerase activity; F: DNA binding; P: transcription, DNA-templated; C: chloroplast
CL10216.Contig1_All	-6.91089	0.837029	hypothetical protein TRIUR3_12375 [Triticum urartu]	—	—
CL17406.Contig1_All	7.00375	0.847847	Anaphase-promoting complex subunit 10 [Aegilops tauschii]	APC10	F: protein binding; C: anaphase-promoting complex; P: anaphase-promoting complex-dependent proteasomal ubiquitin-dependent protein catabolic process; P: cell division; P: mitosis; P: phloem or xylem histogenesis; P: regulation of DNA endoreduplication; P: regulation of mitotic metaphase/anaphase transition
CL18343.Contig4_All	5.29108	0.817523	Formin-like protein 14 [Aegilops tauschii]	FH14	F: actin filament binding; F: microtubule binding; F: phosphoprotein phosphatase activity; C: phragmoplast; C: preprophase band; P: actin cytoskeleton organization; P: microsporogenesis
Unigene48574_All	4.91698	0.800678	Pollen-specific leucine-rich repeat ext [Oryza sativa Japonica Group]	PEX1	C: cell wall; CC: extracellular region; P: cellular cell wall organization
Unigene17743_All	7.68182	0.907332	mechanosensitive ion channel domain-containing protein-like [Oryza sativa Japonica Group]	—	—
Unigene1696_All	4.79802	0.857814	Formin-like protein 5 [Aegilops tauschii]	FH5	F: actin binding; F: phosphoprotein phosphatase activity; P: actin cytoskeleton organization
CL4536.Contig2_All	7.24159	0.872105	TPA: leucine-rich repeat (LRR) family protein, partial [Zea mays]	PEX4	C: cell wall; C: extracellular region; P: cellular cell wall organization
Unigene47578_All	4.0946	0.803918	unnamed protein product [Triticum aestivum]	—	—
Unigene60660_All	-6.96963	0.843959	Xanthine dehydrogenase [Aegilops tauschii]	XDH	—
Unigene99843_All	-3.03342	0.851558	Photosystem II 22 kDa protein, chloroplastic [Triticum aestivum]	PSBS	C: chloroplast thylakoid membrane; C: integral to membrane; C: photosystem II; P: photosynthesis
CL19973.Contig48_All	4.53067	0.811966	Putative deoxyribonuclease TATDN1 [Triticum urartu]	GP1	C: structural constituent of cell wall
Unigene33061_All	5.00462	0.864548	H0117D06-OSIGBa0088B06.9 [Oryza sativa Indica Group]	—	C: membrane
Unigene71763_All	4.99281	0.864619	Probable aldo-keto reductase 2 [Aegilops tauschii]	Os04g0338000	C: chloroplast; C: envelopeplasma membrane; P: response to cadmium ion
CL1258.Contig6_All	6.60828	0.974509	Probable glutathione S-transferase GSTU6 [Brachypodium distachyon]	GSTU6	F: glutathione transferase activity; P: response to stress
Unigene52210_All	7.07325	0.855985	hypothetical protein F775_18137 [Aegilops tauschii]	—	—
Unigene53628_All	7.70736	0.909164	Protein ZINC INDUCED FACILITATOR-LIKE 1 [Triticum urartu]	ZIF1	C: integral component of membrane; P: transmembrane transport; P: response to karrikin; P: response to zinc ion; P: response to nematode; P: zinc ion homeostasis; P: plant-type vacuole membrane
Unigene51325_All	5.38014	0.851402	Filament-like plant protein 1 [Triticum urartu]	FPP1	—
CL582.Contig6_All	3.98204	0.830468	Stromal 70 kDa heat shock-related protein, chloroplastic [Aegilops tauschii]	HSP70-6	—
CL7272.Contig3_All	5.21245	0.808583	Probable ribonuclease P/MRP protein subunit POP5 [Hordeum vulgare subsp. vulgare]	EMB1687	F: ribonuclease activity; C: vacuole; P: tRNA processing
CL7137.Contig2_All	-4.85365	0.862662	predicted protein [Hordeum vulgare subsp. vulgare]	—	—
Unigene47303_All	7.67384	0.9438	hypothetical protein AURANDRAFT_71834, partial [Aureococcus anophagefferens]	GP1	C: structural constituent of cell wall
CL3006.Contig17_All	9.72167	0.979505	similar to hedgehog protein [Cyanidioschyzon merolae strain 10D]	HRGP	C: primary cell wall; P: cellular cell wall organization; P: lipid transport and metabolism
CL7033.Contig5_All	-3.82456	0.817664	hypothetical protein F775_52422 [Aegilops tauschii]	TIFY3A	F: protein binding; C: nucleus; P: defense response; P: regulation of transcription, DNA-dependent; P: transcription, DNA-dependent
Unigene31425_All	3.49562	0.816646	PREDICTED: glycine-rich protein HC1-like [Brachypodium distachyon]	—	C: cell wall; C: extracellular region; P: cellular cell wall organization
CL12661.Contig2_All	-2.7879	0.914344	ATP-dependent zinc metalloprotease FTSH 7, chloroplastic [Hordeum vulgare subsp. vulgare]	FTSH7	F: ATP binding; F: metalloendopeptidase activity; F: nucleoside-triphosphatase activity; F: zinc ion binding; C: chloroplast thylakoid membrane; C: integral to membrane; P: protein catabolic process; P: proteolysis
Unigene43733_All	6.47249	0.85246	Cytochrome P450 78A5 [Hordeum vulgare subsp. vulgare]	CYP78A5	F: electron carrier activity; F: heme binding; F: iron ion binding; F: oxidoreductase activity, acting on paired donors, with incorporation or reduction of molecular oxygen; F: monooxygenase activity; C: endoplasmic reticulum; P: regulation of growth rate; P: floral organ development; P: leaf format; P: ionoxidation-reduction process; P: regulation of meristem growth; P: positive regulation of or…
CL20805.Contig2_All	-3.27618	0.807596	PREDICTED: E3 ubiquitin-protein ligase RING1-like [Brachypodium distachyon]	RING1	F: ligase activity; F: zinc ion binding
Unigene17705_All	-5.04803	0.843016	Unknown protein [Oryza sativa Japonica Group]	—	—
CL5942.Contig7_All	5.16767	0.907592	PREDICTED: anamorsin homolog isoform X2 [Brachypodium distachyon]	—	F: methyltransferase activity; C: cytoplasm; P: methylationapoptotic process;
CL3952.Contig1_All	4.62803	0.820217	GTP-binding protein [Aegilops tauschii]	EMB2001	F: GTP binding; P: barrier septum assembly
CL15174.Contig1_All	7.06967	0.855011	hypothetical protein TRIUR3_15978 [Triticum urartu]	—	—
CL10023.Contig11_All	3.52279	0.809478	hypothetical protein F775_09400 [Aegilops tauschii]	—	—
Unigene1581_All	4.58672	0.855438	Zeamatin [Hordeum vulgare]	Zlp	—
CL221.Contig3_All	-4.38702	0.807382	PREDICTED: serine/threonine-protein kinase At5g01020-like [Brachypodium distachyon]	At5g01020	F: protein serine/threonine kinase activity; F: ATP binding; P: protein phosphorylation
Unigene16632_All	4.70291	0.862002	Probable aquaporin PIP2-1 [Hordeum vulgare subsp. vulgare]	PIP2-1	F: transporter activity; C: integral to membrane; C: plasma membrane; P: transmembrane transport; P: water transport
CL19057.Contig1_All	-4.94714	0.883775	hypothetical protein TRIUR3_29789 [Triticum urartu]	GRP	C: cell wall;extracellular region; P: cellular cell wall organization
CL11593.Contig1_All	8.05347	0.929418	/Leucine-rich repeat extensin-like protein 5 [Hordeum vulgare subsp. vulgare]	LRX5	C: cell wall; C: extracellular region; C: plasmodesma; P: cellular cell wall organization
Unigene14089_All	7.13955	0.862706	putative E3 ubiquitin-protein ligase ARI8 [Triticum urartu]	—	—
CL15281.Contig2_All	4.26633	0.816018	PREDICTED: mitochondrial outer membrane protein porin 2-like [Brachypodium distachyon]	VDAC2	—
CL20760.Contig10_All	-3.30291	0.806774	hypothetical protein F775_32360 [Aegilops tauschii]	—	—
CL2331.Contig6_All	-4.21252	0.813669	Arginine/serine-rich protein 45 [Triticum aestivum]	SR45	—
CL3498.Contig4_All	-6.5216	0.904036	Arginine/serine-rich protein 45 [Saccharum hybrid cultivar R570]	SR45	—
Unigene57782_All	5.62824	0.854023	putative MatE protein [Hordeum vulgare subsp. vulgare]	DTXL1	F: antiporter activity; F: drug transmembrane transporter activity; C: integral to membrane
Unigene91247_All	6.99624	0.847847	Dehydrin DHN2 [Aegilops tauschii]	DHN2	P: response to water; P: response to stress
Unigene86795_All	-6.77698	0.821871	predicted protein [Hordeum vulgare subsp. vulgare]	—	—
CL3878.Contig3_All	-3.80174	0.814787	PREDICTED: receptor-like protein kinase 1 [Brachypodium distachyon]	HSL1	F: protein serine/threonine kinase activity; F: ATP binding; C: cytoplasmic membrane-bounded vesicle; C: plasma membrane; P: protein phosphorylation
Unigene2007_All	8.55842	0.951406	Proline-rich receptor-like protein kinase PERK2 [Pyrus x bretschneideri]	PERK2	F: ATP binding; F: protein serine/threonine kinase activity; F: receptor activity; C: integral to membrane; C: plasma membrane
Unigene58397_All	5.50779	0.833433	Probable pectate lyase 8 [Hordeum vulgare subsp. vulgare]	At3g07010	F: metal ion binding; F: pectate lyase activity
CL20815.Contig2_All	-6.81592	0.826747	predicted protein [Hordeum vulgare subsp. vulgare]	—	—
CL13619.Contig2_All	-4.8933	0.835502	hypothetical protein TRIUR3_09056 [Triticum urartu]	IQD14	C: plasma membrane
CL1077.Contig1_All	5.22055	0.817451	hypothetical protein TRIUR3_16524 [Triticum urartu]	—	—
CL7944.Contig5_All	3.38445	0.802055	Thaumatin-like pathogenesis-related protein 2 [Aegilops tauschii]	RASTL-2	P: defense response to fungus
Unigene35968_All	-7.66534	0.906404	Formin-like protein 8 [Albugo candida]	FH8	F: actin binding; C: integral to membrane; P: actin cytoskeleton organization
CL15847.Contig1_All	7.49185	0.893757	hypothetical protein F775_04702 [Aegilops tauschii]	—	—
Unigene41394_All	6.67243	0.807328	Protein translation factor SUI1-like protein [Aegilops tauschii]	At1g54290	F: translation initiation factor activity; P: regulation of translation
Unigene48409_All	-6.70506	0.811283	HIPL1 protein [Aegilops tauschii]	HIPL1	F: oxidoreductase activity, acting on the CH-OH group of donors, quinone or similar compound as acceptor; F: anchored to plasma membrane; P: carbohydrate metabolic process
CL14831.Contig1_All	-2.82713	0.907565	Blue copper protein [Triticum urartu]	BCP	F: copper ion binding; F: electron carrier activity; P: electron transport chain; P: transport
Unigene41830_All	6.64386	0.803294	hypothetical protein TRIUR3_12024 [Triticum urartu]	—	—
CL19767.Contig2_All	4.16445	0.808476	hypothetical protein TRIUR3_08935 [Triticum urartu]	—	—
CL11648.Contig3_All	7.16323	0.864641	predicted protein [Hordeum vulgare subsp. vulgare]	—	—
Unigene17533_All	-6.79874	0.8235	PREDICTED: E3 ubiquitin-protein ligase EL5-like [Brachypodium distachyon]	EL5.1	—
CL16966.Contig2_All	-5.3837	0.818805	WRKY transcription factor 55 [Aegilops tauschii]	WRKY55	F: sequence-specific DNA binding; F: sequence-specific DNA binding transcription factor activity; C: nucleus; P: defense response to bacterium; P: defense response to fungus; P: jasmonic acid mediated signaling pathway
CL14461.Contig1_All	5.33039	0.847126	Putative non-specific lipid-transfer protein AKCS9 [Aegilops tauschii]	AKCS9	F: lipid binding; P: lipid transport
Unigene59731_All	9.63783	0.978186	RecName: Full=Horcolin; AltName: Full=Agglutinin; AltName: Full=Mannose-specific lectin [Hordeum vulgare]	—	C: extracellular region
Unigene48491_All	5.49432	0.840337	Formin-like protein 14 [Aegilops tauschii]	FH14	F: actin filament binding; F: microtubule binding; F: phosphoprotein phosphatase activity; C: phragmoplast; C: preprophase band; C: spindle; P: actin cytoskeleton organization; P: microsporogenesis
Unigene59413_All	4.89077	0.804164	hypothetical protein SORBIDRAFT_04g027140 [Sorghum bicolor]	—	—
Unigene25016_All	-5.06269	0.824914	hypothetical protein F775_24731 [Aegilops tauschii]	—	—
Unigene7134_All	-7.17326	0.865656	5-epiaristolochene 1,3-dihydroxylase [Hordeum vulgare subsp. vulgare]	CYP71D20	F: electron carrier activity; F: heme binding; F: monooxygenase activity; F: oxidoreductase activity, acting on paired donors, with incorporation or reduction of molecular oxygen; C: integral to membrane
CL12177.Contig1_All	-4.85607	0.819514	hypothetical protein TRIUR3_18801 [Triticum urartu]	—	C: plastid
Unigene2650_All	8.94934	0.963484	Peroxidase 1 [Aegilops tauschii]	PER1	F: heme binding; F: metal ion binding; F: peroxidase activity; C: cytoplasmic membrane-bounded vesicle; P: response to oxidative stress; P: oxidation-reduction process
CL5160.Contig2_All	4.1455	0.827059	Isoflavone reductase homolog IRL [Sorghum bicolor]	IRL	F: binding; F: oxidoreductase activity; C: cytoplasm; P: flavonoid biosynthesis
CL1693.Contig3_All	4.32923	0.81501	Boron transporter 4 [Triticum aestivum]	BOR4	F: inorganic anion exchanger activity; C: integral component of membrane; P: anion transport
CL18826.Contig1_All	7.40656	0.887154	Protein SGT1 homolog [Dasypyrum villosum]	SGT1	F: protein binding; C: cytoplasm; C: nucleus; P: defense response to bacterium; P: defense response to fungus
Unigene36694_All	-6.76377	0.819931	hypothetical protein TRIUR3_24544 [Triticum urartu]	—	—
Unigene49827_All	4.85949	0.835877	22.3kDa heat-shock protein [Aegilops kotschyi]	HSP26.2	C: mitochondrion; P: response to heat
CL5641.Contig7_All	-5.38198	0.886662	predicted protein [Hordeum vulgare subsp. vulgare]	—	—
CL21386.Contig8_All	3.61321	0.81527	Serine carboxypeptidase 1 [Hordeum vulgare subsp. vulgare]	CBP1	F: serine-type carboxypeptidase activity; C: extracellular region; P: proteolysis
CL11316.Contig6_All	-3.78201	0.814858	SnRK1 beta subunit [Hordeum vulgare subsp. vulgare]	KINB1	F: ATP binding; F: protein binding; P: carbohydrate metabolic process; P: cellular response to nitrogen levels; P: fatty acid biosynthetic process; P: nitrate assimilation
CL2964.Contig3_All	7.04439	0.852714	Auxin response factor 2 [Triticum urartu]	ARF2	F: DNA binding; C: nucleus; P: auxin mediated signaling pathway; P: regulation of transcription, DNA-dependent; P: transcription, DNA-dependent
Unigene24365_All	-6.33985	0.836979	unnamed protein product [Triticum aestivum]	—	—
Unigene27358_All	6.65642	0.914942	Separin [Triticum urartu]	—	—
CL8770.Contig2_All	6.69116	0.809338	Sentrin-specific protease 8 [Aegilops tauschii]	NEDP1	F: NEDD8-specific protease activity; P: proteolysis
Unigene13311_All	3.98309	0.80643	Acyltransferase-like protein At1g54570, chloroplastic [Triticum aestivum]	At1g54570	F: transferase activity, transferring acyl groups other than amino-acyl groups; C: plastoglobule
CL2415.Contig22_All	-3.72842	0.819149	predicted protein [Hordeum vulgare subsp. vulgare]	—	F: hydrolase activity;
Unigene13302_All	-8.06609	0.93001	Cysteine-rich receptor-like protein kinase 25 [Hordeum vulgare subsp. spontaneum]	CRK25	F: metal ion binding; F: protein serine/threonine kinase activity; F: ATP binding; P: protein phosphorylation; P: metal ion transport
CL8278.Contig4_All	5.2846	0.917373	Peroxiredoxin Q, chloroplastic [Hordeum vulgare subsp. vulgare]	PRX1	F: peroxidase activity; F: peroxiredoxin activity; C: chloroplast thylakoid membrane; C: plastoglobule; C: C: chloroplast stromal thylakoid; C: chloroplast envelope; P: oxidation-reduction process
Unigene76436_All	6.9542	0.842623	PREDICTED: uncharacterized protein LOC100275708 isoform X1 [Zea mays]	—	—
CL8309.Contig1_All	6.39544	0.915761	hypothetical protein EMIHUDRAFT_117666 [Emiliania huxleyi CCMP1516]	—	—
CL12246.Contig2_All	7.08037	0.856144	predicted protein [Hordeum vulgare subsp. vulgare]	GP1	C: structural constituent of cell wall
Unigene92245_All	-2.89138	0.85966	Thylakoid lumenal 15 kDa protein 1, chloroplastic [Triticum aestivum]	At2g44920	C: chloroplast thylakoid membrane; C: chloroplast thylakoid lumen
CL19771.Contig2_All	6.30927	0.96428	Probable long-chain-alcohol O-fatty-acyltransferase 1 [Brachypodium distachyon]	AT1	F: long-chain-alcohol O-fatty-acyltransferase activity; C: integral to membrane; P: lipid biosynthetic process
CL12232.Contig1_All	7.09099	0.857276	predicted protein [Hordeum vulgare subsp. vulgare]	—	F: nicotinamidase activity; P: pyridine nucleotide salvage; P: response to abscisic acid
Unigene6357_All	5.68579	0.933924	hypothetical protein SPRG_13879 [Saprolegnia parasitica CBS 223.65]	LRX5	C: cell wall; C: extracellular region; C: plasmodesma; P: cellular cell wall organization
CL16655.Contig5_All	-7.04803	0.852714	PREDICTED: replication protein A 70 kDa DNA-binding subunit D isoform X6 [Brachypodium distachyon]	—	—
CL8765.Contig4_All	5.01647	0.874254	Arginine decarboxylase 1 [Hordeum vulgare subsp. vulgare]	ADC1	F: arginine decarboxylase activity;P: response to wounding; P: response to cold; P: response to jasmonic acid; P: response to abscisic acid; P: response to oxidative stress; P: seed development; P: response to karrikin; P: spermidine biosynthetic process; P: response to salt stress; P: putrescine biosynthetic process; P: arginine catabolic process
CL5356.Contig1_All	4.44794	0.818754	OSJNBa0024J22.5 [Oryza sativa Japonica Group]	WAK5	F: protein serine/threonine kinase activity; F: ATP binding; F: calcium ion binding; F: polysaccharide binding; C: cytoplasmic membrane-bounded vesicle; P: protein phosphorylation
Unigene38761_All	3.55255	0.818345	Cinnamoyl-CoA reductase 1 [Hordeum vulgare subsp. vulgare]	CCR1	F: nucleotide binding; F: catalytic activity; F: coenzyme binding; P: cellular metabolic process; P: lignin biosynthesis
Unigene3459_All	5.49719	0.83288	Ubiquitin-activating enzyme E1 3 [Oryza sativa Japonica Group]	UBA3	F: catalytic activity
CL19694.Contig1_All	5.13927	0.879929	hypothetical protein TRIUR3_11313 [Triticum urartu]	GP1	—
Unigene34703_All	-4.14071	0.830689	PREDICTED: uncharacterized protein LOC104581980 [Brachypodium distachyon]	—	—
Unigene24558_All	7.79442	0.914741	Putative xyloglucan endotransglucosylase/hydrolase protein 12 [Triticum urartu]	XTH12	F: hydrolase activity, hydrolyzing O-glycosyl compounds; F: xyloglucan endotransglucosylase activity; F: xyloglucan:xyloglucosyl transferase activity; C: apoplast; C: cell wall; C: ytoplasm; P: cellular cell wall organization; P: xyloglucan metabolic process
CL467.Contig3_All	3.21175	0.808744	Monosaccharide-sensing protein 2 [Aegilops tauschii]	MSSP2	F: substrate-specific transmembrane transporter activity; C: integral to membrane; C: vacuolar membrane; P: carbohydrate transport
Unigene59815_All	-6.62936	0.801138	hypothetical protein TRIUR3_06787 [Triticum urartu]	—	—
CL20609.Contig13_All	7.34332	0.991462	predicted protein [Hordeum vulgare subsp. vulgare]	CYP71D20	F: electron carrier activity; F: heme binding; F: monooxygenase activity; F: oxidoreductase activity, acting on paired donors, with incorporation or reduction of molecular oxygen; C: integral to membrane
Unigene46091_All	5.7761	0.881093	Protein ECERIFERUM 3 [Hordeum vulgare subsp. vulgare]	CER3	F: nucleotide binding; F: iron ion binding; F: oxidoreductase activity; C: integral component of membrane; P: fatty acid biosynthetic process; P: oxidation-reduction process
Unigene49706_All	-3.8573	0.815016	Phenylalanine ammonia-lyase [Hordeum vulgare subsp. vulgare]	PAL	F: ammonia-lyase activity; C: cytoplasm; P: biosynthetic process; P: L-phenylalanine catabolic process; P: phenylpropanoid metabolic process; P: flavonoid biosynthesis process
Unigene69960_All	4.50303	0.801	PREDICTED: basic proline-rich protein-like [Zea mays]	GP1	C: structural constituent of cell wall
CL1797.Contig4_All	5.82018	0.879721	Chitinase 1 [Oryza sativa Japonica Group]	—	F: hydrolase activity, hydrolyzing O-glycosyl compounds; P: carbohydrate metabolic process
CL2576.Contig3_All	-3.3505	0.807995	PREDICTED: auxin-responsive protein IAA1-like [Brachypodium distachyon]	IAA1	F: protein dimerization activity; C: nucleus; P: regulation of transcription, DNA-templated; P: auxin-activated signaling pathway; P: regulation of translation
Unigene73249_All	5.06178	0.82941	Proline-rich receptor-like protein kinase PERK14 [Zea mays]	PERK14	C: integral to membrane; C: plasma membrane; F: ATP binding; F: protein serine/threonine kinase activity
CL2415.Contig15_All	-3.75942	0.801594	Proline-rich receptor-like protein kinase [Triticum urartu]	PERK1	F: ATP binding; F: protein serine/threonine kinase activity; C: integral to membrane; C: plasma membrane; P: protein autophosphorylation
CL20757.Contig5_All	5.0785	0.870703	Mechanosensitive ion channel protein 7 [Hordeum vulgare subsp. vulgare]	MSL7	C: plasma membrane; P: transmembrane transport
Unigene17510_All	-4.38128	0.819949	Beta-glucosidase 16 [Triticum urartu]	BGLU16	F: beta-glucosidase activity; F: cation binding; P: carbohydrate metabolic process
CL20633.Contig7_All	3.89498	0.806791	PREDICTED: arginine/serine-rich protein 45 [Cucumis melo]	—	—
CL16789.Contig1_All	3.63842	0.805804	PREDICTED: vegetative cell wall protein gp1-like [Brassica rapa]	—	—
Unigene32815_All	5.84465	0.93981	PREDICTED: xylanase inhibitor protein 1-like [Setaria italica]	RIXI	F: hydrolase activity, hydrolyzing O-glycosyl compounds; F: enzyme inhibitor activity;C: cytoplasmic membrane-bounded vesicle; P: negative regulation of catalytic activity; p: carbohydrate metabolic process; P: secretion by cell
CL7567.Contig2_All	6.94642	0.8412	Nucleosome assembly protein 1.1 [Aegilops tauschii]	NAP1.1	—
Unigene1988_All	6.14211	0.868677	Mannan endo-1,4-beta-mannosidase 3 [Hordeum vulgare subsp. vulgare]	MAN3	F: cation binding; F: mannan endo-1,4-beta-mannosidase activity; C: extracellular region; P: carbohydrate metabolic process
Unigene96975_All	-3.75743	0.810995	MYB-related protein [Aegilops tauschii]	RL3	C: nucleus; F: DNA binding; P: regulation of transcription, DNA-dependent; P: transcription, DNA-dependent
CL9442.Contig1_All	-6.70044	0.811283	hypothetical protein F775_20390 [Aegilops tauschii]	—	—
CL2362.Contig3_All	-3.25744	0.803157	PREDICTED: uncharacterized protein LOC100823157 [Brachypodium distachyon]	—	—
CL4966.Contig2_All	5.98055	0.951196	Probable plastid-lipid-associated protein 3, chloroplastic [Hordeum vulgare subsp. vulgare]	PAP3	C: structural molecule activity
Unigene41508_All	7.34873	0.88199	Regulatory protein NPR1 [Triticum urartu]	NPR1	F: protein binding; C: cytoplasm; C: nucleus; P: defense response to fungus; P: negative regulation of defense response; P: plant-type hypersensitive response; P: positive regulation of transcription, DNA-dependent; P: regulation of jasmonic acid mediated signaling pathway; P: regulation of salicylic acid mediated signaling pathway; P: regulation of systemic acquired resistance; P: response to ba…
CL298.Contig8_All	-3.76965	0.800164	Probable WRKY transcription factor 41 [Hordeum vulgare subsp. vulgare]	WRKY41	F: sequence-specific DNA binding; F: sequence-specific DNA binding transcription factor activity; C: nucleus
CL792.Contig7_All	4.57698	0.837473	Heavy metal-associated isoprenylated plant protein 26 [Triticum urartu]	HIPP26	—
CL20424.Contig23_All	-6.93074	0.8398	Probable thiol methyltransferase 2 [Hordeum vulgare subsp. vulgare]	HOL3	F: S-adenosylmethionine-dependent methyltransferase activity; C: chloroplast envelope; C: plasma membrane
CL18395.Contig3_All	6.64866	0.803294	PREDICTED: basic proline-rich protein-like [Setaria italica]	—	—
CL21559.Contig1_All	5.77998	0.896099	PREDICTED: DIBOA-glucoside dioxygenase BX6-like [Setaria italica]	BX6	F: oxidoreductase activity; P: benzoxazinone biosynthesis process
CL3583.Contig1_All	6.8413	0.829577	Leucine Rich Repeat family protein, expressed [Oryza sativa Japonica Group]	AFB2	F: auxin binding; F: inositol hexakisphosphate binding; C: nucleus; C: SCF ubiquitin ligase complex; C: vacuolar membrane;P: auxin mediated signaling pathway; P: defense response; P: multicellular organismal development; P: response to molecule of bacterial origin
CL15862.Contig2_All	-5.19257	0.905668	Cyclin-P3-1 [Triticum urartu]	CYCP3-1	F: protein kinase binding; P: cell cycle; P: cell division; P: regulation of cyclin-dependent protein kinase activity
Unigene45566_All	6.35425	0.932261	Proline-rich receptor-like protein kinase PERK2 [Populus trichocarpa]	PERK2	C: integral to membrane; C: plasma membrane; F: ATP binding; F: protein serine/threonine kinase activity; F: receptor activity
CL4722.Contig9_All	7.49251	0.992153	26.2 kDa heat shock protein, mitochondrial [Triticum urartu]	HSP26.2	C: mitochondrion; P: response to heat
Unigene30633_All	5.29004	0.922201	Probable cinnamyl alcohol dehydrogenase 8C [Hordeum vulgare subsp. vulgare]	CAD8C	F: cinnamyl-alcohol dehydrogenase activity; F: zinc ion binding; P: lignin biosynthetic process
CL12072.Contig2_All	5.58195	0.822773	hypothetical protein F775_04479 [Aegilops tauschii]	—	—
CL19168.Contig5_All	4.00624	0.805091	Formin-like protein 5 [Triticum aestivum]	FH5	F: actin binding; F: phosphoprotein phosphatase activity; P: actin cytoskeleton organization
Unigene18712_All	-7.68416	0.907766	hypothetical protein EMIHUDRAFT_469508, partial [Emiliania huxleyi CCMP1516]	—	—
CL572.Contig5_All	-6.93074	0.8398	Disease resistance protein RPM1 [Triticum urartu]	RPP13	F: ATP binding; C: cytoplasm; C: plasma membrane; P: apoptosis; P: defense response, incompatible interaction; P: plant-type hypersensitive response
CL5356.Contig4_All	7.5157	0.895576	Wall-associated receptor kinase 5 [Hordeum vulgare subsp. vulgare]	WAK5	F: protein serine/threonine kinase activity; F: ATP binding; F: calcium ion binding; F: polysaccharide binding; P: protein phosphorylation;
CL9480.Contig2_All	-3.54854	0.800993	predicted protein [Hordeum vulgare subsp. vulgare]	GP1	C: structural constituent of cell wall
Unigene56533_All	6.65344	0.804899	putative sucrose:fructan 6-fructosyltransferase [Bromus pictus]	6-SFT	P: carbohydrate metabolic process; P: fructan biosynthesis
CL1021.Contig2_All	4.20924	0.831614	Acyltransferase-like protein [Aegilops tauschii]	At1g54570	F: transferase activity, transferring acyl groups other than amino-acyl groups; C: plastoglobule
CL15582.Contig1_All	5.15295	0.839054	AP-2 complex subunit alpha-2 [Oryza sativa Japonica Group]	ALPHAC-AD	C:membrane coat; P:transport
CL2780.Contig4_All	6.69116	0.809338	hypothetical protein TRIUR3_27819 [Triticum urartu]	—	—
CL7533.Contig4_All	-7.03342	0.851558	predicted protein [Hordeum vulgare subsp. vulgare]	—	F: N-acetyltransferase activity; P: response to abscisic acid
CL2757.Contig1_All	6.69116	0.809338	hypothetical protein TRIUR3_22408 [Triticum urartu]	—	—
CL2898.Contig2_All	-7.06609	0.855011	PREDICTED: acid phosphatase 1-like [Brachypodium distachyon]	APS1	F: acid phosphatase activity
Unigene75763_All	6.67713	0.807328	hypothetical protein F775_08397 [Aegilops tauschii]	—	—
CL21339.Contig12_All	6.75192	0.929506	PREDICTED: potassium channel KOR1 [Brachypodium distachyon]	Os06g0250	C: integral to membrane
CL4092.Contig11_All	-6.03672	0.921123	Amidase 1 [Triticum urartu]	AMI1	—
Unigene57334_All	-5.28758	0.843491	Vegetative cell wall protein gp1 [Aegilops tauschii]	GP1	C: structural constituent of cell wall
CL14268.Contig5_All	4.42487	0.804573	hypothetical protein F775_05540 [Aegilops tauschii]	—	—
CL2797.Contig8_All	3.19172	0.803713	AP2/EREBP transcription factor [Lophopyrum elongatum]	EREBP1	C: nucleus; F: DNA binding; F: sequence-specific DNA binding transcription factor activity; P: defense response
Unigene59720_All	6.62449	0.800729	hypothetical protein AURANDRAFT_71268, partial [Aureococcus anophagefferens]	—	—
CL5187.Contig1_All	-5.88613	0.820315	Probable BOI-related E3 ubiquitin-protein ligase 2 [Hordeum vulgare subsp. vulgare]	BRG2	—
CL7815.Contig5_All	5.5371	0.927814	BURP domain-containing protein 3 [Zea mays]	BURP3	—
CL14170.Contig2_All	7.06967	0.855011	Putative gibberellin receptor GID1L3 [Aegilops tauschii]	—	P: metabolic process
Unigene52490_All	6.77698	0.821871	hypothetical protein TRIUR3_18223 [Triticum urartu]	—	—
CL7815.Contig11_All	-3.46859	0.806483	BURP domain-containing protein 3 [Oryza sativa Indica Group]	BURP3	—
CL310.Contig5_All	-5.49985	0.874427	hypothetical protein F775_05885 [Aegilops tauschii]	—	—
CL127.Contig4_All	5.56986	0.897304	Hsp70-Hsp90 organizing protein 3 [Hordeum vulgare subsp. vulgare]	HOP3	—
CL14709.Contig3_All	4.65821	0.833568	Glutenin, high molecular weight subunit DY10 [Triticum urartu]	GLU-D1-2B	F: nutrient reservoir activity
CL799.Contig2_All	6.85383	0.831077	Leucine-rich repeat extensin-like protein 5 [Hordeum vulgare subsp. vulgare]	LRX5	C: cell wall; C: extracellular region; C: plasmodesma P: ;cellular cell wall organization
CL16304.Contig6_All	6.70966	0.813154	Acyl-coenzyme A oxidase 2, peroxisomal [Hordeum vulgare subsp. vulgare]	ACX2	F: acyl-CoA dehydrogenase activity; F: acyl-CoA oxidase activity; F: flavin adenine dinucleotide binding; C: peroxisome; P: fatty acid beta-oxidation; P: long-chain fatty acid metabolic process
Unigene55598_All	5.41246	0.925332	TPA: hypothetical protein ZEAMMB73_462629 [Zea mays]	—	—
CL368.Contig8_All	-4.72986	0.873327	predicted protein [Hordeum vulgare subsp. vulgare]	—	—
Unigene5203_All	-3.95251	0.817783	PREDICTED: putative serine/threonine-protein kinase-like protein CCR3-like [Setaria italica]	CCR3	F: ATP binding F: ;protein homodimerization activity; F: protein serine/threonine kinase activity; F: receptor activity; C: integral to membrane
Unigene54529_All	-5.21439	0.90518	PREDICTED: keratin-associated protein 5-1-like [Oryza brachyantha]	—	—
CL10745.Contig1_All	4.00088	0.805267	Phospholipase A2 homolog 3 [Hordeum vulgare subsp. vulgare]	PLA2-III	—
Unigene12105_All	5.22882	0.896477	PREDICTED: acyltransferase-like protein At1g54570, chloroplastic [Brachypodium distachyon]	At1g54570	C: plastoglobule;
CL1823.Contig5_All	-4.85148	0.804911	hypothetical protein TRIUR3_17280 [Triticum urartu]	—	—
CL1046.Contig6_All	6.13571	0.918503	PREDICTED: protein ASPARTIC PROTEASE IN GUARD CELL 2-like [Brachypodium distachyon]	ASPG2	C: cytoplasmic membrane-bounded vesicle
CL11089.Contig4_All	6.26262	0.890368	predicted protein [Hordeum vulgare subsp. vulgare]	GP1	C: structural constituent of cell wall
CL3177.Contig2_All	-5.70659	0.826505	hypothetical protein F775_21782 [Aegilops tauschii]	—	—
Unigene71695_All	7.10504	0.859517	Signal transduction histidine-protein kinase barA [Aegilops tauschii]	—	—
CL2568.Contig7_All	5.09445	0.902905	predicted protein [Hordeum vulgare subsp. vulgare]	—	—
CL10187.Contig1_All	5.91676	0.901676	hypothetical protein TRIUR3_24862 [Triticum urartu]	—	—
Unigene97296_All	7.38658	0.885004	hypothetical protein TRIUR3_25193 [Triticum urartu]	—	—
CL11607.Contig1_All	-5.52982	0.897874	Folylpolyglutamate synthase, mitochondrial [Aegilops tauschii]	GP1	C: structural constituent of cell wall
Unigene48016_All	5.81203	0.859667	PREDICTED: vacuolar amino acid transporter 1-like [Brachypodium distachyon]	—	C: integral component of membrane
Unigene40390_All	4.96134	0.8343	PREDICTED: uncharacterized protein LOC103648418 [Zea mays]	—	—
Unigene14454_All	6.86625	0.832806	Leucine-rich repeat extensin-like protein 5 [Citrus sinensis]	LRX5	C: cell wall; C: extracellular region; C: plasmodesma; P: cellular cell wall organization
Unigene60317_All	-6.73697	0.816804	predicted protein [Hordeum vulgare subsp. vulgare]	—	—
CL12020.Contig3_All	8.64746	0.954409	PREDICTED: proliferation-associated protein 2G4-like [Oryza brachyantha]	—	—
CL18714.Contig5_All	-3.94431	0.809635	Ethylene-responsive transcription factor [Hordeum vulgare subsp. vulgare]	ERF109	F: DNA binding; F: sequence-specific DNA binding; F: transcription factor activity; C: nucleus; P: defense response to fungus; P: ethylene mediated signaling pathway; P: response to chitin
CL19443.Contig2_All	6.65821	0.892099	S-type anion channel SLAH3 [Hordeum vulgare subsp. vulgare]	SLAH3	C: integral to membrane; C: plasma membrane; P: cellular ion homeostasis; P: ion transport; P: transmembrane transport
Unigene349_All	4.276	0.812902	hypothetical protein TRIUR3_02704 [Triticum urartu]	—	—
Unigene18072_All	-3.76264	0.810157	3-ketoacyl-CoA synthase 11 [Hordeum vulgare subsp. vulgare]	KCS11	F: membrane; F: transferase activity, transferring acyl groups other than amino-acyl groups; P: response to cold; P: response to light stimulus; P: fatty acid biosynthetic process
CL9130.Contig1_All	7.21594	0.870296	Glyceraldehyde-3-phosphate dehydrogenase A, chloroplastic [Aegilops tauschii]	GAPA	F: glyceraldehyde-3-phosphate dehydrogenase (NADP+ (phosphorylating activity; F: NAD binding; C: chloroplast; P: glucose metabolic process; P: reductive pentose-phosphate cycle
Unigene6622_All	-4.49432	0.832053	Zinc finger CCCH domain-containing protein 35 [Hordeum vulgare subsp. vulgare]	Os05g0195200	F: zinc ion binding; F: nucleic acid binding
CL16421.Contig2_All	-7.08392	0.857115	Formin-like protein 5 [Hordeum vulgare subsp. vulgare]	FH5	F: actin binding; F: phosphoprotein phosphatase activity; P: actin cytoskeleton organization
Unigene54_All	-4.41298	0.844987	MYB73 [Triticum aestivum]	MYB73	F: DNA binding; C: nucleus; P: regulation of transcription, DNA-dependent; P: response to stress; P: transcription, DNA-dependent
Unigene17162_All	3.42201	0.802847	GTP-binding nuclear protein Ran-3 [Aegilops tauschii]	RAN3	F: GTP binding; F: GTPase activity; C: nucleus; P: intracellular protein transport; P: nucleocytoplasmic transport; P: GTP catabolic process; P: small GTPase mediated signal transduction
CL7994.Contig1_All	-5.04439	0.867138	LON peptidase N-terminal domain and RING finger protein 1 [Aegilops tauschii]	—	—
Unigene33463_All	5.45519	0.894349	predicted protein [Hordeum vulgare subsp. vulgare]	—	—
Unigene44144_All	4.04801	0.814794	hypothetical protein F775_25389 [Aegilops tauschii]	—	—
Unigene20874_All	-4.83226	0.874634	C-repeat binding factor 3-like protein [Hordeum vulgare subsp. spontaneum]	DREB1H	F: DNA binding; F: sequence-specific DNA binding; F: transcription factor activity; C: nucleus; P: regulation of transcription, DNA-templated
CL5428.Contig17_All	-5.32579	0.88013	PREDICTED: MLO-like protein 1 [Zea mays]	MLO1	F: calmodulin binding; C: integral component of membrane; P: defense response; P: cell death; P: response to biotic stimulus
Unigene36814_All	6.63421	0.801138	Subtilisin-like protease [Aegilops tauschii]	ARA12	F: serine-type endopeptidase activity; F: identical protein binding; P: proteolysis; P: negative regulation of catalytic activity
CL5827.Contig3_All	-3.08646	0.800681	Proline-rich receptor-like protein kinase [Hordeum vulgare subsp. vulgare]	PERK2	F: ATP binding; F: protein serine/threonine kinase activity; F: receptor activity; C: integral to membrane; C: plasma membrane
CL9546.Contig5_All	-4.08229	0.811619	Lysine-rich arabinogalactan protein 19 [Brachypodium distachyon]	AGP19	C: anchored to membrane; C: plasma membrane
CL18684.Contig2_All	-4.86625	0.830372	hypothetical protein F775_16084 [Aegilops tauschii]	—	C: cytoplasmic membrane-bounded vesicle
CL10491.Contig4_All	-4.08624	0.840859	PREDICTED: probable calcium-binding protein CML15-like [Oryza brachyantha]	—	F: calcium ion binding
CL2466.Contig7_All	-3.36968	0.812699	Probable calcium-binding protein CML16 [Hordeum vulgare subsp. vulgare]	CML16	F: calcium ion binding
Unigene32639_All	-4.61798	0.807827	Arginine/serine-rich protein 45 [Hordeum vulgare subsp. vulgare]	SR45	C: mitochondrion
Unigene49708_All	-5.60052	0.925188	Phenylalanine ammonia-lyase [Aegilops tauschii]	PAL	C: cytoplasm; F: ammonia-lyase activity; P: biosynthetic process; P: L-phenylalanine catabolic process; P: phenylpropanoid metabolic process; P: flavonoid biosynthesis process
Unigene38049_All	5.08944	0.881213	Ubiquitin [Oryza sativa Japonica Group]	—	C: cytoplasm; C: nucleus
Unigene26636_All	4.61298	0.826939	hypothetical protein F775_26234 [Aegilops tauschii]	—	—
CL17761.Contig1_All	-5.32657	0.884949	PREDICTED: uncharacterized protein LOC100842619 [Brachypodium distachyon]	—	—
CL8035.Contig1_All	5.41491	0.917954	hypothetical protein F775_05546 [Aegilops tauschii]	—	—
CL199.Contig4_All	3.77106	0.821968	Protein DA1-related 2 [Hordeum vulgare subsp. vulgare]	DAR2	F: ubiquitin binding; F: zinc ion binding
Unigene52402_All	7.11201	0.859517	predicted protein [Hordeum vulgare subsp. vulgare]	GP1	C: plastid
Unigene41171_All	-7.14296	0.862706	Glycerate dehydrogenase [Triticum urartu]	HPR	—
Unigene57634_All	-5.16419	0.847702	hypothetical protein F775_02121 [Aegilops tauschii]	—	—
Unigene18130_All	5.76288	0.844809	Cathepsin Q [Triticum urartu]	—	—
Unigene43607_All	5.22769	0.837243	Protein IQ-DOMAIN 14 [Aegilops tauschii]	IQD14	C: plasma membrane
Unigene29283_All	3.89233	0.810019	Phosphatidate cytidylyltransferase [Aegilops tauschii]	—	—
Unigene33272_All	4.53329	0.81341	hypothetical protein TRIUR3_03157 [Triticum urartu]	—	—
Unigene43575_All	-4.99389	0.85701	Putative RNA-binding protein [Aegilops tauschii]	—	—
CL251.Contig16_All	-6.76377	0.819931	Leucine-rich repeat receptor protein kinase EXS [Aegilops tauschii]	—	—
CL8042.Contig1_All	4.90806	0.854027	MATE efflux family protein ALF5 [Setaria italica]	ALF5	F: drug transmembrane transporter activity; F: antiporter activity; C: membrane; P: drug transmembrane transport;
Unigene72695_All	7.55714	0.898527	Coiled-coil domain-containing protein 130 [Auxenochlorella protothecoides]	FH5	F: actin binding; F: phosphoprotein phosphatase activity; P: actin cytoskeleton organization
CL2442.Contig12_All	5.32193	0.812502	hypothetical protein TRIUR3_22720 [Triticum urartu]	—	—
CL15736.Contig1_All	4.97218	0.8039	Proline-rich receptor-like protein kinase PERK14 [Brachypodium distachyon]	PERK14	F: ATP binding; F: protein serine/threonine kinase activity; C: integral to membrane; C: plasma membrane
Unigene13990_All	-3.91364	0.825452	Probable galactinol--sucrose galactosyltransferase 6 [Hordeum vulgare subsp. vulgare]	RFS6	F: catalytic activity; C: chloroplast; P: metabolic process; P: response to cold; P: response to karrikin
CL2979.Contig13_All	-4.63126	0.822731	Formin-like protein 5 [Oryza sativa Indica Group]	FH5	F: actin binding; F: phosphoprotein phosphatase activity; P: actin cytoskeleton organization
CL8213.Contig5_All	-6.25334	0.866959	Os03g0604500 [Oryza sativa Japonica Group]	—	—
Unigene2010_All	5.65149	0.920937	Formin-like protein 14 [Volvox carteri f. nagariensis]	FH14	F: actin filament binding; F: microtubule binding; F: phosphoprotein phosphatase activity; C: phragmoplast; C: preprophase band; C: spindle; P: actin cytoskeleton organization; P: microsporogenesis
CL1744.Contig2_All	7.00874	0.944115	BTB/POZ and TAZ domain-containing protein 3 [Triticum aestivum]	BT3	F: histone acetyltransferase activity; F: zinc ion binding; F: transcription cofactor activity; ; C: nucleus; P: regulation of transcription, DNA-templated; P: histone acetylation
Unigene56640_All	6.73245	0.815033	hypothetical protein F775_07485 [Aegilops tauschii]	—	—
CL5446.Contig2_All	7.11201	0.859517	predicted protein [Hordeum vulgare subsp. vulgare]	—	—
Unigene70099_All	6.96963	0.843959	PREDICTED: protein IQ-DOMAIN 14-like [Zea mays]	AGP9	—
CL16548.Contig5_All	7.82443	0.916733	DIMBOA UDP-glucosyltransfe [Hordeum vulgare subsp. vulgare]	BX9	F: oxidoreductase activity; P: benzoxazinone biosynthesis process
Unigene94897_All	6.6677	0.807328	PREDICTED: uncharacterized protein LOC103630957, partial [Zea mays]	—	—
CL15830.Contig3_All	4.76475	0.807977	Putative glutaredoxin-C14 [Aegilops tauschii]	GRXC14	F: protein disulfide oxidoreductase activity; F: electron carrier activity; C: nucleuscytoplasmic membrane-bounded vesicle; P: electron transport chaincell redox homeostasis
Unigene31409_All	-6.82018	0.826747	hypothetical protein TRIUR3_17357 [Triticum urartu]	—	—
CL313.Contig24_All	7.90489	0.921445	hypothetical protein OsJ_03510 [Oryza sativa Japonica Group]	—	—
Unigene57491_All	2.65964	0.820468	Putative polyamine oxidase 4 [Triticum urartu]	PAO4	F: primary amine oxidase activity; F: copper ion binding; F: quinone binding; C: peroxisome; P: oxidation-reduction process; P: amine metabolic process
Unigene24887_All	4.49182	0.860744	Sodium/hydrogen exchanger 2 [Morus notabilis]	NHX2	F: sodium:proton antiporter activity; C: integral component of membrane; P: transmembrane transport; P: regulation of pH; P: sodium ion transport
Unigene93100_All	-4.97329	0.865812	Phenylalanine ammonia-lyase [Hordeum vulgare subsp. vulgare]	PAL	F: ammonia-lyase activity; C: cytoplasm; P: biosynthetic process; P: L-phenylalanine catabolic process; P: phenylpropanoid metabolic process; P: flavonoid biosynthesis process
Unigene59248_All	-4.98809	0.810586	Apyrase [Triticum urartu]	—	—
Unigene63489_All	-6.70506	0.811283	Protein argonaute 12 [Oryza sativa Japonica Group]	AGO12	F: nucleic acid binding P: ;gene silencing by RNA
Unigene11281_All	4.14673	0.814876	Probable aquaporin PIP2-8 [Citrus sinensis]	PIP2-8	F: transporter activity; C: integral to membrane; C: plasma membrane; P: response to abscisic acid stimulus; P: transmembrane transpor; P: water transport
CL9518.Contig1_All	4.51475	0.814427	Anthocyanidin 3-O-glucosyltransferase [Hordeum vulgare subsp. vulgare]	RT	F: transferase activity, transferring hexosyl groups; P: metabolic process
Unigene41641_All	8.87958	0.961608	Lysine-rich arabinogalactan protein 19 [Aureococcus anophagefferens]	AGP19	C: anchored to membrane; C: plasma membrane
CL498.Contig42_All	3.9936	0.80531	hypothetical protein F775_07854 [Aegilops tauschii]	—	—
Unigene16264_All	-3.63863	0.818296	GRAB1 protein [Triticum sp.]	—	C: nucleus; C: DNA binding; P: regulation of transcription, DNA-dependent; P: transcription, DNA-dependent
CL5438.Contig1_All	-6.69581	0.811283	Putative protease Do-like 14 [Oryza sativa Japonica Group]	DEGP14	F: serine-type endopeptidase activity; P: proteolysis
CL11117.Contig1_All	-3.39137	0.806793	Disease resistance protein RPS2 [Triticum aestivum]	RPS2	—
Unigene53722_All	5.22689	0.850382	KDEL-tailed cysteine endopeptidase CEP3 [Aegilops tauschii]	CEP3	F: cysteine-type endopeptidase activity; C: endoplasmic reticulum; P: proteolysis
Unigene58688_All	5.2567	0.909987	Replication protein A 70 kDa DNA-binding subunit [Sorghum bicolor]	RPA1C	P: cellular macromolecule metabolic process; P: primary metabolic process
CL12705.Contig3_All	-7.11201	0.859517	RecName: Full=Subtilisin-chymotrypsin inhibitor CI-1A [Hordeum vulgare]	—	F: serine-type endopeptidase inhibitor activity; P: response to wounding
CL13790.Contig1_All	8.33241	0.942388	hypothetical protein F775_05602 [Aegilops tauschii]	—	—
CL8017.Contig6_All	4.81925	0.86187	PREDICTED: uncharacterized protein LOC100828945 isoform X1 [Brachypodium distachyon]	—	—
Unigene58703_All	4.82065	0.815764	hypothetical protein TRIUR3_33496 [Triticum urartu]	—	—
CL4942.Contig10_All	-6.74147	0.816804	Protein GLUTAMINE DUMPER 3 [Aegilops tauschii]	GDU3	—
Unigene38782_All	-5.46271	0.808207	Indole-3-glycerol phosphate lyase, chloroplastic [Aegilops tauschii]	BX1	F: tryptophan synthase activity; C: chloroplast stroma; P: tryptophan biosynthetic process; P: defense response to bacterium; P: defense response by callose deposition in cell wall;
Unigene8091_All	7.05166	0.853674	Aspartyl-tRNA synthetase, cytoplasmic [Aegilops tauschii]	—	—
Unigene31488_All	7.00375	0.847847	predicted protein [Hordeum vulgare subsp. vulgare]	—	—
Unigene55194_All	7.34577	0.88199	hypothetical protein TRIUR3_25316 [Triticum urartu]	—	—
CL6560.Contig3_All	7.09099	0.857276	Protein SGT1 homolog B [Aegilops tauschii]	SGT1B	F: protein binding; C: cytosol; C: nucleus; C: SCF ubiquitin ligase complex; P: auxin mediated signaling pathway; P: defense response to fungus; P: innate immune response; P: jasmonic acid mediated signaling pathway; P: negative regulation of seed germination; P: regulation of defense response to fungus, incompatible interaction; P: response to heat; P: ubiquitin-dependent protein catabolic proce…
CL171.Contig11_All	-4.18847	0.805057	hypothetical protein F775_32332 [Aegilops tauschii]	—	—
Unigene20897_All	4.24244	0.821355	Protein TRANSPARENT TESTA 12 [Hordeum vulgare subsp. vulgare]	TT12	F: Drug transmembrane transporter activity; F: antiporter activity; C: cytoplasmic membrane-bounded vesicle; C: plasma membrane; C: vacuole; P: response to nematode; P: drug transmembrane transport
Unigene35642_All	7.71195	0.909629	F-box/kelch-repeat protein At1g74510 [Hordeum vulgare subsp. vulgare]	At1g74510	C: nucleus
Unigene47678_All	-3.99006	0.823594	Uncharacterized protein At3g61260 [Hordeum vulgare subsp. vulgare]	At3g61260	C: plasma membrane; C: plasmodesma; C: vacuole
CL15205.Contig2_All	7.55459	0.965156	Flavonol synthase/flavanone 3-hydroxylase [Hordeum vulgare subsp. vulgare]	FLS	F: flavonol synthase activity; P: flavonol biosynthetic process;P: response to karrikin; P: response to light stimulus; P: oxidation-reduction process
CL19547.Contig2_All	-4.39927	0.820933	Proline-rich receptor-like protein kinase PERK2 [Triticum urartu]	PERK2	F: ATP binding; F: protein serine/threonine kinase activity; F: receptor activity; C: integral to membrane; C: plasma membrane
CL2466.Contig1_All	-3.85371	0.804542	putative calcium-binding protein CML16 [Triticum urartu]	CML16	F: calcium ion binding;
CL7483.Contig2_All	-4.23136	0.834208	hypothetical protein SORBIDRAFT_03g011730 [Sorghum bicolor]	—	C: cytoplasmic membrane-bounded vesicle
CL5654.Contig4_All	4.25034	0.804382	60S ribosomal protein L30 OS [Brachypodium distachyon]	—	C: cytosolic large ribosomal subunit; C: structural constituent of ribosome; P: translation
Unigene60994_All	-4.52864	0.801029	Protein TIFY 3A [Triticum urartu]	—	—
Unigene4151_All	-8.4023	0.945378	hypothetical protein F775_08992 [Aegilops tauschii]	PERK1	F: ATP binding; F: protein serine/threonine kinase activity; C: integral to membrane; C: plasma membrane; P: protein autophosphorylation
CL7712.Contig1_All	6.8371	0.828274	predicted protein [Hordeum vulgare subsp. vulgare]	—	—
CL6249.Contig3_All	5.07493	0.815267	40S ribosomal protein S30 [Citrus sinensis]	RPS30A	C: cytosolic small ribosomal subunit; C: nucleolus; C: structural constituent of ribosome; P: translation
CL9829.Contig2_All	-3.10596	0.800073	Short-chain dehydrogenase TIC 32, chloroplastic [Hordeum vulgare subsp. vulgare]	TIC32	F: nucleotide binding; F: oxidoreductase activity; P: oxidation-reduction process
Unigene39569_All	5.55704	0.923877	hypothetical protein THAOC_09287, partial [Thalassiosira oceanica]	—	—
Unigene44619_All	4.11435	0.832411	Probable anion transporter 5, chloroplastic [Hordeum vulgare subsp. vulgare]	PHT4;5	C: chloroplast membrane; C: integral to membrane; C: ion transport; P: transmembrane transport
CL5308.Contig5_All	-3.1673	0.80886	Germin-like protein 8-14 [Hordeum vulgare subsp. vulgare]	GER5	F: manganese ion binding; F: nutrient reservoir activity; C: apoplast
Unigene4136_All	5.84549	0.870588	Hydroxymethylglutaryl-CoA synthase [Aegilops tauschii]	HMGS	F: hydroxymethylglutaryl-CoA synthase activity; C: cytosol; C: plasmodesma; P: isopentenyl diphosphate biosynthetic process, mevalonate pathway; P: sterol biosynthetic process
CL2526.Contig1_All	7.59991	0.901825	Formin-like protein 3 [Hordeum vulgare subsp. vulgare]	FH3	F: actin binding; C: integral to membrane; P: actin filament bundle assembly; P: actin nucleation; P: cytoplasmic transport; P: pollen tube growth
CL3989.Contig5_All	-7.71425	0.909629	Proline-rich receptor-like protein kinase 1 [Morus notabilis]	PERK1	F: ATP binding; F: protein serine/threonine kinase activity; C: integral to membrane; C: plasma membrane; P: protein autophosphorylation
Unigene23121_All	6.67007	0.893438	retrotransposon protein, putative, Ty3-gypsy subclass [Oryza sativa Japonica Group]	—	—
CL1073.Contig10_All	-6.8413	0.829577	hypothetical protein F775_43629 [Aegilops tauschii]	—	—
CL221.Contig1_All	-4.74595	0.814591	Probable receptor-like protein kinase At5g56460 [Hordeum vulgare subsp. vulgare]	At5g56460	F: protein serine/threonine kinase activity; F: ATP binding; P: protein phosphorylation
CL17273.Contig5_All	3.11259	0.80518	Ubiquitin-conjugating enzyme E2 28 [Triticum urartu]	UBC28	F: acid-amino acid ligase activity; P: ubiquitin-dependent protein catabolic process
CL1940.Contig9_All	-4.05785	0.838742	Probable inactive purple acid phosphatase 24 [Hordeum vulgare subsp. vulgare]	PAP24	F: acid phosphatase activity; F: metal ion binding; C: cell wall; C: extracellular region
Unigene20749_All	-5.32657	0.884949	hypothetical protein SORBIDRAFT_05g002640 [Sorghum bicolor]	—	—
CL1652.Contig7_All	6.88264	0.834199	PREDICTED: (+)-neomenthol dehydrogenase-like [Brachypodium distachyon]	SDR1	F: nucleotide binding; F: oxidoreductase activity; P: oxidation-reduction process; P: biosynthesis of unsaturated fatty acids
CL5291.Contig1_All	6.9386	0.8412	G-type lectin S-receptor-like serine/threonine-protein kinase RKS1 [Hordeum vulgare subsp. vulgare]	RKS1	F: ATP binding; F: calmodulin binding; F: protein serine/threonine kinase activity; F: receptor activity; F: sugar binding; C: integral to membrane; C: plasma membrane part; P: recognition of pollen
CL766.Contig1_All	7.28232	0.876327	predicted protein [Hordeum vulgare subsp. vulgare]	—	—
CL20807.Contig16_All	4.66579	0.829326	Probable glutathione S-transferase GSTU6 [Triticum urartu]	GSTU6	F: glutathione transferase activity; P: response to stress
CL6377.Contig3_All	-3.72882	0.80033	hypothetical protein VOLCADRAFT_93831 [Volvox carteri f. nagariensis]	—	C: primary cell wall; P: cellular cell wall organization
Unigene30477_All	-4.43796	0.850861	Mitogen-activated protein kinase kinase kinase NPK1 [Hordeum vulgare subsp. vulgare]	NPK1	—
Unigene53440_All	-7.32193	0.879699	hypothetical protein F775_15036 [Aegilops tauschii]	—	—
CL14926.Contig1_All	-6.71425	0.813154	Ethylene-responsive transcription factor 1B [Triticum urartu]	ERF094	F: DNA binding; F: sequence-specific DNA binding transcription factor activity; C: nucleus; P: ethylene mediated signaling pathway; P: jasmonic acid and ethylene-dependent systemic resistance; P: response to jasmonic acid stimulus
Unigene30784_All	5.81436	0.860099	Vegetative cell wall protein gp1 [Emiliania huxleyi CCMP1516]	GP1	C: structural constituent of cell wall
Unigene32051_All	-5.28848	0.808235	Protein WIR1A [Aegilops tauschii]	WIR1A	C: integral to membrane
Unigene33637_All	6.05218	0.903001	Early nodulin-20 [Aureococcus anophagefferens]	ENOD20	F: copper ion binding; F: electron carrier activity; P: nodulation
Unigene28655_All	7.6677	0.906404	hypothetical protein TRIUR3_13237 [Triticum urartu]	—	—
CL13758.Contig3_All	4.60247	0.8322	Anther-specific proline-rich protein APG [Chlorella variabilis]	APG	F: lipase activity; C: structural constituent of cell wall; P: lipid metabolic process
Unigene24741_All	4.61471	0.803556	Arginine/serine-rich protein 45 [Triticum aestivum]	SR45	F: transferase activity, transferring glycosyl groups
CL3471.Contig4_All	-4.8125	0.857288	Cytochrome P450 704C1 [Aegilops tauschii]	CYP704C1	F: electron carrier activity; F: heme binding; F: monooxygenase activity; F: oxidoreductase activity, acting on paired donors, with incorporation or reduction of molecular oxygen; C: integral to membrane
CL9027.Contig2_All	-5.85279	0.912169	UPF0481 protein At3g47200 [Aegilops tauschii]	At3g47200	C: integral to membrane; C: plasma membrane
Unigene218_All	-7.69581	0.90825	Probable WRKY transcription factor 50 [Triticum aestivum]	WRKY50	F: sequence-specific DNA binding; F: sequence-specific DNA binding transcription factor activity; C: nucleus; P: defense response to fungus; P: jasmonic acid mediated signaling pathway
CL16658.Contig2_All	7.84549	0.917912	Phosphomannomutase [Aegilops tauschii]	—	—
Unigene35790_All	3.95468	0.829157	Premnaspirodiene oxygenase [Hordeum vulgare subsp. vulgare]	CYP71D55	F: electron carrier activity; F: oxidoreductase activity, acting on paired donors, with incorporation or reduction of molecular oxygen; F: heme binding; F: iron ion binding; F: monooxygenase activity; P: oxidation-reduction process
Unigene48113_All	7	0.847847	hypothetical protein F775_52538 [Aegilops tauschii]	—	—
Unigene31517_All	7.09452	0.858281	ABC transporter G family member 11 [Triticum urartu]	ABCG11	F: ATP bindingATPase activity; C: membrane; P: ATP catabolic process
CL18714.Contig19_All	-4.52911	0.837349	Ethylene-responsive transcription factor [Hordeum vulgare subsp. vulgare]	ERF109	F: DNA binding; F: sequence-specific DNA binding transcription factor activity; C: nucleus; P: transcription, DNA-templated
CL20191.Contig1_All	-3.32731	0.812551	putative WRKY transcription factor 33 [Triticum urartu]	WRKY33	F: protein binding; F: sequence-specific DNA binding; F: sequence-specific DNA binding transcription factor activity; C: nucleus; P: amalexin biosynthetic process; P: defense response to fungus; P: response to chitin; P: response to cold; P: response to salt stress; P: response to water deprivation
CL20257.Contig6_All	3.1275	0.805235	Protein TRANSPARENT TESTA 12 [Aegilops tauschii]	TT12	F: drug transmembrane transporter activity; F: solute:hydrogen antiporter activity; C: integral to membrane; C: plant-type vacuole membrane; P: maintenance of seed dormancy; P: proanthocyanidin biosynthetic process
Unigene76522_All	11.667	0.995556	hypothetical protein PHYSODRAFT_296692 [Phytophthora sojae]	—	—
CL950.Contig14_All	6.25503	0.879873	hypothetical protein TRIUR3_18558 [Triticum urartu]	—	—
Unigene44894_All	5.94486	0.86605	ORF [Triticum aestivum]	—	—
CL912.Contig3_All	8.92283	0.962806	hypothetical protein TRIUR3_02071 [Triticum urartu]	—	—
CL18282.Contig1_All	-3.77501	0.800543	photosystem II M protein [Oryza sativa Indica Group]	psbM	C: chloroplast thylakoid membrane; C: photosystem II; C: integral component of membrane; C: cytoplasmic membrane-bounded vesicle; P: photosynthesis, light reaction
CL14278.Contig2_All	6.53677	0.935005	Splicing factor U2af large subunit A [Zea mays]	U2AF65A	F: nucleotide binding; F: RNA binding; C: nucleus; P: mRNA processing; P: RNA splicing
Unigene38728_All	6.66297	0.805292	hypothetical protein F775_24375 [Aegilops tauschii]	—	—
CL1624.Contig2_All	6.6677	0.807328	peptidylprolyl isomerase [Saccharum hybrid cultivar R570]	—	—
Unigene27918_All	-3.6064	0.802297	Vegetative cell wall protein gp1 [Emiliania huxleyi CCMP1516]	GP1	C: structural constituent of cell wall
CL2673.Contig4_All	-4.58203	0.814163	Apyrase [Aegilops tauschii]	APY3	F: hydrolase activity
Unigene72749_All	9.15566	0.968712	PREDICTED: protein PHLOEM PROTEIN 2-LIKE A1-like [Oryza brachyantha]	PP2A1	F: proteoglycan binding; P: response to insect
CL2505.Contig1_All	7.18653	0.867526	Eukaryotic translation initiation factor 3 subunit D [Triticum urartu]	—	—
CL2079.Contig5_All	6.19939	0.948905	Probable glutathione peroxidase 4 [Triticum aestivum]	GPX4	F: glutathione peroxidase activity; C: plasma membrane; P: response to oxidative stress; P : oxidation-reduction process; P: embryo development ending in seed dormancy
CL924.Contig4_All	-6.848	0.891624	Formate dehydrogenase, mitochondrial [Hordeum vulgare subsp. vulgare]	FDH1	F: oxidoreductase activity, acting on the CH-OH group of donors, NAD or NADP as acceptorNAD binding; P: oxidation-reduction process
CL8475.Contig3_All	4.23645	0.815915	Putative glutaredoxin-C14 [Aegilops tauschii]	GRXC14	F: electron carrier activity; F: protein disulfide oxidoreductase activity; C: cytoplasm; P: cell redox homeostasis; P: electron transport chain; P: transport
CL5530.Contig10_All	6.77259	0.820185	AMSH-like ubiquitin thioesterase 2 [Brachypodium distachyon]	AMSH2	F: metal ion binding; F: metallopeptidase activity; P: protein K48-linked deubiquitination; P: protein K63-linked deubiquitination
CL7570.Contig3_All	5.21842	0.809324	Cysteine-rich receptor-like protein kinase 10 [Sorghum bicolor]	CRK10	F: ATP binding; F: protein serine/threonine kinase activity; F: receptor activity; C: integral to membrane; C: plasma membrane
Unigene34336_All	6.88671	0.834199	Aconitate hydratase 2, mitochondrial [Aegilops tauschii]	ACO2	F: 4 iron, 4 sulfur cluster binding; F: aconitate hydratase activity; F: ATP binding; F: citrate hydro-lyase (cis-aconitate-forming activity; F: copper ion binding; F: isocitrate hydro-lyase (cis-aconitate-forming activity; C: cell wall; C: chloroplast; C: cytosol; C: mitochondrion; C: vacuolar membrane; P: citrate metabolic process;glyoxylate cycle; P: isocitrate metabolic process; P: response t…
Unigene26288_All	-7.22882	0.871199	Fructan 6-exohydrolase [Hordeum vulgare subsp. vulgare]	6-FEH	F: fructan beta-(2,6-fructosidase activity; P: carbohydrate metabolic process
CL7396.Contig2_All	4.92035	0.888483	Arginine/serine-rich protein 45 [Aegilops tauschii]	SR45	—
Unigene52741_All	5.33678	0.882285	Mannose/glucose-specific lectin [Triticum urartu]	—	F: mannose binding; C: apoplast
Unigene45431_All	9.35975	0.973115	Os03g0646400 [Oryza sativa Japonica Group]	—	C: membrane; C: cytoplasmic membrane-bounded vesicle
CL5635.Contig1_All	-5.40939	0.866328	Zinc finger protein 4 [Hordeum vulgare subsp. vulgare]	ZFP4	F: nucleic acid binding; F: zinc ion binding; C: intracellular; P: regulation of transcription, DNA-dependent
Unigene12466_All	-5.18133	0.813566	Protein kinase 2A, chloroplastic [Triticum urartu]	APK2A	C: chloroplast; F: ATP binding; F: protein serine/threonine kinase activity
CL7768.Contig2_All	-3.73199	0.811676	pathogenesis-related protein 1-17 [Triticum aestivum]	—	C: extracellular region; P: defense response; P: response to biotic stimulus
CL1352.Contig2_All	6.38658	0.901724	Protein TRANSPARENT TESTA 12 [Aegilops tauschii]	TT12	F: drug transmembrane transporter activity; F: solute:hydrogen antiporter activity; C: integral to membrane; C: plant-type vacuole membrane; P: maintenance of seed dormancy; P: proanthocyanidin biosynthetic process
CL14071.Contig3_All	6.6865	0.809338	LRR receptor-like serine/threonine-protein kinase GSO1 [Aegilops tauschii]	At3g28040	F: ATP binding; F: protein kinase activity; F: receptor activity; C: integral to membrane;
CL4503.Contig2_All	3.29728	0.808734	sulphate transporter [Triticum aestivum]	SULTR3;1	F: secondary active sulfate transmembrane transporter activity; C: integral component of membrane; P: transmembrane transport; P: sulfate transport
CL4536.Contig3_All	6.77698	0.821871	Classical arabinogalactan protein 9 [Volvox carteri f. nagariensis]	AGP9	C: anchored to membrane; C: plasma membrane
CL20634.Contig6_All	-4.44466	0.815049	C-repeat binding factor 3-like protein [Hordeum vulgare subsp. vulgare]	CBF3	F: DNA binding; F: sequence-specific DNA binding transcription factor activity; C: nucleus; P: regulation of transcription, DNA-templated
Unigene50894_All	5.1576	0.90741	Auxin-induced protein 5NG4 [Aegilops tauschii]	At4g30420	—
CL19288.Contig1_All	-5.34395	0.823276	predicted protein [Hordeum vulgare subsp. vulgare]	—	—
CL8341.Contig5_All	6.88264	0.834199	3'-N-debenzoyl-2'-deoxytaxol N-benzoyltransferase [Hordeum vulgare subsp. vulgare]	TAX10	F: transferase activity, transferring acyl groups other than amino-acyl groups; P: paclitaxel biosynthetic process
CL3062.Contig2_All	7.11548	0.860657	high affinity potassium transporter [Hordeum vulgare]	HKT4	F: cation transmembrane transporter activity; C: integral to membrane; P: sodium ion transport
CL14457.Contig1_All	7.10852	0.859517	predicted protein [Hordeum vulgare subsp. vulgare]	—	—
CL5815.Contig3_All	6.0287	0.900772	Ethylene-responsive transcription factor [Triticum aestivum]	ERF1A	F: DNA binding; F: sequence-specific DNA binding transcription factor activity; C: nucleus; P: defense response; P: ethylene mediated signaling pathway; P: response to chitin
Unigene54009_All	6.89077	0.835592	Myb-like protein G [Aegilops tauschii]	—	C: nucleus; C: DNA binding; P: regulation of transcription, DNA-dependent; P: transcription, DNA-dependent
CL3425.Contig3_All	4.0207	0.820294	unnamed protein product [Triticum aestivum]	—	—
CL16691.Contig10_All	3.88994	0.804952	RRNA intron-encoded homing endonuclease [Medicago truncatula]	—	—
CL1669.Contig2_All	3.59208	0.819746	Aquaporin TIP1-1 [Hordeum vulgare subsp. vulgare]	TIP1-1	F: urea transmembrane transporter activity; C: endoplasmic reticulumplant-type vacuole C: membrane; C: central vacuole; C: protein storage vacuole; C: columella; C: integral component of membrane; C: chloroplast envelopeplasma membrane;P: water transport; P: water homeostasis; P: defense response to bacterium; P: hydrogen peroxide transmembrane transport; P: urea transmembrane transport
CL14541.Contig1_All	7.45943	0.891233	putative Zn-finger transcription factor [Triticum aestivum]	—	F: nucleic acid binding; F: zinc ion binding; C: intracellular; P: regulation of transcription, DNA-dependent
Unigene38034_All	7.17659	0.86658	PREDICTED: protein argonaute 2-like [Nicotiana sylvestris]	Os03g0212300	F: DNA binding; C: nucleus; P: regulation of transcription, DNA-dependent; P: transcription, DNA-dependent
Unigene9030_All	-8.39832	0.967657	Protein EGG APPARATUS-1 [Hordeum vulgare subsp. vulgare]	Ea1	C: integral to membrane; C: single fertilization
CL2020.Contig3_All	-4.01075	0.815595	Putative receptor-like protein kinase [Aegilops tauschii]	SD25	F: ATP binding; F: calmodulin binding; F: protein serine/threonine kinase activity; F: receptor activity; F: sugar binding; F: ubiquitin protein ligase binding; C: integral to membrane; C: plasma membrane part; P: protein autophosphorylation
CL4989.Contig4_All	6.96578	0.843959	Ubiquitin-conjugating enzyme E2 2 [Triticum urartu]	UBC2	F: ATP binding; F: ubiquitin-protein ligase activity
Unigene36418_All	3.96628	0.822847	predicted protein [Hordeum vulgare subsp. vulgare]	—	F: hydrolase activity; C: plastid
Unigene21786_All	5.91886	0.803335	hypothetical protein F775_24846 [Aegilops tauschii]	—	—
CL13898.Contig1_All	-4.58251	0.861829	hypothetical protein F775_43198 [Aegilops tauschii]	—	—
Unigene60326_All	5.81378	0.82607	PREDICTED: histone-lysine N-methyltransferase SETD1B-like [Nelumbo nucifera]	GP1	C: structural constituent of cell wall
Unigene310_All	3.19261	0.803309	Hsp70 nucleotide exchange factor fes1 [Triticum urartu]	—	F: Hsp70 protein binding; C: cytoplasm; P: response to salt stress; P: response to heat
Unigene59231_All	8.06609	0.93001	Non-specific lipid-transfer protein 4 [Hordeum vulgare subsp. vulgare]	Os12g0114500	F: lipid binding; P: lipid transport
Unigene56836_All	4.47432	0.856425	Anthocyanin 5-aromatic acyltransferase [Triticum urartu]	—	—
CL19824.Contig13_All	-7.1964	0.868437	Probable xyloglucan glycosyltransferase 9 [Hordeum vulgare subsp. vulgare]	CSLC9	F: transferase activity, transferring glycosyl groups; C: Golgi membrane; C: integral to membrane; P: cellular cell wall organization
CL6859.Contig1_All	7.01123	0.849115	/Heavy metal-associated isoprenylated plant protein 26 [Aegilops tauschii]	HIPP26	F: metal ion binding; P: metal ion transport
CL20323.Contig3_All	8.09276	0.93141	Vegetative cell wall protein gp1 [Musa acuminata subsp. malaccensis]	GP1	C: structural constituent of cell wall
CL14259.Contig4_All	-4.40854	0.826683	Probable WRKY transcription factor 53 [Hordeum vulgare subsp. vulgare]	WRKY53	F: sequence-specific DNA binding transcription factor activity;P: regulation of transcription, DNA-templated; P: sequence-specific DNA binding
CL428.Contig1_All	7.29155	0.877236	Os02g0668000 [Oryza sativa Japonica Group]	—	—
Unigene10355_All	-6.62571	0.843016	Putative disease resistance RPP13-like protein 1 [Aegilops tauschii]	—	—
CL19443.Contig15_All	9.12067	0.967927	S-type anion channel SLAH3 [Aegilops tauschii]	SLAH3	C: integral to membrane; C: plasma membrane; P: cellular ion homeostasis; P: ion transport; P: transmembrane transport
CL20853.Contig2_All	-3.83415	0.804206	B3 domain-containing protein [Aegilops tauschii]	—	—
Unigene69092_All	6.91886	0.838462	predicted protein [Hordeum vulgare subsp. vulgare]	—	—
CL5346.Contig20_All	-3.99109	0.83437	Beta-fructofuranosidase 1 [Oryza sativa Indica Group]	IVR1	P: metabolic process; C: cell part; F: beta-fructofuranosidase activity
CL6950.Contig2_All	6.29724	0.9229	Calcium-dependent protein kinase 3 [Hordeum vulgare subsp. vulgare]	CPK3	F: regulation of anion channel activity; F: ATP binding; F: calcium ion binding; F: protein binding;protein serine/threonine kinase activity; C: cytosol; C: nucleus; C: plasma membrane; C: vacuole; P: abscisic acid mediated signaling pathway; P: protein autophosphorylation; P: regulation of stomatal movement;response to salt stress
CL12214.Contig1_All	6.84967	0.829804	Cysteine proteinase 1 [Aegilops tauschii]	CCP1	F: cysteine-type endopeptidase activity; P: proteolysis
Unigene3462_All	5.57894	0.822773	hypothetical protein TRIUR3_23121 [Triticum urartu]	—	—
CL16807.Contig2_All	7.70769	0.986233	Formin-like protein 5 [Triticum aestivum]	FH5	F: actin binding; F: phosphoprotein phosphatase activity; P: actin cytoskeleton organization
CL14709.Contig2_All	4.56523	0.816129	Mediator of RNA polymerase II transcription subunit 15a [Phaseolus vulgaris]	MED15A	—
CL14724.Contig2_All	7.49719	0.894332	PREDICTED: pollen-specific leucine-rich repeat extensin-like protein 3 [Phoenix dactylifera]	GP1	C: structural constituent of cell wall
CL15934.Contig8_All	5.01288	0.894858	Translation factor GUF1 homolog, chloroplastic [Hordeum vulgare subsp. vulgare]	Os02g0157700	F: GTP binding; F: GTPase activity; C: chloroplast; P: GTP catabolic process
CL9200.Contig2_All	-4.06261	0.803933	Wall-associated receptor kinase 3 [Aegilops tauschii]	—	—
Unigene45498_All	6.94251	0.8412	hypothetical protein POPTR_0008s06680g [Populus trichocarpa]	—	—
Unigene76394_All	6.90288	0.836808	Formin-like protein 14 [Sorghum bicolor]	FH14	F: actin filament binding; F: microtubule binding; F: phosphoprotein phosphatase activity; C: phragmoplast; C: preprophase band; C: spindle; P: actin cytoskeleton organization; P: microsporogenesis
Unigene13110_All	3.01477	0.804224	predicted protein [Hordeum vulgare subsp. vulgare]	WHAB1.6	F:metal ion binding; C: membrane; C: chloroplast; P: photosynthesis, light harvesting
CL19523.Contig38_All	-5.15409	0.866357	PREDICTED: golgin candidate 5 isoform X1 [Brachypodium distachyon]	GC5	F: protein binding; C: Golgi apparatus; C: nucleus
Unigene69505_All	6.93467	0.8398	Disease resistance protein RPM1 [Aegilops tauschii]	RPM1	F: ATP binding; F: protein binding; C: endomembrane system; C: plasma membrane; P: apoptosis; P: plant-type hypersensitive response
Unigene38079_All	6.36048	0.918507	Arginine/serine-rich protein 45 [Erythranthe guttata]	SR45	—
Unigene42471_All	-3.65318	0.807607	Acid phosphatase 1 [Aegilops tauschii]	—	—
Unigene30625_All	-7.36632	0.883549	Potassium channel KOR1 [Triticum urartu]	Os06g0250600	C: integral to membrane
Unigene69839_All	7.69581	0.90825	ABC transporter G family member 11 [Aegilops tauschii]	ABCG11	F: ATP binding; F: ATPase activity; C: membrane; P: ATP catabolic process; P: cutin transport; P: response to abscisic acid stimulus; P: response to salt stress; P: response to wounding
CL17204.Contig1_All	-4.45505	0.820805	Proline-rich receptor-like protein kinase PERK2 [Brachypodium distachyon]	PERK2	F: ATP binding; F: protein serine/threonine kinase activity; F: receptor activity; C: integral to membrane; C: plasma membrane
Unigene54429_All	6.89885	0.835592	Short-chain dehydrogenase/reductase 2 [Aegilops tauschii]	—	F: nucleotide binding; F: oxidoreductase activity; P: oxidation-reduction process; P: menthol biosynthetic process
Unigene6086_All	-6.10434	0.805571	hypothetical protein TRIUR3_29114 [Triticum urartu]	—	—
CL4520.Contig2_All	-4.39135	0.82184	PREDICTED: baculoviral IAP repeat-containing protein 7-like [Zea mays]	LUL4	F: zinc ion binding
Unigene15777_All	-4.4178	0.842159	Mitogen-activated protein kinase kinase kinase ANP1 [Aegilops tauschii]	ANP1	F: protein serine/threonine kinase activity; F: ATP binding; P: protein phosphorylation
Unigene52244_All	10.1533	0.996878	Probable glutathione S-transferase [Hordeum vulgare subsp. vulgare]	GST	F: glutathione transferase activity
Unigene53799_All	3.09218	0.801082	Probable peptide/nitrate transporter At3 [Aegilops tauschii]	ZIFL2	C: integral to membrane; C: response to nematode; P: transmembrane transport
Unigene63140_All	-6.91488	0.838247	Putative protein phosphatase 2C 11 [Aegilops tauschii]	Os02g0180000	F: metal ion binding; F: protein serine/threonine phosphatase activity; C: protein serine/threonine phosphatase complex; P: protein dephosphorylation
CL7830.Contig2_All	6.75489	0.818525	predicted protein [Hordeum vulgare subsp. vulgare]	—	F: heat shock protein bindin; F: gunfolded protein binding; C: mitochondrion
CL8302.Contig9_All	-5.24978	0.891569	Probable leucine-rich repeat receptor-like [Hordeum vulgare subsp. vulgare]	LRR-RLK	F: protein serine/threonine kinase activity; F: ATP binding; P: protein phosphorylation
Unigene18471_All	-7.16742	0.970601	hypothetical protein ZEAMMB73_794674 [Zea mays]	—	—
Unigene4200_All	-3.80604	0.815337	Serine/threonine-protein phosphatase 7 long form homolog [Oryza sativa Japonica Group]	At1g48120	F: metal ion binding; F: phosphoprotein phosphatase activity
CL222.Contig12_All	5.08151	0.903831	hypothetical protein TRIUR3_02020 [Triticum urartu]	—	—
CL1219.Contig3_All	3.68261	0.819247	cytochrome P450 [Triticum aestivum]	CYP81D11	F: electron carrier activity; F: oxidoreductase activity, acting on paired donors, with incorporation or reduction of molecular oxygen; F: heme binding; F: monooxygenase activity; P: oxidation-reduction process; P: secondary metabolite biosynthetic process
CL17799.Contig1_All	6.90288	0.836808	Sterol 3-beta-glucosyltransferase [Triticum urartu]	—	F: transferase activity, transferring hexosyl groups; P: metabolic process
Unigene69738_All	7.24476	0.872935	chitinase [Beta vulgaris subsp. vulgaris]	GP1	C: structural constituent of cell wall
CL20300.Contig7_All	-5.13809	0.865613	predicted protein [Hordeum vulgare subsp. vulgare]	—	—
CL3011.Contig5_All	7.42626	0.888557	hypothetical protein TRIUR3_09710 [Triticum urartu]	—	—
CL3788.Contig11_All	3.77018	0.800547	Rhodanese-like domain-containing protein 6 [Brachypodium distachyon]	STR6	C: peroxisome;
Unigene55394_All	6.93629	0.964443	hypothetical protein TRIUR3_21373 [Triticum urartu]	—	—
CL19809.Contig6_All	7.57491	0.900181	PREDICTED: proline-rich receptor-like protein kinase PERK2 [Zea mays]	—	—
CL4240.Contig2_All	-6.72338	0.814672	Formin-like protein 3 [Triticum urartu]	FH3	F: actin binding; F: phosphoprotein phosphatase activity; P: actin cytoskeleton organization
CL4948.Contig2_All	7.51043	0.894924	Copper transport protein ATX1 [Hordeum vulgare subsp. vulgare]	ATX1	P: metal ion transport; F: metal ion binding;
CL2925.Contig6_All	-3.58905	0.822734	hypothetical protein F775_31257 [Aegilops tauschii]	—	—
CL5974.Contig3_All	-5.38052	0.89621	hypothetical protein TRIUR3_04720 [Triticum urartu]	—	—
CL15166.Contig3_All	-5.07529	0.834318	4-hydroxyphenylacetaldehyde oxime monooxygenase [Hordeum vulgare subsp. vulgare]	CYP71E1	F: electron carrier activity; F: oxidoreductase activity, acting on paired donors, with incorporation or reduction of molecular oxygen; F: heme binding; F: iron ion binding; F: monooxygenase activity; P: oxidation-reduction process
Unigene68990_All	5.36048	0.874299	Long-chain-fatty-acid--CoA ligase 4 [Aegilops tauschii]	LAC4	F: ATP binding; F: long-chain fatty acid-CoA ligase activity; C: chloroplast envelope; C: membrane; P: fatty acid metabolic process
CL4108.Contig1_All	6.70217	0.918566	Mitochondrial import inner membrane translocase subunit TIM14-3 [Eutrema salsugineum]	TIM14-3	—
CL7787.Contig4_All	-3.26053	0.939355	Glutamyl-tRNA(Gln) amidotransferase subunit A, chloroplastic/mitochondrial [Hordeum vulgare subsp. vulgare]	GATA	F: glutaminyl-tRNA synthase (glutamine-hydrolyzing activity; P: translation
CL6726.Contig1_All	-4.56166	0.822075	hypothetical protein AMTR_s00010p00099690 [Amborella trichopoda]	ERF115	F: DNA binding; F: sequence-specific DNA binding; F: transcription factor activity; C: nucleus; P: ethylene mediated signaling pathway
CL4185.Contig1_All	4.78485	0.816714	alcohol dehydrogenase ADH1A [Triticum turgidum subsp. durum]	ADH1	F: alcohol dehydrogenase (NAD) activity; F: zinc ion binding; C: cytoplasm
Unigene22201_All	-6.8009	0.957207	Beta-fructofuranosidase, insoluble isoenzyme 7 [Triticum monococcum]	CIN7	C: apoplast; C: cell wall; F: sucrose alpha-glucosidase activity
CL7878.Contig3_All	-2.99066	0.800498	hypothetical protein F775_07588 [Aegilops tauschii]	—	—
Unigene26047_All	-5.96809	0.898783	Disease resistance protein RPM1 [Aegilops tauschii]	RPM1	F: ATP binding; F: protein binding; C: endomembrane system; C: plasma membrane; P: apoptosis; P: plant-type hypersensitive response
CL14796.Contig4_All	-4.00116	0.825299	CBL-interacting protein kinase 15 [Aegilops tauschii]	CIPK15	F: ATP binding; F: protein serine/threonine kinase activity; P: signal transduction
Unigene11307_All	-4.1748	0.809478	PREDICTED: uncharacterized protein LOC102711564 [Oryza brachyantha]	GP1	C: structural constituent of cell wall
CL1518.Contig4_All	4.09771	0.810667	Thioredoxin-like protein Clot [Hordeum vulgare subsp. vulgare]	Os06g0320	F: electron transport chain; P: transport
Unigene38672_All	6.29418	0.93943	Salicylate carboxymethyltransferase [Hordeum vulgare subsp. vulgare]	SAMT	—
Unigene30175_All	-4.28389	0.822448	unnamed protein product [Triticum aestivum]	—	—
Unigene69199_All	5.39506	0.879299	calcineurin B-like protein 10 [Hordeum brevisubulatum]	CBL10	F: calcium ion binding
CL17740.Contig2_All	6.86212	0.831311	PREDICTED: cyclin-dependent kinase B2-1 [Brachypodium distachyon]	CDKB2-1	F: ATP binding; F: cyclin-dependent protein kinase activity; F: RNA polymerase II carboxy-terminal domain kinase activity;C: nucleus; C: phragmoplast); C: spindle; P: cell division; P: mitosis
Unigene53228_All	-6.73697	0.816804	General transcription factor IIE subunit 2 [Aegilops tauschii]	—	—
Unigene42182_All	-5.04231	0.832477	Probable receptor-like protein kinase At5g39 [Hordeum vulgare subsp. vulgare]	At5g39020	F: ATP binding; F: protein serine/threonine kinase activity; C: integral to membrane
CL4433.Contig1_All	6.72338	0.814672	Cullin-1 [Triticum aestivum]	CUL1	F: ubiquitin protein ligase binding; C: condensed nuclear chromosome; C: cullin-RING ubiquitin ligase complex; C: cytosol; C: phragmoplast; C: spindle; P: auxin mediated signaling pathway; P: cell cycle; P: embryo development ending in seed dormancy; P: ethylene mediated signaling pathway; P: jasmonic acid mediated signaling pathway; P: regulation of circadian rhythm; P: SCF complex assembly; P: …
Unigene44864_All	9.68884	0.822201	putative O-methyltransferase 2 [Triticum urartu]	OMT2	F: O-methyltransferase activity; F: protein dimerization activity
CL312.Contig2_All	-3.88584	0.827897	predicted protein [Hordeum vulgare subsp. vulgare]	—	—
Unigene36868_All	5.13561	0.861015	hypothetical protein SDRG_15356 [Saprolegnia diclina VS20]	—	—
Unigene47934_All	5.70044	0.811328	Copper transport protein CCH [Hordeum vulgare subsp. vulgare]	CCH	—
Unigene38111_All	6.36445	0.9515	hypothetical protein F775_05625 [Aegilops tauschii]	—	—
Unigene61492_All	-7.18653	0.867526	unnamed protein product [Triticum aestivum]	—	—
CL2673.Contig15_All	-4.31448	0.810032	Probable apyrase 3 [Aegilops tauschii]	APY3	F: hydrolase activity
CL20051.Contig1_All	4.32097	0.818177	unnamed protein product [Triticum aestivum]	—	C: mitochondrion
CL7815.Contig4_All	5.80137	0.937944	Os01g0733500 [Oryza sativa Japonica Group]	BURP3	—
Unigene8452_All	3.88317	0.812116	predicted protein [Hordeum vulgare subsp. vulgare]	—	C: mitochondrion; C: chloroplast
CL5567.Contig2_All	6.70966	0.813154	Formin-like protein 5 [Aegilops tauschii]	FH5	F: actin binding; F: phosphoprotein phosphatase activity; P: actin cytoskeleton organization
CL21609.Contig2_All	-6.71882	0.813154	predicted protein [Hordeum vulgare subsp. vulgare]	—	—
Unigene70495_All	6.6677	0.807328	Formin-like protein 6 [Oryza sativa Japonica Group]	FH6	F: actin binding; F: phosphoprotein phosphatase activity; P: actin cytoskeleton organization
Unigene12275_All	8.15987	0.934712	hypothetical protein TRIUR3_22116 [Triticum urartu]	—	—
Unigene38201_All	7.48918	0.893757	predicted protein [Hordeum vulgare subsp. vulgare]	—	—
CL8835.Contig10_All	-3.79728	0.808513	Protein RADIALIS-like 2 [Triticum urartu]	RL2	—
CL21088.Contig1_All	4.9902	0.875513	Probable glutathione S-transferase [Hordeum vulgare subsp. vulgare]	GST	F: glutathione transferase activity; C: chloroplast; P: response to cadmium ionr; P: esponse to karrikin; P: response to growth hormone; P: lateral root developmentde-etiolation
CL6711.Contig1_All	-4.69605	0.823279	Formin-like protein 5 [Setaria italica]	FH5	F: actin binding; F: phosphoprotein phosphatase activity; P: actin cytoskeleton organization
CL15772.Contig2_All	4.5577	0.833525	hypothetical protein F775_00044 [Aegilops tauschii]	—	—
CL16022.Contig2_All	7.26991	0.874743	hypothetical protein SORBIDRAFT_04g020125 [Sorghum bicolor]	—	—
Unigene42628_All	6.98489	0.846388	Serine/arginine-rich splicing factor RSZ21A [Hordeum vulgare subsp. vulgare]	RSZ21A	F: zinc ion binding; F: nucleic acid binding; C: nucleotide binding
CL17256.Contig4_All	4.19546	0.832483	Putative oxidoreductase [Aegilops tauschii]	—	F: heme binding; F: metal ion binding; P: hydrogen peroxide catabolic process; P: oxidation-reduction process
CL13303.Contig4_All	9.12153	0.967927	Polyol transporter 5 [Triticum urartu]	PLT5	F: substrate-specific transmembrane transporter activity;P: carbohydrate transport; P: transmembrane transport; C: integral component of membrane
Unigene789_All	-6.79008	0.8235	unnamed protein product [Triticum aestivum]	—	—
CL14685.Contig3_All	7.30986	0.878918	PREDICTED: proline-rich receptor-like protein kinase PERK9 [Solanum lycopersicum]	PERK9	C: cell wall; C: extracellular region; C: plasmodesma; P: cellular cell wall organization
Unigene35930_All	-3.6686	0.804806	hypothetical protein CICLE_v10020284mg [Citrus clementina]	—	—
CL2516.Contig4_All	3.05942	0.801939	Probable aldehyde oxidase 2 [Hordeum vulgare subsp. vulgare]	Os03g0790900	F: 2 iron, 2 sulfur cluster binding; F: electron carrier activity; F: lavin adenine dinucleotide binding; F: iron ion binding; F: oxidoreductase activity, acting on CH-OH group of donors; P: abscisic acid biosynthetic process; P: auxin biosynthetic process
Unigene23084_All	6.95031	0.842623	OSJNBb0013O03.4 [Oryza sativa Japonica Group]	—	C: cytoplasmic membrane-bounded vesicle
CL3853.Contig15_All	-3.49916	0.808586	PREDICTED: calcium-dependent protein kinase 7 [Brachypodium distachyon]	CPK7	F: ATP binding; F: calcium ion binding; F: protein serine/threonine kinase activity; C: plasma membrane
Unigene73780_All	6.79442	0.8235	Na+/H+ antiporter NHX1 [Lophopyrum elongatum]	—	—
Unigene25278_All	-4.57491	0.801626	hypothetical protein EMIHUDRAFT_436633 [Emiliania huxleyi CCMP1516]	GP1	C: structural constituent of cell wall
CL14278.Contig3_All	6.35755	0.941532	Splicing factor U2af large subunit A [Zea mays]	U2AF65A	F: nucleotide binding; F: RNA binding; C: nucleus; P: mRNA processing; P: RNA splicing
Unigene35768_All	6.74595	0.816804	Formin-like protein 16 [Helicosporidium sp. ATCC 50920]	FH16	F: actin binding; C: integral to membrane; P: actin cytoskeleton organization
CL10377.Contig5_All	-3.40372	0.806357	Xylulose kinase [Aegilops tauschii]	—	—
CL12648.Contig2_All	4.67323	0.812872	hypothetical protein ZEAMMB73_373134 [Zea mays]	GP1	C: structural constituent of cell wall
Unigene25970_All	4.97585	0.848423	Protein argonaute MEL1 [Triticum urartu]	MEL1	C: nucleolus organizer region; F: nucleic acid binding; P: microgametogenesis
Unigene12735_All	-4.73039	0.816039	PREDICTED: leucine-rich repeat extensin-like protein 2 isoform X1 [Brassica rapa]	—	C: phragmoplast;preprophase band; C: spindle; F: actin filament binding; F: microtubule binding; F: phosphoprotein phosphatase activity; P: actin cytoskeleton organization; P: microsporogenesis
Unigene11966_All	6.72338	0.814672	hypothetical protein F775_00596 [Aegilops tauschii]	—	—
Unigene91226_All	5.77396	0.942107	Oleosin-B6 [Hordeum vulgare subsp. vulgare]	OlnB6	C: integral to membrane; C: monolayer-surrounded lipid storage body
CL20409.Contig21_All	-3.68444	0.810328	Fructan 6-exohydrolase [Aegilops tauschii]	6-FEH	F: fructan beta-(2,6-fructosidase activity; P: carbohydrate metabolic process
CL2673.Contig12_All	-4.74237	0.810174	PREDICTED: probable apyrase 3-like [Setaria italica]	APY2	—
Unigene2055_All	-5.6598	0.819977	predicted protein [Hordeum vulgare subsp. vulgare]	—	—
CL553.Contig20_All	4.95764	0.836956	Formin-like protein 14 [Aegilops tauschii]	FH14	F: actin filament binding; F: microtubule binding; F: phosphoprotein phosphatase activity; C: phragmoplast; C: preprophase band; C: spindle; P: actin cytoskeleton organization; P: microsporogenesis
CL4095.Contig2_All	-6.71882	0.813154	hypothetical protein TRIUR3_09292 [Triticum urartu]	—	—
CL5483.Contig2_All	-5.94902	0.857242	Putative beta-1,3-galactosyltransferase 8 [Aegilops tauschii]	—	—
CL15119.Contig5_All	7.00375	0.847847	Branched-chain-amino-acid aminotransferase 5, chloroplastic [Aegilops tauschii]	—	—
Unigene57304_All	6.70966	0.813154	FBD-associated F-box protein At3g52670 [Aegilops tauschii]	At3g52670	—
CL18034.Contig2_All	7.47573	0.892552	Putative nuclease HARBI1 [Triticum urartu]	—	—
Unigene69939_All	6.64866	0.803294	hypothetical protein F775_30424 [Aegilops tauschii]	—	—
CL6913.Contig4_All	-7.08392	0.857115	F-box protein At3g57590 [Triticum urartu]	At3g57590	—
CL3586.Contig2_All	-3.87787	0.820986	hypothetical protein TRIUR3_16690 [Triticum urartu]	—	—
Unigene14641_All	-5.65261	0.894865	Probable voltage-gated potassium channel subunit beta [Brachypodium distachyon]	KAB1	—
CL973.Contig11_All	-7.02606	0.85033	PREDICTED: VAMP-like protein YKT61 [Brachypodium distachyon]	—	—
CL396.Contig14_All	-3.88106	0.80512	Calcium-dependent protein kinase 16 [Aegilops tauschii]	CPK16	F: ATP binding; F: calcium ion binding; F: protein serine/threonine kinase activity;C: plasma membrane
CL6164.Contig1_All	7.85383	0.918272	NA	—	—
Unigene55377_All	-4.82517	0.803296	Formin-like protein 3 [Malus domestica]	FH3	F: actin binding; F: phosphoprotein phosphatase activity; P: actin cytoskeleton organization
CL8621.Contig3_All	-5.28723	0.911453	Disease resistance RPP13-like protein 4 [Triticum urartu]	—	—
Unigene72476_All	5.74723	0.800374	hypothetical protein F775_05184 [Aegilops tauschii]	—	—
CL19347.Contig2_All	-6.71425	0.813154	Protein ODORANT1 [Aegilops tauschii]	ODO1	F: DNA binding; F: chromatin binding;
CL5077.Contig1_All	-5.94154	0.919851	E3 ubiquitin-protein ligase EL5 [Triticum urartu]	EL5.1	F: ubiquitin-protein ligase activity; F: zinc ion binding; C: integral to membrane; C: plasma membrane; P: cell division; P: root development
CL17093.Contig7_All	-3.08833	0.800305	Putative calcium-binding protein CML31 [Aegilops tauschii]	CML31	F: calcium ion binding
CL10349.Contig1_All	3.99403	0.807428	Wheatwin-2 OS=Triticum aestivum [Hordeum vulgare subsp. vulgare]	PR4B	P: defense response to bacterium; P: defense response to fungus; P: plant-type hypersensitive response
Unigene39234_All	5.12678	0.874228	Clathrin interactor EPSIN 1 [Triticum aestivum]	EPSIN1	F: clathrin binding; F: protease binding; C: actin cortical patch; C: actin filament; C: clathrin-coated vesicle; C: Golgi apparatus; C: late endosome; C: thylakoid; P: protein targeting to vacuole
CL595.Contig2_All	4.80145	0.827434	Vegetative cell wall protein gp1 [Brachypodium distachyon]	GP1	C: structural constituent of cell wall
CL9897.Contig2_All	-3.35925	0.804255	allene oxide synthase [Hordeum vulgare subsp. vulgare]	CYP74A2	F: electron carrier activity; F: oxidoreductase activity, acting on paired donors, with incorporation or reduction of molecular oxygen; F: heme binding; F: iron ion binding; P: oxidation-reduction process
Unigene49225_All	7.07682	0.856144	Acyl-CoA-binding domain-containing protein 4 [Triticum urartu]	—	—
Unigene43935_All	-4.94352	0.84733	Protochlorophyllide reductase B, chloroplastic [Triticum urartu]	PORB	—
CL2625.Contig1_All	7.66297	0.906376	Formin-like protein 5 [Aegilops tauschii]	FH5	F: actin binding; F: phosphoprotein phosphatase activity; P: actin cytoskeleton organization
CL9245.Contig2_All	6.90689	0.896662	hypothetical protein F775_25684 [Aegilops tauschii]	—	—
CL20634.Contig13_All	-5.1051	0.890108	HvCBF10A [Hordeum vulgare subsp. vulgare]	CBF10	F: DNA binding; F: sequence-specific DNA binding transcription factor activity; C: nucleus; P: regulation of transcription, DNA-templated
CL3837.Contig10_All	-4.64324	0.852679	Lysosomal beta glucosidase [Aegilops tauschii]	BXL3	F: hydrolase activity, hydrolyzing O-glycosyl compounds; P: carbohydrate metabolic process
Unigene3283_All	7.40939	0.887154	Lysosomal Pro-X carboxypeptidase [Aegilops tauschii]	—	—
CL20507.Contig5_All	3.12515	0.801987	myo-inositol 1-phosphate synthase [Triticum aestivum]	INO1	F: binding; F: inositol-3-phosphate synthase activity; C: cytoplasm; P: inositol biosynthetic process; P: phospholipid biosynthetic process
Unigene59295_All	7.26679	0.874743	PREDICTED: uncharacterized protein LOC100823869 [Brachypodium distachyon]	—	—
Unigene47198_All	-3.60763	0.813487	predicted protein [Hordeum vulgare subsp. vulgare]	—	—
CL13520.Contig1_All	7.16323	0.864641	hypothetical protein F775_03534 [Aegilops tauschii]	—	—
CL1624.Contig4_All	8.05889	0.929707	70 kDa peptidyl-prolyl isomerase [Aegilops tauschii]	FKBP70	F: calmodulin binding; F: peptidyl-prolyl cis-trans isomerase activity; P: protein folding; P: response to stress
CL20959.Contig8_All	-4.54185	0.835959	Alpha-L-arabinofuranosidase 1 [Aegilops tauschii]	ASD1	F: alpha-N-arabinofuranosidase activity; F: xylan 1,4-beta-xylosidase activity; C: apoplast;plant-type cell wall; C: proteinaceous extracellular matrix; C: vacuole; P: L-arabinose metabolic process; P: xylan catabolic process
CL11918.Contig3_All	7.25424	0.873824	hypothetical protein F775_16791 [Aegilops tauschii]	—	—
Unigene385_All	4.98819	0.82691	12-oxophytodienoate reductase 1 [Hordeum vulgare subsp. vulgare]	OPR1	F: FMN binding; F: oxidoreductase activity; P: oxidation-reduction process
CL8301.Contig1_All	2.98907	0.80053	CBL-interacting protein kinase 2 [Triticum urartu]	CIPK2	F: ATP binding; F: protein serine/threonine kinase activity; P: signal transduction
CL8439.Contig5_All	-4.91867	0.86956	Ethylene-responsive transcription factor 2 [Hordeum vulgare subsp. vulgare]	ERF2	F: sequence-specific DNA binding; F: transcription factor activity; C: nucleus; P: response to fungus; P: regulation of transcription, DNA-templated
Unigene70094_All	6.80735	0.825161	kinase family protein [Populus trichocarpa]	GP1 P	C: structural constituent of cell wall
CL13563.Contig2_All	-4.3238	0.819189	putative retrotransposon protein [Phyllostachys edulis]	—	C: mitochondrion; F: RNA binding; F: RNA-directed DNA polymerase activity; P: RNA-dependent DNA replication
Unigene52884_All	10.0728	0.984371	PREDICTED: proline-rich receptor-like protein kinase PERK1 [Nicotiana tomentosiformis]	PERK1	—
CL21657.Contig6_All	-4.92459	0.830282	PREDICTED: uncharacterized protein LOC103638853 isoform X1 [Zea mays]	—	—
CL1827.Contig12_All	-4.57917	0.826658	serine/threonine protein kinase Stpk-A [Triticum aestivum]	LRR-RLK	F: ATP binding; F: protein serine/threonine kinase activity; F: receptor activity; C: integral to membrane; C: plasma membrane; C: plasmodesma
Unigene19605_All	6.90823	0.964888	Cyanidin 3-O-rutinoside 5-O-glucosyltransferase [Triticum aestivum]	5GT	—
CL2178.Contig16_All	-5.96578	0.810569	Probable 3-hydroxyisobutyrate dehydrogenase, mitochondrial [Hordeum vulgare subsp. vulgare]	At4g20930	F: phosphogluconate dehydrogenase (decarboxylating) activity; F: 3-hydroxyisobutyrate dehydrogenase activity; F: NAD binding; P: pentose-phosphate shuntvaline metabolic process
CL13636.Contig1_All	5.21245	0.867451	putative TdS40 protein [Triticum turgidum subsp. durum]	—	—
CL1602.Contig10_All	6.62588	0.957324	unnamed protein product [Triticum aestivum]	—	—
CL21287.Contig2_All	3.77307	0.800636	uncharacterized protein LOC100274953 [Zea mays]	—	—
Unigene100013_All	7.57743	0.900229	Transcription factor TGA4 [Triticum urartu]	TGA3	F: calmodulin binding; F: protein dimerization activity; F: sequence-specific DNA binding; F: sequence-specific DNA binding transcription factor activity; C: nucleus; P: defense response to bacterium; P: plant-type hypersensitive response; P: systemic acquired resistance, salicylic acid mediated signaling pathway
CL8088.Contig6_All	-7.14296	0.862706	hypothetical protein F775_32614 [Aegilops tauschii]	—	—
Unigene25743_All	-7.82655	0.916763	Pumilio domain-containing-like protein [Aegilops tauschii]	—	—
Unigene20424_All	-7.1565	0.864641	Os07g0458900 [Oryza sativa Japonica Group]	—	—
CL11117.Contig2_All	-3.33417	0.811288	Disease resistance protein RPS2 [Triticum urartu]	RPS2	—
CL8918.Contig5_All	-4.53952	0.811074	hypothetical protein F775_43353 [Aegilops tauschii]	—	—
CL4369.Contig7_All	6.69116	0.809338	Peptide transporter PTR2 [Triticum urartu]	—	—
Unigene53915_All	8.63178	0.953948	hypothetical protein F775_31458 [Aegilops tauschii]	—	—
Unigene3012_All	7.01123	0.849115	18 kDa seed maturation protein [Aegilops tauschii]	GMPM1	P: embryo development
CL312.Contig17_All	-3.95308	0.831792	predicted protein [Hordeum vulgare subsp. vulgare]	—	—
CL18816.Contig1_All	6.13654	0.921453	Protein argonaute 14 [Hordeum vulgare subsp. vulgare]	AGO14	F: nucleic acid binding; F: gene silencing by RNA
CL17429.Contig2_All	5.24793	0.913709	Alpha,alpha-trehalose-phosphate synthase [UDP-forming] 6 [Hordeum vulgare subsp. vulgare]	TPS6	F: alpha,alpha-trehalose-phosphate synthase (UDP-forming activity; F: trehalose-phosphatase activity; P: trehalose biosynthetic process
CL10004.Contig1_All	-4.09139	0.813379	hypothetical protein TRIUR3_22538 [Triticum urartu]	—	C: plastid
CL15923.Contig2_All	4.77142	0.839676	Coatomer subunit delta-3 [Hordeum vulgare subsp. vulgare]	Os01g0833700	C: clathrin adaptor complex; C: COPI coated vesicle membrane; P: intracellular protein transport; P: vesicle-mediated transport
Unigene51314_All	-7.01495	0.849115	hypothetical protein TRIUR3_12176 [Triticum urartu]	—	—
Unigene665_All	3.81401	0.808623	hypothetical protein F775_27287 [Aegilops tauschii]	—	C: nucleu; C: smitochondrion; P: double fertilization forming two zygotesembryo sac development
Unigene59320_All	-5.24793	0.821274	stripe rust resistance protein YR10 [Triticum aestivum]	RPP8L4	F: ADP binding; P: defense response
Unigene37638_All	7.70506	0.909164	Chaperone protein ClpB1 [Zea mays]	CLPB1	F: ATP binding; F: nucleoside-triphosphatase activity; C: cytosol; C: nucleus; P: cellular response to heat
CL2629.Contig4_All	-5.02723	0.867596	Proline-rich receptor-like protein kinase PERK2 [Pyrus x bretschneideri]	PERK2	F: ATP binding; F: protein serine/threonine kinase activity; F: receptor activity; C: integral to membrane; C: plasma membrane
Unigene78251_All	9.31741	0.972262	Leucine-rich repeat extensin-like protein 3 [Emiliania huxleyi CCMP1516]	LRX3	C: extracellular region; C: plant-type cell wall; C: plasmodesma; F: protein binding; P: cellular cell wall organization
Unigene69904_All	6.63421	0.801138	Chlorophyll a-b binding protein 3C, chloroplastic [Triticum urartu]	CB2A	F: chlorophyll binding;metal ion binding; C: chloroplast thylakoid membrane; C: integral to membrane; C: photosystem I; C: photosystem II; P: photosynthesis, light harvesting; P: protein-chromophore linkage
CL2331.Contig9_All	-6.41996	0.936404	Formin-like protein 16 [Hordeum vulgare subsp. vulgare]	FH16	F: actin binding; C: integral to membrane; P: actin cytoskeleton organization
Unigene42339_All	5.36467	0.912135	hypothetical protein SORBIDRAFT_06g026710 [Sorghum bicolor]	—	—
Unigene29689_All	-4.61176	0.843635	Ferredoxin--NADP reductase, embryo isozyme, chloroplastic [Triticum urartu]	Os07g0147900	F: NADP binding; F: copper ion binding; F: ferredoxin-NADP+ reductase activity; F: flavin adenine dinucleotide binding; C: chloroplast thylakoid membrane; P: electron transport chain; P: photosynthesis
Unigene43130_All	-3.62639	0.817939	hypothetical protein F775_27297 [Aegilops tauschii]	GP1	C: structural constituent of cell wall
CL10640.Contig9_All	-5.57827	0.875011	Chaperone protein ClpC1, chloroplastic [Aegilops tauschii]	CLPC1	F: ATP binding; F: nucleoside-triphosphatase activity
Unigene45521_All	7.13614	0.862706	predicted protein [Arabidopsis lyrata subsp. lyrata]	—	—
CL9374.Contig3_All	4.15782	0.816456	RecName: Full=23 kDa jasmonate-induced protein [Hordeum vulgare]	—	—
CL20853.Contig7_All	-7.57238	0.899668	predicted protein [Hordeum vulgare subsp. vulgare]	—	—
CL10640.Contig5_All	-4.37197	0.802073	putative endopeptidase Clp ATP-binding chain [Oryza sativa Japonica Group]	CLPB1	F: ATP binding; F: nucleoside-triphosphatase activity;
CL3816.Contig3_All	7.43185	0.88924	Leucine-rich repeat extensin-like protein 3 [Triticum urartu]	LRX3	C: extracellular region; C: plant-type cell wall; C: plasmodesma; F: protein binding; P: cellular cell wall organization
CL3787.Contig1_All	6.04166	0.856906	PREDICTED: G-type lectin S-receptor-like serine/threonine-protein kinase At2g19130 [Brachypodium distachyon]	At2g19130	F: ATP binding; F: protein serine/threonine kinase activity; C: cytoplasmic membrane-bounded vesicle; P: protein phosphorylation
Unigene71762_All	7.24159	0.872105	Probable aldo-keto reductase 2 [Setaria italica]	Os04g0338000	C: chloroplast; C: envelopeplasma membrane; P: response to cadmium ion
Unigene51286_All	7.01569	0.963963	12-oxophytodienoic acid reductase 1-A1du [Triticum turgidum subsp. durum]	OPR1	F: 12-oxophytodienoate reductase activity; F: FMN binding; P: defense response; P: jasmonic acid biosynthetic process
CL14400.Contig1_All	-7.22561	0.871199	Mavicyanin [Triticum urartu]	—	F: copper ion binding; F: electron carrier activity; F; electron transport chain; P: transport
Unigene57408_All	6.07682	0.827092	PREDICTED: uncharacterized protein LOC100828720 [Brachypodium distachyon]	—	—
CL3108.Contig5_All	-5.26872	0.877236	B-box zinc finger protein 20 [Hordeum vulgare subsp. vulgare]	BBX20	—
Unigene66216_All	-6.88671	0.834199	PR17c precursor [Hordeum vulgare subsp. vulgare]	—	—
CL1712.Contig4_All	4.65231	0.864361	Os02g0139100 [Oryza sativa Japonica Group]	GP1	F: positive regulation of ATPase activity; F: ATPase activator activity; F: chaperone binding
CL6593.Contig10_All	4.77801	0.864096	Probable glutathione S-transferase GSTU1 [Aegilops tauschii]	GSTU1	F: glutathione transferase activity
CL4314.Contig5_All	5.39043	0.920946	Protein RALF-like 33 [Hordeum vulgare subsp. vulgare]	RALFL33	C: cytoplasmic membrane-bounded vesicle
Unigene97779_All	6.81592	0.826747	hypothetical protein TRIUR3_29875 [Triticum urartu]	—	—
CL21192.Contig4_All	6.09351	0.848577	Ankyrin repeat-containing protein At5g02620 [Triticum aestivum]	At5g02620	C: endoplasmic reticulum; C: integral to membrane; C: plasma membrane
CL1454.Contig1_All	-7.20945	0.869372	Copper transporter 4 [Hordeum vulgare subsp. vulgare]	COPT4	F: copper ion transmembrane transporter activity; C: integral to membrane
Unigene85715_All	-6.69581	0.811283	hypothetical protein TRIUR3_34224 [Triticum urartu]	—	—
CL15993.Contig1_All	6.26679	0.891332	PREDICTED: uncharacterized protein LOC104582981 [Brachypodium distachyon]	—	—
Unigene41679_All	-4.3835	0.824819	Superkiller viralicidic activity 2-like protein 2 [Aegilops tauschii]	—	F: ATP binding; F: ATP-dependent helicase activity; F: nucleic acid binding
Unigene1968_All	5.04507	0.888635	hypothetical protein F775_23093 [Aegilops tauschii]	—	—
CL15094.Contig2_All	-6.56986	0.835917	hypothetical protein F775_01688 [Aegilops tauschii]	—	—
CL9530.Contig14_All	-7.79874	0.915156	hypothetical protein TRIUR3_04859 [Triticum urartu]	—	—
CL6395.Contig13_All	7.93664	0.923151	Probable sulfate transporter 3.3 [Hordeum vulgare subsp. vulgare]	SULTR3;3	F: secondary active sulfate transmembrane transporter activity; C: integral component of membrane; P: transmembrane transport; P: sulfate transport
CL13548.Contig3_All	9.131	0.968179	Hsp70-Hsp90 organizing protein [Aegilops tauschii]	HOP1	F: binding; P: response to heat; P: response to unfolded protein
Unigene532_All	7.42066	0.88785	hypothetical protein F775_06694 [Aegilops tauschii]	—	—
Unigene16665_All	-7.26366	0.874656	Ethylene receptor 1 [Musa acuminata subsp. malaccensis]	ETR1	F: ATP binding; F: metal ion binding; F: receptor activity; F: two-component response regulator activity; C: endoplasmic reticulum membrane; C: integral to membrane; P: ethylene mediated signaling pathway; P: peptidyl-histidine phosphorylation; P: regulation of transcription, DNA-dependent
CL12168.Contig2_All	7.28848	0.876426	Splicing factor U2af large subunit B [Aegilops tauschii]	—	—
Unigene60711_All	6.81164	0.825161	PREDICTED: ras-related protein RABC1 [Phoenix dactylifera]	RABC1	F: GTP binding; P: small GTPase mediated signal transduction; P: protein transport
Unigene71423_All	7.13614	0.862706	predicted protein [Hordeum vulgare subsp. vulgare]	—	F: hydrolase activity;
CL2437.Contig1_All	-5.22088	0.824914	Pyrophosphate--fructose 6-phosphate 1-phosphotransferase subunit beta 1 [Sorghum bicolor]	PFP-BETA1	F: 6-phosphofructokinase activity; F: ATP binding; F: diphosphate-fructose-6-phosphate 1-phosphotransferase activity; C: membrane6-phosphofructokinase complex; C: cell wall; P: glycolytic process; P: response to cadmium ion; P: fructose 6-phosphate metabolic process; P: embryo development ending in seed dormancy; P: photosynthesis;
Unigene53678_All	5.33498	0.802978	hypothetical protein [Oryza sativa Japonica Group]	—	—
CL21610.Contig18_All	-6.73245	0.815033	hypothetical protein F775_43940 [Aegilops tauschii]	—	—
CL838.Contig9_All	-5.10852	0.816897	Probable LRR receptor-like serine/threonine-protein kinase At3g47570 [Hordeum vulgare subsp. vulgare]	At3g47570	F: protein serine/threonine kinase activityATP binding; C: plasma membrane; P: protein phosphorylation
Unigene53012_All	6.24385	0.918669	hypothetical protein F775_09251 [Aegilops tauschii]	—	—
CL20101.Contig11_All	-3.19323	0.809452	Acid phosphatase 1 [Triticum urartu]	VSPA	F: acid phosphatase activity;
CL16240.Contig3_All	-5.04439	0.857278	Zinc finger protein 1 [Hordeum vulgare subsp. vulgare]	ZFP1	F: DNA binding; F: zinc ion binding; C: nucleus; P: regulation of transcription, DNA-dependent; P: transcription, DNA-dependent
CL283.Contig2_All	4.86333	0.865779	Abscisic acid receptor PYL4 [Hordeum vulgare subsp. vulgare]	PYL4	P: abscisic acid-activated signaling pathway
CL20493.Contig16_All	-4.69723	0.839137	hypothetical protein TRIUR3_07214 [Triticum urartu]	—	—
Unigene31411_All	-7.13614	0.862706	Sulfated surface glycoprotein 185 [Hordeum vulgare subsp. vulgare]	—	—
CL817.Contig7_All	-4.77497	0.829465	Protein NRT1/ PTR FAMILY 8.3 [Hordeum vulgare subsp. vulgare]	NPF8.3	F: transporter activity; C: membrane; P: transport
Unigene9384_All	6.03159	0.89066	Protein FAR1-RELATED SEQUENCE 3 [Oryza sativa Japonica Group]	FRS3	F: zinc ion binding; C: nucleus; C: plasmodesma;
CL5262.Contig4_All	5.23914	0.810812	hypersensitive induced response protein 2 [Triticum aestivum]	HIR2	F: protein histidine kinase binding; C: chloroplast; C: plasma membrane; C: plasmodesma; C: vacuolar membrane
CL6622.Contig1_All	-3.31564	0.808066	mitogen-activated protein kinase [Triticum aestivum]	MPK12	F: ATP binding; F: MAP kinase activity; C: nucleus; P: defense response
CL11903.Contig2_All	4.06405	0.804739	hypothetical protein F775_42762 [Aegilops tauschii]	—	—
CL1693.Contig4_All	6.18587	0.818396	Boron transporter 4 [Triticum urartu]	BOR4	F: inorganic anion exchanger activity; C: integral component of membrane; P: anion transport
CL2812.Contig5_All	5.27177	0.879007	Disease resistance protein RGA2 [Aegilops tauschii]	RGA2	F: ATP binding; P: apoptosis; P: defense response
CL16501.Contig1_All	8.00375	0.926878	UDP-glycosyltransferase 76E2 [Hordeum vulgare subsp. vulgare]	UGT76E2	F: quercetin 3-O-glucosyltransferase activity; F: quercetin 7-O-glucosyltransferase activity; P: benzoxazinone biosynthesis process
CL3181.Contig2_All	-3.88281	0.807078	Protein LOL4 [Hordeum vulgare subsp. vulgare]	LOL4	C: nucleus
CL1360.Contig2_All	5.02729	0.877984	CBS domain-containing protein CBSX2 [Hordeum vulgare subsp. vulgare]	CBSX2	C: chloroplast stroma
CL19971.Contig17_All	4.23818	0.824374	DIBOA-glucoside dioxygenase BX6 [Hordeum vulgare subsp. vulgare]	BX6	—
Unigene12220_All	-3.79712	0.824999	Putative lipoyltransferase-like protein, chloroplastic [Triticum urartu]	LIP2p	F: octanoyltransferase activity; C: chloroplast; P: lipoate biosynthetic process; P: protein modification process
CL20074.Contig2_All	7.00375	0.847847	PREDICTED: glutamine synthetase leaf isozyme, chloroplastic-like [Musa acuminata subsp. malaccensis]	—	F: ATP binding; F: glutamate-ammonia ligase activity; C: chloroplast; P: glutamine biosynthetic process; P: nitrogen fixation
CL5711.Contig2_All	4.16247	0.811886	hypothetical protein EUTSA_v10028188mg [Eutrema salsugineum]	—	—
CL12888.Contig2_All	-3.57316	0.80409	Transcription factor bHLH92 [Hordeum vulgare subsp. vulgare]	BHLH92	F: DNA binding; F: protein dimerization activity; C: nucleus
Unigene98731_All	6.79442	0.8235	Protein TRANSPARENT TESTA 12 [Aegilops tauschii]	—	—
Unigene58645_All	4.21555	0.811285	Formin-like protein 14 [Hordeum vulgare subsp. vulgare]	FH14	F: actin filament binding; F: microtubule binding; F: phosphoprotein phosphatase activity; C: phragmoplast; C: preprophase band; C: spindle; P: actin cytoskeleton organization; P: microsporogenesis
CL1348.Contig4_All	3.93528	0.813594	Vegetative cell wall protein gp1 [Aegilops tauschii]	GP1	C: structural constituent of cell wall
CL7689.Contig3_All	4.90881	0.823965	Peroxidase 7 [Triticum monococcum]	PER7	F: metal ion binding; F: heme binding; F: peroxidase activity; P: response to oxidative stress; P: oxidation-reduction process
Unigene33587_All	7.46489	0.891835	PREDICTED: uncharacterized protein LOC104583888, partial [Brachypodium distachyon]	—	—
CL10509.Contig1_All	-7.04803	0.852714	Rhodanese-like domain-containing protein 8, chloroplastic [Aegilops tauschii]	STR8	—
Unigene18887_All	-4.47347	0.836804	CBF2 protein [Aegilops biuncialis]	CBF2	F: DNA binding; F: sequence-specific DNA binding transcription factor activity; C: nucleus; P: response to stress
Unigene11665_All	4.05389	0.818833	ABC transporter C family member 10 [Hordeum vulgare subsp. vulgare]	ABCC10	F: ATP binding; F: xenobiotic-transporting ATPase activity; C: integral to membrane; C: vacuolar membrane
CL17646.Contig3_All	6.74595	0.816804	Bidirectional sugar transporter SWEET14 [Triticum urartu]	SWT14	P: carbohydrate transport; C: integral component of membraneplasma membrane
CL20865.Contig1_All	4.09987	0.821214	PREDICTED: putative ribonuclease H protein At1g65750 [Zea mays]	GP1	C: structural constituent of cell wall
CL553.Contig13_All	4.66585	0.867586	Two-component response regulator ARR8 [Triticum aestivum]	ARR8	F: DNA binding; F: phosphorelay response regulator activity;P: phosphorelay signal transduction system; P: regulation of transcription, DNA-templated; P: response to cytokinin; P: intracellular signal transduction
CL3500.Contig3_All	-3.76664	0.804889	MATE efflux family protein 9 [Triticum urartu]	DTXL5	F: drug transmembrane transporter activity; F: antiporter activity; C: membrane; P: drug transmembrane transport
CL19094.Contig2_All	3.02626	0.804212	Translation factor GUF1 homolog, chloroplastic [Triticum aestivum]	OSTLU_15891	F: GTP bindingGTPase activity; C: intracellular; P: GTP catabolic process
CL1624.Contig3_All	7.62693	0.903904	70 kDa peptidyl-prolyl isomerase [Triticum urartu]	FKBP70	F: calmodulin binding; F: peptidyl-prolyl cis-trans isomerase activity; P: protein folding; P: response to stress
Unigene38939_All	-6.45196	0.919693	Glucan endo-1,3-beta-glucosidase 13 [Aegilops tauschii]	OLE9	—
CL17006.Contig39_All	3.38199	0.807053	predicted protein [Hordeum vulgare subsp. vulgare]	—	—
Unigene59602_All	10.2332	0.98618	Proline extensin-like receptor kinase 1 [Theobroma cacao]	GP1	C: structural constituent of cell wall
Unigene50595_All	4.43227	0.826427	hypothetical protein F775_31438 [Aegilops tauschii]	GP1	C: structural constituent of cell wall
CL16914.Contig4_All	5.44677	0.834619	hypothetical protein F775_05108 [Aegilops tauschii]	—	—
Unigene45134_All	7.13955	0.862706	PREDICTED: flavonol synthase/flavanone 3-hydroxylase-like [Brachypodium distachyon]	FLS	P: metabolism process; P: flavonol biosynthesis process
CL7411.Contig2_All	3.84847	0.80129	jasmonate induced protein [Hordeum vulgare subsp. vulgare]	—	—
CL10246.Contig1_All	6.64386	0.803294	Formin-like protein 14 [Setaria italica]	FH14	F: actin filament binding; F: microtubule binding; F: phosphoprotein phosphatase activity; C: phragmoplast; C: preprophase band; C: spindle; P: actin cytoskeleton organization; P: microsporogenesis
CL6690.Contig3_All	5.91374	0.934529	hypothetical protein TRIUR3_11749 [Triticum urartu]	—	—
Unigene32856_All	7.72338	0.910068	hypothetical protein F775_28501 [Aegilops tauschii]	—	—
Unigene41079_All	7.26991	0.874743	PREDICTED: uncharacterized protein LOC100835202 [Brachypodium distachyon]	—	—
CL12344.Contig1_All	3.7168	0.815339	6-phosphofructokinase 3 [Triticum aestivum]	PFK3	F: 6-phosphofructokinase activity; F: ATP binding; C: 6-phosphofructokinase complex; P: fructose 6-phosphate metabolic process; P: glycolytic process
Unigene52973_All	5.42626	0.815023	PREDICTED: serine/threonine-protein kinase SAPK9 [Brachypodium distachyon]	SAPK9	F: ATP binding; F: protein binding; F: protein serine/threonine kinase activity; C: cytosol;nucleus; P: response to abscisic acid stimulus; P: response to salt stress
Unigene69523_All	5.5015	0.931029	Formin-like protein 5 [Aegilops tauschii]	FH5	F: actin binding; F: phosphoprotein phosphatase activity; P: actin cytoskeleton organization
CL1395.Contig3_All	3.86163	0.804012	PREDICTED: ABC transporter C family member 8-like [Setaria italica]	ABCC8	F: nucleotide binding; F: ATPase activity; P: transportcellular process
CL1667.Contig3_All	5.90259	0.951136	Glutaredoxin-C1 [Aegilops tauschii]	GRXC1	F: electron carrier activity; F: protein disulfide oxidoreductase activity; C: cytoplasm; P: cell redox homeostasis; P: electron transport chain; P: transport
CL16834.Contig2_All	7.24476	0.872935	predicted protein [Hordeum vulgare subsp. vulgare]	—	—
Unigene16103_All	5.57973	0.889618	Glutathione S-transferase theta-1 [Triticum urartu]	GSTT1	F: transferase activity; C: mitochondrionperoxisome ; P: toxin catabolic process
CL4879.Contig8_All	7.73697	0.910946	expressed protein, partial [Aureococcus anophagefferens]	—	—
Unigene1767_All	-5.90989	0.897634	predicted protein [Hordeum vulgare subsp. vulgare]	—	—
Unigene12634_All	-5.29601	0.918304	CASP-like protein Os02g0134500 [Hordeum vulgare subsp. vulgare]	Os02g0134500	C: integral to membrane; C: plasma membrane
CL2638.Contig16_All	7.13614	0.862706	Phenolic glucoside malonyltransferase 1 [Aegilops tauschii]	PMAT1	F: transferase activity, transferring acyl groups other than amino-acyl groups
Unigene60368_All	-5.76377	0.925937	ribulose bisphosphate carboxylase activase B [Triticum aestivum]	RCAB	F: ATP binding;C: C: chloroplast stroma;
Unigene30676_All	3.38491	0.809968	predicted protein [Hordeum vulgare subsp. vulgare]	—	C: cell wall; C: extracellular region; P: cellular cell wall organization
Unigene33559_All	6.19812	0.93041	Na+/H+ antiporter [Thinopyrum intermedium subsp. barbulatum]	NHX2	F: sodium:hydrogen antiporter activity; C: integral to membrane; C: vacuolar membrane; P: regulation of pH
Unigene52948_All	8.13785	0.933729	PREDICTED: proliferation-associated protein 2G4 [Brachypodium distachyon]	—	F: aminopeptidase activity; F: metalloexopeptidase activity; C: nucleolus; C: plasma membrane; P: proteolysis; P: cellular process
Unigene4970_All	-4.38624	0.819955	Probable E3 ubiquitin-protein ligase HIP1 [Aegilops tauschii]	HIP1	F: zinc ion binding
Unigene34578_All	8.58421	0.971855	PREDICTED: benzyl alcohol O-benzoyltransferase-like [Brachypodium distachyon]	—	—
CL5942.Contig10_All	5.71409	0.933997	Anamorsin homolog [Aegilops tauschii]	—	C: cytoplasm; P: apoptosis
CL6321.Contig2_All	7.31288	0.878918	Proline-rich receptor-like protein kinase PERK2 [Volvox carteri f. nagariensis]	PERK2	C: nucleus; F: sequence-specific DNA binding transcription factor activity; F: transcription regulatory region DNA binding; P: flower development; P: photoperiodism, flowering
CL21563.Contig8_All	5.74024	0.851036	hypothetical protein F775_00587 [Aegilops tauschii]	—	—
CL9938.Contig1_All	4.98742	0.804989	hypothetical protein F775_04049 [Aegilops tauschii]	—	—
CL12166.Contig1_All	6.83289	0.828274	RNA pseudourine synthase 3, mitochondrial [Aegilops tauschii]	Os08g0520100	F: pseudouridine synthase activity; F: RNA binding; C: mitochondrion; P: pseudouridine synthesis
CL9771.Contig2_All	-3.52818	0.801324	Arginine/serine-rich protein 45 [Hordeum vulgare subsp. vulgare]	SR45	—
CL25.Contig11_All	8.09628	0.931675	Proline-rich receptor-like protein kinase PERK2 [Hordeum vulgare subsp. vulgare]	PERK2	F: ATP binding; F: protein serine/threonine kinase activity;receptor activity; C: integral to membrane; C: plasma membrane
CL6761.Contig5_All	4.50956	0.808503	Nicotianamine aminotransferase A [Hordeum vulgare subsp. vulgare]	naat-A	F: 1-aminocyclopropane-1-carboxylate synthase activity; F: nicotianamine aminotransferase activity; F: pyridoxal phosphate binding
CL21510.Contig2_All	-4.75924	0.843042	Formin-like protein 6 [Emiliania huxleyi CCMP1516]	FH6	F: actin binding; F: phosphoprotein phosphatase activity; P: actin cytoskeleton organization
Unigene33262_All	6.83289	0.828274	PREDICTED: uncharacterized protein LOC101783660 [Setaria italica]	—	—
CL13789.Contig3_All	5.0199	0.844807	Formin-like protein 18 [Triticum aestivum]	FH18	F: sequence-specific DNA binding; P: transcription initiation from RNA polymerase II promoter
CL11950.Contig4_All	5.13586	0.85865	Nucleolar protein 10 [Aegilops tauschii]	—	P: megagametogenesis; C: nucleolus;
CL17093.Contig10_All	-3.2684	0.801198	putative calcium-binding protein CML31 [Triticum urartu]	CML31	F: calcium ion binding
Unigene59471_All	5.21981	0.875889	PREDICTED: uncharacterized protein LOC100836836 [Brachypodium distachyon]	—	—
Unigene2424_All	6.65344	0.804899	hypothetical protein F775_31641 [Aegilops tauschii]	—	—
Unigene65030_All	-6.84967	0.829804	hypothetical protein OsI_37681 [Oryza sativa Indica Group]	—	—
CL14540.Contig1_All	5.4245	0.863518	U-box domain-containing protein 33 [Aegilops tauschii]	—	—
Unigene219_All	-4.4801	0.823788	WRKY transcription factor 19 [Hordeum vulgare subsp. vulgare]	WRKY19	F: sequence-specific DNA binding; F: sequence-specific DNA binding transcription factor activity; C: nucleus; P: defense response to bacterium; P: defense response to fungus; P: jasmonic acid mediated signaling pathway
Unigene323_All	-4.79064	0.869613	Calcium binding EGF domain containing protein, expressed [Oryza sativa Japonica Group]	WAK5	F: nucleotide binding; F: protein kinase activity; F: ion binding; C: mitochondrion; C: cytoplasmic membrane-bounded vesicle
Unigene59795_All	6.63421	0.801138	Replication protein A 14 kDa subunit [Hordeum vulgare subsp. vulgare]	RPA3	—
CL9234.Contig5_All	-4.15804	0.808249	BAG family molecular chaperone regulator 4 [Triticum aestivum]	BAG4	—
CL5053.Contig1_All	-7.45396	0.89059	BTB/POZ and TAZ domain-containing protein 1 [Cucumis sativus]	BT1	C: cytoplasm; C: nucleus; F: calmodulin binding; F: histone acetyltransferase activity F: ;transcription cofactor activity; F: zinc ion binding; P: regulation of transcription, DNA-dependent; P: response to auxin stimulus; P: response to hydrogen peroxide; P: response to salicylic acid stimulus
CL11920.Contig1_All	5.83025	0.932245	PREDICTED: glutaredoxin-C10-like [Oryza brachyantha]	GRXC10	F: protein disulfide oxidoreductase activity; F: electron carrier activity; ; C: nucleus; C: cytoplasmic membrane-bounded vesicle; P: electron transport chain; P: cell redox homeostasis
CL1898.Contig21_All	6.94642	0.8412	PREDICTED: uncharacterized protein LOC103633552 [Zea mays]	—	—
CL13758.Contig2_All	6.88671	0.834199	Vegetative cell wall protein gp1 [Phaseolus vulgaris]	GP1	C: structural constituent of cell wall
Unigene69070_All	3.66802	0.80573	predicted protein [Hordeum vulgare subsp. vulgare]	—	—
Unigene334_All	3.1483	0.802041	Probable peroxygenase 4 [Triticum aestivum]	PXG4	P: response to abscisic acid
CL20782.Contig14_All	-4.97881	0.865153	predicted protein [Hordeum vulgare subsp. vulgare]	—	—
CL18615.Contig1_All	4.40575	0.812003	Pollen-specific leucine-rich repeat extensin-like protein 3 [Zinnia violacea]	PEX3	C: cell wall; C: extracellular region; P: cellular cell wall organization
CL5641.Contig6_All	-5.18133	0.850274	unnamed protein product [Triticum aestivum]	—	—
CL2575.Contig5_All	-7.04439	0.852714	Myb-like protein G [Aegilops tauschii]	RVE6	C: nucleus; C: DNA binding; P: regulation of transcription, DNA-dependent; P: transcription, DNA-dependent
Unigene38212_All	5.848	0.887129	hypothetical protein OsJ_34704 [Oryza sativa Japonica Group]	HRGPNT3	C: primary cell wall; P: cellular cell wall organization
Unigene42260_All	-3.46176	0.802351	WRKY transcription factor [Triticum aestivum]	—	F: sequence-specific DNA binding; F: sequence-specific DNA binding transcription factor activity; C: nucleus; P: defense response to bacterium; P: defense response to fungus; P: jasmonic acid mediated signaling pathway
Unigene37905_All	-6.85383	0.831077	hypothetical protein OsI_20879 [Oryza sativa Indica Group]	—	—
CL64.Contig1_All	6.14636	0.837874	minichromosome maintenance 5 protein, partial [Panicum virgatum]	MCM5	—
Unigene34835_All	4.42926	0.836761	unnamed protein product [Triticum aestivum]	EMB8	F: carboxylesterase activity
Unigene3464_All	6.97564	0.927819	unnamed protein product [Chondrus crispus]	—	—
CL10168.Contig5_All	3.54328	0.811508	ABC transporter G family member 11 [Hordeum vulgare subsp. vulgare]	ABCG11	P: cutin transport; P: ATP catabolic process; C: external side of plasma membrane; F: ATP binding; F: ATPase activity
Unigene36734_All	4.20067	0.816652	Disease resistance RPP8-like protein 3 [Triticum urartu]	—	—
Unigene4524_All	-7.17659	0.86658	Receptor-like protein kinase HAIKU2 [Aegilops tauschii]	PXL2	F: ATP binding; F: protein serine/threonine kinase activity; F: receptor activity; C: integral to membrane; C: plasma membrane; P: cell differentiation; P: procambium histogenesis
CL1096.Contig1_All	5.13895	0.828322	Heat shock protein STI [Aegilops tauschii]	HOP	—
Unigene1867_All	6.78572	0.821871	hypothetical protein F775_06329 [Aegilops tauschii]	—	—
CL10737.Contig3_All	-5.04595	0.853143	Leucine-rich repeat extensin-like protein 5 [Medicago truncatula]	LRX5	C: cell wall; C: plasmodesma; P: cellular cell wall organization
CL728.Contig3_All	-7.09099	0.857276	hypothetical protein F775_17041 [Aegilops tauschii]	—	—
CL467.Contig4_All	3.02853	0.803239	Monosaccharide-sensing protein 2 [Hordeum vulgare subsp. vulgare]	MSSP2	F: substrate-specific transmembrane transporter activity; C: integral to membrane; C: vacuolar membrane; P: carbohydrate transport
CL13571.Contig3_All	5.63589	0.927316	E3 ubiquitin-protein ligase RING1-like [Hordeum vulgare subsp. vulgare]	At3g19950	F: zinc ion binding;
Unigene15267_All	3.99876	0.828246	Formin-like protein 7 [Ectocarpus siliculosus]	FH7	F: actin binding; C: plasma membrane; P: actin cytoskeleton organization
CL8940.Contig1_All	4.34501	0.810842	Protein gar2 [Aegilops tauschii]	Os04g0620700	—
Unigene60741_All	4.83551	0.821654	ice recrystallization inhibition protein 4 [Deschampsia antarctica]	—	—
CL20266.Contig9_All	-4.09592	0.818757	Xyloglucan endotransglycosylase/hydrolase protein 8 [Triticum urartu]	XTH8	F: xyloglucan:xyloglucosyl transferase activity; F: hydrolase activity, hydrolyzing O-glycosyl compounds; C: apoplast; C: cell wall; P: cellular glucan metabolic process
Unigene60489_All	6.78136	0.821871	Cytochrome P450 86B1 [Triticum urartu]	CYP86B1	—
Unigene39837_All	-6.32707	0.874187	hypothetical protein F775_02838 [Aegilops tauschii]	—	—
CL19330.Contig2_All	7.8928	0.920769	hypothetical protein OsI_05958 [Oryza sativa Indica Group]	GP1	C: structural constituent of cell wall
CL11288.Contig2_All	4.12553	0.801759	predicted protein [Hordeum vulgare subsp. vulgare]	—	—
CL7067.Contig3_All	4.48516	0.811028	Protein ASPARTIC PROTEASE IN GUARD CELL [Triticum aestivum]	ASPG1	F: DNA binding; F: aspartic-type endopeptidase activity; C: membraneplant-type cell wall; C: cytoplasmic membrane-bounded vesicle; P: proteolysis; P: response to karrikin
Unigene45515_All	4.74643	0.829788	hypothetical protein F775_24446 [Aegilops tauschii]	—	—
CL383.Contig5_All	-5.11151	0.802781	hypothetical protein F775_02856 [Aegilops tauschii]	Y-2	C: plasma membrane
Unigene32468_All	5.41647	0.909353	predicted protein [Hordeum vulgare subsp. vulgare]	—	—
Unigene32395_All	4.22276	0.804445	Zeaxanthin epoxidase, chloroplastic [Oryza sativa Indica Group]	ZEP	F: antheraxanthin epoxidase activity; F: zeaxanthin epoxidase [overall] activity; F: zeaxanthin epoxidase activity; C: chloroplast membrane; C: chloroplast thylakoid membrane; P: abscisic acid biosynthetic process; P: multicellular organismal water homeostasis; P: response to water deprivation; P: xanthophyll biosynthetic process
CL1556.Contig12_All	-4.80392	0.874764	Oxygen-dependent coproporphyrinogen-III oxidase, chloroplastic [Hordeum vulgare subsp. vulgare]	CPX	F: coproporphyrinogen oxidase activity; C: apoplast; C: chloroplast stroma; P: oxidation-reduction process; P: porphyrin-containing compound biosynthetic process
Unigene45956_All	5.83168	0.905668	predicted protein [Hordeum vulgare subsp. vulgare]	—	—
CL429.Contig15_All	4.18297	0.828506	Glutathione S-transferase 4 [Hordeum vulgare subsp. vulgare]	GST4	F: glutathione transferase activity
Unigene25415_All	-5.43962	0.847219	PREDICTED: DNA polymerase epsilon subunit 3-like [Brachypodium distachyon]	—	—
Unigene47634_All	4.49593	0.818299	Glutamate decarboxylase [Hordeum vulgare subsp. vulgare]	GAD	F: calmodulin binding; F: glutamate decarboxylase activity; F: pyridoxal phosphate binding; P: glutamate metabolic process
CL5534.Contig4_All	-4.06254	0.822108	Arginine/serine-rich protein 45 [Sorghum bicolor]	SR45	—
Unigene58549_All	-4.92362	0.806238	WAT1-related protein At1g68170 [Aegilops tauschii]	At1g68170	—
CL19157.Contig3_All	-5.50185	0.930582	hypothetical protein TRIUR3_27602 [Triticum urartu]	—	—
Unigene58803_All	6.65662	0.922965	ABC transporter F family member 1 [Aegilops tauschii]	—	—
CL20617.Contig2_All	-5.67948	0.808069	hypothetical protein F775_07293 [Aegilops tauschii]	—	—
CL9720.Contig1_All	-3.46326	0.810731	Leucine-rich repeat extensin-like protein 1 [Hordeum vulgare subsp. vulgare]	LRX1	C: extracellular region; C: plant-type cell wall;plasmodesma; P: cell morphogenesis involved in differentiation;c P: ellular cell wall organization; P: trichoblast differentiation; P: unidimensional cell growth
Unigene51778_All	9.58559	0.977293	6-phosphofructokinase 3 [Triticum urartu]	PFK3	F: 6-phosphofructokinase activity; F: ATP binding; C: 6-phosphofructokinase complex; P: fructose 6-phosphate metabolic process; P: glycolytic process
CL11791.Contig1_All	-3.17503	0.805698	Glycine-rich cell wall structural protein [Hordeum vulgare subsp. vulgare]	At3g17050	C: cell wall; P: cellular cell wall organization
CL12796.Contig1_All	4.35958	0.829724	Pyruvate dehydrogenase E1 component subunit alpha-1, mi [Hordeum vulgare subsp. vulgare]	Os02g0739600	F: cobalt ion binding; F: zinc ion binding; F: pyruvate dehydrogenase (acetyl-transferring) activity; C: nucleus; C: cytosol; C: mitochondrion; P: glycolytic process; P : oxidation-reduction process; P: response to cadmium ion; P: response to salt stress
CL11146.Contig18_All	-7.86212	0.919031	Probable cytokinin riboside 5'-monophosphate phosphoribohydrolase [Aegilops tauschii]	LOGL10	F: hydrolase activity, hydrolyzing N-glycosyl compounds; C: nucleuscytosol; P: cytokinin biosynthetic process
CL3006.Contig19_All	4.59012	0.859985	Leucine-rich repeat extensin-like protein 5 [Volvox carteri f. nagariensis]	LRX5	C: cell wall; C: extracellular region; P: cellular cell wall organization
Unigene6950_All	-5.0786	0.844408	Serine/threonine-protein kinase-like protein ACR4 [Aegilops tauschii]	ACR4	F: ATP binding; F: protein homodimerization activity; F: protein serine/threonine kinase activity; F: receptor activity; C: cell surface; C: endocytic vesicle; C: integral to membrane; C: multivesicular body membrane; C: plasma membrane; P: embryo development ending in seed dormancy; P: lateral root formation;regulation of asymmetric cell division; P: root cap development
Unigene56656_All	8.06967	0.930281	RecName: Full=Non-specific lipid-transfer protein 2G; Short=LTP2G [Triticum aestivum]	NLTP2G	F: lipid binding; P: lipid transport
CL7033.Contig9_All	-4.2101	0.840837	Protein TIFY 3A [Aegilops tauschii]	TIFY3A	F: protein binding; C: nucleus; P: defense response; P: regulation of transcription, DNA-dependent; P: transcription, DNA-dependent
CL4680.Contig3_All	3.05821	0.804993	Cysteine proteinase inhibitor 12 [Triticum aestivum]	Os01g0270100	F: cysteine-type endopeptidase inhibitor activity; C: extracellular region; P: defense response
CL4475.Contig3_All	4.98075	0.89948	Glutaredoxin-C1 [Aegilops tauschii]	GRXC1	F: electron carrier activity; F: protein disulfide oxidoreductase activity; C: cytoplasm; P: cell redox homeostasis; P: electron transport chain; P: transport
CL2432.Contig1_All	4.66582	0.84649	Protein HVA22 [Triticum aestivum]	HVA22	C: integral to membrane; P: response to stress
Unigene68985_All	7.08037	0.856144	hypothetical protein TRIUR3_33060 [Triticum urartu]	—	—
Unigene38959_All	-3.67924	0.864467	ATP synthase delta chain, chloroplastic [Hordeum vulgare subsp. vulgare]	ATPD	F: ATP synthase activity, rotational mechanism; C: chloroplast thylakoid membrane; C: plasma membrane; C: proton-transportin; P: ATP synthesis coupled proton transport
Unigene15768_All	3.58998	0.822886	Chlorophyll a-b binding protein, chloroplastic [Triticum urartu]	WHAB1.6	F: chlorophyll binding; F: metal ion binding; C: chloroplast thylakoid membrane; C: integral to membrane; P: photosystem I; P: photosystem II;P: photosynthesis, light harvesting
CL551.Contig4_All	4.96905	0.870984	hypothetical protein F775_04412 [Aegilops tauschii]	—	—
CL7501.Contig1_All	-6.82867	0.828274	AP2 domain CBF protein [Triticum aestivum]	DREB1C	F: DNA binding; F: sequence-specific DNA binding; F: transcription factor activity; C: nucleus
CL6319.Contig1_All	-6.66297	0.805292	PREDICTED: nitrile-specifier protein 5-like [Setaria italica]	NSP5	C: cytosol; P: glucosinolate catabolic process; P: nitrile biosynthetic process
Unigene54062_All	-5.08307	0.856952	GDSL esterase/lipase At4g10955 [Aegilops tauschii]	At4g10955	F: triglyceride lipase activity; P: lipid catabolic process
Unigene78258_All	7.41785	0.88785	predicted protein [Hordeum vulgare subsp. vulgare]	—	—
CL21614.Contig3_All	-7.18653	0.867526	PREDICTED: proline-rich receptor-like protein kinase PERK9-like [Setaria italica]	PERK9	F: ATP binding; F: protein serine/threonine kinase activity; C: integral to membrane; C: plasma membrane
CL5603.Contig2_All	4.93369	0.877128	predicted protein [Hordeum vulgare subsp. vulgare]	—	—
CL2204.Contig1_All	-6.62936	0.801138	hypothetical protein F775_18767 [Aegilops tauschii]	—	—
CL7104.Contig3_All	4.97924	0.853529	Vegetative cell wall protein gp1 [Triticum urartu]	GP1	C: structural constituent of cell wall
Unigene23988_All	-5.4021	0.837391	Putative disease resistance protein RGA1 [Aegilops tauschii]	RGA2	F: ATP binding; C: apoptosis; P: defense response
Unigene91339_All	6.71882	0.813154	unnamed protein product [Triticum aestivum]	—	—
CL3036.Contig1_All	8.70217	0.967543	PREDICTED: eukaryotic translation initiation factor 3 subunit G-like [Citrus sinensis]	—	—
Unigene69228_All	4.44262	0.834698	Glycine cleavage system H protein 3, mitochondrial [Triticum aestivum]	GDH3	C: chloroplast; C: glycine cleavage complex; C: mitochondrion; C: glycine decarboxylation via glycine cleavage system
CL5648.Contig3_All	7.17093	0.956027	NADP-dependent malic enzyme [Triticum aestivum]	ME1	F: metal ion binding; F: NAD binding; P: oxidation-reduction process; P: malate metabolic process;
CL17800.Contig1_All	-5.15265	0.847072	Alpha-galactosidase [Aegilops tauschii]	AGAL	F: cation binding; F: raffinose alpha-galactosidase activity; P: carbohydrate metabolic process
CL1247.Contig7_All	4.71512	0.85856	Vegetative cell wall protein gp1 [Triticum aestivum]	GP1	C: structural constituent of cell wall
CL17871.Contig1_All	-5.43399	0.833566	Vegetative cell wall protein gp1 [Triticum urartu]	GP1	C: structural constituent of cell wall
Unigene69386_All	7.67007	0.906869	Putative NADH-ubiquinone oxidoreductase C3A11.07, mitochondrial [Aegilops tauschii]	—	—
CL7547.Contig2_All	-4.76838	0.854955	hypothetical protein TRIUR3_23900 [Triticum urartu]	—	—
CL3179.Contig3_All	5.26107	0.863208	predicted protein [Hordeum vulgare subsp. vulgare]	GP1	F: ATP binding; F: nucleoside-triphosphatase activity
CL6110.Contig16_All	-6.94251	0.8412	PREDICTED: probable plastidic glucose transporter 1 [Brachypodium distachyon]	At1g05030	F: substrate-specific transmembrane transporter activity; C: chloroplast membrane; C: integral to membrane; P: carbohydrate transport
CL13116.Contig1_All	7.72338	0.910068	Transcription factor HY5 [Hordeum vulgare subsp. vulgare]	HY5	F: double-stranded DNA binding; F: rotein dimerization activity; F: sequence-specific DNA binding; F: sequence-specific DNA binding transcription factor activity; C: nucleus; P: gibberellic acid mediated signaling pathway; P: positive regulation of anthocyanin metabolic process; P: positive regulation of circadian rhythm; P: red, far-red light phototransduction; P: regulation of photomorphogenesi…
Unigene29073_All	5.34282	0.81402	Hypersensitive-induced response protein 1 [Triticum urartu]	HIR1	F: protein histidine kinase binding; C: plasma membrane; C: plasmodesma; C: vacuolar membrane
CL11.Contig43_All	-6.67713	0.807328	predicted protein [Hordeum vulgare subsp. vulgare]	—	F: protein serine/threonine kinase activity; F: ATP binding; P: protein phosphorylation;
Unigene35426_All	6.69116	0.809338	Disease resistance protein RGA2 [Hordeum vulgare subsp. vulgare]	RGA2	F: ATP binding; P: apoptosis; P: defense response
CL735.Contig2_All	3.85261	0.812632	Proline-rich receptor-like protein kinase [Zea mays]	PERK1	F: ATP binding F: ;protein serine/threonine kinase activity; C: integral to membrane; C: plasma membrane; P: protein autophosphorylation
Unigene44291_All	4.82393	0.831595	Arginine/serine-rich protein 45 [Setaria italica]	SR45	—
CL10877.Contig4_All	-4.07073	0.824359	Arginine/serine-rich protein 45 [Hordeum vulgare subsp. vulgare]	SR45	F: calcium ion binding
CL3969.Contig1_All	-3.27126	0.801779	Probable calcium-binding protein CML14 [Sorghum bicolor]	CML14	F: calcium ion binding; C: mitochondrion
CL10266.Contig3_All	3.27168	0.804932	Allantoate deiminase, chloroplastic [Aegilops tauschii]	AAH	F: metallopeptidase activity; F: allantoate deiminase activity; C: endoplasmic reticulum; P: proteolysis; P: ureide catabolic process
CL6003.Contig3_All	3.32424	0.801148	predicted protein [Hordeum vulgare subsp. vulgare]	—	F: plastid;hydrolase activity
CL2415.Contig10_All	-3.33699	0.800174	Arginine/serine-rich protein 45 [Aegilops tauschii]	SR45	F: hydrolase activity
CL15140.Contig2_All	7.18982	0.867526	Cytochrome P450 71A1 [Aegilops tauschii]	CYP71A1	F: metal ion binding; F: oxidoreductase activity
CL8860.Contig4_All	-7.24159	0.872105	OSIGBa0126B18.3 [Oryza sativa Indica Group]	—	—
Unigene34368_All	4.66588	0.819195	hypothetical protein AURANDRAFT_71909 [Aureococcus anophagefferens]	—	—
CL7528.Contig7_All	4.13397	0.83096	Arginine/serine-rich protein 45 [Hordeum vulgare]	SR45	C: chloroplast
Unigene35268_All	-7.52095	0.896183	hypothetical protein TRIUR3_23829 [Triticum urartu]	—	—
CL1197.Contig15_All	6.98109	0.845262	papain-like cysteine proteinase [Hordeum vulgare subsp. vulgare]	—	F: cysteine-type peptidase activity; C: cytoplasmic membrane-bounded vesicle; C: vacuole; P: proteolysis
CL8456.Contig1_All	5.12606	0.898252	cellulose synthase-like protein H1 [Hordeum vulgare subsp. vulgare]	CSLH1	F: cellulose synthase (UDP-forming activity; C: Golgi membrane; C: integral to membrane; P: cellular cell wall organization; P: cellulose biosynthetic process
CL20181.Contig2_All	-6.73245	0.815033	Glucan endo-1,3-beta-glucosidase 13 [Triticum urartu]	At5g56590	F: cation binding; F: glucan endo-1,3-beta-D-glucosidase activity; C: anchored to plasma membrane; C extracellular region; C: plant-type cell wall; P: carbohydrate metabolic process; P: cellular cell wall organization; P: defense response
CL5584.Contig3_All	-3.79116	0.808072	RING-H2 finger protein ATL3 [Hordeum vulgare subsp. vulgare]	ATL3	F: metal ion binding
Unigene788_All	-6.98109	0.845262	hypothetical protein TRIUR3_30250 [Triticum urartu]	—	—
Unigene790_All	-4.87915	0.826079	predicted protein [Hordeum vulgare subsp. vulgare]	Os02g0134	C: integral to membrane; C: plasma membrane
Unigene38903_All	7.91488	0.921824	hypothetical protein F775_26749 [Aegilops tauschii]	—	C: nucleus; C: integral component of membrane; C: mitochondrion;P: transmembrane transport; P: response to karrikin
Unigene69146_All	7.70275	0.908726	Cinnamoyl-CoA reductase 1 [Hordeum vulgare subsp. vulgare]	CCR1	F: nucleotide binding; F: catalytic activity; F: coenzyme binding; P: cellular metabolic process; P: lignin biosynthesis
Unigene71568_All	6.84549	0.829804	Gibberellin-regulated protein 2 [Aegilops tauschii]	GASA2	C: extracellular region
Unigene14199_All	-4.37147	0.844909	E3 ubiquitin-protein ligase EL5 [Aegilops tauschii]	EL5.1	C: integral to membrane; C: plasma membrane; F: ubiquitin-protein ligase activity; F: zinc ion binding; P: cell division; P: root development
Unigene70235_All	3.75644	0.817074	Glutathione S-transferase [Triticum urartu]	GST	F: glutathione transferase activity; P: response to stress
CL7680.Contig3_All	-5.83289	0.828981	hypothetical protein F775_05996 [Aegilops tauschii]	—	—
Unigene34193_All	4.23357	0.837259	hypothetical protein VOLCADRAFT_63308 [Volvox carteri f. nagariensis]	—	—
CL4334.Contig1_All	-3.65501	0.803023	Uncharacterized protein At1g15400 [Hordeum vulgare subsp. vulgare]	At1g15400	C: plasma membrane
CL6261.Contig7_All	3.89912	0.825588	silicon transporter [Hordeum vulgare subsp. vulgare]	NIP2-2	F: transporter activity;C: integral component of membrane; P: transport
CL15860.Contig3_All	5.3874	0.86849	Proline-rich receptor-like protein kinase 8 PERK8 [Triticum aestivum]	PERK8	F: ATP binding; F: protein serine/threonine kinase activity; C: integral to membrane; C: plasma membrane
Unigene82444_All	-5.75489	0.832697	Putative LRR receptor-like serine/threonine-protein kinase [Aegilops tauschii]	At5g10290	F: protein serine/threonine kinase activity; F: ATP binding; C: plasma membrane; P: protein phosphorylation
CL16717.Contig1_All	-6.08746	0.804317	Formin-like protein 16 [Selaginella moellendorffii]	FH16	C: integral to membrane; F: actin binding; P: actin cytoskeleton organization
CL313.Contig8_All	6.70966	0.813154	Pentatricopeptide repeat-containing protein At4g21190 [Aegilops tauschii]	EMB1417	—
Unigene26893_All	8.61961	0.953473	Dehydrin DHN3 [Triticum aestivum]	DHN3	P: response to stress; P: response to water
CL1216.Contig1_All	7.07325	0.855985	PREDICTED: 3-hydroxyisobutyryl-CoA hydrolase-like protein 3, mitochondrial isoform X4 [Brachypodium distachyon]	At4g13360	F: hydrolase activity; C: cytosol; C: mitochondrion; P: lipid transport and metabolism
CL8899.Contig9_All	6.84106	0.984629	Glycine-rich cell wall structural protein [Hordeum vulgare subsp. vulgare]	At3g17050	C: cell wall; C: extracellular region; P: cellular cell wall organization
CL18968.Contig1_All	7.2384	0.872105	PREDICTED: protein FAM136A-like [Brachypodium distachyon]	—	—
CL2575.Contig8_All	-5.11936	0.854135	Protein REVEILLE 6 [Hordeum vulgare subsp. vulgare]	RVE6	—
Unigene26000_All	3.32519	0.805763	predicted protein [Hordeum vulgare subsp. vulgare]	—	—
Unigene50762_All	3.66396	0.814913	Alpha-dioxygenase 1 [Hordeum vulgare subsp. vulgare]	DOX1	—
CL4861.Contig7_All	-3.69829	0.807492	predicted protein [Hordeum vulgare subsp. vulgare]	Y-1	—
Unigene40663_All	5.39803	0.877084	Cold shock protein 1 [Saprolegnia parasitica CBS 223.65]	CSP1	P: response to water; P: response to stress; P: response to cold
Unigene2325_All	5.54185	0.925522	hypothetical protein TRIUR3_29962 [Triticum urartu]	—	—
CL1292.Contig3_All	3.34191	0.801834	Protein IN2-1 homolog B [Hordeum vulgare subsp. vulgare]	GSTZ5	—
CL20498.Contig1_All	6.33823	0.911612	unknown [Zea mays]	—	—
Unigene4099_All	6.79874	0.8235	ABC transporter C family member 10 [Aegilops tauschii]	—	—
CL8371.Contig9_All	4.53124	0.864902	Anther-specific proline-rich protein APG [Aegilops tauschii]	APG	F: lipase activity; P：lipid metabolic process
CL1138.Contig4_All	-6.53916	0.920842	Proline-rich receptor-like protein kinase [Emiliania huxleyi CCMP1516]	PERK12	F: ATP binding; F: protein serine/threonine kinase activity; C: integral to membrane; C: plasma membrane; P: developmental process
Unigene14356_All	6.73245	0.815033	hypothetical protein F775_03696 [Aegilops tauschii]	—	—
Unigene42725_All	-3.5349	0.80549	Abscisic acid 8'-hydroxylase 1 [Secale cereale x Triticum turgidum subsp. durum]	CYP707A5	F: electron carrier activity; F: oxidoreductase activity, acting on paired donors, with incorporation or reduction of molecular oxyg; F: enheme binding; F: iron ion binding; F: monooxygenase activity; P: oxidation-reduction process
CL9267.Contig2_All	5.19162	0.878158	Leucine-rich repeat extensin-like protein 6 [Arabidopsis thaliana]	LRX6	C: cell wall; C: extracellular region; P: cellular cell wall organization
Unigene58770_All	5.003	0.850685	Probable nucleolar protein 5-1 [Aegilops tauschii]	NOP5-1	C: nucleolus; C: plasmodesma; P: ribosome biogenesis
CL18816.Contig4_All	4.39232	0.826195	Polygalacturonase [Aegilops tauschii]	—	—
Unigene69972_All	7.16658	0.865656	Formin-like protein 18 [Emiliania huxleyi CCMP1516]	FH18	F: actin binding; C: integral to membrane; P: actin cytoskeleton organization
CL4500.Contig8_All	-4.2396	0.824935	Sugar carrier protein C [Hordeum vulgare subsp. vulgare]	STC	F: sucrose:proton symporter activity; F: monosaccharide transmembrane transporter activity; C: nucleus; C: vacuole; C: integral component of membrane; C: plasma membrane; P: transmembrane transport; P: monosaccharide transport; P: response to nematode
Unigene37434_All	9.3159	0.972214	TPA: class III peroxidase 72 precursor [Oryza sativa Japonica Group]	PER1	F: heme binding; F: metal ion binding; F: peroxidase activity;C: cytoplasmic membrane-bounded vesicle; P: response to oxidative stress; P: oxidation-reduction process
CL21469.Contig29_All	-4.34605	0.840411	LRR receptor-like serine/threonine-protein kinase EFR [Zea mays]	EFR	F: nucleic acid binding;
CL21650.Contig2_All	-4.56333	0.81075	rhomboid [Triticum turgidum subsp. durum]	—	—
CL15181.Contig2_All	6.67713	0.807328	Protein ODORANT1 [Aegilops tauschii]	ODO1	F: DNA binding; C: nucleus; P: regulation of transcription, DNA-dependent; P: transcription, DNA-dependent
Unigene33948_All	6.67713	0.807328	PREDICTED: protease Do-like 7-like isoform X2 [Setaria italica]	DEGP7	F:catalytic activity; P: metabolic process
Unigene69192_All	6.80305	0.824911	E3 ubiquitin-protein ligase RMA1H1 [Triticum urartu]	RMA1H1	F: zinc ion binding; F: ubiquitin-protein ligase activity; C: endoplasmic reticulum membrane; P: proteasomal ubiquitin-dependent protein catabolic process; P: response to cold; P: response to ethylene stimulus; P: response to osmotic stress; P: response to water deprivation; P: response to wounding
CL3950.Contig1_All	3.09565	0.802286	Bifunctional nitrilase/nitrile hydratase NIT4 [Aegilops tauschii]	NIT4	F: cyanoalanine nitrilase activity
Unigene58215_All	-5.89482	0.902685	H0321H01.8 [Oryza sativa Indica Group]	—	—
Unigene30401_All	-4.39232	0.803059	Putative calcium-binding protein CML45 [Aegilops tauschii]	—	F: calcium ion binding

## Sheet: GN
Gene ID	log2 foldchange (5 d/ 0h)	P-value	Description	Gene name	GO annotation
Unigene36824_All	2.70852	0.806265	Ureide permease 2 [Triticum urartu]	UPS2	F: allantoin uptake transmembrane transporter activity; F: uracil:cation symporter activity; F: xanthine transmembrane transporter activity; C: plasma membrane; C: chloroplast; P:xanthine transport; P: allantoin transport;P: uracil transport
Unigene68987_All	6.67243	0.826159	(+)-delta-cadinene synthase isozyme C2 [Aegilops tauschii]	ZSS1	C: nucleus; C: endoplasmic reticulum; C: plant-type vacuole membrane; P: response to UV-B; P: response to oxidative stress; P: Sesquiterpenoid and triterpenoid biosynthesis
Unigene8845_All	6.95807	0.861366	PREDICTED: UDP-glycosyltransferase 74E1-like isoform X2 [Brachypodium distachyon]	UGT74F2	—
Unigene29641_All	5.96515	0.949039	Phytosulfokine receptor 2 [Aegilops tauschii]	PSKR2	F: ATP binding; F: peptide receptor activity; F: protein serine/threonine kinase activity; C: chloroplast; C: integral to membrane; C: plasma membrane; P: response to wounding
Unigene4448_All	4.87076	0.815991	Primary amine oxidase [Triticum urartu]	At1g62810	F: primary amine oxidase activity; F: copper ion binding; F: quinone binding; C: peroxisome; P: oxidation-reduction process; P: amine metabolic process
Unigene21236_All	3.40649	0.824681	hypothetical protein F775_28022 [Aegilops tauschii]	—	—
CL17009.Contig1_All	5.77327	0.886038	predicted protein [Hordeum vulgare subsp. vulgare]	—	P: cell wall macromolecule catabolic process
CL2980.Contig2_All	7.64145	0.921756	deoxymugineic acid synthase1 [Hordeum vulgare]	DMAS	F: oxidoreductase activity; P: iron ion transport; P: oxidation-reduction process; P: flavonoid biosynthesis process
CL541.Contig6_All	7.03342	0.870508	Sulfated surface glycoprotein 185 [Volvox carteri f. nagariensis]	—	C: structural constituent of cell wall
Unigene31046_All	6.63421	0.819769	hypothetical protein F775_21863 [Aegilops tauschii]	—	—
CL12751.Contig2_All	6.76818	0.838993	Formin-like protein 5 [Hordeum vulgare subsp. vulgare]	FH5	F: actin binding; F: phosphoprotein phosphatase activity; P: actin cytoskeleton organization
CL19058.Contig2_All	5.34873	0.912987	predicted protein [Hordeum vulgare subsp. vulgare]	—	—
CL13211.Contig13_All	7.4567	0.909189	Cold and drought-regulated protein CORA [Prunus persica]	CORA	—
CL1886.Contig6_All	-6.6677	0.826159	Leucine-rich repeat extensin-like protein 5 [Bathycoccus prasinos]	LRX5	C: cell wall; C: extracellular region; C: plasmodesma; P: cellular cell wall organization
Unigene19249_All	5.82443	0.807987	Disease resistance protein RPH8A [Triticum urartu]	RPH8A	—
CL18718.Contig9_All	-6.75489	0.837249	Putative protease Do-like 14 [Brachypodium distachyon]	DEGP14	F: ATP binding; F: protein serine/threonine kinase activity; C: integral to membrane; C: plasma membrane
Unigene2609_All	6.59495	0.814809	predicted protein [Hordeum vulgare subsp. vulgare]	—	—
CL2735.Contig5_All	-7.56732	0.916991	Formamidopyrimidine-DNA glycosylase [Hordeum vulgare subsp. vulgare]	FPG1	F: damaged DNA binding; F: zinc ion binding; F: oxidized purine nucleobase lesion DNA N-glycosylase activity; P: base-excision repair; P: nucleotide-excision repair
CL226.Contig1_All	3.68511	0.824705	predicted protein [Hordeum vulgare subsp. vulgare]	—	—
Unigene44182_All	3.70272	0.816688	unknown protein [Oryza sativa Japonica Group]	—	—
Unigene12250_All	2.55169	0.80459	Thiol protease aleurain [Hordeum vulgare]	—	F: cysteine-type endopeptidase activity; C: vacuole; P: proteolysis
Unigene11241_All	-6.75933	0.837249	hypothetical protein F775_13488 [Aegilops tauschii]	—	—
Unigene57045_All	4.22573	0.845782	Methylecgonone reductase [Hordeum vulgare subsp. vulgare]	—	F: oxidoreductase activity; P: oxidation-reduction process
CL20009.Contig1_All	3.64785	0.827295	Ferritin-1, chloroplastic [Triticum aestivum]	FER1	F: ferric iron binding; F: oxidoreductase activity; P: cellular iron ion homeostasis; P: iron ion transport; P: oxidation-reduction process
Unigene75330_All	7.21917	0.88923	hypothetical protein F775_22783 [Aegilops tauschii]	—	—
CL9791.Contig6_All	-6.99247	0.865348	Protein PEROXIN-4 [Aegilops tauschii]	PEX4	F: acid-amino acid ligase activity
CL1738.Contig4_All	3.44426	0.824598	K(+) efflux antiporter 5 [Brachypodium distachyon]	KEA5	F: solute:proton antiporter activity; C: integral component of membrane; P: transmembrane transport; P: cation transport
Unigene988_All	4.86295	0.817064	Isoflavone 2'-hydroxylase [Hordeum vulgare subsp. vulgare]	CYP81E1	F: electron carrier activity; F: oxidoreductase activity, acting on paired donors, with incorporation or reduction of molecular oxygen; F: heme binding; F: iron ion binding; F: monooxygenase activity; P: oxidation-reduction process; P: flavonoid biosynthesis process
Unigene76802_All	6.98489	0.865168	Sulfated surface glycoprotein 185 [Emiliania huxleyi CCMP1516]	—	C: cell wall; P: cellular cell wall organization
CL10143.Contig2_All	2.67012	0.804263	Probable ADP,ATP carrier protein At5g56450 [Hordeum vulgare subsp. vulgare]	At5g56450	F: transporter activity; C: integral component of membrane; C: mitochondrial inner membrane; P: transmembrane transport
CL5039.Contig4_All	5.22026	0.921297	Chaperone protein dnaJ 10 [Hordeum vulgare subsp. vulgare]	ATJ10	F: electron carrier activity; F: iron ion binding; F: iron-sulfur cluster binding; C: chloroplast
CL12684.Contig3_All	6.82018	0.84547	Polygalacturonase inhibitor [Aegilops tauschii]	PGIP	—
CL18213.Contig2_All	-6.65821	0.824141	predicted protein [Hordeum vulgare subsp. vulgare]	—	—
CL5040.Contig3_All	4.62003	0.864129	Malate synthase, glyoxysomal [Hordeum vulgare subsp. vulgare]	LIP	F: malate synthase activity; P: tricarboxylic acid cycle; P: glyoxylate cycle
Unigene70892_All	10.1519	0.989691	Nuclease S1 [Triticum urartu]	—	—
Unigene38444_All	7.48113	0.910994	Polyphenol oxidase, partial [Triticum aestivum]	PPO	F: catechol oxidase activity; F: metal ion binding; F: oxygen transporter activity; C: chloroplast thylakoid lumen
Unigene76818_All	4.97269	0.805551	hypothetical protein F775_14412 [Aegilops tauschii]	—	—
Unigene40226_All	6.52356	0.803402	E3 ubiquitin-protein ligase RMA1H1 [Aegilops tauschii]	—	F: zinc ion binding;
Unigene4170_All	2.74256	0.803751	Salutaridine reductase [Aegilops tauschii]	SALR	F: nucleotide binding; F: oxidoreductase activity; P: oxidation-reduction process; P: monoterpenoid biosynthesis process
CL3775.Contig3_All	2.68103	0.807489	Nudix hydrolase 2 [Aegilops tauschii]	NUDT2	F: ADP-ribose diphosphatase activity; F: metal ion binding; F: NAD binding; F: NAD+ diphosphatase activity; P: response to oxidative stress
CL43.Contig5_All	2.91588	0.806358	hypothetical protein F775_27424 [Aegilops tauschii]	—	—
CL4030.Contig3_All	2.78217	0.808769	Endonuclease 4 [Hordeum vulgare subsp. vulgare]	ENDO4	—
CL19166.Contig16_All	-2.40791	0.800929	Chlorophyll a-b binding protein, chloroplastic [Hordeum vulgare subsp. vulgare]	WHAB1.6	F: chlorophyll binding; F: metal ion binding; C: chloroplast thylakoid membrane; C: integral to membrane; C: photosystem I; C: photosystem II; P: photosynthesis, light harvesting; P: protein-chromophore linkage
CL5410.Contig6_All	3.23612	0.808057	predicted protein [Hordeum vulgare subsp. vulgare]	—	F: zinc ion binding; C: plasma membrane
Unigene26325_All	6.95807	0.861366	Chitinase 2 [Aegilops tauschii]	—	F: hydrolase activity, hydrolyzing O-glycosyl compounds; P: carbohydrate metabolic process
CL7314.Contig13_All	2.88913	0.809883	hypothetical protein TRIUR3_20661 [Triticum urartu]	—	—
CL3908.Contig9_All	7.06967	0.874147	Formin-like protein 6 [Triticum urartu]	FH6	F: actin binding; F: phosphoprotein phosphatase activity; P: actin cytoskeleton organization
CL674.Contig3_All	-6.67243	0.826159	hypothetical protein TRIUR3_31408 [Triticum urartu]	—	—
Unigene53545_All	6.52878	0.803402	Zeaxanthin epoxidase, chloroplastic [Aegilops tauschii]	ABA2	F: oxidoreductase activity; P: oxidation-reduction process
CL2082.Contig3_All	5.16215	0.921231	Root peroxidase [Triticum aestivum]	PRX112	F: heme binding; F: peroxidase activity; C: extracellular region; P: hydrogen peroxide catabolic process
CL13521.Contig1_All	3.55888	0.816055	predicted protein [Hordeum vulgare subsp. vulgare]	—	F: exonuclease activity; F: nucleic acid binding; C: intracellular
CL5772.Contig1_All	2.94843	0.800736	Aminopeptidase M1-A [Hordeum vulgare subsp. vulgare]	Os02g0218200	F:aminopeptidase activity;F:metallopeptidase activity;F:zinc ion binding;C:plasma membrane;P:proteolysis;
Unigene29575_All	2.80482	0.812395	Glutathione S-transferase [Triticum aestivum]	GSTZ1	F: glutathione transferase activity; C: cytoplasm; P: aromatic amino acid family metabolic process
Unigene67983_All	6.65344	0.8237	hypothetical protein F775_23745 [Aegilops tauschii]	—	—
CL10877.Contig5_All	2.77833	0.806485	predicted protein [Hordeum vulgare subsp. vulgare]	—	—
CL14789.Contig14_All	-3.0088	0.809871	Cytochrome P450 704C1 [Triticum aestivum]	CYP704C1	F: electron carrier activity; F: heme binding; F: monooxygenase activity; F: oxidoreductase activity, acting on paired donors, with incorporation or reduction of molecular oxygen; C: integral to membrane
Unigene8126_All	5.87036	0.925413	Phosphatidylinositol 4-phosphate 5-kinase 9 [Brachypodium distachyon]	PIP5K9	F: 1-phosphatidylinositol-4-phosphate 5-kinase activity; F: ATP binding; F: protein binding; C: cytosol; C: membrane; C: nucleus; P: carbohydrate metabolic process; P: cellular amino acid metabolic process
CL13204.Contig3_All	3.14426	0.809847	Probable sarcosine oxidase [Brachypodium distachyon]	At2g24580	F: sarcosine oxidase activity; P: tetrahydrofolate metabolic process
Unigene54132_All	2.95989	0.809961	Subtilisin-like protease [Hordeum vulgare subsp. vulgare]	ARA12	F: serine-type endopeptidase activity; F: identical protein binding; C: apoplast; C: cytoplasmic membrane-bounded vesicle; C: plant-type cell wall; P: mucilage extrusion from seed coat; P: mucilage metabolic process involved in seed coat development; P: proteolysis; P: negative regulation of catalytic activity
CL15184.Contig2_All	3.28773	0.807908	Gibberellin 20 oxidase 2 [Aegilops tauschii]	20ox2	F:iron ion binding;F:gibberellin 20-oxidase activity;P:unidimensional cell growth;P:oxidation-reduction process;P:response to abiotic stimulus;P:gibberellin biosynthetic process
CL3439.Contig3_All	-2.53168	0.804974	Chlorophyll a-b binding protein 1B-20, chloroplastic [Hordeum vulgare subsp. vulgare]	LHC Ib-20	F: metal ion binding; C: membrane; C: chloroplast; P: photosynthesis, light harvesting
CL18193.Contig7_All	4.94902	0.853722	MATE efflux family protein ALF5 [Triticum urartu]	ALF5	F: antiporter activity; F: drug transmembrane transporter activity; C: integral to membrane
CL5618.Contig7_All	4.28574	0.839406	Esterase PIR7B [Triticum aestivum]	PIR7B	F: carboxylesterase activity
Unigene36265_All	2.63252	0.806487	hypothetical protein F775_32017 [Aegilops tauschii]	—	F: peptidase activity; F: serine-type endopeptidase inhibitor activity; C: extracellular region; P: proteolysis
CL4268.Contig3_All	6.53761	0.934774	Oleosin-B6 [Brachypodium distachyon]	OlnB6	C: integral to membrane; C: monolayer-surrounded lipid storage body
CL9113.Contig6_All	-2.92298	0.801482	Flavonoid 3'-monooxygenase [Hordeum vulgare subsp. vulgare]	CYP75B2	F: electron carrier activity; F: flavonoid 3'-monooxygenase activity; F: heme binding; C: endoplasmic reticulum membrane; C: integral to membrane; P: flavonoid biosynthetic process
Unigene51012_All	-2.8099	0.809261	Phospho-2-dehydro-3-deoxyheptonate aldolase 2, chloroplastic [Brachypodium distachyon]	DAHPS2	F: 3-deoxy-7-phosphoheptulonate synthase activity; C: membrane; C: chloroplast; P: response to wounding; P: chorismate biosynthetic process; P: aromatic amino acid family biosynthetic process; P: response to bacterium
CL3661.Contig8_All	6.59495	0.814809	Cationic amino acid transporter 2, vacuolar [Aegilops tauschii]	CAT2	F: amino acid transmembrane transporter activity; C: integral component of membrane; P: amino acid transmembrane transport
CL13715.Contig3_All	-4.90972	0.809883	Magnesium-chelatase subunit ChlD, chloroplastic [Hordeum vulgare]	CHLD	F: ATP binding; F: magnesium chelatase activity; F: nucleoside-triphosphatase activity; C: chloroplast; P: photosynthesis; P: chlorophyll biosynthetic process
CL6046.Contig4_All	3.44781	0.807689	G-type lectin S-receptor-like serine/threonine-protein kinase At1g11410 [Hordeum vulgare subsp. vulgare]	At1g11410	F: protein serine/threonine kinase activity; F: ATP binding; P: protein phosphorylation
CL6508.Contig1_All	6.5025	0.800496	hypothetical protein F775_21922 [Aegilops tauschii]	—	—
Unigene56730_All	6.71847	0.956406	G-type lectin S-receptor-like serine/threonine-protein kinase SD1-1 [Setaria italica]	SD11	—
CL15454.Contig1_All	3.30622	0.81911	predicted protein [Hordeum vulgare subsp. vulgare]	—	F: oxidoreductase activity, acting on paired donors, with incorporation or reduction of molecular oxygen, 2-oxoglutarate as one donor, and incorporation of one atom each of oxygen into both donors; P: oxidation-reduction process
CL4220.Contig4_All	6.82867	0.847002	Cytokinin-O-glucosyltransferase 3 [Aegilops tauschii]	—	F: transferase activity, transferring hexosyl groups; P: metabolic process
CL3661.Contig9_All	4.38819	0.822643	Cationic amino acid transporter 2, vacuolar [Hordeum vulgare subsp. vulgare]	CAT2	F: amino acid transmembrane transporter activity; C :integral component of membrane; P: amino acid transmembrane transport
CL4095.Contig5_All	-5.42109	0.849843	Protein RADIALIS-like 3 [Triticum urartu]	RL3	—
Unigene47810_All	4.28461	0.808855	Bowman-Birk type trypsin inhibitor [Triticum aestivum]	BBBI	F: serine-type endopeptidase inhibitor activity; C: extracellular region; P: negative regulation of peptidase activity
CL199.Contig1_All	3.328	0.803348	Homeobox-leucine zipper protein HOX25 [Hordeum vulgare subsp. vulgare]	HOX25	F: DNA binding
CL18949.Contig2_All	4.12069	0.827508	Subtilisin-like protease SBT5.3 [Aegilops tauschii]	AIR3	—
Unigene72002_All	6.55459	0.808283	Kelch-like protein 5 [Triticum urartu]	—	—
CL11373.Contig6_All	7.10852	0.878521	predicted protein [Hordeum vulgare subsp. vulgare]	—	—
CL10866.Contig2_All	-6.76818	0.838993	Cyanohydrin beta-glucosyltransferase [Hordeum vulgare subsp. vulgare]	HMNGT	F: cyanohydrin beta-glucosyltransferase activity; C: endoplasmic reticulum membrane; P: dhurrin biosynthesis process
Unigene69470_All	6.59991	0.815246	Peroxidase 47 [Aegilops tauschii]	PER47	C: cytoplasmic membrane-bounded vesicle
CL10659.Contig1_All	3.38143	0.815231	Pollen-specific leucine-rich repeat extensin-like protein 2 [Triticum urartu]	PEX2	—
CL1925.Contig2_All	5.62149	0.871146	Tetrahydrocannabinolic acid synthase [Hordeum vulgare subsp. vulgare]	—	F: UDP-N-acetylmuramate dehydrogenase activity; F: flavin adenine dinucleotide binding; C: apoplast; C: cytoplasmic membrane-bounded vesicle; C: vacuole; C: plant-type cell wall; C: mitochondrion; C: plasma membrane; P: oxidation-reduction process; P: response to oxidative stress; P: polar nucleus fusion; P: embryo development ending in seed dormancy
Unigene46187_All	-7.37214	0.902587	Chalcone synthase 6 [Sorghum bicolor]	CHS6	F: naringenin-chalcone synthase activity; C: nucleus; C; endoplasmic reticulum; C: plant-type vacuole membrane; P: response to wounding; P: response to jasmonic acid; P: response to UV-B; Presponse to gravity; P: response to oxidative stress; P: auxin polar transport; P: chalcone biosynthetic process; P: regulation of anthocyanin biosynthetic process
CL7125.Contig4_All	3.41567	0.828727	Subtilisin-chymotrypsin inhibitor-2A [Triticum urartu]	—	—
CL17249.Contig1_All	4.73755	0.830116	Probable calcium-binding protein CML21 [Oryza sativa Japonica Group]	CML21	C: plastid;F:metal ion binding;
Unigene18742_All	4.43185	0.831735	Peroxidase [Hordeum vulgare]	PER1	F: metal ion binding; F: heme binding; F: peroxidase activity; P: response to oxidative stress; P: oxidation-reduction process
CL8716.Contig4_All	2.57916	0.806643	Chlorophyll(ide) b reductase NOL, chloroplastic [Hordeum vulgare subsp. vulgare]	NOL	F: chlorophyll(ide) b reductase activity; F: nucleotide binding; C: chloroplast; P: PSII associated light-harvesting complex II catabolic process; P: chlorophyll catabolic process; P: oxidation-reduction process
CL7407.Contig2_All	7.26053	0.892641	predicted protein [Hordeum vulgare subsp. vulgare]	—	—
CL11794.Contig5_All	8.24634	0.95223	Aspartic proteinase nepenthesin-2 [Brachypodium distachyon]	nep2	—
CL3069.Contig1_All	-7.06967	0.874147	hypothetical protein F775_29821 [Aegilops tauschii]	—	—
Unigene50372_All	4.20379	0.8388	ABC transporter C family member 8 [Aegilops tauschii]	—	F: ATP binding; F: xenobiotic-transporting ATPase activity; C: integral to membrane; C: plant-type vacuole; C: vacuolar membrane
Unigene38377_All	7.2062	0.88832	BnaA03g17430D [Brassica napus]	—	—
Unigene23312_All	2.90815	0.81068	Class III peroxidase [Triticum aestivum]	PER2	F: metal ion binding; F: heme binding; F: peroxidase activity; P: response to oxidative stress; P: oxidation-reduction process
CL209.Contig1_All	2.67369	0.808178	ABC transporter C family member 10 [Hordeum vulgare subsp. vulgare]	ABCC10	F: ATP binding; F: xenobiotic-transporting ATPase activity; C: integral to membrane; C: vacuolar membrane
CL16031.Contig1_All	2.75043	0.806067	predicted protein [Hordeum vulgare subsp. vulgare]	—	—
Unigene45476_All	6.61961	0.817523	PREDICTED: proline-rich receptor-like protein kinase PERK4 [Cucumis melo]	PERK4	—
Unigene18509_All	4.25802	0.805166	PREDICTED: uncharacterized protein LOC104584960 [Brachypodium distachyon]	—	C: plastid; F: binding
Unigene28210_All	6.88671	0.853142	hypothetical protein F775_05019 [Aegilops tauschii]	—	—
CL3717.Contig1_All	4.996	0.89657	hypothetical protein TRIUR3_18329 [Triticum urartu]	—	—
CL4869.Contig9_All	6.84549	0.848607	hypothetical protein AURANDRAFT_71560, partial [Aureococcus anophagefferens]	—	—
Unigene37246_All	3.97431	0.81245	Abscisate beta-glucosyltransferase [Triticum aestivum]	AOG	—
CL2401.Contig3_All	5.6837	0.913136	Xylanase inhibitor protein 1 [Triticum aestivum]	XIPI	F: hydrolase activity, hydrolyzing O-glycosyl compounds; C: extracellular region; P: defense response; P: carbohydrate metabolic process
Unigene67138_All	6.63904	0.821965	Putative serine/threonine-protein kinase [Aegilops tauschii]	—	—
CL5803.Contig1_All	6.54432	0.80587	Sulfated surface glycoprotein 185 [Chlamydomonas reinhardtii]	—	C: cell wall; P: cellular cell wall organization
CL15353.Contig3_All	-4.75833	0.835328	Shikimate O-hydroxycinnamoyltransferase [Aegilops tauschii]	HST	F: transferase activity, transferring acyl groups other than amino-acyl groups; C: mitochondrion; P: flavonoid biosynthesis process
CL20268.Contig3_All	2.69361	0.809503	putative phospholipid hydroperoxide glutathione peroxidase 6, mitochondrial [Triticum urartu]	GPX6	F: glutathione peroxidase activity; P: response to oxidative stress; P: oxidation-reduction process
Unigene41870_All	4.57019	0.831576	hypothetical protein F775_28600 [Aegilops tauschii]	—	—
Unigene42322_All	6.56478	0.810136	PREDICTED: uncharacterized protein LOC100822668 [Brachypodium distachyon]	—	—
CL14789.Contig23_All	-4.7211	0.85634	Cytochrome P450 704C1 [Triticum aestivum]	CYP704C1	F: electron carrier activity; F: oxidoreductase activity, acting on paired donors, with incorporation or reduction of molecular oxygen; F: heme binding; F: ron ion binding; F: monooxygenase activity; P: oxidation-reduction process
CL13265.Contig3_All	4.20585	0.839239	Vegetative cell wall protein gp1 [Hordeum vulgare subsp. vulgare]	GP1	C: structural constituent of cell wall
CL11564.Contig9_All	2.68953	0.809537	Transcription factor MYB48 [Triticum aestivum]	MYB48	F: DNA binding; C: nucleus; P: regulation of transcription, DNA-dependent; P: response to stress; P: transcription, DNA-dependent
CL11802.Contig3_All	4.46403	0.834375	UBP1-associated proteins 1A [Hordeum vulgare subsp. vulgare]	UBA1A	—
CL15220.Contig1_All	4.94084	0.830878	Acyltransferase-like protein At1g54570, chloroplastic [Aegilops tauschii]	At1g54570	F: ATP binding; F: protein kinase activity; P: protein phosphorylation
CL7914.Contig2_All	3.06545	0.810652	Fructan 6-exohydrolase [Triticum aestivum]	6-FEH	F: fructan beta-(2,6)-fructosidase activity; P: carbohydrate metabolic process
Unigene35113_All	6.60486	0.815246	hypothetical protein F775_00410 [Aegilops tauschii]	—	—
CL2017.Contig5_All	3.50525	0.827011	predicted protein [Hordeum vulgare subsp. vulgare]	—	F: dihydroorotate oxidase activity; F: dihydropyrimidine dehydrogenase (NADP+) activity; C: chloroplast; P: cellular response to nitrogen levels; P: UMP biosynthetic process; P: uracil catabolic process; P: oxidation-reduction process
CL1402.Contig4_All	7.48113	0.910994	hypothetical protein F775_15406 [Aegilops tauschii]	—	—
CL17220.Contig3_All	3.76431	0.83268	Isocitrate lyase [Aegilops tauschii]	—	—
Unigene12645_All	4.57491	0.807826	Putative disease resistance protein RGA4 [Aegilops tauschii]	—	—
CL7546.Contig3_All	3.06774	0.800676	Type I inositol 1,4,5-trisphosphate 5-phosphatase 1 [Triticum urartu]	IP5P1	C: mitochondrion
Unigene1840_All	6.97728	0.864073	25.3 kDa heat shock protein, chloroplastic [Aegilops tauschii]	HSP25.3	—
Unigene21453_All	5.30518	0.903635	Beta-fructofuranosidase, insoluble isoenzyme 7 [Aegilops tauschii]	CIN7	F: hydrolase activity, hydrolyzing O-glycosyl compounds; C: cytoplasmic membrane-bounded vesicle; P: metabolic process
CL10898.Contig1_All	5.29278	0.805682	Putative polyprotein from transposon TNT [Oryza sativa Japonica Group]	—	—
Unigene55998_All	6.62936	0.819769	hypothetical protein TRIUR3_07666 [Triticum urartu]	—	—
Unigene29333_All	5.33298	0.841372	Q-type C2H2 zinc finger protein [Triticum aestivum]	—	F: DNA binding; F: protein binding; F: zinc ion binding; C: nucleus; P: regulation of transcription, DNA-dependent; P: transcription, DNA-dependent
CL10280.Contig3_All	2.9263	0.804045	Pathogenesis-related protein 1 [Triticum urartu]	PR1	P: defense response; P: response to biotic stimulus
CL1608.Contig8_All	2.76038	0.807708	Cycloartenol synthase [Hordeum vulgare subsp. vulgare]	Os02g0139700	F: cycloartenol synthase activity; P: metabolic process
CL5427.Contig5_All	3.17587	0.806525	Cis-zeatin O-glucosyltransferase 1 [Hordeum vulgare subsp. vulgare]	CISZOG1	—
CL14702.Contig1_All	3.29682	0.815381	Leucine-rich repeat extensin-like protein 1 [Phytophthora parasitica P1569]	LRX1	P: anatomical structure morphogenesis; P; single-organism developmental process; P: cellular developmental process
CL8326.Contig2_All	2.56226	0.802893	Pheophytinase, chloroplastic [Aegilops tauschii]	PPH	—
CL6528.Contig2_All	3.33463	0.805896	Proline-rich receptor-like protein kinase PERK8 [Hordeum vulgare subsp. vulgare]	PERK8	F: ATP binding; F: protein serine/threonine kinase activity; C: integral to membrane; C: plasma membrane
CL5039.Contig3_All	5.99804	0.94938	Chaperone protein dnaJ 10 [Oryza brachyantha]	ATJ10	F: heat shock protein binding; F: unfolded protein binding; C: chloroplast stroma; C: nucleus; P: protein folding; P: response to stress
Unigene78259_All	6.55459	0.808283	Probable methyltransferase PMT10 [Aegilops tauschii]	At1g77260	F: methyltransferase activity; P: methylation
CL9463.Contig2_All	-4.56752	0.837733	hypothetical protein TRIUR3_01352 [Triticum urartu]	—	—
CL19069.Contig4_All	-6.79874	0.842217	predicted protein [Hordeum vulgare subsp. vulgare]	—	—
CL2711.Contig3_All	3.06465	0.80893	Potassium transporter 1 [Hordeum vulgare subsp. vulgare]	HAK1	—
Unigene68411_All	6.65821	0.824141	Rp1-like protein [Triticum aestivum]	—	—
Unigene8437_All	3.50967	0.821965	GDSL esterase/lipase At3g26430 [Triticum aestivum]	At3g26430	F: hydrolase activity, acting on ester bonds; P: lipid metabolic process
CL20126.Contig17_All	3.41256	0.81627	Classical arabinogalactan protein 4 [Aureococcus anophagefferens]	AGP4	—
CL2809.Contig6_All	2.78449	0.800016	Probable cytokinin riboside 5'-monophosphate phosphoribohydrolase LOGL1 [Hordeum vulgare subsp. vulgare]	LOGL1	F: hydrolase activity, hydrolyzing N-glycosyl compounds; F: protein homodimerization activity; C: nucleus; C: cytosol; P: cytokinin biosynthetic process
CL2809.Contig10_All	3.51706	0.819692	Probable cytokinin riboside 5'-monophosphate phosphoribohydrolase LOGL1 [Triticum aestivum]	LOGL1	F: hydrolase activity, hydrolyzing N-glycosyl compounds; F: protein homodimerization activity; C: nucleus; C: cytosol; P: cytokinin biosynthetic process
Unigene10516_All	4.55678	0.801515	Premnaspirodiene oxygenase [Triticum urartu]	—	—
CL2711.Contig1_All	2.98165	0.800263	Potassium transporter 1 [Aegilops tauschii]	HAK1	—
Unigene43617_All	-2.99244	0.802883	Cysteine-rich receptor-like protein kinase 10 [Triticum urartu]	CRK10	F: nucleotide binding; F: protein kinase activity; C: cytoplasmic membrane-bounded vesicle; P: phosphorylation
CL829.Contig4_All	4.10547	0.83836	predicted protein [Hordeum vulgare subsp. vulgare]	—	C: mitochondrion
CL5935.Contig2_All	-5.2384	0.821776	Formin-like protein 5 [Hordeum vulgare subsp. vulgare]	FH5	F: actin binding; F: phosphoprotein phosphatase activity; P: actin cytoskeleton organization
CL15541.Contig2_All	4.09634	0.834729	Protein IN2-1 homolog B [Zea mays]	GSTZ5	C: chloroplast stroma; P: response to cadmium ion; P: protein glutathionylation
CL20081.Contig2_All	3.06515	0.807255	Abscisic acid 8'-hydroxylase 3 [Triticum aestivum]	CYP707A7	0
CL16440.Contig1_All	5.307	0.862175	Vegetative cell wall protein gp1 [Triticum urartu]	GP1	C: structural constituent of cell wall
CL3514.Contig11_All	4.68182	0.847986	Sulfated surface glycoprotein 185 [Brachypodium distachyon]	—	C: cell wall; P: cellular cell wall organization
Unigene45299_All	-4.04103	0.846372	Ribulose bisphosphate carboxylase/oxygenase activase B, chloroplastic [Triticum urartu]	RCAB	F: ATP binding; C: chloroplast stroma
Unigene40812_All	7.25424	0.892541	Putative transporter [Aegilops tauschii]	—	C: integral component of membrane; P: transmembrane transport
CL7889.Contig3_All	3.40939	0.801663	4-hydroxyphenylacetaldehyde oxime monooxygenase [Triticum aestivum]	CYP71E1	F: electron carrier activity; F: oxidoreductase activity, acting on paired donors, with incorporation or reduction of molecular oxygen; F: heme binding; F: iron ion binding; F: monooxygenase activity; P: oxidation-reduction process
Unigene31856_All	7.07325	0.875111	LOB domain-containing protein 1 [Aegilops tauschii]	LBD1	—
CL10829.Contig3_All	6.98109	0.864073	hypothetical protein TRIUR3_33315 [Triticum urartu]	—	—
CL1192.Contig8_All	-2.55718	0.803525	Anther-specific proline-rich protein APG [Hordeum vulgare subsp. vulgare]	APG	—
CL16616.Contig2_All	2.85984	0.811896	Bowman-Birk type wound-induced proteinase inhibitor WIP1 [Triticum aestivum]	WIP1	—
Unigene7597_All	-6.6865	0.828078	Vegetative cell wall protein gp1 [Brachypodium distachyon]	GP1	C: structural constituent of cell wall
Unigene40927_All	-4.78759	0.80769	hypothetical protein F775_04212 [Aegilops tauschii]	—	—
CL16745.Contig1_All	3.48637	0.809789	hypothetical protein F775_21012 [Aegilops tauschii]	—	—
CL357.Contig10_All	2.53221	0.801604	Gamma-aminobutyrate transaminase 1, mitochondrial [Triticum aestivum]	OSL2	F: transaminase activity; F: pyridoxal phosphate binding; P: metabolic process
Unigene78849_All	6.65821	0.824141	pathogenesis-related protein 1-like protein [Volvox carteri f. nagariensis]	—	—
CL16147.Contig2_All	6.72338	0.833494	hypothetical protein F775_12168 [Aegilops tauschii]	—	—
CL6268.Contig1_All	-6.75043	0.837249	hypothetical protein TRIUR3_28104 [Triticum urartu]	—	—
CL9212.Contig5_All	3.18527	0.818634	Probable peroxygenase 5 [Hordeum vulgare subsp. vulgare]	PXG5	—
CL1157.Contig12_All	4.74496	0.855743	hypothetical protein OsJ_20170 [Oryza sativa Japonica Group]	—	—
Unigene80247_All	6.72792	0.833811	Protein MID1-COMPLEMENTING ACTIVITY 2 O [Aegilops tauschii]	MCA2	—
CL20016.Contig5_All	6.67713	0.826159	Photosystem I reaction center subunit N, chloroplastic [Selaginella moellendorffii]	PSAN	—
Unigene29198_All	2.97269	0.806413	Subtilisin-chymotrypsin inhibitor-2B (Fragment) [Hordeum vulgare subsp. vulgare]	—	—
Unigene56932_All	2.93774	0.817103	Lipoxygenase 2.1, chloroplastic [Triticum urartu]	LOX2.1	F: iron ion binding; F: linoleate 13S-lipoxygenase activity; P: oxidation-reduction process; P: oxylipin biosynthetic process
CL19312.Contig3_All	4.88815	0.876005	MATE efflux family protein 5 [Oryza sativa Indica Group]	DTXL1	F: drug transmembrane transporter activity; F: antiporter activity; C: plasma membrane; P: response to nematode; P: drug transmembrane transport
Unigene17545_All	5.27958	0.924939	Peroxidase 2 [Triticum urartu]	PRX112	F: metal ion binding; F: heme binding; F: peroxidase activity; P: response to oxidative stress; P: oxidation-reduction process
Unigene6190_All	6.89482	0.854544	Glucan endo-1,3-beta-glucosidase 4 [Aegilops tauschii]	—	F: hydrolase activity
Unigene32841_All	4.09163	0.808269	Pyruvate kinase, cytosolic isozyme [Triticum aestivum]	KPYC	F: pyruvate kinase activity; F: ATP binding; P: glycolytic process
CL2396.Contig3_All	3.15059	0.818755	Bowman-Birk type trypsin inhibitor [Triticum aestivum]	BBBI	F: serine-type endopeptidase inhibitor activity; C: extracellular region; P: negative regulation of peptidase activity
CL4331.Contig2_All	6.72792	0.833811	Receptor-like serine/threonine-protein kinase SD1-8 [Triticum urartu]	—	—
CL4030.Contig6_All	3.47651	0.824536	Endonuclease 4 [Triticum urartu]	ENDO4	—
Unigene9394_All	7.11201	0.878521	Late blight resistance protein R1-A [Triticum urartu]	R1A	—
Unigene52177_All	-6.91089	0.855895	B3 domain-containing protein Os03g0164300 OS=Oryza sati [Triticum urartu]	Os03g0164300	—
CL1328.Contig3_All	5.52356	0.909002	Late embryogenesis abundant protein [Hordeum vulgare subsp. vulgare]	LEA1	P: response to water; P: response to stress; P: response to cold
CL16400.Contig4_All	4.20014	0.816657	Serine carboxypeptidase-like 18 [Hordeum vulgare subsp. vulgare]	SCPL18	F: serine-type carboxypeptidase activity; P: proteolysis
Unigene1867_All	-5.60733	0.818283	PREDICTED: lysine-rich arabinogalactan protein 19-like [Zea mays]	—	C: anchored to membrane; C: plasma membrane
Unigene17383_All	-4.84435	0.819785	hypothetical protein TRIUR3_06225 [Aegilops tauschii]	—	—
Unigene38127_All	7.10504	0.878521	L-galactono-1,4-lactone dehydrogenase, mitochondrial [Hordeum vulgare subsp. vulgare]	—	—
CL4706.Contig1_All	7.24159	0.890979	hypothetical protein TRIUR3_06504 [Triticum urartu]	—	—
CL9472.Contig2_All	3.42132	0.800131	Cytochrome b5 isoform A [Hordeum vulgare subsp. vulgare]	CYTB5-A	F: metal ion binding; F: heme binding;
Unigene4592_All	4.97133	0.854635	Phosphatidylinositol-4-phosphate 5-kinase 9 [Aegilops tauschii]	PIP5K9	F: phosphatidylinositol phosphate kinase activity; C: intracellular part; P: phosphorylation; P: phosphatidylinositol metabolic process
Unigene41416_All	-4.76553	0.849061	Stem 28 kDa glycoprotein [Triticum urartu]	VSPA	—
CL8557.Contig2_All	3.1075	0.804815	unnamed protein product [Triticum aestivum]	—	—
CL1608.Contig2_All	3.31727	0.80093	Cycloartenol synthase [Sorghum bicolor]	Os02g0139700	F: cycloartenol synthase activity; C: mitochondrion; P: metabolic process; P: sterol biosynthesis process
Unigene65656_All	6.60486	0.815246	predicted protein [Hordeum vulgare subsp. vulgare]	—	F: metal ion binding; P: metal ion transport
Unigene26303_All	2.64109	0.800511	GDSL esterase/lipase [Aegilops tauschii]	At3g26430	F: hydrolase activity, acting on ester bonds; P: lipid metabolic process
CL686.Contig1_All	8.18818	0.949848	Metallothionein-like protein 2C [Hordeum vulgare subsp. vulgare]	MT2C	—
Unigene66071_All	6.55459	0.808283	Probable receptor-like protein kinase At5g39030 [Aegilops tauschii]	At5g39030	—
CL12709.Contig2_All	4.97429	0.844103	Bowman-Birk type trypsin inhibitor [Hordeum vulgare subsp. vulgare]	—	F: serine-type endopeptidase inhibitor activity; C: extracellular region; P: negative regulation of peptidase activity
Unigene27643_All	-6.64386	0.821965	Vegetative cell wall protein gp1 [Brachypodium distachyon]	GP1	C: structural constituent of cell wall
CL558.Contig9_All	-6.52356	0.803402	o-succinylbenzoate synthase [Aegilops tauschii]	—	—
Unigene45944_All	6.86212	0.85012	putative DNA-binding protein Dof3 [Oryza sativa Japonica Group]	—	—
CL2240.Contig2_All	4.33539	0.847906	putative nuclear protein [Hordeum vulgare subsp. vulgare]	—	—
Unigene19954_All	6.53916	0.80587	Chaperone protein dnaJ 1, mitochondrial [Zea mays]	ATJ1	F: heat shock protein binding; F: unfolded protein binding; C: chloroplast stroma; C: nucleus; P: protein folding; P: response to stress
CL3556.Contig1_All	2.78392	0.808899	predicted protein [Hordeum vulgare subsp. vulgare]	—	C: chloroplast
Unigene48512_All	7.94251	0.938726	Arginine/serine-rich protein 45 [Zea mays]	SR45	C: mitochondrion
CL8927.Contig5_All	-5.38082	0.838346	Acyl-protein thioesterase 2 [Aegilops tauschii]	—	F: hydrolase activity
Unigene10_All	6.87856	0.853142	Defensin-like protein 1 [Hordeum vulgare subsp. vulgare]	PDF2.3	—
Unigene29625_All	-6.99624	0.866733	Cytochrome P450 86A2 [Aegilops tauschii]	—	—
Unigene87778_All	-6.52356	0.803402	predicted protein [Hordeum vulgare subsp. vulgare]	—	—
Unigene11204_All	4.69197	0.844306	Beta-fructofuranosidase, insoluble isoenzyme 7 [Hordeum vulgare subsp. vulgare]	CIN7	F: hydrolase activity, hydrolyzing O-glycosyl compounds; C: cytoplasmic membrane-bounded vesicle; P: metabolic process
CL829.Contig2_All	3.02799	0.814293	hypothetical protein TRIUR3_20993 [Triticum urartu]	—	—
CL2068.Contig4_All	5.09029	0.828484	L-lactate dehydrogenase B [Hordeum vulgare subsp. vulgare]	—	—
CL1239.Contig7_All	3.2229	0.803594	Methylcrotonoyl-CoA carboxylase subunit alpha, mitochondrial [Triticum urartu]	MCCA	F: biotin carboxylase activity; F: methylcrotonoyl-CoA carboxylase activity; F: ATP binding; F: cobalt ion binding; C: mitochondrial matrix; C: cytosolic ribosome; P: leucine catabolic process
Unigene51753_All	5.54371	0.882847	Desiccation-related protein PCC13-62 [Hordeum vulgare subsp. vulgare]	—	C: cytoplasmic membrane-bounded vesicle
Unigene34170_All	6.54946	0.808283	Anthocyanidin 5,3-O-glucosyltransferase [Triticum urartu]	ANGLT	F: transferase activity, transferring hexosyl groups; P: metabolic process; P: flavonoid biosynthesis process
Unigene3438_All	7.50779	0.912723	Lipoxygenase homology domain-containing protein 1 [Triticum urartu]	—	—
Unigene7967_All	3.36125	0.801746	predicted protein [Hordeum vulgare subsp. vulgare]	—	—
CL15489.Contig2_All	6.54946	0.808283	Aspartokinase 1, chloroplastic [Aegilops tauschii]	—	F: transferase activity; P: metabolic process
Unigene1172_All	5.6865	0.8918	Ankyrin repeat-containing protein At5g02620 [Aegilops tauschii]	At5g02620	C: endoplasmic reticulum; C: integral to membrane; C: plasma membrane
CL11124.Contig3_All	4.13086	0.839082	Putative lipid-transfer protein DIR1 [Triticum urartu]	DIR1	F: lipid binding; P: lipid transport
CL799.Contig1_All	4.10425	0.839279	predicted protein [Hordeum vulgare subsp. vulgare]	—	—
CL3851.Contig7_All	3.28442	0.820958	Basic endochitinase A [Triticum aestivum]	rsca	F: chitin binding; F: chitinase activity; P: chitin catabolic process; P: cell wall macromolecule catabolic process; P: carbohydrate metabolic process
CL17400.Contig1_All	-6.50779	0.800961	predicted protein [Hordeum vulgare subsp. vulgare]	—	—
Unigene70456_All	9.42967	0.993967	PREDICTED: uncharacterized protein LOC101785333 [Setaria italica]	—	—
Unigene11288_All	7.71653	0.926119	Putative protein ycf45 [Aegilops tauschii]	—	—
CL4030.Contig7_All	3.16762	0.823179	Endonuclease 4 [Hordeum vulgare subsp. vulgare]	ENDO4	—
CL8116.Contig1_All	2.84887	0.801232	Equilibrative nucleotide transporter 1 [Sorghum bicolor]	ENT1	F: nucleoside transmembrane transporter activity, against a concentration gradient; C: integral component of membrane; C: plasma membrane; P: transport
Unigene86851_All	-6.74595	0.835502	Putative disease resistance protein RGA3 [Aegilops tauschii]	—	—
CL20209.Contig1_All	5.79939	0.813201	Primary amine oxidase [Brachypodium distachyon]	—	F: primary amine oxidase activity; F: copper ion binding; F: quinone binding; C: peroxisome; P: oxidation-reduction process; P: amine metabolic process
Unigene45405_All	7.78136	0.930047	Arginine/serine-rich protein 45 [Brachypodium distachyon]	SR45	F: metal ion binding
CL14216.Contig1_All	7.26991	0.89347	hypothetical protein F775_28907 [Aegilops tauschii]	—	—
CL4824.Contig2_All	6.86625	0.851637	BLN2 [Hordeum vulgare subsp. vulgare]	—	C: cytoplasmic membrane-bounded vesicle
Unigene45009_All	5.52982	0.922298	hypothetical protein F775_30349 [Aegilops tauschii]	—	—
CL19166.Contig13_All	-2.70447	0.811664	Chlorophyll a-b binding protein, chloroplastic [Hordeum vulgare subsp. vulgare]	WHAB1.6	F: metal ion binding; C: membrane; C: chloroplast; P: photosynthesis, light harvesting
CL1283.Contig2_All	3.74189	0.804369	unnamed protein product [Triticum aestivum]	—	—
CL2082.Contig6_All	3.07625	0.818538	Class III peroxidase [Triticum aestivum]	PER11	F: metal ion binding; F: heme binding; F: peroxidase activity; P: response to oxidative stress; P: oxidation-reduction process
CL7125.Contig1_All	2.75353	0.809069	Subtilisin-chymotrypsin inhibitor-2B [Triticum urartu]	—	—
Unigene37607_All	6.70044	0.83007	Formin-like protein 6 [Zea mays]	FH6	F: actin binding; F: phosphoprotein phosphatase activity; P: actin cytoskeleton organization
CL3607.Contig5_All	3.20857	0.809327	Asparagine synthetase [Hordeum vulgare subsp. vulgare]	AS1	F: ATP binding; F: sparagine synthase (glutamine-hydrolyzing) activity; P: L-asparagine biosynthetic process
CL17492.Contig3_All	5.28484	0.914057	Putative lipid-transfer protein DIR1 [Aegilops tauschii]	DIR1	F: lipid binding; P: lipid transport
Unigene51814_All	4.91254	0.809883	Chalcone synthase [Aegilops tauschii]	CHS	F: naringenin-chalcone synthase activity; P: flavonoid biosynthetic process
Unigene30253_All	7.28725	0.939012	2-hydroxyisoflavanone dehydratase [Aegilops tauschii]	HIDM	F: hydrolase activity; P: metabolic process ; P: flavonoid biosynthesis process
Unigene67955_All	4.45541	0.827753	predicted protein [Hordeum vulgare subsp. vulgare]	—	—
CL410.Contig23_All	4.61111	0.83243	ABC transporter B family member 4 [Aegilops tauschii]	ABCB4	—
CL16461.Contig1_All	4.13969	0.818668	NADP-dependent malic enzyme [Hordeum vulgare subsp. vulgare]	ME1	—
CL7628.Contig3_All	6.51307	0.800961	Vacuolar-processing enzyme [Triticum aestivum]	—	F: cysteine-type endopeptidase activity; C: lytic vacuole; P: proteolysis
Unigene9824_All	5.61471	0.819375	Cationic peroxidase SPC4 [Hordeum vulgare subsp. vulgare]	Sb03g046810	F: heme binding; F: metal ion binding; F: peroxidase activity; C: membrane; C: plant-type cell wall; C: vacuole; P: response to oxidative stress; P: oxidation-reduction process
CL15355.Contig2_All	4.28894	0.840137	Ethylene-responsive transcription factor ERF113 [Hordeum vulgare subsp. vulgare]	ERF113	—
Unigene46035_All	4.40688	0.831586	Putative lipoxygenase 3 [Aegilops tauschii]	LOX3	F: iron ion binding; F: linoleate 13S-lipoxygenase activity; P: oxidation-reduction process; P: oxylipin biosynthetic process
CL769.Contig19_All	5.78136	0.824925	Retrovirus-related Pol polyprotein from transposon TNT 1-94 [Aegilops tauschii]	—	—
Unigene22261_All	5.58935	0.921782	hypothetical protein EMIHUDRAFT_448993, partial [Emiliania huxleyi CCMP1516]	—	—
Unigene19541_All	-6.79874	0.842217	Os04g0300175 [Oryza sativa Japonica Group]	—	—
CL19129.Contig1_All	3.26842	0.805549	Isoaspartyl peptidase/L-asparaginase 1 [Aegilops tauschii]	At5g08100	—
CL17200.Contig3_All	2.7157	0.806944	Leucine-rich repeat extensin-like protein 5 [Hordeum vulgare subsp. vulgare]	LRX5	C: cell wall; C: extracellular region; C: plasmodesma; P: cellular cell wall organization
Unigene87713_All	-6.50779	0.800961	hypothetical protein F775_16657 [Aegilops tauschii]	—	—
Unigene68108_All	5.05094	0.847219	Ascorbate peroxidase [Hordeum vulgare subsp. vulgare]	APX1	F: heme binding; F: metal ion binding; F: ascorbate peroxidase activity; P: hydrogen peroxide catabolic process; P: oxidation-reduction process
Unigene34594_All	4.60486	0.813221	Thaumatin-like protein [Aegilops tauschii]	tlp	—
CL6401.Contig1_All	6.51604	0.962578	Acyltransferase-like protein At3g26840, chloroplastic [Hordeum vulgare subsp. vulgare]	At3g26840	—
CL13381.Contig2_All	4.31084	0.852679	Phospholipase A1-II 7 [Hordeum vulgare subsp. vulgare]	Os05g0574100	—
Unigene34408_All	5.04731	0.820608	Vegetative cell wall protein gp1 [Brassica rapa]	GP1	C: structural constituent of cell wall
Unigene1240_All	2.41831	0.800403	Thaumatin-like pathogenesis-related protein 4 [Hordeum vulgare]	RASTL-4	—
Unigene37395_All	-7.08037	0.875271	GRF zinc finger family protein [Oryza sativa Japonica Group]	—	—
CL8448.Contig1_All	6.71636	0.972719	Naringenin,2-oxoglutarate 3-dioxygenase [Hordeum vulgare subsp. vulgare]	FHT	F: oxidoreductase activity, acting on paired donors, with incorporation or reduction of molecular oxygen, 2-oxoglutarate as one donor, and incorporation of one atom each of oxygen into both donors; F: zinc ion binding; P: oxidation-reduction process; P: flavonoid biosynthesis process
Unigene16468_All	-2.71798	0.804277	Phenylalanine ammonia-lyase [Hordeum vulgare subsp. vulgare]	PAL	F: phenylalanine ammonia-lyase activity; C: cytoplasm; P: cinnamic acid biosynthetic process; P: L-phenylalanine catabolic process; P: flavonoid biosynthesis process
Unigene11968_All	3.49714	0.817265	hypothetical protein F775_09849 [Aegilops tauschii]	—	—
Unigene52298_All	8.2384	0.951841	Formin-like protein 14 [Triticum urartu]	FH14	F: actin binding; F: phosphoprotein phosphatase activity; P: actin cytoskeleton organization
Unigene5562_All	7.74595	0.928183	Phosphatidylinositol-4-phosphate 5-kinase 9 [Triticum urartu]	PIP5K9	F: ATP binding; F: 1-phosphatidylinositol-4-phosphate 5-kinase activity; C: membrane; C: nucleus; C: cytosol; P: cellular amino acid metabolic process; P: phosphatidylinositol phosphorylation; P: carbohydrate metabolic process
CL3176.Contig15_All	5.08307	0.872514	Probable inorganic phosphate transporter 1-8 [Hordeum vulgare subsp. vulgare]	PHT1-8	F: inorganic phosphate transmembrane transporter activity; C: integral component of membrane; P: transmembrane transport; P: phosphate ion transport
CL5855.Contig15_All	4.92283	0.863257	Peroxygenase [Aegilops tauschii]	PXG	—
CL5634.Contig4_All	-3.43486	0.821286	Uncharacterized protein At5g39570 [Aegilops tauschii]	At5g39570	—
Unigene34206_All	4.12928	0.813299	BURP domain-containing protein 3 [Brachypodium distachyon]	BURP3	—
CL3766.Contig1_All	7.11548	0.87959	Probable indole-3-acetic acid-amido synthetase GH3.2 [Hordeum vulgare subsp. vulgare]	GH3.2	—
CL2401.Contig1_All	7.13271	0.880647	Xylanase inhibitor protein 1 [Hordeum vulgare subsp. vulgare]	XIPI	F: hydrolase activity, hydrolyzing O-glycosyl compounds; C: extracellular region; P: defense response; P: carbohydrate metabolic process
CL3466.Contig4_All	4.65003	0.81466	Glutamine synthetase cytosolic isozyme 1-3 [Aegilops tauschii]	GLN1-3	—
Unigene55307_All	5.57336	0.865881	Germin-like protein 8-14 [Hordeum vulgare subsp. vulgare]	GER5	F: nutrient reservoir activity; F: manganese ion binding; C: apoplast
CL13256.Contig2_All	6.54946	0.808283	Retrovirus-related Pol polyprotein from transposon TNT 1-94 [Oryza sativa Japonica Group]	—	F: zinc ion binding; F: nucleic acid binding; P: DNA integration
Unigene67032_All	5.23466	0.876486	hypothetical protein F775_43950 [Aegilops tauschii]	—	F: nutrient reservoir activity
CL3647.Contig6_All	7.39232	0.904037	Sucrose synthase 2 [Triticum urartu]	SUS2	P: Sucrose biosynthesis; P: carbohydrate metabolism process
CL818.Contig1_All	6.02791	0.937475	Subtilisin-like protease SBT5.4 [Triticum aestivum]	SBT5.4	—
Unigene9961_All	7.53138	0.914356	hypothetical protein F775_32809 [Aegilops tauschii]	—	—
Unigene26908_All	4.55582	0.849251	Paired amphipathic helix protein Sin3-like 3 [Brachypodium distachyon]	SNL3	C: nucleus; P: regulation of transcription, DNA-templated; P: response to abscisic acid
CL16886.Contig3_All	5.93916	0.907276	Protein ROOT HAIR DEFECTIVE 3 [Setaria italica]	RHD3	F: hydrolase activity, acting on acid anhydrides; F: GTP binding; C: endoplasmic reticulum; C: integral component of membrane; C: plasma membrane; P: actin cytoskeleton organization; P: cell tip growth; P: ER to Golgi vesicle-mediated transport; P: plant-type cell wall biogenesis; P: root epidermal cell differentiation
Unigene80003_All	6.75043	0.837249	Retrovirus-related Pol polyprotein LINE-1 [Triticum urartu]	—	—
Unigene66915_All	6.58996	0.812964	hypothetical protein TRIUR3_25411 [Triticum urartu]	—	—
Unigene33931_All	6.45615	0.870996	Polyphenol oxidase, chloroplastic [Triticum aestivum]	PPO	F: catechol oxidase activity; F: metal ion binding; C: chloroplast thylakoid lumen
CL6826.Contig4_All	6.60979	0.817523	AT hook motif-containing protein, putative [Oryza sativa Japonica Group]	—	—
CL11795.Contig2_All	3.84377	0.80993	Transcription factor MYB108 [Hordeum vulgare subsp. vulgare]	MYB108	F: DNA binding; C: nucleus; P: regulation of transcription, DNA-dependent; P: response to stress; P: transcription, DNA-dependent
CL1651.Contig4_All	-3.50325	0.822816	Two-component response regulator-like PRR37 [Hordeum vulgare subsp. vulgare]	PRR37	F: phosphorelay response regulator activity; P: phosphorelay signal transduction system; P; regulation of transcription, DNA-templated; P; intracellular signal transduction
Unigene8895_All	3.953	0.821771	Peroxidase 1 [Aegilops tauschii]	PER1	F: metal ion binding; F: heme binding; F: peroxidase activity; P: response to oxidative stress; P: oxidation-reduction process
Unigene37010_All	2.53078	0.804974	Chaperone protein ClpC2, chloroplastic [Hordeum vulgare subsp. vulgare]	CLPC2	F: ATP binding; F: nucleoside-triphosphatase activity; C: chloroplast; P: protein metabolic process
Unigene46133_All	2.89647	0.802039	hypothetical protein F775_27362 [Aegilops tauschii]	—	—
CL563.Contig10_All	2.99039	0.812166	Thaumatin-like protein [Hordeum vulgare]	tlp	—
Unigene2438_All	-5.89077	0.819701	2'-deoxymugineic-acid 2'-dioxygenase [Triticum aestivum]	IDS3	—
CL18611.Contig1_All	2.66251	0.809576	Arginase 1, mitochondrial [Triticum aestivum]	B0616E02-H0507E05.7	—
CL10988.Contig3_All	-2.98826	0.809257	Bifunctional monodehydroascorbate reductase and carbonic anhydrase nectarin-3 [Hordeum vulgare subsp. vulgare]	NEC3	—
CL17492.Contig4_All	2.61775	0.80201	Male-cone protein 1 [Triticum urartu]	—	—
Unigene46833_All	3.44448	0.81077	Probable esterase PIR7A [Triticum aestivum]	PIR7A	—
Unigene55238_All	5.23227	0.899466	hypothetical protein F775_14927 [Aegilops tauschii]	—	—
Unigene62025_All	7.57491	0.917448	Protein IN2-1 homolog A [Aegilops tauschii]	Os03g0283200	—
Unigene65694_All	6.81592	0.84547	hypothetical protein F775_52463 [Aegilops tauschii]	—	—
CL15708.Contig2_All	-3.52885	0.806964	Photosystem II reaction center PSB28 protein, chloroplastic [Aegilops tauschii]	PSB28	—
CL10738.Contig1_All	4.72199	0.849251	Abscisic stress-ripening protein 1 [Triticum urartu]	—	P: response to stress
CL6108.Contig6_All	-6.72338	0.833494	Wound-induced protein 1 [Brachypodium distachyon]	WUN1	—
Unigene65449_All	6.5025	0.800496	predicted protein [Hordeum vulgare subsp. vulgare]	—	—
Unigene47903_All	4.8365	0.815527	Cytochrome P450 71A9 [Hordeum vulgare subsp. vulgare]	CYP71A9	F: electron carrier activity; F: oxidoreductase activity, acting on paired donors, with incorporation or reduction of molecular oxygen; F: heme binding; F: iron ion binding; F: monooxygenase activity; P: oxidation-reduction process
CL2967.Contig2_All	-2.75578	0.806623	Phosphoethanolamine N-methyltransferase 1 [Hordeum vulgare subsp. vulgare]	NMT1	F: methyltransferase activity; P: methylation
Unigene47028_All	2.46338	0.80216	Cytosolic glutathione peroxidase [Secale cereale x Triticum turgidum subsp. durum]	GPX6	F: glutathione peroxidase activity; P: response to oxidative stress; P: oxidation-reduction process
CL2422.Contig1_All	-4.23597	0.807935	predicted protein [Hordeum vulgare subsp. vulgare]	—	—
CL3361.Contig3_All	2.87472	0.813677	Wheatwin-2 [Triticum aestivum]	PR4B	—
Unigene31705_All	-6.82018	0.84547	hypothetical protein TRIUR3_12121 [Triticum urartu]	—	—
CL1651.Contig5_All	-4.43327	0.84285	Two-component response regulator-like PRR37 [Triticum dicoccoides]	PRR37	F: phosphorelay response regulator activity; P: phosphorelay signal transduction system; P: regulation of transcription, DNA-templated; P: intracellular signal transduction
CL8068.Contig1_All	4.09452	0.838341	Glutamate dehydrogenase 2 [Triticum urartu]	GDH2	F: nucleotide binding; F: oxidoreductase activity, acting on the CH-NH2 group of donors, NAD or NADP as acceptor; P: cellular amino acid metabolic process; P: oxidation-reduction process
Unigene2050_All	6.55459	0.808283	Thioredoxin H-type [Triticum aestivum]	TRXH	F: protein disulfide oxidoreductase activity; F: electron carrier activity; P: glycerol ether metabolic process; P: cell redox homeostasis
Unigene25888_All	-6.71882	0.831955	predicted protein [Hordeum vulgare subsp. vulgare]	—	—
CL19638.Contig1_All	3.96269	0.804743	hypothetical protein SORBIDRAFT_09g003015 [Sorghum bicolor]	—	—
CL2980.Contig5_All	3.0412	0.816767	predicted protein [Hordeum vulgare subsp. vulgare]	Os10g0113000	F :oxidoreductase activity; P: oxidation-reduction process; P: flavonoid biosynthesis process
Unigene33941_All	5.89785	0.85667	Formin-like protein 5 [Zea mays]	FH5	F: actin binding; F: phosphoprotein phosphatase activity; P: actin cytoskeleton organization
Unigene55149_All	7.58996	0.918449	PREDICTED: uncharacterized protein LOC100829301 [Brachypodium distachyon]	—	—
Unigene10539_All	6.40561	0.918942	Sucrose:sucrose 1-fructosyltransferase [Aegilops tauschii]	1-SST	F: sucrose alpha-glucosidase activity; F: sucrose 1F-fructosyltransferase activity; P: carbohydrate metabolic process
CL16033.Contig1_All	4.44451	0.827258	predicted protein [Hordeum vulgare subsp. vulgare]	—	F: protein dimerization activity; C: mitochondrion
CL12422.Contig1_All	6.56986	0.810606	Phosphatidylinositol/phosphatidylcholine transfer protein SFH11 [Citrus sinensis]	SFH11	—
Unigene23701_All	5.71973	0.857951	Peroxidase 70 [Hordeum vulgare subsp. vulgare]	PER70	F: metal ion binding; F: heme binding; F: peroxidase activity; P: response to oxidative stress; P: oxidation-reduction process
Unigene10910_All	5.44931	0.853111	Phosphatidylinositol 4-phosphate 5-kinase 9 [Triticum urartu]	PIP5K9	—
Unigene52770_All	-6.57491	0.810606	predicted protein [Hordeum vulgare subsp. vulgare]	—	C: cytoplasmic membrane-bounded vesicle
CL13211.Contig2_All	2.70686	0.801733	Glycine-rich protein A3 [Triticum urartu]	—	—
CL1793.Contig19_All	7.57238	0.916991	Thiosulfate/3-mercaptopyruvate sulfurtransferase 1, mitochondrial [Triticum aestivum]	STR1	—
CL18767.Contig1_All	3.48732	0.809658	Organic cation/carnitine transporter 4 [Hordeum vulgare subsp. vulgare]	2016-10-04	F: transmembrane transporter activity; C: integral component of membrane; P: transmembrane transport
CL3768.Contig8_All	7.47843	0.910374	Putative mudrA protein - maize transposon MuDR [Oryza sativa]	—	F: nucleic acid binding; C: cytoplasmic membrane-bounded vesicle
CL2396.Contig6_All	2.66481	0.802934	Bowman-Birk type trypsin inhibitor [Triticum urartu]	BBBI	F: serine-type endopeptidase inhibitor activity; C: extracellular region; P: negative regulation of peptidase activity
CL7052.Contig5_All	-6.80735	0.843876	28 kDa ribonucleoprotein, chloroplastic [Aegilops tauschii]	—	—
CL9382.Contig10_All	4.43217	0.801771	Nucleolin 2 [Phytophthora sojae]	NUCL2	—
CL13165.Contig2_All	3.56285	0.804243	Protein ASPARTIC PROTEASE IN GUARD CELL 1 [Sorghum bicolor]	ASPG1	F: aspartic-type endopeptidase activity; C: plant-type cell wall; C: membrane; C: cytoplasmic membrane-bounded vesicle; P: proteolysis; P: response to karrikin
CL18611.Contig2_All	2.53469	0.803416	Arginase 1, mitochondrial [Triticum urartu]	B0616E02-H0507E05.7	F: metal ion binding; F: hydrolase activity, acting on carbon-nitrogen (but not peptide) bonds, in linear amidines;
CL5855.Contig9_All	3.45415	0.81157	Peroxygenase [Triticum urartu]	PXG	—
Unigene2382_All	3.45855	0.806097	Zeamatin [Aegilops tauschii]	Zlp	—
CL11068.Contig6_All	2.81098	0.80116	Ent-kaur-16-ene synthase, chloroplastic [Triticum aestivum]	KS1	—
CL19428.Contig1_All	4.43937	0.840736	Cationic peroxidase SPC4 [Hordeum vulgare subsp. vulgare]	Sb03g046810	F: metal ion binding; F: heme binding; F: peroxidase activity; P: response to oxidative stress; P: oxidation-reduction process
CL11266.Contig1_All	-4.25424	0.808605	Pyruvate dehydrogenase E1 component subunit beta-1, mitochondrial [Hordeum vulgare subsp. vulgare]	Os08g0536000	F: pyruvate dehydrogenase (acetyl-transferring) activity; P: acetyl-CoA biosynthetic process from pyruvate
Unigene2471_All	6.95807	0.861366	Cytokinin-O-glucosyltransferase 3 [Aegilops tauschii]	—	F: transferase activity, transferring hexosyl groups; P: metabolic process
CL3816.Contig15_All	6.74147	0.835502	Dehydrin DHN3 [Aegilops tauschii]	DHN3	P: response to stress; P: response to water
CL14862.Contig1_All	4.39346	0.830598	Probable disease resistance protein At1g58602 [Aegilops tauschii]	At1g58602	—
Unigene46591_All	6.84967	0.848607	predicted protein [Hordeum vulgare subsp. vulgare]	—	F: actin filament binding; F: hydrolase activity, hydrolyzing O-glycosyl compounds; F: protein binding, bridging; P: carbohydrate metabolic process
CL534.Contig1_All	-2.95757	0.814607	Cyanate hydratase [Aegilops tauschii]	CYN	F: DNA binding; F: cyanate hydratase activity; P: cyanate metabolic process
CL11811.Contig2_All	-6.89077	0.854544	predicted protein [Hordeum vulgare subsp. vulgare]	—	—
CL7544.Contig7_All	-6.70506	0.83007	Fatty acyl-CoA reductase 1 [Brachypodium distachyon]	FAR1	F: binding; F: fatty-acyl-CoA reductase (alcohol-forming activity;long-chain-fatty-acyl-CoA reductase activity; C: chloroplast; P: lipid biosynthetic process; P: response to salt stress; P: response to wounding; P: suberin biosynthetic process
Unigene16029_All	2.91619	0.807882	Vegetative cell wall protein gp1 [Chlamydomonas incerta]	GP1	C: structural constituent of cell wall
Unigene43990_All	4.13972	0.808576	Sugar transport protein 5 [Brachypodium distachyon]	STP5	F: monosaccharide transmembrane transporter activity; C: nucleus; C: vacuole; C: integral component of membrane; C: plasma membrane; P: transmembrane transport; P: monosaccharide transport
CL17058.Contig2_All	2.75735	0.804474	Probable AMP deaminase [Hordeum vulgare subsp. vulgare]	AMPD	F:AMP deaminase activity; C:nucleus; C: cytosol; P: IMP biosynthetic process; P: embryo development ending in seed dormancy; P: response to abscisic acid
Unigene69444_All	6.55459	0.808283	Vegetative cell wall protein gp1 [Bathycoccus prasinos]	GP1	C: structural constituent of cell wall
Unigene52339_All	6.54946	0.808283	OSIGBa0103I21.4 [Oryza sativa Indica Group]	—	—
CL11373.Contig4_All	7.77917	0.930047	Leucine-rich repeat extensin-like protein 5 [Triticum aestivum]	LRX5	C: cell wall; C: extracellular region; C: plasmodesma; P: cellular cell wall organization
CL12229.Contig10_All	3.88142	0.804572	Hsp70-Hsp90 organizing protein [Oryza sativa Japonica Group]	HOP	F: binding; P: response to heat; P: response to unfolded protein
Unigene14345_All	2.70573	0.802542	ABC transporter C family member 10 [Triticum urartu]	ABCC10	F: ATP binding; F: xenobiotic-transporting ATPase activity; C: integral to membrane; C: vacuolar membrane
CL16687.Contig1_All	6.57491	0.810606	hypothetical protein F775_05722 [Aegilops tauschii]	—	—
CL13710.Contig1_All	-7.53398	0.914356	Probable lactoylglutathione lyase, chloroplast [Aegilops tauschii]	At1g67280	F: lactoylglutathione lyase activity; F: metal ion binding
Unigene33527_All	3.42445	0.822554	predicted protein [Hordeum vulgare subsp. vulgare]	—	—
CL10670.Contig4_All	2.85742	0.813958	NAC transcription factor NAM-2 [Triticum aestivum]	NAM-2	F: DNA binding; P: regulation of transcription, DNA-templated
CL8166.Contig2_All	3.21653	0.817692	Salicylic acid-binding protein 2 [Aegilops tauschii]	SABP2	—
CL13610.Contig1_All	3.31766	0.811758	Peroxidase 1 [Hordeum vulgare subsp. vulgare]	PER1	F: metal ion binding; F: heme binding; F: peroxidase activity; P: response to oxidative stress; P: oxidation-reduction process
CL8894.Contig4_All	3.76468	0.828555	Proline-rich receptor-like protein kinase PERK1 [Hordeum vulgare subsp. vulgare]	PERK1	—
Unigene13714_All	-2.69357	0.811011	Chlorophyll a-b binding protein, chloroplastic [Hordeum vulgare subsp. vulgare]	WHAB1.6	F: chlorophyll binding; F: metal ion binding; C: chloroplast thylakoid membrane; C: integral to membrane; C: photosystem I; C: photosystem II; P: photosynthesis, light harvesting; P: protein-chromophore linkage
CL20272.Contig2_All	6.58996	0.812964	Putative LRR receptor-like serine/threonine-protein kinase [Aegilops tauschii]	—	F: ATP binding; F: protein binding; F: protein serine/threonine kinase activity; F: transmembrane receptor protein kinase activity; C: integral to membrane; P: defense response signaling pathway, resistance gene-independent; P: detection of bacterium; P: immune response-regulating signaling pathway; P: plant-type hypersensitive response; P: regulation of anion channel activity
Unigene23138_All	5.33298	0.841372	PREDICTED: cationic peroxidase SPC4-like [Setaria italica]	Sb03g046810	F: heme binding; F: metal ion binding; F: peroxidase activity; C: membrane; C: plant-type cell wall; C: vacuole; P: response to oxidative stress; P: oxidation-reduction process
CL17348.Contig2_All	2.66911	0.802486	BTB/POZ domain-containing protein At1g55760 [Hordeum vulgare subsp. vulgare]	At1g55760	—
CL1651.Contig3_All	-3.13972	0.803268	Two-component response regulator-like PRR37 [Triticum urartu]	PRR37	F: phosphorelay response regulator activity; P: phosphorelay signal transduction system; P; regulation of transcription, DNA-templated; P; intracellular signal transduction
Unigene68441_All	5.713	0.866747	predicted protein [Hordeum vulgare subsp. vulgare]	—	C: cytoplasmic membrane-bounded vesicle
CL16547.Contig1_All	6.65344	0.8237	Ethylene-responsive transcription factor RAP2-3 [Triticum aestivum]	RAP2-3	F: DNA binding; F: sequence-specific DNA binding transcription factor activity; C:nucleus; P: regulation of transcription, DNA-templated
CL738.Contig2_All	-4.98272	0.83777	Expansin-like A1 [Setaria italica]	EXLA1	—
CL2143.Contig9_All	7.73019	0.926974	Probable plastidic glucose transporter 1 [Aegilops tauschii]	At1g05030	C: integral component of membraneplasma membrane; P: carbohydrate transport; P: transmembrane transport
Unigene19406_All	2.81602	0.80258	Flavonol synthase 3 [Triticum urartu]	FLS3	F: flavonol synthase activity; P: flavonol biosynthetic process; P: response to karrikin; P: response to light stimulus; P: oxidation-reduction process
Unigene29771_All	6.14505	0.922404	NAC domain-containing protein 48 [Hordeum vulgare subsp. vulgare]	NAC48	C: nucleus; C: DNA binding; P: regulation of transcription, DNA-dependent; P: transcription, DNA-dependent
Unigene17891_All	2.85724	0.810038	Endonuclease 4 [Triticum aestivum]	ENDO4	—
Unigene8386_All	3.55374	0.827815	Peroxidase 1 [Hordeum vulgare subsp. vulgare]	PER1	F: metal ion binding; F: heme binding; F: peroxidase activity; P: response to oxidative stress; P: oxidation-reduction process
CL17651.Contig1_All	7.02606	0.869342	Wall-associated receptor kinase 2 [Sorghum bicolor]	WAK2	F: binding; F: transferase activity, transferring phosphorus-containing groups
CL2503.Contig1_All	5.19134	0.825837	Putative lipid-transfer protein DIR1 [Setaria italica]	DIR1	F: lipid binding; P: lipid transport
CL16891.Contig1_All	4.09496	0.836421	Ribonuclease 1 [Hordeum vulgare subsp. vulgare]	RNS1	F: ribonuclease activity; C: cell periphery; C: cytoplasmic membrane-bounded vesicle; P: single-organism process; P: response to stress; P: cellular process
Unigene34476_All	5.71823	0.922265	Alpha-aminoadipic semialdehyde synthase [Hordeum vulgare subsp. vulgare]	LKR/SDH	F: binding; F: saccharopine dehydrogenase (NAD+, L-glutamate-forming activity; F: saccharopine dehydrogenase (NADP+, L-lysine-forming activity; C: cytosol; P: L-lysine catabolic process
CL1651.Contig2_All	-3.06074	0.809473	Two-component response regulator-like PRR37 [Triticum monococcum subsp. monococcum]	PRR37	F: phosphorelay response regulator activity; P: phosphorelay signal transduction system; P: regulation of transcription, DNA-templated; P: ntracellular signal transduction
Unigene35429_All	-7.19967	0.887387	Formin-like protein 5 [Aureococcus anophagefferens]	FH5	F: actin binding; F: phosphoprotein phosphatase activity; P: actin cytoskeleton organization
CL17229.Contig1_All	7.09099	0.876362	Proline-rich receptor-like protein kinase PERK2 [Volvox carteri]	PERK2	F: ATP binding; F: protein serine/threonine kinase activity; F: receptor activity; C: integral to membrane; C: plasma membrane
CL12861.Contig4_All	5.17719	0.804147	Formin-like protein 5 [Brachypodium distachyon]	FH5	F: actin binding; F: phosphoprotein phosphatase activity; P: actin cytoskeleton organization
CL16116.Contig6_All	4.8427	0.851474	60S ribosomal protein L22-2 [Hordeum vulgare subsp. vulgare]	RPL22B	—
CL1157.Contig18_All	5.44531	0.859405	Proteasome subunit beta type-5-A [Aegilops tauschii]	—	—
Unigene22966_All	2.85881	0.803849	predicted protein [Hordeum vulgare subsp. vulgare]	—	F: heme binding; F: metal ion binding; F: ascorbate peroxidase activity; P: hydrogen peroxide catabolic process; P: oxidation-reduction process
CL8654.Contig2_All	5.04601	0.867168	Polygalacturonase inhibitor 1 [Aegilops tauschii]	PGIP1	—
CL5209.Contig3_All	3.1657	0.80009	PREDICTED: uncharacterized protein LOC103653157 isoform X1 [Zea mays]	—	—
CL14214.Contig1_All	5.04439	0.854213	Non-specific lipid transfer protein GPI-anchored 2 [Aegilops tauschii]	LTPG2	F: lipid binding; P: lipid transport
Unigene75417_All	-6.63421	0.819769	Formin-like protein 5 [Phoenix dactylifera]	FH5	F: actin binding; F: phosphoprotein phosphatase activity; P: actin cytoskeleton organization
CL4268.Contig6_All	7.22239	0.977664	hypothetical protein F775_07261 [Aegilops tauschii]	—	—
CL10871.Contig3_All	-8.04621	0.943621	Ferric-chelate reductase 1 [Triticum urartu]	—	—
CL18783.Contig2_All	3.60935	0.834026	Glycine-rich cell wall structural protein [Hordeum vulgare subsp. vulgare]	GRP	—
CL19122.Contig4_All	4.52558	0.807772	Tetrahydrocannabinolic acid synthase [Aegilops tauschii]	—	F: UDP-N-acetylmuramate dehydrogenase activity; F: flavin adenine dinucleotide binding; C: cell wall; P: response to oxidative stress; P: polar nucleus fusion; P: oxidation-reduction process; P: embryo development ending in seed dormancy
Unigene55483_All	7	0.866733	Peroxidase 2 [Aegilops tauschii]	PER2	F: metal ion binding; F: heme binding; F: peroxidase activity; P: response to oxidative stress; P: oxidation-reduction process
CL15382.Contig2_All	8.95323	0.972903	Arginine/serine-rich protein 45 [Aegilops tauschii]	SR45	—
CL855.Contig7_All	2.59313	0.803224	Uricase [Hordeum vulgare subsp. vulgare]	At2g26230	—
Unigene35364_All	6.89885	0.854544	Probable indole-3-acetic acid-amido synthetase GH3.2 [Triticum aestivum]	GH3.2	F: indole-3-acetic acid amido synthetase activity; P: response to auxin; P: response to light stimulus
Unigene24800_All	7.25424	0.892541	Sucrose:sucrose 1-fructosyltransferase [Hordeum vulgare subsp. vulgare]	1-SST	F: sucrose alpha-glucosidase activity; F: sucrose 1F-fructosyltransferase activity; P: carbohydrate metabolic process
CL199.Contig2_All	5.05021	0.889136	Homeobox-leucine zipper protein HOX25 [Aegilops tauschii]	HOX25	—
CL4924.Contig4_All	6.81164	0.843876	hypothetical protein F775_05632 [Aegilops tauschii]	—	—
CL5346.Contig3_All	2.64304	0.805489	predicted protein [Hordeum vulgare subsp. vulgare]	—	—
Unigene64166_All	3.14306	0.806258	predicted protein [Aegilops tauschii]	—	F: catalytic activity; P: metabolic process
