# Supplementary material for: De novo transcriptome sequencing and gene expression profiling of Elymus nutans under cold stress
Source: BMC Genomics. 2016 Nov 4;17:870. doi: 10.1186/s12864-016-3222-0 (PMC5097361; doi:10.1186/s12864-016-3222-0)
Supplement: Additional file 13: Table S8. — Common expression DEGs in response to cold stress in DX and GN genotypes. Persistently up-regulated genes is highlighted in red and bold. (XLSX 85 kb) [file 12864_2016_3222_MOESM13_ESM.xlsx]

## Sheet: Table S8
Table S8. Common expression DEGs in response to cold stress in DX and GN genotypes. Persistently up-regulated genes is highlighted in red and bold
Gene ID	log2 foldchange (DX-3h-vs-DX-0h)	P-value	Gene ID	log2 foldchange (DX-24h-vs-DX-0h)	P-value	Gene ID	log2 foldchange (DX-5d-vs-DX-0h)	P-value	Gene ID	log2 foldchange (GN-3h-vs-GN-0h)	P-value	Gene ID	log2 foldchange (GN-24h-vs-GN-0h)	P-value	Gene ID	log2 foldchange (GN-5d-vs-GN-0h)	P-value	Description	Gene name	GO annotation
CL21498.Contig5_All	6.10504	0.849279	CL21498.Contig4_All	7.40656	0.898348	CL21498.Contig4_All	6.94251	0.8412	Unigene63_All	8.23681	0.955331	CL10547.Contig4_All	4.8312	0.845404	CL10547.Contig1_All	6.63904	0.821965	Zinc finger protein ZAT7 [Triticum aestivum]	ZAT7	F: zinc ion binding; C: nucleus; P: negative regulation of growth; P: regulation of response to stress; P: regulation of transcription, DNA-dependent; P: response to chitin; P: transcription, DNA-dependent
CL537.Contig6_All	2.50444	0.801874	Unigene34858_All	4.24101	0.850419	Unigene34858_All	5.49843	0.931883	CL5132.Contig8_All	3.2056	0.807154	CL5132.Contig8_All	5.02954	0.912526	CL5132.Contig8_All	5.41726	0.930175	36.4 kDa proline-rich protein [Hordeum vulgare subsp. vulgare]	TPRP-F1	P: lipid transport
CL529.Contig12_All	6.33336	0.92273	CL529.Contig12_All	7.96893	0.98118	Unigene97121_All	7.64626	0.904934	Unigene29643_All	4.72905	0.877153	Unigene29643_All	5.38442	0.92923	Unigene29643_All	7.46412	0.994961	Phytosulfokine receptor 2 [Hordeum vulgare subsp. vulgare]	PSKR2	F: ATP binding; F: guanylate cyclase activity; F: peptide receptor activity; F: protein serine/threonine kinase activity; C: integral to membrane; C: plasma membrane; P: response to wounding
Unigene6420_All	4.54137	0.837388	Unigene14055_All	5.18188	0.928517	Unigene14055_All	5.99673	0.956739	Unigene9657_All	4.85214	0.889841	Unigene5273_All	7.06891	0.988036	Unigene5273_All	8.86478	0.998306	Phytosulfokine receptor 2 [Aegilops tauschii]	PSKR1	F: ATP binding; F: peptide receptor activity; F: protein serine/threonine kinase activity; F: transmembrane signaling receptor activity; C: integral to membrane; C: plasma membrane; P: response to wounding
Unigene29850_All	6.65821	0.820638	Unigene16983_All	4.72872	0.865101	Unigene16983_All	5.74819	0.933518	CL20172.Contig1_All	6.88753	0.971961	CL20172.Contig1_All	8.76266	0.994443	CL20172.Contig1_All	10.0684	0.998298	Phytosulfokine receptor 2 [Triticum urartu]	PSKR1	F: ATP binding; F: peptide receptor activity; F: protein serine/threonine kinase activity; F: transmembrane signaling receptor activity; C: integral to membrane; C: plasma membrane; P: response to wounding
CL7233.Contig1_All	0	0.958025	CL7233.Contig1_All	0	0.956373	CL7233.Contig1_All	-7.848	0.950839	CL138.Contig2_All	2.64481	0.803093	CL138.Contig2_All	3.32907	0.827834	CL138.Contig2_All	3.30644	0.821621	Polyphenol oxidase [Triticum aestivum]	PPO	F: catechol oxidase activity; F: metal ion binding; F: oxygen transporter activity; C: chloroplast thylakoid lumen
CL559.Contig18_All	3.17506	0.816629	CL559.Contig18_All	3.77193	0.832603	CL559.Contig10_All	3.63076	0.813443	CL3644.Contig19_All	3.822	0.832953	CL3644.Contig4_All	3.07202	0.804036	CL3644.Contig21_All	3.18072	0.804592	Low-temperature-induced 65 kDa protein [Hordeum vulgare subsp. vulgare]	LTI65	P: abscisic acid mediated signaling pathway; P: response to cold; P: response to salt stress; P: response to water deprivation
CL18545.Contig4_All	2.649	0.813141	CL18545.Contig4_All	4.02662	0.852228	CL18545.Contig4_All	3.35636	0.814576	CL428.Contig6_All	4.0774	0.850395	CL428.Contig6_All	4.99541	0.917247	CL428.Contig6_All	4.16339	0.850476	Low temperature-induced protein lt101 [Aegilops tauschii]	LT101.1	C: integral to membrane; P: response to stress
CL18545.Contig8_All	2.68652	0.814846	CL18545.Contig8_All	4.15021	0.856385	CL18545.Contig8_All	3.5699	0.820186	CL428.Contig8_All	3.8933	0.843413	CL428.Contig8_All	5.05055	0.92218	CL428.Contig8_All	4.02629	0.846707	BLT101 [Dasypyrum villosum]	LT101.1	C: integral component of membrane; P: response to stress
Unigene17113_All	4.06182	0.848295	Unigene17113_All	6.44849	0.981102	Unigene17113_All	6.0353	0.960728	CL3816.Contig13_All	6.14457	0.971093	CL3816.Contig13_All	7.02166	0.991555	CL3816.Contig13_All	6.72172	0.983573	Dehydrin-/LEA group 2-like protein [Lophopyrum elongatum]	LEA2-like	P: response to water; P: response to stress
Unigene58290_All	4.53771	0.848123	CL14370.Contig1_All	7.835	0.924931	CL14370.Contig1_All	9.99577	0.983393	CL3409.Contig2_All	4.53771	0.872167	CL3409.Contig2_All	5.87759	0.958595	CL3409.Contig1_All	4.61506	0.856712	Late embryogenesis abundant protein Lea14-A [Triticum aestivum]	LEA14-A	P: response to desiccation； P: response to stress
Unigene51068_All	4.45513	0.872149	Unigene51068_All	5.49446	0.94386	Unigene51068_All	4.54297	0.862569	CL3409.Contig5_All	4.13759	0.8515	CL3409.Contig5_All	5.04544	0.920963	CL3409.Contig5_All	2.22684	0.851129	Late embryogenesis abundant protein Lea14-A [Triticum urartu]	LEA14-A	P: response to desiccation; P: response to stress
CL6702.Contig2_All	5.93345	0.959862	CL6702.Contig2_All	5.9661	0.962377	CL6702.Contig2_All	5.49815	0.930183	CL9687.Contig6_All	4.53084	0.874219	CL9687.Contig6_All	4.08049	0.846657	CL9687.Contig6_All	3.98345	0.838665	Protein LE25 [Hordeum vulgare subsp. vulgare]	LE25	P: embryo development;
CL16760.Contig2_All	-5.08403	0.910172	CL16760.Contig2_All	-3.77675	0.827293	CL16760.Contig2_All	-3.89321	0.816274	CL20012.Contig1_All	6.03562	0.834095	Unigene5811_All	-7.00375	0.868099	Unigene48303_All	-7.64386	0.921756	Extensin [Medicago truncatula]	HRGPNT3	C: primary cell wall; P: cellular cell wall organization
CL3065.Contig3_All	4.56275	0.858307	CL3065.Contig3_All	3.84465	0.805312	CL3065.Contig3_All	4.13477	0.808336	CL5715.Contig3_All	3.97075	0.824694	CL5715.Contig3_All	3.58386	0.804895	CL5715.Contig2_All	3.28824	0.806386	Heavy metal-associated isoprenylated plant protein 26 [Hordeum vulgare subsp. vulgare]	HIPP26	—
Unigene253_All	5.81378	0.878741	Unigene253_All	6.08037	0.903578	Unigene253_All	5.43911	0.834097	CL187.Contig8_All	4.37457	0.857068	CL187.Contig3_All	4.46013	0.853108	CL187.Contig3_All	3.75375	0.804316	Probable glutathione S-transferase GSTU6 [Aegilops tauschii]	GSTU6	F: glutathione transferase activity; P: response to stress
CL20807.Contig10_All	3.97154	0.801706	CL20414.Contig2_All	7.15313	0.87725	Unigene24618_All	6.04876	0.930059	Unigene33181_All	5.48206	0.905348	Unigene33180_All	5.64155	0.933769	Unigene33180_All	5.6153	0.927336	Probable glutathione S-transferase GSTU6 [Hordeum vulgare subsp. vulgare]	GSTU6	F: glutathione transferase activity; P: response to stress
Unigene54503_All	3.1483	0.817877	Unigene54503_All	5.27468	0.85564	Unigene54503_All	7.10642	0.985671	Unigene39598_All	3.35039	0.806232	Unigene39598_All	4.30563	0.931172	Unigene39598_All	6.79008	0.992335	Probable glutathione S-transferase GSTU6 [Hordeum vulgare subsp. vulgare]	GSTU6	F: glutathione transferase activity; P: response to stress
CL27.Contig3_All	7.59099	0.823965	CL27.Contig3_All	7.24131	0.828453	CL27.Contig3_All	5.62364	0.835545	CL20088.Contig19_All	3.20204	0.994809	CL20088.Contig19_All	3.4796	0.991005	CL20088.Contig19_All	4.07017	0.925907	Glutathione transferase [Triticum aestivum]	GSTU6	F: glutathione transferase activity; P: response to stress
CL21040.Contig1_All	-5.06111	0.804904	CL21040.Contig1_All	-7.17659	0.879807	CL21040.Contig1_All	-7.17659	0.86658	CL7621.Contig8_All	-7.01866	0.880416	CL7621.Contig8_All	-7.01866	0.870545	CL7621.Contig8_All	-7.01866	0.869342	Formin-like protein 3 [Aureococcus anophagefferens]	FH3	F: actin binding; F: phosphoprotein phosphatase activity; P: actin cytoskeleton organization
Unigene43485_All	4.84355	0.884513	CL1993.Contig6_All	4.86663	0.891393	CL1993.Contig6_All	5.65441	0.933367	CL4345.Contig2_All	6.13161	0.970893	CL4345.Contig2_All	5.69651	0.945719	CL4345.Contig2_All	5.37897	0.924628	Lipid transfer protein EARLI 1 [Triticum urartu]	EARLI1	C: cytoplasmic membrane-bounded vesicle; P: lipid transport
Unigene11087_All	3.71804	0.835298	Unigene11087_All	4.52713	0.874628	Unigene11087_All	3.88564	0.822202	Unigene28852_All	6.72278	0.984112	Unigene28852_All	7.61276	0.994887	Unigene28852_All	7.52892	0.994016	Dehydrin 5 [Hordeum vulgare subsp. vulgare]	DHN5	P: response to stress; P: response to water
Unigene6837_All	3.9189	0.84338	Unigene6837_All	5.05605	0.922058	Unigene6837_All	4.07825	0.831253	CL3816.Contig10_All	6.75715	0.985661	CL3816.Contig10_All	7.76403	0.996086	CL3816.Contig10_All	7.22376	0.990991	Cold shock protein CS66 [Triticum urartu]	CS66	P: response to stress; P: response to water
Unigene9171_All	4.80367	0.89138	Unigene9171_All	7.20347	0.99446	Unigene9171_All	6.79526	0.985752	CL3816.Contig2_All	6.46352	0.978536	CL3816.Contig2_All	7.46952	0.994847	CL3816.Contig2_All	6.98751	0.987644	Cold-shock protein CS120 [Hordeum vulgare subsp. vulgare]	CS120	P: response to stress; P: response to water
Unigene13313_All	6.5937	0.937811	Unigene13313_All	9.65419	0.995493	Unigene13313_All	10.7966	0.998462	Unigene40822_All	6.70506	0.980408	Unigene40822_All	8.67046	0.997614	Unigene40822_All	9.46755	0.998916	Cold-regulated protein 2 [Aegilops tauschii]	CR2	P: response to water; P: response to stress
CL102.Contig30_All	2.66284	0.812455	CL102.Contig30_All	3.83304	0.844055	CL102.Contig30_All	4.25322	0.849721	Unigene24586_All	5.17781	0.93223	Unigene33636_All	4.9542	0.903818	Unigene33636_All	6.47512	0.976634	Cold-regulated protein 2 [Triticum urartu]	CR2	P: response to water; P: response to stress
CL773.Contig3_All	3.22725	0.82247	CL773.Contig3_All	8.86381	0.999501	CL773.Contig3_All	9.5298	0.999698	CL3945.Contig4_All	4.44087	0.807374	CL3945.Contig4_All	8.54162	0.997094	CL3945.Contig4_All	8.23467	0.995978	Cold-regulated protein 1 [Hordeum vulgare subsp. vulgare]	CR1	P: response to stress; P: response to water
CL1628.Contig12_All	3.9761	0.81161	CL1628.Contig12_All	5.614	0.851921	CL1628.Contig12_All	5.34067	0.811119	Unigene16535_All	2.62489	0.846056	Unigene16535_All	4.0085	0.947944	Unigene16535_All	3.31496	0.93065	Cold-regulated 413 plasma membrane protein 2 [Hordeum vulgare subsp. vulgare]	COR413PM2	C: vacuole; P: response to sucrose; P: response to glucose; P: response to fructose; P: cold acclimation; P: response to abscisic acid; P: cellular response to water deprivation
Unigene20018_All	3.93294	0.805359	Unigene20018_All	5.74178	0.85266	Unigene20018_All	5.3276	0.816657	CL7901.Contig1_All	2.41719	0.845632	CL7901.Contig1_All	4.02244	0.952893	CL7901.Contig1_All	3.44825	0.93059	Cold-regulated 413 plasma membrane protein1 [Triticum aestivum]	COR413PM1	P: response to water; P: response to stress; P: response to cold
CL6160.Contig2_All	6.64866	0.818702	CL6160.Contig1_All	8.39232	0.82271	CL6160.Contig2_All	6.79008	0.8235	CL10051.Contig3_All	6.77259	0.853431	CL10051.Contig3_All	8.39232	0.955848	CL10051.Contig3_All	6.5025	0.800496	Dehydrin COR410 [Triticum turgidum subsp. durum]	COR410	P: response to stress; P: response to water
CL6160.Contig6_All	3.38644	0.834726	CL6160.Contig6_All	4.70426	0.892692	CL6160.Contig6_All	4.02695	0.838789	CL10051.Contig5_All	2.35974	0.800679	CL10051.Contig6_All	3.58096	0.839441	CL10051.Contig6_All	2.7314	0.81222	Cold acclimation protein WCOR410 [Triticum aestivum]	COR410	P: response to water; P: response to stress
Unigene54212_All	4.00863	0.853139	Unigene54212_All	8.00681	0.998636	Unigene54212_All	8.01647	0.998222	CL3945.Contig2_All	4.00499	0.849527	CL3945.Contig2_All	7.10525	0.994608	CL3945.Contig2_All	6.73413	0.986306	Cold-responsive protein COR14a [Aegilops tauschii]	COR14a	P: response to water; P: response to stress
Unigene20894_All	3.07212	0.815944	Unigene20894_All	5.20187	0.932251	Unigene20894_All	5.3228	0.926849	Unigene28952_All	2.82728	0.807691	Unigene28946_All	2.98619	0.82039	Unigene28946_All	3.01326	0.817947	Beta-glucosidase 31 [Triticum urartu]	BGLU31	F: beta-glucosidase activity; F: cation binding; P: carbohydrate metabolic process
Unigene25120_All	3.61281	0.818864	Unigene5865_All	5.38292	0.938361	Unigene5865_All	5.55813	0.936024	CL602.Contig3_All	7.3205	0.995024	CL602.Contig3_All	8.37624	0.998656	CL602.Contig3_All	9.7437	0.999683	Phytosulfokine receptor 2 [Aegilops tauschii]	At3g02880	F: ATP binding; F: protein kinase activity; F: receptor activity; C: anchored to plasma membrane; C: integral to membrane; C: plant-type cell wall; C: plasmodesma; P: response to abscisic acid stimulus
Unigene7201_All	4.01439	0.845781	Unigene7994_All	7.2062	0.986768	Unigene7994_All	7.58913	0.990127	Unigene5009_All	4.8505	0.824974	Unigene5009_All	5.17193	0.867836	Unigene5009_All	7.14822	0.980889	Phytosulfokine receptor 2 [Aegilops tauschii]	At3g02880	F: ATP binding; F: protein kinase activity; F: receptor activity; C: anchored to plasma membrane; C: integral to membrane; C: plant-type cell wall; C: plasmodesma; P: response to abscisic acid stimulus
CL20722.Contig1_All	8.23202	0.945021	CL20722.Contig1_All	10.5514	0.989678	CL20722.Contig1_All	10.2527	0.986407	Unigene32958_All	7.88874	0.940542	Unigene32958_All	9.59557	0.982949	Unigene32958_All	9.81111	0.986404	hypothetical protein F775_26578 [Aegilops tauschii]	AGO2	F: siRNA binding; F: gene silencing by RNA; C: ribonucleoprotein complex; P: defense response to virus ; P: regulation of transcription, DNA-dependent ; P: regulation of translation ; P: transcription, DNA-dependent
CL3652.Contig1_All	3.8385	0.839729	CL3652.Contig1_All	4.32513	0.861868	CL3652.Contig1_All	3.54295	0.808307	CL9714.Contig2_All	3.45314	0.815024	CL9714.Contig2_All	4.11561	0.844804	CL9714.Contig2_All	3.71049	0.824111	Actin-depolymerizing factor 3 [Hordeum vulgare subsp. vulgare]	ADF3	F: actin binding;C: actin cytoskeleton; P: actin filament depolymerization
Unigene54098_All	3.98429	0.850542	Unigene54098_All	4.70576	0.892076	CL3652.Contig4_All	3.66999	0.822652	CL9714.Contig6_All	4.25841	0.860639	CL9714.Contig6_All	4.21247	0.857572	CL9714.Contig6_All	3.07176	0.819131	actin depolymerization factor-like protein [Lophopyrum elongatum]	ADF3	F: actin binding; C: actin cytoskeleton; P: actin filament depolymerization
CL18528.Contig7_All	-2.94362	0.816896	CL18528.Contig7_All	-3.21779	0.820108	Unigene4131_All	6.77698	0.821871	Unigene13327_All	-7.04075	0.882596	CL293.Contig11_All	5.13963	0.92267	CL293.Contig11_All	5.18302	0.918797	hypothetical protein AURANDRAFT_71291, partial [Aureococcus anophagefferens]	—	—
CL1425.Contig4_All	6.54924	0.963192	CL1425.Contig4_All	7.58594	0.987018	CL1425.Contig4_All	8.10966	0.99124	CL18396.Contig2_All	2.83011	0.809197	CL18396.Contig2_All	2.739	0.807058	CL18396.Contig2_All	3.0587	0.814774	unnamed protein product [Triticum aestivum]	—	—
CL286.Contig5_All	3.45023	0.823443	CL286.Contig8_All	4.13386	0.810316	CL286.Contig8_All	4.64019	0.840809	CL7358.Contig3_All	4.3252	0.81826	CL7358.Contig2_All	2.58496	0.800953	Unigene44628_All	3.07118	0.808533	hypothetical protein TRIUR3_14310 [Triticum urartu]	—	C: cytoplasmic membrane-bounded vesicle
CL2054.Contig16_All	7.26366	0.886517	CL2054.Contig16_All	6.51307	0.804406	CL2054.Contig10_All	6.91089	0.837029	CL19678.Contig28_All	6.42206	0.851449	CL19678.Contig32_All	6.77259	0.841641	CL19678.Contig3_All	7.13614	0.881638	Exportin-1 [Triticum urartu]	—	C: structural constituent of cell wall
Unigene10792_All	5.86302	0.948208	Unigene10792_All	7.81348	0.995494	Unigene10792_All	6.70217	0.97786	Unigene18234_All	6.89292	0.983954	Unigene18234_All	5.80655	0.933958	Unigene18234_All	5.88111	0.935133	hypothetical protein TRIUR3_10953 [Triticum urartu]	—	—
CL18995.Contig6_All	2.96768	0.815978	CL18995.Contig6_All	4.35186	0.86551	CL18995.Contig6_All	3.87966	0.827619	CL504.Contig4_All	3.01396	0.80458	Unigene7914_All	3.31686	0.818715	CL504.Contig4_All	3.05568	0.803714	hypothetical protein TRIUR3_13864 [Triticum urartu]	—	—
CL18970.Contig5_All	-4.7595	0.823525	CL18970.Contig5_All	-3.35799	0.81812	CL18970.Contig5_All	-2.52897	0.808846	CL5109.Contig6_All	-3.76472	0.80679	CL5109.Contig6_All	-3.79019	0.885711	CL5109.Contig3_All	-3.90014	0.821345	Blue copper protein [Hordeum vulgare subsp. vulgare]	—	F: copper ion binding; F: electron carrier activity; P: electron transport chain; P: transport
CL14554.Contig2_All	3.3368	0.828402	CL14554.Contig2_All	4.24716	0.860864	CL14554.Contig3_All	5.09481	0.909869	CL7391.Contig5_All	4.1394	0.847669	CL7391.Contig5_All	4.1465	0.847968	CL7391.Contig3_All	5.13904	0.911231	predicted protein [Hordeum vulgare subsp. vulgare]	—	—
CL6718.Contig6_All	6.81592	0.841124	CL6718.Contig6_All	9.02791	0.968247	Unigene52793_All	4.45565	0.854856	Unigene29588_All	7.1385	0.989783	CL3922.Contig8_All	6.72792	0.836677	CL3922.Contig10_All	6.52356	0.803402	predicted protein [Hordeum vulgare subsp. vulgare]	—	—
CL19483.Contig1_All	2.78933	0.809278	CL19483.Contig1_All	3.34014	0.824298	CL19483.Contig1_All	3.17078	0.803128	Unigene24770_All	2.89781	0.816862	Unigene17608_All	2.76471	0.810161	Unigene17608_All	2.60635	0.801384	predicted protein [Hordeum vulgare subsp. vulgare]	—	C: membrane
CL8894.Contig7_All	2.93139	0.808445	CL8894.Contig7_All	6.04118	0.969032	CL8894.Contig7_All	5.8836	0.952239	Unigene807_All	4.23535	0.837438	Unigene807_All	5.86361	0.953203	Unigene807_All	5.64742	0.937009	Cold regulated protein [Triticum aestivum]	—	P: response to stress; P: response to water
CL15580.Contig2_All	3.41863	0.807317	CL15580.Contig3_All	4.24793	0.832995	CL15580.Contig3_All	4.05352	0.80055	CL19359.Contig1_All	7.34282	0.907728	CL19359.Contig4_All	5.37214	0.93254	CL19359.Contig4_All	5.51833	0.933822	UFG2 [Triticum aestivum]	—	C: mitochondrion
CL8894.Contig6_All	3.63037	0.837234	CL8894.Contig6_All	6.29001	0.977628	CL8894.Contig6_All	5.69459	0.942348	Unigene808_All	4.03842	0.823522	Unigene808_All	6.86278	0.988254	Unigene808_All	6.21917	0.96629	Cold-regulated protein [Hordeum vulgare subsp. vulgare]	—	P: response to water; P: response to stress
Unigene20568_All	3.1134	0.819217	Unigene14556_All	4.93636	0.831821	Unigene91084_All	7.98299	0.92573	Unigene14868_All	7.50635	0.979929	Unigene14868_All	5.64386	0.863755	Unigene41598_All	6.51833	0.803402	NA	—
