# Supplementary material for: De novo transcriptome sequencing and gene expression profiling of Elymus nutans under cold stress
Source: BMC Genomics. 2016 Nov 4;17:870. doi: 10.1186/s12864-016-3222-0 (PMC5097361; doi:10.1186/s12864-016-3222-0)
Supplement: Additional file 14: Table S9. — The top 10 KEGG metabolic pathways enriched in DEGs. (XLSX 13 kb) [file 12864_2016_3222_MOESM14_ESM.xlsx]

## Sheet: Table S9
Table S9. The top 10 KEGG metabolic pathways enriched in DEGs
	DX					GN
	pathway	DEGs with pathway Annotation	All genes with pathway annotation	Q value	Pathway ID	pathway	DEGs with pathway annotation	All genes with pathway annotation	Q value	Pathway ID
3 h vs 0 h	mRNA surveillance pathway	310/1064 (29.14 %)	13494/82192 (16.42%)	1.38448e-23	ko03015	Circadian rhythm - plant	37/853 (4.34 %)	529/76364 (0.69 %)	1.70843e-16	ko04712
	Circadian rhythm - plant	46/1064 (4.32 %)	600/82192 (0.73%)	5.51513e-20	ko04712	Glutathione metabolism	38/853 (4.45 %)	654/76364 (0.86 %)	1.33325e-14	ko00480
	RNA transport	320/1064 (30.08 %)	15620/82192 (19%)	5.06065e-17	ko03013	mRNA surveillance pathway	212/853 (24.85 %)	12815/76364 (16.78 %)	3.40699e-08	ko03015
	Phenylpropanoid biosynthesis	59/1064 (5.55 %)	1233/82192 (1.5%)	4.84364e-16	ko00940	RNA transport	236/853 (27.67 %)	14846/76364 (19.44 %)	7.48807e-08	ko03013
	Starch and sucrose metabolism	79/1064 (7.42 %)	2860/82192 (3.48%)	7.83104e-09	ko00500	Thiamine metabolism	6/853 (0.7 %)	38/76364 (0.05 %)	7.14922e-05	ko00730
	Cyanoamino acid metabolism	27/1064 (2.54 %)	579/82192 (0.7%)	2.67991e-07	ko00460	Stilbenoid, diarylheptanoid and gingerol biosynthesis	20/853 (2.34 %)	645/76364 (0.84 %)	0.000805433	ko00945
	Galactose metabolism	34/1064 (3.2%)	888/82192 (1.08%)	4.53762e-07	ko00052	Isoflavonoid biosynthesis	11/853 (1.29 %)	250/76364 (0.33 %)	0.00163319	ko00943
	Flavone and flavonol biosynthesis	15/1064 (1.41 %)	293/82192 (0.36%)	9.61985e-05	ko00944	Sesquiterpenoid and triterpenoid biosynthesis	8/853 (0.94 %)	134/76364 (0.18 %)	0.00163319	ko00909
	Carotenoid biosynthesis	18/1064 (1.69%)	443/82192 (0.54%)	0.00026119	ko00906	Limonene and pinene degradation	14/853 (1.64 %)	418/76364 (0.55 %)	0.00318887	ko00903
	Glutathione metabolism	22/1064 (2.07 %)	677/82192 (0.82%)	0.000907738	ko00480	Terpenoid backbone biosynthesis	14/853 (1.64 %)	483/76364 (0.63 %)	0.0116121	ko00900
24 h vs 0 h	Phenylpropanoid biosynthesis	59/1056 (5.59 %)	1233/82192 (1.5 %)	8.03535e-16	ko00940	Glutathione metabolism	76/1468 (5.18 %)	654/76364 (0.86 %)	8.76869e-34	ko00480
	Cyanoamino acid metabolism	40/1056 (3.79 %)	579/82192 (0.7%)	8.03535e-16	ko00460	Flavonoid biosynthesis	64/1468 (4.36 %)	722/76364 (0.95 %)	4.72558e-22	ko00941
	Galactose metabolism	47/1056 (4.45 %)	888/82192 (1.08%)	2.55905e-14	ko00052	Phenylpropanoid biosynthesis	70/1468 (4.77 %)	1124/76364 (1.47 %)	7.37942e-16	ko00940
	RNA transport	279/1056 (26.42 %)	15620/82192 (19%)	3.91009e-08	ko03013	Flavone and flavonol biosynthesis	28/1468 (1.91%)	277/76364 (0.36%)	3.90324e-11	ko00944
	Starch and sucrose metabolism	76/1056 (7.2 %)	2860/82192 (3.48%)	6.13882e-08	ko00500	Biosynthesis of secondary metabolites	394/1468 (26.84%)	15365/76364 (20.12%)	5.21994e-09	ko01110
	mRNA surveillance pathway	245/1056 (23.2 %)	13494/82192 (16.42%)	9.94219e-08	ko03015	Cyanoamino acid metabolism	35/1468 (2.38 %)	544/76364 (0.71 %)	1.62318e-08	ko00460
	Protein processing in endoplasmic reticulum	59/1056 (5.59 %)	2259/82192 (2.75%)	4.72388e-06	ko04141	Arginine and proline metabolism	22/1468 (1.5 %)	306/76364 (0.4 %)	2.7189e-06	ko00330
	Biosynthesis of secondary metabolites	152/1056 (14.39 %)	8018/82192 (9.76%)	1.01682e-05	ko01110	Circadian rhythm - plant	28/1468 (1.91 %)	529/76364 (0.69 %)	2.85554e-05	ko04712
	Flavonoid biosynthesis	27/1056 (2.56 %)	741/82192 (0.9%)	1.99007e-05	ko00941	Cutin, suberine and wax biosynthesis	23/1468 (1.57 %)	403/76364 (0.53 %)	5.96155e-05	ko00073
	Pyruvate metabolism	21/1056 (1.99 %)	514/82192 (0.63%)	4.40171e-05	ko00620	Ascorbate and aldarate metabolism	27/1468 (1.84 %)	554/76364 (0.73 %)	0.000152668	ko00053
5 d vs 0 h	Phenylpropanoid biosynthesis	106/2005 (5.29 %)	1233/82192 (1.5%)	1.12179e-26	ko00940	Glutathione metabolism	81/1279 (6.33 %)	654/76364 (0.86 %)	1.72436e-42	ko00480
	Cyanoamino acid metabolism	64/2005 (3.19 %)	579/82192 (0.7%)	9.10879e-22	ko00460	Phenylpropanoid biosynthesis	95/1279 (7.43 %)	1124/76364 (1.47 %)	3.72857e-36	ko00940
	Galactose metabolism	69/2005 (3.44 %)	888/82192 (1.08%)	2.69583e-15	ko00052	Flavonoid biosynthesis	62/1279 (4.85 %)	722/76364 (0.95 %)	6.75722e-24	ko00941
	Glutathione metabolism	55/2005 (2.74 %)	677/82192 (0.82%)	4.40606e-13	ko00480	Biosynthesis of secondary metabolites	404/1279 (31.59 %)	15365/76364 (20.12 %)	3.40107e-21	ko01110
	mRNA surveillance pathway	439/2005 (21.9 %)	13494/82192 (16.42%)	1.43161e-09	ko03015	Metabolic pathways	495/1279 (38.7 %)	22347/76364 (29.26 %)	4.2384e-12	ko01100
	Phenylalanine metabolism	36/2005 (1.8 %)	469/82192 (0.57%)	4.3319e-08	ko00360	Cyanoamino acid metabolism	36/1279 (2.81 %)	544/76364 (0.71 %)	9.90911e-11	ko00460
	RNA transport	483/2005 (24.09 %)	15620/82192 (19%)	1.05573e-07	ko03013	beta-Alanine metabolism	21/1279 (1.64 %)	187/76364 (0.24 %)	1.54959e-10	ko00410
	Starch and sucrose metabolism	120/2005 (5.99 %)	2860/82192 (3.48%)	1.33713e-07	ko00500	Arginine and proline metabolism	26/1279 (2.03 %)	306/76364 (0.4 %)	2.98394e-10	ko00330
	Biosynthesis of secondary metabolites	269/2005 (13.42 %)	8018/82192 (9.76%)	6.87708e-07	ko01110	Valine, leucine and isoleucine degradation	19/1279 (1.49 %)	209/76364 (0.27 %)	4.21243e-08	ko00280
	Benzoxazinoid biosynthesis	23/2005 (1.15 %)	312/82192 (0.38%)	3.36425e-05	ko00402	Flavone and flavonol biosynthesis	21/1279 (1.64 %)	277/76364 (0.36 %)	1.48364e-07	ko00944
