# Supplementary material for: De novo transcriptome sequencing and gene expression profiling of Elymus nutans under cold stress
Source: BMC Genomics. 2016 Nov 4;17:870. doi: 10.1186/s12864-016-3222-0 (PMC5097361; doi:10.1186/s12864-016-3222-0)
Supplement: Additional file 15: Table S11. — Differentially expressed transcription factors (TFs) in response to cold treatment of DX and GN genotypes. DX-specific TFs are color-coded with pale yellow shaded. GN-specific TFs are color-coded with light green shaded. Common expression TFs are color-coded with gray shaded. Significant (P > 0.8) decrease of transcript abundance is highlighted in blue and bold, significant transcript increase is highlighted in red and bold. (XLSX 490 kb) [file 12864_2016_3222_MOESM15_ESM.xlsx]

## Sheet: Table S11
Table S11. Differentially expressed transcription factors (TFs) in response to cold treatment of DX and GN leaves.DX-specific TFs are color-coded with pale yellow shaded . GN-specific TFs are color-coded with light green shaded. Common expression TFs are color-coded with gray shaded. Significant (P-value > 0.8) decrease of transcript abundance is highlighted in blue and bold, significant transcri…
DX								GN
Unigenes ID	Description	Gene name	GO annotations	TF familiy	Log2 fold change (3 h/0 h)	Log2 fold change (24 h/0 h)	Log2 fold change (5 d/0 h)	Unigenes ID	Description	Gene name	GO annotations	TF familiy	Log2 fold change (3 h/0 h)	Log2 fold change (24 h/0 h)	Log2 fold change (5 d/0 h)
CL17022.Contig1_All	RNA polymerase sigma factor sigE, chloroplastic/mitochondrial [Hordeum vulgare subsp. vulgare]	SIGE	regulation of transcription, DNA-templated;	Sigma70-like	2.65353	1.92129	2.91308	CL4022.Contig5_All	Putative WRKY transcription factor 40 [Aegilops tauschii]	WRKY40	regulation of transcription, DNA-templated; response to stress	WRKY	4.2559	4.0071	2.22781
CL4304.Contig2_All	NAC domain-containing protein 74 [Aegilops tauschii]	NAC74	regulation of transcription, DNA-templated;	NAC	4.49633	2.07039	2.16027	CL15812.Contig2_All	WRKY transcription factor 6 [Triticum aestivum]	WRKY6	regulation of transcription, DNA-templated;response to stress	WRKY	2.46587	2.00746	1.01487
Unigene22600_All	NAC transcription factor NAM-B2 [Triticum aestivum]	NAM-B2	regulation of transcription, DNA-templated; response to stress	NAC	4.38049	1.90828	3.43451	CL2559.Contig8_All	Putative WRKY transcription factor 50 [Aegilops tauschii]	WRKY50	regulation of transcription, DNA-templated;response to stress	WRKY	-7.17659	-2.45777	-2.04731
Unigene25955_All	NAC domain-containing protein 18 [Triticum aestivum]	NAC018	regulation of transcription, DNA-templated;	NAC	3.42626	1.09217	2.6787	Unigene39244_All	Transcription factor MYB24 [Brachypodium distachyon]	MYB24	regulation of transcription, DNA-templated;response to stress	MYB-related	6.36923	2.80735	3.04439
CL3770.Contig13_All	MYB-related protein [Triticum aestivum]	—	regulation of transcription, DNA-templated; response to stress	MYB-related	2.83684	1.33801	2.78468	CL19959.Contig6_All	Myb-related protein Myb4 [Triticum aestivum]	MYB4	regulation of transcription, DNA-templated;response to stress	MYB-related	-3.41477	-1.92632	-2.8758
CL10108.Contig4_All	predicted protein [Hordeum vulgare subsp. vulgare]	—	regulation of transcription, DNA-dependent; response to oxygen-containing compound	MYB-related	-3.6041	-1.91222	-2.86714	CL10797.Contig2_All	Heat stress transcription factor A-3 [Aegilops tauschii]	HSFA3	regulation of transcription, DNA-templated;response to stress	HSF	7.06763	3.89077	3.43741
Unigene32653_All	Agamous-like MADS-box protein AGL62 [Aegilops tauschii]	AGL62	sequence-specific DNA binding transcription factor activity	MADS	-4.7323	-0.901866	-3.98606	CL5019.Contig4_All	Transcription factor ORG2 [Aegilops tauschii]	ORG2	regulation of transcription	bHLH	2.72667	2.57916	-1.32826
CL13959.Contig2_All	Heat stress transcription factor C-1b [Hordeum vulgare subsp. vulgare]	HSFC1B	regulation of transcription, DNA-templated;factor activity;	HSF	3.07584	1.75627	1.49324	CL10421.Contig6_All	Transcription factor bHLH49 [Aegilops tauschii]	BHLH49	regulation of transcription, DNA-templated;response to stress	bHLH	-3.00154	-2.23117	-0.508044
CL21597.Contig21_All	Heat stress transcription factor A-2c [Aegilops tauschii]	HSFA2C	regulation of transcription, DNA-templated;response to stress	HSF	-2.93537	-0.234935	-0.933197	Unigene24735_All	CBF14 [Hordeum vulgare subsp. vulgare]	CBF14	regulation of transcription, DNA-templated; response to stress	AP2-EREBP	10.0611	3.54432	4.24793
Unigene17392_All	Heat stress transcription factor B-2c [Hordeum vulgare subsp. vulgare]	HSFB2C	response to stress	HSF	-3.09708	-1.72778	-1.78071	CL7776.Contig16_All	AP2 domain CBF protein [Triticum aestivum]	DREB1H	regulation of transcription, DNA-templated; response to stress	AP2-EREBP	9.56351	3.22239	1.22239
CL21597.Contig4_All	Heat stress transcription factor A-2c [Triticum aestivum]	HSFA2C	response to stress	HSF	-2.90859	-0.514654	-2.19386	CL7776.Contig2_All	CBFIIIa-6.1 [Triticum aestivum]	CBFIIIa-6.1	regulation of transcription, DNA-templated	AP2-EREBP	8.68299	4.45943	4.75489
CL18671.Contig2_All	Dof zinc finger protein [Aegilops tauschii]	CDF2	zinc ion binding; regulation of transcription, DNA-dependent; response to stress	C2C2-Dof	3.43619	1.76553	2.03882	CL7776.Contig12_All	Dehydration-responsive element-binding protein 1A [Festuca arundinacea]	DREB1A	regulation of transcription, DNA-templated; response to stress	AP2-EREBP	8.57238	4.29768	3.62449
Unigene82723_All	Transcription factor bHLH25 [Triticum urartu]	BHLH25	regulation of transcription, DNA-dependent	bHLH	6.57491	3.73697	2.73697	Unigene73427_All	CBF protein 4 [Hordeum vulgare]	CBF4	regulation of transcription, DNA-templated	AP2-EREBP	7.85175	1.73697	0
CL13756.Contig49_All	Transcription factor PIF5 [Hordeum vulgare subsp. vulgare]	PIF5	regulation of transcription, DNA-dependent	bHLH	4.58496	2.88753	3.41954	Unigene23685_All	CBFIVa-A2 [Triticum aestivum]	CBFIVa-A2	regulation of transcription, DNA-templated	AP2-EREBP	7.31288	1.67807	2.37851
Unigene13886_All	CRT/DRE binding factor 14 [Triticum monococcum]	CBF14	regulation of transcription, DNA-templated; response to stress	AP2-EREBP	7.31618	4.36146	3.36923	Unigene18226_All	CRT/DRE binding factor 4 [Triticum monococcum]	CBF4	regulation of transcription, DNA-templated; response to stress	AP2-EREBP	6.8427	3.98706	2.32193
Unigene20400_All	CBFIVc-14.3 [Triticum aestivum]	CBFIVc-14.3	regulation of transcription, DNA-templated; response to stress	AP2-EREBP	5.79266	1.91754	2.30581	CL717.Contig2_All	Dehydration-responsive element-binding protein 1A [Aegilops tauschii]	DREB1A	regulation of transcription, DNA-templated; response to stress	AP2-EREBP	6.77552	0	0
Unigene86386_All	CRT/DRE binding factor 9 [Triticum aestivum]	CBF9	regulation of transcription, DNA-templated; response to stress	AP2-EREBP	4.72403	0.588629	0.306427	Unigene7480_All	CBFIVd-D22 [Triticum aestivum]	CBFIVd-D22	regulation of transcription, DNA-templated; response to stress	AP2-EREBP	6.73074	0.197037	-0.802963
Unigene96556_All	CBF4-like protein [Triticum aestivum]	CBF4	regulation of transcription, DNA-templated; response to stress	AP2-EREBP	4.28355	1.14086	0.802061	Unigene71236_All	CBF2C [Hordeum vulgare subsp. vulgare]	CBF2C	regulation of transcription, DNA-templated;response to stress	AP2-EREBP	5.90388	1.65208	0
Unigene8834_All	C-repeat binding factor [Triticum aestivum]	DREB1H	regulation of transcription, DNA-templated; response to stress	AP2-EREBP	3.06908	-0.689071	-1.739	Unigene11800_All	CBF-like protein [Secale cereale]	DREB1B	regulation of transcription, DNA-templated	AP2-EREBP	5.79751	0	-0.900464
CL7632.Contig4_All	Ethylene-responsive transcription factor 1 [Oryza nivara]	EREBP1	regulation of transcription, DNA-templated; defense response	AP2-EREBP	-4.60407	-1.00952	-3.72437	Unigene15627_All	CBFIVd-D9 [Triticum aestivum]	CBFIVd-D9	regulation of transcription, DNA-templated	AP2-EREBP	5.7879	2.13993	2.5025
CL5146.Contig4_All	predicted protein [Hordeum vulgare subsp. vulgare]	At1g33420	zinc ion binding; regulation of transcription, DNA-templated; response to stress	Alfin-like	-2.70113	-0.884807	-2.09927	CL7776.Contig3_All	AP2 domain CBF protein [Triticum aestivum]	DREB1H	regulation of transcription, DNA-templated; response to stress	AP2-EREBP	5.78338	3.06413	0.540568
CL2489.Contig5_All	Myb-like protein G [Aegilops tauschii]	—	regulation of transcription, DNA-templated;	—	7.45943	3.11548	3.11548	CL717.Contig1_All	CBFIVb-B20 [Triticum aestivum]	CBFIVb-B20	regulation of transcription, DNA-templated; response to stress	AP2-EREBP	5.67596	2.5025	4.40372
Unigene79620_All	hypothetical protein F775_22767 [Aegilops tauschii]	—	regulation of transcription, DNA-templated;	—	7.02975	0	4.52356	Unigene6166_All	CBF9 [Hordeum vulgare]	CBF9	regulation of transcription, DNA-templated; response to stress	AP2-EREBP	5.51896	0.230006	-0.667425
Unigene36130_All	GATA transcription factor 4 [Aegilops tauschii]	—	regulation of transcription, DNA-dependent	—	5.50038	1.14684	3.49643	Unigene71059_All	C-repeat binding factor [Triticum turgidum]	DREB1B	regulation of transcription, DNA-templated; response to stress	AP2-EREBP	5.34635	-0.234465	-2.51457
CL867.Contig12_All	GSK1 transcription factor 1 [Triticum aestivum]	—	NA	—	4.61824	3.81183	2.59538	Unigene74925_All	CBFIVd-B22 [Triticum aestivum]	CBFIVd-B22	regulation of transcription, DNA-templated	AP2-EREBP	4.66107	-0.917538	0
Unigene4443_All	PREDICTED: two-component response regulator-like PRR95 isoform X1 [Brachypodium distachyon]	PRR95	two-component response regulator activity;regulation of transcription, DNA-dependent	—	4.2898	1.58877	2.03255	Unigene24573_All	AP2 domain CBF protein [Triticum aestivum]	DREB1B	transcription, DNA-templated;	AP2-EREBP	4.09656	0.391579	-0.539159
CL15961.Contig2_All	CO-like protein [Triticum aestivum]	COL4	regulation of transcription, DNA-dependent	—	4.11787	0.825321	3.43155	Unigene24248_All	CBFIVa-2.2 [Triticum aestivum]	CBFIVa-2.2	regulation of transcription, DNA-templated	AP2-EREBP	3.90758	0.17568	0.707607
CL18749.Contig1_All	Zinc finger protein 8 [Aegilops tauschii]	ZFP8	regulation of transcription, DNA-templated;	—	3.15983	0.456488	2.16488	Unigene40389_All	predicted protein [Hordeum vulgare subsp. vulgare]	—	transcription, DNA-templated	AP2-EREBP	2.7944	1.52348	0.517319
Unigene30474_All	hypothetical protein MLOC_81350.1 [Hordeum vulgare]	RAP2-10	regulation of transcription, DNA-templated;	—	-2.77584	-1.37002	-2.77584	Unigene4041_All	BEL1-like homeodomain protein 4 [Aegilops tauschii]	—	regulation of transcription, DNA-templated	—	4.40059	1.63472	1.18948
Unigene55350_All	NAC domain-containing protein 100 [Triticum aestivum]	NAC100	regulation of transcription, DNA-dependent)	—	-4.66626	-2.36965	-3.38247	Unigene73_All	Zinc finger protein ZAT12 [Hordeum vulgare subsp. vulgare]	ZAT12	zinc ion binding;regulation of transcription, DNA-templated	—	4.21936	3.8764	3.336
CL20191.Contig3_All	Putative WRKY transcription factor 33 [Aegilops tauschii]	—	regulation of transcription, DNA-templated; response to stress	—	-6.60486	-3.18982	0	Unigene31344_All	WRKY19 transcription factor [Triticum aestivum]	WRKY19	regulation of transcription, DNA-templated; response to stress	WRKY	6.59495	5.02975	3
CL3295.Contig10_All	calmodulin-binding transcription activator 4 [Triticum aestivum]	CMTA4	regulation of transcription, DNA-dependent; response to stress)	—	6.73697	1.73697	1.14202	CL14867.Contig2_All	Cyclic dof factor 4 [Hordeum vulgare subsp. vulgare]	CDF4	regulation of transcription, DNA-templated; zinc ion binding	C2C2-Dof	6.42066	0	3.41504
								CL11014.Contig1_All	Heat stress transcription factor C-1b [Triticum urartu]	HSFC1B	regulation of transcription, DNA-templatedfactor activity	HSF	5.32395	2.25898	2.62755
CL1097.Contig8_All	Probable WRKY transcription factor 51 [Hordeum vulgare subsp. vulgare]	WRKY51	regulation of transcription, DNA-dependent; response to stress	WRKY	-1.54157	-3.42293	-3.24832	CL10797.Contig1_All	Heat stress transcription factor A-3 [Triticum urartu]	HSFA3	regulation of transcription, DNA-templated	HSF	5.17608	1.96683	1.62803
Unigene43_All	R2R3-MYB protein [Aegilops tauschii]	MYB306	regulation of transcription, DNA-dependent; response to stress	MYB-related	6.02237	5.60204	1.48543	CL4022.Contig7_All	Probable WRKY transcription factor 40 [Hordeum vulgare subsp. vulgare]	WRKY40	regulation of transcription, DNA-templated	WRKY	3.18685	2.83982	1.23781
CL710.Contig21_All	TaAP2-D [Aegilops tauschii]	AP2	sequence-specific DNA binding transcription factor activity	AP2-EREBP	2.53977	3.17556	3.19721	Unigene82_All	Zinc finger protein ZAT12 [Triticum urartu]	ZAT12	zinc ion binding;regulation of transcription, DNA-templated	—	3.14728	1.82268	1.53233
CL16575.Contig1_All	Putative homeobox-leucine zipper protein HOX18 [Aegilops tauschii]	HOX18	sequence-specific DNA binding transcription factor activity	—	4.45943	6.62449	4.70044
								CL313.Contig20_All	MADS-box transcription factor 50 [Hordeum vulgare subsp. vulgare]	MADS50	regulation of transcription, DNA-templated; developmental process	MADS	3.51457	6.80305	3.74723
CL20191.Contig1_All	putative WRKY transcription factor 33 [Triticum urartu]	WRKY33	sequence-specific DNA binding transcription factor activity; response to cold; response to water deprivation	WRKY	-1.34404	-2.08655	-3.32731	CL16411.Contig1_All	Agamous-like MADS-box protein AGL42 [Triticum aestivum]	AGL42	regulation of transcription, DNA-templated; developmental process	MADS	-0.584963	6.65344	2.41504
Unigene42260_All	WRKY transcription factor [Triticum aestivum]	—	regulation of transcription, DNA-dependent; response to stress	WRKY	-1.14701	-1.91656	-3.46176	CL313.Contig12_All	MADS-box transcription factor 50 [Triticum aestivum]	MADS50	regulation of transcription, DNA-templated; developmental process	MADS	4.43741	6.59991	4.59163
CL298.Contig8_All	Probable WRKY transcription factor 41 [Hordeum vulgare subsp. vulgare]	WRKY41	sequence-specific DNA binding transcription factor activity; response to stress	WRKY	-0.793647	-2.01477	-3.76965	CL19973.Contig2_All	MADS-box transcription factor 55 [Triticum aestivum]	MADS55	regulation of transcription, DNA-templated; developmental process	MADS	2.26253	2.75203	2.15218
CL14259.Contig4_All	Probable WRKY transcription factor 53 [Hordeum vulgare subsp. vulgare]	WRKY53	sequence-specific DNA binding transcription factor activity; response to stress	WRKY	-0.232618	-2.10476	-4.40854	Unigene59_All	Zinc finger protein ZAT8 [Triticum aestivum]	ZAT8	regulation of transcription, DNA-templated;response to stress; zinc ion binding	C2H2	0	5.17719	0
Unigene219_All	WRKY transcription factor 19 [Hordeum vulgare subsp. vulgare]	WRKY19	sequence-specific DNA binding transcription factor activity; response to stress	WRKY	-1.77088	-2.45738	-4.4801	CL950.Contig11_All	Zinc finger protein ZAT7 [Triticum aestivum]	ZAT7	regulation of transcription, DNA-templated;response to stress; zinc ion binding	C2H2	2.26253	3.6673	2.15218
CL16966.Contig2_All	WRKY transcription factor 55 [Aegilops tauschii]	WRKY55	sequence-specific DNA binding transcription factor activity	WRKY	0.515149	-2.36875	-5.3837	CL18039.Contig4_All	Transcription factor bHLH68 [Hordeum vulgare subsp. vulgare]	BHLH68	regulation of transcription, DNA-templated;response to stress	bHLH	0.328054	4.12183	3.64753
CL3435.Contig2_All	WRKY transcription factor 55 [Triticum aestivum]	WRKY55	sequence-specific DNA binding transcription factor activity	WRKY	0.19644	-1.33839	-5.56869	CL18039.Contig6_All	Transcription factor bHLH113 [Aegilops tauschii]	bHLH113	regulation of transcription, DNA-templated;response to stress	bHLH	2.61891	3.69912	1.18057
Unigene218_All	Probable WRKY transcription factor 50 [Triticum aestivum]	WRKY50	sequence-specific DNA binding transcription factor activity； defense response to fungus	WRKY	-1.32657	-2.58033	-7.69581	Unigene21444_All	Ethylene-responsive transcription factor ABR1 [Setaria italica]	ABR1	regulation of transcription, DNA-templated;response to stress	AP2-EREBP	1.89263	4.48414	2.87178
CL7033.Contig5_All	hypothetical protein F775_52422 [Aegilops tauschii]	TIFY3A	regulation of transcription, DNA-dependent	Tify	0.0470973	-0.705149	-3.82456	Unigene13851_All	Ethylene-responsive transcription factor ERF115 [Setaria italica]	ERF115	regulation of transcription, DNA-templated;response to stress	AP2-EREBP	1.60204	3.97582	2.63559
Unigene16264_All	GRAB1 protein [Triticum sp.]	NAC67	regulation of transcription, DNA-dependent	NAC	-0.894505	-2.19841	-3.63863	CL4811.Contig13_All	Myb-like protein G [Aegilops tauschii]	—	regulation of transcription, DNA-templated;response to stress	—	0.163499	5.17538	3.52105
CL15181.Contig2_All	Protein ODORANT1 [Aegilops tauschii]	ODO1	regulation of transcription, DNA-dependent	MYB-related	4.16993	5.68182	6.67713
CL1172.Contig2_All	Anthocyanin regulatory C1 protein [Triticum urartu]	C1	regulation of transcription, DNA-dependent	MYB-related	3.47805	1.36257	5.65344	Unigene29771_All	NAC domain-containing protein 48 [Hordeum vulgare subsp. vulgare]	NAC48	regulation of cellular process; response to stimulus	NAC	4.02237	4.5597	6.14505
CL21.Contig1_All	R2R3-MYB protein [Triticum urartu]	MYB4	regulation of transcription, DNA-dependent; response to stress	MYB-related	0.584963	0.584963	5.4818	CL10670.Contig4_All	NAC transcription factor NAM-2 [Triticum aestivum]	NAM-2	regulation of transcription, DNA-templated	NAC	0.398779	2.33725	2.85742
Unigene96975_All	MYB-related protein [Aegilops tauschii]	RL3	regulation of transcription, DNA-dependent	MYB-related	-2.07196	-0.012989	-3.75743	CL11795.Contig2_All	Transcription factor MYB108 [Hordeum vulgare subsp. vulgare]	MYB108	transcription, DNA-templated; response to salt stress	MYB-related	0.185032	3.50696	3.84377
Unigene54_All	MYB73 [Triticum aestivum]	MYB73	regulation of transcription, DNA-dependent; response to stress	MYB	-1.93789	-1.85296	-4.41298	CL11564.Contig9_All	Transcription factor MYB48 [Triticum aestivum]	MYB48	regulation of transcription, DNA-templated	MYB	-0.539967	1.96792	2.68953
Unigene10100_All	MADS-box transcription factor 56 [Triticum aestivum]	MADS56	sequence-specific DNA binding transcription factor activity	MADS	-0.75537	-2.13939	-4.24109	Unigene29333_All	Q-type C2H2 zinc finger protein [Triticum aestivum]	—	regulation of transcription, DNA-templated; response to stress	C2H2	2.37346	4.06413	5.33298
Unigene17736_All	MADS-box transcription factor 56 [Triticum urartu]	MADS56	sequence-specific DNA binding transcription factor activity	MADS	-0.0086962	-2.3254	-5.89482	CL15355.Contig2_All	Ethylene-responsive transcription factor ERF113 [Hordeum vulgare subsp. vulgare]	ERF113	regulation of transcription, DNA-templated; response to stress	AP2-EREBP	0.304257	2.63833	4.28894
CL12888.Contig2_All	Transcription factor bHLH92 [Hordeum vulgare subsp. vulgare]	BHLH92	regulation of transcription, DNA-dependent	bHLH	-0.132091	-1.00731	-3.57316	CL16547.Contig1_All	Ethylene-responsive transcription factor RAP2-3 [Triticum aestivum]	RAP2-3	regulation of transcription, DNA-templated	AP2-EREBP	0	4.56478	6.65344
CL2797.Contig8_All	AP2/EREBP transcription factor [Lophopyrum elongatum]	EREBP1	sequence-specific DNA binding transcription factor activity; defense response	AP2-EREBP	0.323828	0.598207	3.19172
CL18714.Contig5_All	Ethylene-responsive transcription factor [Hordeum vulgare subsp. vulgare]	ERF109	sequence-specific DNA binding transcription factor activity	AP2-EREBP	-2.50318	-1.58702	-3.94431
CL20634.Contig6_All	C-repeat binding factor 3-like protein [Hordeum vulgare subsp. vulgare]	CBF3	sequence-specific DNA binding transcription factor activity; response to stress	AP2-EREBP	-0.329659	-1.32822	-4.44466
Unigene18887_All	CBF2 protein [Aegilops biuncialis]	CBF2	sequence-specific DNA binding transcription factor activity; response to stress	AP2-EREBP	-2.48515	-1.94923	-4.47347
CL18714.Contig19_All	Ethylene-responsive transcription factor [Hordeum vulgare subsp. vulgare]	ERF109	sequence-specific DNA binding transcription factor activity; defense response to fungus	AP2-EREBP	-1.10327	-1.29761	-4.52911
Unigene20874_All	C-repeat binding factor 3-like protein [Hordeum vulgare subsp. spontaneum]	CBF3	sequence-specific DNA binding transcription factor activity; response to stress	AP2-EREBP	-2.46111	-2.46572	-4.83226
CL20634.Contig13_All	HvCBF10A [Hordeum vulgare subsp. vulgare]	CBF10	sequence-specific DNA binding transcription factor activity; response to stress	AP2-EREBP	-3.01609	-2.39461	-5.1051
CL14926.Contig1_All	Ethylene-responsive transcription factor 1B [Triticum urartu]	ERF094	sequence-specific DNA binding transcription factor activity	AP2-EREBP	-3.65535	-2.49185	-6.71425
CL7501.Contig1_All	AP2 domain CBF protein [Triticum aestivum]	DREB1C	sequence-specific DNA binding transcription factor activity	AP2-EREBP	-1.45943	-1.60627	-6.82867
CL6726.Contig1_All	hypothetical protein AMTR_s00010p00099690 [Amborella trichopoda]	ERF115	sequence-specific DNA binding transcription factor activity	AP2-EREBP	-1.95831	-2.73071	-4.56166
CL8439.Contig5_All	Ethylene-responsive transcription factor 2 [Hordeum vulgare subsp. vulgare]	ERF2	sequence-specific DNA binding transcription factor activity pathway	AP2-EREBP	-1.7646	-1.53879	-4.91867
CL13116.Contig1_All	Transcription factor HY5 [Hordeum vulgare subsp. vulgare]	HY5	sequence-specific DNA binding transcription factor activity	—	3.32193	5.79874	7.72338
Unigene100013_All	Transcription factor TGA4 [Triticum urartu]	TGA4	calmodulin binding; sequence-specific DNA binding transcription factor activity	—	3.05889	4.02975	7.57743
CL14541.Contig1_All	putative Zn-finger transcription factor [Triticum aestivum]	—	NA	—	0	0	7.45943
CL6321.Contig2_All	Proline-rich receptor-like protein kinase PERK2 [Volvox carteri f. nagariensis]	PERK2	sequence-specific DNA binding transcription factor activity	—	0	2.41504	7.31288
Unigene38034_All	PREDICTED: protein argonaute 2-like [Nicotiana sylvestris]	Os03g0212300	regulation of transcription, DNA-dependent	—	0	2.66297	7.17659
Unigene54009_All	Myb-like protein G [Aegilops tauschii]	—	regulation of transcription, DNA-dependent	—	2.5025	4.62449	6.89077
Unigene91053_All	Calmodulin-binding transcription activator 5 [Hordeum vulgare subsp. vulgare]	CMTA5	calmodulin binding; regulation of transcription, DNA-dependent; response to stress	—	4.9542	0	6.82443
Unigene11969_All	RNA polymerase beta&apos; subunit (chloroplast) [Aegilops tauschii]	rpoC2	transcription, DNA-templated	—	-0.0671142	4.04439	6.55587
CL18714.Contig3_All	Ethylene-responsive transcription factor ERF109 [Aegilops tauschii]	—	sequence-specific DNA binding transcription factor activity	—	-1.59465	-1.44355	-4.51394
CL16240.Contig3_All	Zinc finger protein 1 [Hordeum vulgare subsp. vulgare]	ZFP1	zinc ion binding; regulation of transcription, DNA-dependent	—	-1.61143	-2.67516	-5.04439
CL5635.Contig1_All	Zinc finger protein 4 [Hordeum vulgare subsp. vulgare]	ZFP4	zinc ion binding; regulation of transcription, DNA-dependent	—	-1.82443	-3.08746	-5.40939
CL19347.Contig2_All	Protein ODORANT1 [Aegilops tauschii]	ODO1	regulation of transcription, DNA-dependent	—	-1.22853	-4.29462	-6.71425
CL2575.Contig5_All	Myb-like protein G [Aegilops tauschii]	RVE6	regulation of transcription, DNA-dependent	—	-1.0369	-1.36257	-7.04439
Intersection
Unigenes ID	Description	Gene name	GO annotations	TF familiy	Log2 fold change (3 h/0 h)	Log2 fold change (24 h/0 h)	Log2 fold change (5 d/0 h)	Unigenes ID	Description	Gene name	GO annotations	TF familiy	Log2 fold change (3 h/0 h)	Log2 fold change (24 h/0 h)	Log2 fold change (5 d/0 h)
CL5136.Contig9_All	Probable WRKY transcription factor 3 [Hordeum vulgare subsp. vulgare]	WRKY3	sequence-specific DNA binding transcription factor activity	WRKY	3.42444	-0.148477	-0.355686	Unigene6836_All	Probable WRKY transcription factor 3 [Hordeum vulgare subsp. vulgare]	WRKY3	sequence-specific DNA binding transcription factor activity	WRKY	3.10832	-0.507187	-0.655784
CL5511.Contig1_All	putative WRKY transcription factor 3 [Triticum urartu]	WRKY3	sequence-specific DNA binding transcription factor activity; response to stress	WRKY	6.98299	3.39232	4.91886	CL3206.Contig2_All	putative WRKY transcription factor 3 [Triticum urartu]	WRKY3	sequence-specific DNA binding transcription factor activity; response to stress	—	7.08037	0.736966	0.736966
CL716.Contig11_All	TPA: NAC transcription factor [Hordeum vulgare subsp. vulgare]	NAC71	regulation of transcription, DNA-dependent	NAC	2.66786	0.534447	2.38476	CL99.Contig24_All	TPA: NAC transcription factor [Hordeum vulgare subsp. vulgare]	NAC71	regulation of transcription, DNA-dependent	NAC	2.61471	1.76876	1.75953
CL4452.Contig1_All	TPA: NAC transcription factor [Hordeum vulgare subsp. vulgare]	NAC021	sequence-specific DNA binding transcription factor activity	NAC	-2.95635	-3.56349	-4.90039	Unigene12384_All	TPA: NAC transcription factor [Hordeum vulgare subsp. vulgare]	NAC021	sequence-specific DNA binding transcription factor activity	NAC	-3.06745	-1.12489	-0.89812
Unigene30688_All	NAC domain-containing protein 21/22 [Aegilops tauschii]	NAC021	sequence-specific DNA binding transcription factor activity	NAC	-3.61363	-3.84499	-5.29716	Unigene76849_All	NAC domain-containing protein 21/22 [Aegilops tauschii]	NAC021	sequence-specific DNA binding transcription factor activity	NAC	-2.8093	-1.13357	-1.11503
CL2489.Contig3_All	MYB-related protein [Triticum aestivum]	RVE7L	NA	MYB-related	9.33371	5.31288	6.32643	CL5778.Contig1_All	MYB-related protein [Triticum aestivum]	RVE7L	NA	MYB-related	3.70412	1.18965	2.39596
CL17238.Contig2_All	Myb-like protein G [Aegilops tauschii]	RVE1	NA	MYB-related	7.29916	3.85746	3.55168	CL6984.Contig3_All	Myb-like protein G [Aegilops tauschii]	RVE1	NA	MYB-related	8.98566	3.22239	4.13203
CL13959.Contig1_All	Heat stress transcription factor C-1b [Aegilops tauschii]	HSFC1B	sequence-specific DNA binding; response to stress	HSF	3.45209	1.97973	1.81103	CL11014.Contig2_All	Heat stress transcription factor C-1b [Aegilops tauschii]	HSFC1B	sequence-specific DNA binding; response to stress	HSF	6.51735	3.12063	2.61265
CL20268.Contig2_All	predicted protein [Hordeum vulgare subsp. vulgare]	BHLH128	regulation of transcription, DNA-dependent	bHLH	2.47968	1.12148	1.41972	CL18832.Contig3_All	predicted protein [Hordeum vulgare subsp. vulgare]	BHLH128	regulation of transcription, DNA-dependent	bHLH	6.60387	3.38773	4.14839
Unigene46659_All	Basic leucine zipper 9 [Aegilops tauschii]	BZIP9	regulation of transcription, DNA-dependent	Bzip	2.69313	0.8757	-1.1005	CL8534.Contig4_All	Basic leucine zipper 9 [Aegilops tauschii]	BZIP9	regulation of transcription, DNA-dependent	Bzip	2.98331	1.48209	0.178671
CL20634.Contig7_All	AP2 domain CBF protein [Triticum aestivum]	DREB1H	sequence-specific DNA binding transcription factor activity; response to stress	AP2-EREBP	9.00656	5.94642	5.73697	CL7776.Contig19_All	AP2 domain CBF protein [Triticum aestivum]	DREB1H	sequence-specific DNA binding transcription factor activity; response to stress	AP2-EREBP	6.86264	0.222392	0
CL20634.Contig3_All	CBFIIId-A19 [Triticum aestivum]	CBFIIId-A19	sequence-specific DNA binding transcription factor activity; response to stress	AP2-EREBP	8.87549	5.07325	5.16993	CL7776.Contig18_All	CBFIIId-A19 [Triticum aestivum]	CBFIIId-A19	sequence-specific DNA binding transcription factor activity; response to stress	AP2-EREBP	7.80262	0.0995357	-1.48543
Unigene32909_All	CRT/DRE binding factor 16 [Triticum monococcum]	CBF16	sequence-specific DNA binding transcription factor activity; response to stress	AP2-EREBP	8.52748	5.1565	1	CL7776.Contig8_All	CRT/DRE binding factor 16 [Triticum monococcum]	CBF16	sequence-specific DNA binding transcription factor activity; response to stress	AP2-EREBP	8.98584	5.32193	4.48113
Unigene9549_All	CBF12 [Hordeum vulgare subsp. vulgare]	CBF12	sequence-specific DNA binding transcription factor activity; response to stress	AP2-EREBP	7.873	4.3505	4.26303	CL7776.Contig14_All	CBF12 [Hordeum vulgare subsp. vulgare]	CBF12	sequence-specific DNA binding transcription factor activity; response to stress	AP2-EREBP	5.71425	0	1.61891
CL20634.Contig12_All	CBFIIId-B12 [Triticum aestivum]	CBFIIId-B12	sequence-specific DNA binding transcription factor activity; response to stress	AP2-EREBP	7.30682	7.62753	6.19476	Unigene14735_All	CBFIIId-B12 [Triticum aestivum]	CBFIIId-B12	sequence-specific DNA binding transcription factor activity; response to stress	AP2-EREBP	5.44228	0.0588937	1.79008
Unigene28992_All	HvCBF14 [Hordeum vulgare subsp. vulgare]	CBF14	sequence-specific DNA binding transcription factor activity; response to stress	AP2-EREBP	6.84423	3.62644	3.32912	Unigene23803_All	HvCBF14 [Hordeum vulgare subsp. vulgare]	CBF14	sequence-specific DNA binding transcription factor activity; response to stress	AP2-EREBP	5.22284	-0.157541	-0.770518
CL20634.Contig4_All	CBF12C [Hordeum vulgare subsp. vulgare]	CBF12C	sequence-specific DNA binding transcription factor activity; response to stress	AP2-EREBP	5.3409	2.79077	1.926	CL7776.Contig1_All	CBF12C [Hordeum vulgare subsp. vulgare]	CBF12C	sequence-specific DNA binding transcription factor activity; response to stress	AP2-EREBP	8.18488	2.42626	2.35755
Unigene12851_All	CBFIVd-4.1 [Triticum aestivum]	CBFIVd-4.1	sequence-specific DNA binding transcription factor activity; response to stress	AP2-EREBP	2.75297	-1.24529	-2.05752	Unigene23537_All	CBFIVd-4.1 [Triticum aestivum]	CBFIVd-4.1	sequence-specific DNA binding transcription factor activity; response to stress	AP2-EREBP	6.97645	0.847997	-1.1964
CL7632.Contig6_All	Ethylene-responsive transcription factor 1 [Aegilops tauschii]	EREBP1	sequence-specific DNA binding transcription factor activity;defense response	AP2-EREBP	-5.26995	-1.67577	-3.49142	CL2769.Contig5_All	Ethylene-responsive transcription factor 1 [Aegilops tauschii]	EREBP1	sequence-specific DNA binding transcription factor activity;defense response	AP2-EREBP	-5.85753	-1.36509	-0.700779
CL20722.Contig1_All	hypothetical protein F775_26578 [Aegilops tauschii]	AGO2	regulation of translation	—	8.23202	10.5514	10.2527	Unigene32958_All	hypothetical protein F775_26578 [Aegilops tauschii]	AGO2	regulation of translation	—	7.88874	9.59557	9.81111
CL21498.Contig5_All	Zinc finger protein ZAT7 [Triticum aestivum]	ZAT7	regulation of response to stress; regulation of transcription, DNA-dependent	—	6.10504	9.1472	8.64476	Unigene63_All	Zinc finger protein ZAT7 [Triticum aestivum]	ZAT7	regulation of response to stress; regulation of transcription, DNA-dependent	—	8.23681	7.76598	7.1964
CL4339.Contig1_All	Os05g0293200 [Oryza sativa Japonica Group]	Os05g0293200	regulation of transcription, DNA-dependent	—	3.92352	4.14296	3.30299	CL1892.Contig1_All	Os05g0293200 [Oryza sativa Japonica Group]	Os05g0293200	regulation of transcription, DNA-dependent	—	6.50046	5.25109	6.28077
CL1735.Contig11_All	Light-inducible protein CPRF2 [Aegilops tauschii]	CPRF2	sequence-specific DNA binding transcription factor activity	—	3.42031	1.78436	-0.309799	CL2341.Contig2_All	Light-inducible protein CPRF2 [Aegilops tauschii]	CPRF2	sequence-specific DNA binding transcription factor activity	—	4.77706	-1.59154	-1.94847
CL1735.Contig4_All	Light-inducible protein CPRF2 [Triticum urartu]	CPRF2	sequence-specific DNA binding transcription factor activity	—	3.36601	2.09394	0.697073	CL2341.Contig6_All	Light-inducible protein CPRF2 [Triticum urartu]	CPRF2	sequence-specific DNA binding transcription factor activity	—	4.43503	-0.55355	-1.68839
Unigene57981_All	PREDICTED: zinc finger protein CONSTANS-LIKE 9-like isoform X2 [Brachypodium distachyon]	COL9	regulation of transcription, DNA-dependent	—	3.36306	0.695031	1.49376	CL15059.Contig4_All	PREDICTED: zinc finger protein CONSTANS-LIKE 9-like isoform X2 [Brachypodium distachyon]	COL9	regulation of transcription, DNA-dependent	—	5.73743	1.26459	1.6461
Unigene11488_All	WRKY transcription factor 23 [Hordeum vulgare subsp. vulgare]	WRKY23	sequence-specific DNA binding transcription factor activity;defense response	WRKY	-1.20765	-3.11221	-5.13739	CL8577.Contig7_All	WRKY transcription factor 23 [Hordeum vulgare subsp. vulgare]	WRKY23	sequence-specific DNA binding transcription factor activity;defense response	WRKY	-1.73043	-2.79717	-2.76208
Unigene5395_All	WRKY79 transcription factor [Triticum aestivum]	WRKY79	sequence-specific DNA binding transcription factor activityhost; response to chitin	WRKY	-1.50747	-2.83437	-5.57568	CL8577.Contig5_All	WRKY79 transcription factor [Triticum aestivum]	WRKY79	sequence-specific DNA binding transcription factor activityhost; response to chitin	WRKY	-1.59062	-3.00257	-3.99029
Unigene66222_All	PREDICTED: ethylene-responsive transcription factor RAP2-13-like [Brachypodium distachyon]	RAP2-13	regulation of transcription,DNA templete; response to cold	—	0	-6.86212	-6.86212	Unigene15689_All	PREDICTED: ethylene-responsive transcription factor RAP2-13-like [Brachypodium distachyon]	RAP2-13	regulation of transcription,DNA templete; response to cold	—	1.75398	4.21539	1.97534
CL21498.Contig4_All	Zinc finger protein ZAT7 [Triticum aestivum]	ZAT7	regulation of transcription,DNA templete; regulation of response to stress	—	4.79008	7.40656	6.94251	CL10547.Contig4_All	Zinc finger protein ZAT7 [Triticum aestivum]	ZAT7	regulation of transcription,DNA templete; regulation of response to stress	—	2.38773	4.8312	5.35755
CL10343.Contig3_All	MYB-related protein [Triticum urartu]	TCL2	regulation of transcription,DNA templete; response to salt stress	—	-1.3932	-2.50748	-3.30246	Unigene30272_All	MYB-related protein [Triticum urartu]	TCL2	regulation of transcription,DNA templete; response to salt stress	—	-1.85911	-2.8679	-1.66278
CL8439.Contig3_All	predicted protein [Hordeum vulgare subsp. vulgare]	ERF6	regulation of transcription, DNA-templated	—	-3.50789	-2.61351	-5.91119	CL1113.Contig5_All	predicted protein [Hordeum vulgare subsp. vulgare]	ERF6	regulation of transcription, DNA-templated	—	-1.36612	-3.5282	-3.36917
CL17006.Contig40_All	Probable WRKY transcription factor 2 [Triticum aestivum]	WRKY2	sequence-specific DNA binding transcription factor activity; response to cold; response to water deprivation	WRKY	-0.677846	-2.02166	-3.76682	Unigene27524_All	Probable WRKY transcription factor 2 [Triticum aestivum]	WRKY2	sequence-specific DNA binding transcription factor activity; response to cold; response to water deprivation	WRKY	0	8.68182	6.79874
Unigene8208_All	WRKY transcription factor 23 [Hordeum vulgare subsp. vulgare]	WRKY23	sequence-specific DNA binding transcription factor activity; defense response	WRKY	-1.69257	-3.35614	-5.03653	CL8577.Contig7_All	WRKY transcription factor 23 [Hordeum vulgare subsp. vulgare]	WRKY23	sequence-specific DNA binding transcription factor activity; defense response	WRKY	-1.73043	-2.79717	-2.76208
Unigene5395_All	WRKY79 transcription factor [Triticum aestivum]	WRKY79	sequence-specific DNA binding transcription factor activity; defense response	WRKY	-1.50747	-2.83437	-5.57568	CL8577.Contig5_All	WRKY79 transcription factor [Triticum aestivum]	WRKY79	sequence-specific DNA binding transcription factor activity; defense response	WRKY	-1.59062	-3.00257	-3.99029
CL3378.Contig3_All	Transcription factor PCF6 [Hordeum vulgare subsp. vulgare]	PCF6	regulation of transcription, DNA-dependent	TCP	3.32193	2.32193	6.73697	Unigene50005_All	Transcription factor PCF6 [Hordeum vulgare subsp. vulgare]	PCF6	regulation of transcription, DNA-dependent	TCP	2.58496	3.63941	4.58958
CL17806.Contig2_All	PREDICTED: NAC domain-containing protein 86-like [Brachypodium distachyon]	NAC86	regulation of transcription, DNA-dependent; development process	NAC	0.188762	4.09837	4.30028	CL16571.Contig1_All	PREDICTED: NAC domain-containing protein 86-like [Brachypodium distachyon]	NAC86	regulation of transcription, DNA-dependent; development process	NAC	2.39593	4.69165	5.57894
Unigene34659_All	NAC domain-containing protein 48 [Triticum urartu]	NAC48	regulation of transcription, DNA-templated	NAC	0	5.41504	8.34282	Unigene79013_All	NAC domain-containing protein 48 [Triticum urartu]	NAC48	regulation of transcription, DNA-templated	NAC	4.5025	5.86625	7.4457
CL21498.Contig4_All	Zinc finger protein ZAT7 [Triticum aestivum]	ZAT7	regulation of response to stress; regulation of transcription, DNA-dependent	C2H2	4.79008	7.40656	6.94251	CL10547.Contig1_All	Zinc finger protein ZAT7 [Triticum aestivum]	ZAT7	regulation of response to stress; regulation of transcription, DNA-dependent	C2H2	5.59495	6.42626	6.63904
CL8439.Contig4_All	predicted protein [Hordeum vulgare subsp. vulgare]	ERF2	sequence-specific DNA binding transcription factor activity; defense response	bHLH	-2.20525	-1.17445	-3.56677	Unigene16771_All	predicted protein [Hordeum vulgare subsp. vulgare]	ERF2	sequence-specific DNA binding transcription factor activity; defense response	bHLH	-1.35385	-3.01508	-2.98508
CL2749.Contig4_All	Transcription factor bHLH35 [Aegilops tauschii]	BHLH35	regulation of transcription, DNA-dependent	bHLH	1.58757	-0.785299	-3.93635	CL4505.Contig2_All	Transcription factor bHLH35 [Aegilops tauschii]	BHLH35	regulation of transcription, DNA-dependent	bHLH	0.441826	-0.287064	-3.46035
Unigene21470_All	predicted protein [Hordeum vulgare subsp. vulgare]	HSFA2A	sequence-specific DNA binding transcription factor activity; response to stress	AP2-EREBP	1.02647	2.44805	4.1247	CL19858.Contig15_All	predicted protein [Hordeum vulgare subsp. vulgare]	HSFA2A	sequence-specific DNA binding transcription factor activity; response to stress	AP2-EREBP	-1.12986	2.40437	2.52772
CL18714.Contig10_All	AP2 domain containing protein [Zea mays]	ERF109	sequence-specific DNA binding transcription factor activity; response to stress	AP2-EREBP	-0.718068	-1.21954	-3.46229	CL2301.Contig8_All	AP2 domain containing protein [Zea mays]	ERF109	sequence-specific DNA binding transcription factor activity; response to stress	AP2-EREBP	-0.109383	0.533682	-5.07682
CL20722.Contig1_All	hypothetical protein F775_26578 [Aegilops tauschii]	AGO2	regulation of transcription, DNA-dependent	—	8.23202	10.5514	10.2527	Unigene32958_All	hypothetical protein F775_26578 [Aegilops tauschii]	AGO2	regulation of transcription, DNA-dependent	—	7.88874	9.59557	9.81111
CL11876.Contig7_All	NAC transcription factor NAM-2 [Hordeum vulgare subsp. vulgare]	NAM-2	regulation of transcription, DNA-dependent; development process	—	1.20645	1.34395	4.84517	CL10670.Contig3_All	NAC transcription factor NAM-2 [Hordeum vulgare subsp. vulgare]	NAM-2	regulation of transcription, DNA-dependent; development process	—	-0.0700475	1.68138	2.70805
CL8439.Contig3_All	predicted protein [Hordeum vulgare subsp. vulgare]	ERF6	sequence-specific DNA binding transcription factor activity; defense response	—	-3.50789	-2.61351	-5.91119	CL1113.Contig5_All	predicted protein [Hordeum vulgare subsp. vulgare]	ERF6	sequence-specific DNA binding transcription factor activity; defense response	—	-1.36612	-3.5282	-3.36917
Unigene66222_All	PREDICTED: ethylene-responsive transcription factor RAP2-13-like [Brachypodium distachyon]	RAP2-13	regulation of transcription, DNA-templated	—	0	-6.86212	-6.86212	CL3549.Contig13_All	PREDICTED: ethylene-responsive transcription factor RAP2-13-like [Brachypodium distachyon]	RAP2-13	regulation of transcription, DNA-templated	—	-0.24323	1.62971	-7.88468
