# Supplementary material for: De novo transcriptome sequencing and gene expression profiling of Elymus nutans under cold stress
Source: BMC Genomics. 2016 Nov 4;17:870. doi: 10.1186/s12864-016-3222-0 (PMC5097361; doi:10.1186/s12864-016-3222-0)
Supplement: Additional file 16: Table S13. — Differently-expressed genes related to lipid metabolism in response to cold treatment of DX and GN genotypes. (XLSX 415 kb) [file 12864_2016_3222_MOESM16_ESM.xlsx]

## Sheet: Table S13
Table S13. Differently-expressed genes related to lipid metabolism in response to cold treatment of DX and GN genotypes. DX-specific unigenes are color-coded with pale yellow shaded . GN-specific unigenes are color-coded with light green shaded. Common expression unigenes are color-coded with gray shaded. Significant (P-value > 0.8) decrease of transcript abundance is highlighted in blue and bold…
DX							GN
Unigenes	Description	Gene name	Fuction categories	Log2 fold change (3 h/0 h)	Log2 fold change (24 h/0 h)	Log2 fold change (5 d/0 h)	Unigenes ID		Gene name	Fuction categories	Log2 fold change (3 h/0 h)	Log2 fold change (24 h/0 h)	Log2 fold change (5 d/0 h)
CL2649.Contig4_All	Fatty acyl-CoA reductase 1 [Aegilops tauschii]	FAR1	Suberin biosynthesis	5.56605	4.39232	1.32193	CL7432.Contig3_All	Non-specific lipid-transfer protein 3 [Hordeum vulgare subsp. vulgare]	LTP110-A	Lipid transport	7.26303	-6.64386	0
CL6654.Contig7_All	Cytochrome P450 86A1 [Aegilops tauschii]	CYP86A1	Suberin biosynthesis	6.39874	5.14975	5.27302	Unigene71333_All	GDSL esterase/lipase At2g42990 [Hordeum vulgare subsp. vulgare]	At2g42990	Lipid metabolism	5.88264	1	3.51096
CL4055.Contig9_All	Cytochrome P450 86B1 [Triticum urartu]	CYP86B1	Suberin biosynthesis	3.84332	0.551479	-1.73891	CL8.Contig7_All	Putative glycerophosphoryl diester phosphodiesterase 1 [Aegilops tauschii]	GPDL1	Glycerol metabolism	2.54998	2.14602	2.40202
CL4055.Contig8_All	Cytochrome P450 86A1 [Aegilops tauschii]	CYP86A1	Suberin biosynthesis	3.36136	-0.0126553	-0.315642	CL11835.Contig5_All	3-ketoacyl-CoA synthase 12 [Aegilops tauschii]	KCS12	Fatty acid biosynthesis	-2.88224	-1.25385	-0.951498
Unigene66189_All	Cycloartenol synthase [Triticum urartu]	Os02g0139700	Sterol biosynthesis	6.53916	5.11374	3.72142
Unigene89512_All	Hydroxymethylglutaryl-CoA synthase [Triticum urartu]	HMCS	Sterol biosynthesis	6.90689	2.46949	5.03242	CL1181.Contig1_All	Achilleol B synthase [Brachypodium distachyon]	Os11g0285000	Steroid biosynthesis	-4.60694	-7.26991	-2.70512
CL2561.Contig1_All	GDSL esterase/lipase [Aegilops tauschii]	At1g31550	Phospholipid degradation	4.48239	3.24793	2.17991	CL3861.Contig5_All	ALA-interacting subunit 3 [Brachypodium distachyon]	ALIS3	Phospholipid transport	1.47153	2.65028	1.67398
Unigene77813_All	proline-rich protein [Triticum aestivum]	APG	Lipid metabolism	3.22555	-2.82375	2.32437	CL4323.Contig3_All	Non-specific lipid transfer protein-like 1 [Aegilops tauschii]	LTPL1	Lipid transport	1.43041	3.88845	3.06547
Unigene82701_All	hypothetical protein SORBIDRAFT_01g019590 [Sorghum bicolor]	—	Fatty acid biosynthesis	6.35462	1.70044	0.807355	CL5085.Contig1_All	Putative lipid-transfer protein [Triticum aestivum]	LTP110-A	Lipid transport	1.15906	2.4587	1.51131
							CL8788.Contig4_All	Nonspecific lipid transfer protein [Hordeum vulgare]	AKCS9	Lipid transport	-0.403535	-2.93518	-1.91569
Unigene60943_All	fatty acyl coA reductase [Triticum aestivum]	FAR2	Wax biosynthesis	1.22239	7.40372	1.22239	CL2122.Contig8_All	Lecithin-cholesterol acyltransferase-like 1 [Aegilops tauschii]	LCAT1	Lipid metabolism	0.596477	-2.72598	-1.35377
Unigene58043_All	Probable fatty acyl-CoA reductase 4 [Hordeum vulgare subsp. vulgare]	FAR4	Suberin biosynthesis	0	7.30378	5.56478	CL15749.Contig1_All	GDSL esterase/lipase At5g55050 [Aegilops tauschii]	At5g55050	Lipid metabolism	0.744976	3.00241	1.46264
CL2751.Contig4_All	3-hydroxy-3-methylglutaryl-coenzyme A reductase [Hordeum vulgare subsp. vulgare]	HMG3	Sterol biosynthesis	1.98477	3.25239	1.61693	CL952.Contig3_All	predicted protein [Hordeum vulgare subsp. vulgare]	—	Lipid metabolism	-1.16602	-2.50726	-1.41349
CL10174.Contig1_All	Uncharacterized protein At5g02240 [Oryza sativa Japonica Group]	At5g02240	Steroid biosynthesis	2.98272	4.65883	3.78759	Unigene39302_All	UniPREDICTED: uncharacterized protein LOC100839156 [Brachypodium distachyon]	—	Glycerophospholipid metabolism	4.72489	4.81277	4.51307
CL2751.Contig9_All	3-hydroxy-3-methylglutaryl-coenzyme A reductase 3 [Hordeum vulgare subsp. vulgare]	HMG3	SSterol biosynthesis	2.14128	3.22526	1.76308	CL7291.Contig7_All	putative glycerophosphoryl diester phosphodiesterase 1 [Triticum urartu]	GLPQ1	Glycerol metaboli	1.56219	3.6711	2.08233
Unigene60803_All	Hypothetical protein F775_09950 [Aegilops tauschii]	—	Oxylipin biosynthesis	2.58496	6.95031	5.75489	Unigene3309_All	Peroxisomal acyl-coenzyme A oxidase 1 [Triticum urartu]	ACOX1	Fatty acid metabolism	2.87447	-6.69116	4.45943
CL18767.Contig2_All	Non-specific lipid-transfer protein 1 [Aegilops tauschii]	LTP110-A	Lipid transport	2.48656	4.54051	3.33298	Unigene18549_All	3-ketoacyl-CoA synthase 11 [Hordeum vulgare subsp. vulgare]	KCS11	Fatty acid biosynthesis	1.10718	3.1389	1.4831
CL713.Contig12_All	Lecithin-cholesterol acyltransferase-like 1 [Triticum urartu]	LCAT1	Lipid metabolism	1.75489	6.2765	0.0588937	CL12414.Contig4_All	Putative acyl transferase 3 [Triticum aestivum]	—	Fatty acid biosynthesis	0.880567	2.39453	1.93984
CL311.Contig5_All	PREDICTED: ethanolamine-phosphate cytidylyltransferase isoform X1 [Cucumis melo]	PECT1	Glycerophospholipid metabolism	1.89429	3.02002	1.59982	Unigene10958_All	Benzyl alcohol O-benzoyltransferase [Hordeum vulgare subsp. vulgare]	HSR201	Cutin, suberine and wax biosynthesis	0.175572	-6.08746	-2.16146
							CL10844.Contig1_All	Very-long-chain 3-oxoacyl-CoA reductase 1 [Oryza sativa Japonica Group]	KCR1	Biosynthesis of unsaturated fatty acids	-1.91445	-4.69581	-2.74161
Unigene46091_All	Protein ECERIFERUM 3 [Hordeum vulgare subsp. vulgare]	CER3	Wax biosynthesis	-0.215389	-2.05364	5.7761
CL17799.Contig1_All	Sterol 3-beta-glucosyltransferase [Triticum urartu]	—	Sterol metabolism	0	0	6.90288	CL1608.Contig2_All	Cycloartenol synthase [Sorghum bicolor]	Os02g0139700	Sterol biosynthesis	1.42432	2.25915	3.31727
Unigene4136_All	Hydroxymethylglutaryl-CoA synthase [Aegilops tauschii]	HMCS	Sterol biosynthesis	-0.879706	-2.34299	5.84549	CL1608.Contig8_All	Cycloartenol synthase [Hordeum vulgare subsp. vulgare]	Os02g0139700	Sterol biosynthesis	-0.995595	1.85509	2.76038
CL10745.Contig1_All	Phospholipase A2 homolog 3 [Hordeum vulgare subsp. vulgare]	PLA2-III	Phospholipid degradation	-1.41828	-1.9488	-4.00088	CL13381.Contig2_All	Phospholipase A1-II 7 [Hordeum vulgare subsp. vulgare]	Os05g0574100	Phospholipid degradation	1.64619	1.06123	4.31084
CL20507.Contig5_All	myo-inositol 1-phosphate synthase [Triticum aestivum]	INO1	Phospholipid biosynthesis	0.267208	1.89325	3.12515	Unigene46035_All	Putative lipoxygenase 3 [Aegilops tauschii]	LOX3	Oxylipin biosynthesis	3.16457	2.97881	4.40688
CL1216.Contig1_All	PREDICTED: 3-hydroxyisobutyryl-CoA hydrolase-like protein 3, mitochondrial isoform X4 [Brachypodium distachyon]	At4g13360	Lipid transport and metabolism	2.73697	2.5025	7.07325	CL17492.Contig3_All	Putative lipid-transfer protein DIR1 [Aegilops tauschii]	DIR1	Lipid transport	3.52066	1.34395	5.28484
CL3006.Contig17_All	similar to hedgehog protein [Cyanidioschyzon merolae strain 10D]	HRGP	Lipid transport and metabolism	1.58496	5.18322	9.72167	CL2503.Contig1_All	Putative lipid-transfer protein DIR1 [Setaria italica]	DIR1	Lipid transport	1.58496	2.18442	5.19134
Unigene56656_All	RecName: Full=Non-specific lipid-transfer protein 2G; Short=LTP2G [Triticum aestivum]	NLTP2G	Lipid transport	0	1.73697	8.06967	CL14214.Contig1_All	Non-specific lipid transfer protein GPI-anchored 2 [Aegilops tauschii]	LTPG2	Lipid transport	2.05063	1.06711	5.04439
Unigene59231_All	Non-specific lipid-transfer protein 4 [Hordeum vulgare subsp. vulgare]	Os12g0114500	Lipid transport	2.41504	5.14296	8.06609	CL11124.Contig3_All	Putative lipid-transfer protein DIR1 [Triticum urartu]	DIR1	Lipid transport	1.51497	1.32035	4.13086
CL14461.Contig1_All	Putative non-specific lipid-transfer protein AKCS9 [Aegilops tauschii]	AKCS9	Lipid transport	1.55459	2.94251	5.33039	Unigene8437_All	GDSL esterase/lipase At3g26430 [Triticum aestivum]	At3g26430	Lipid transport	0.56173	2.53016	3.50967
Unigene9350_All	lipid transfer protein precursor [Aegilops tauschii]	LTP4.1	Lipid transport	-3.50933	0.0162559	4.93818	Unigene26303_All	GDSL esterase/lipase [Aegilops tauschii]	At3g26430	Lipid metabolism	0.378866	1.78211	2.64109
CL13758.Contig3_All	Anther-specific proline-rich protein APG [Chlorella variabilis]	APG	Lipid metabolism	0	-0.21818	4.60247	Unigene56932_All	Lipoxygenase 2.1, chloroplastic [Triticum urartu]	LOX2.1	Lipid metabolism	1.34867	0.270431	2.93774
CL8371.Contig9_All	Anther-specific proline-rich protein APG [Aegilops tauschii]	APG	Lipid metabolism	-2.75766	1.21742	4.53124	CL7546.Contig3_All	Type I inositol 1,4,5-trisphosphate 5-phosphatase 1 [Triticum urartu]	IP5P1	Inositol trisphosphate metabolism	0.289507	2.96094	3.06774
CL6438.Contig10_All	Anther-specific proline-rich protein APG [Oryza sativa Indica Group]	APG	Lipid metabolism	0.327321	0.772194	4.26826	CL7544.Contig7_All	Fatty acyl-CoA reductase 1 [Brachypodium distachyon]	FAR1	Cutin, suberine and wax biosynthesis	0.518729	-4.37851	-6.70506
Unigene54062_All	GDSL esterase/lipase At4g10955 [Aegilops tauschii]	At4g10955	Lipid metabolism	-2.5232	-1.56167	-5.08307
CL19771.Contig2_All	Probable long-chain-alcohol O-fatty-acyltransferase 1 [Brachypodium distachyon]	AT1	Lipid biosynthesis	-2.48938	2.96246	6.30927
Unigene60489_All	Cytochrome P450 86B1 [Triticum urartu]	CYP86B1	Fatty acid metabolism	0	4.85798	6.78136
CL16304.Contig6_All	Acyl-coenzyme A oxidase 2, peroxisomal [Hordeum vulgare subsp. vulgare]	ACX2	Fatty acid metabolism	0	0	6.70966
Unigene68990_All	Long-chain-fatty-acid--CoA ligase 4 [Aegilops tauschii]	LAC4	Fatty acid metabolism	0	0	5.36048
Unigene18072_All	3-ketoacyl-CoA synthase 11 [Hordeum vulgare subsp. vulgare]	KCS11	Fatty acid biosynthesis	-1.71111	-2.28897	-3.76264
CL11316.Contig6_All	SnRK1 beta subunit [Hordeum vulgare subsp. vulgare]	KINB1	Fatty acid biosynthesis	-2.08904	-1.84186	-3.78201
Intersection
Unigenes	Description	Gene name	Fuction categories	Log2 fold change (3 h/0 h)	Log2 fold chaange (24 h/0 h)	Log2 fold change (5 d/0 h)	Unigenes ID	Description	Gene name	Fuction categories	Log2 fold change (3 h/0 h)	Log2 fold chaange (24 h/0 h)	Log2 fold change (5 d/0 h)
CL14480.Contig22_All	O-acyltransferase WSD1 [Hordeum vulgare subsp. vulgare]	WSD1	Wax biosynthesis	7.10852	4	5.75489	CL1381.Contig2_All	O-acyltransferase WSD1 [Hordeum vulgare subsp. vulgare]	WSD1	Wax biosynthesis	4.38912	2.404	0
Unigene43485_All	Lipid transfer protein EARLI 1 [Triticum urartu]	ERLI1	Lipid transport	4.84355	5.10269	5.02397	CL4345.Contig2_All	Lipid transfer protein EARLI 1 [Triticum urartu]	ERLI1	Lipid transport	6.13161	5.69651	5.37897
CL537.Contig6_All	36.4 kDa proline-rich protein [Hordeum vulgare subsp. vulgare]	TPRP-F1	Lipid transport	2.50444	3.79601	3.86033	CL5132.Contig8_All	36.4 kDa proline-rich protein [Hordeum vulgare subsp. vulgare]	TPRP-F1	Lipid transport	3.2056	5.02954	5.41726
CL5335.Contig1_All	Probable choline kinase 2 [Triticum aestivum]	At1g74320	Choline metabilism	3.15825	1.11911	-0.266527	CL1007.Contig1_All	Probable choline kinase 2 [Triticum aestivum]	At1g74320	Choline metabilism	2.90673	1.10132	0.178848
Unigene6081_All	Probable choline kinase 2 [Hordeum vulgare subsp. vulgare]	At1g74320	Choline metabilism	2.80633	0.886749	-0.442968	CL1007.Contig10_All	Probable choline kinase 2 [Hordeum vulgare subsp. vulgare]	At1g74320	Choline metabilism	3.94279	1.63337	0.305936
								#N/A
Unigene58254_All	Phospholipase A1-II 7 [Aegilops tauschii]	Os05g0574100	Phospholipid degradation	6.04439	7.82231	8.2854	Unigene44229_All	Phospholipase A1-II 7 [Aegilops tauschii]	Os05g0574100	Phospholipid degradation	7.74147	6.95031	4.73697
Unigene37442_All	PREDICTED: putative 12-oxophytodienoate reductase 11 [Brachypodium distachyon]	OPR1	Oxylipin biosynthesis	0	8.6865	7.29768	Unigene17809_All	PREDICTED: putative 12-oxophytodienoate reductase 11 [Brachypodium distachyon]	OPR11	Oxylipin biosynthesis	1	6.66324	7.64656
CL1993.Contig6_All	Lipid transfer protein EARLI 1 [Triticum urartu]	ERLI1	Lipid transport	3.2871	4.86663	5.65441	CL4345.Contig2_All	Lipid transfer protein EARLI 1 [Triticum urartu]	ERLI1	Lipid transport	6.13161	5.69651	5.37897
CL429.Contig18_All	Non-specific lipid transfer protein-like 1 [Aegilops tauschii]	NLTL1	Lipid transport	1.99529	3.10968	3.75645	CL5692.Contig9_All	Non-specific lipid transfer protein-like 1 [Aegilops tauschii]	NLTL1	Lipid transport	2.75118	5.50544	5.4807
CL2561.Contig16_All	GDSL esterase/lipase At1g28600 [Hordeum vulgare subsp. vulgare]	At1g28600	Lipid metabolism	-4.37716	-8.14975	0	CL1747.Contig10_All	GDSL esterase/lipase At1g28600 [Hordeum vulgare subsp. vulgare]	At1g28600	Lipid metabolism	1.96664	3.11484	0.680646
Unigene34858_All	36.4 kDa proline-rich protein [Hordeum vulgare subsp. vulgare]	PRF1	Lipid transport	1.87343	4.24101	5.49843	CL5132.Contig8_All	36.4 kDa proline-rich protein [Hordeum vulgare subsp. vulgare]	PRF1	Lipid transport	3.2056	5.02954	5.41726
CL311.Contig4_All	Ethanolamine-phosphate cytidylyltransfer [Hordeum vulgare subsp. vulgare]	PECT1	Glycerophospholipid metabolism	2.18133	4.07732	2.92585	Unigene39281_All	Ethanolamine-phosphate cytidylyltransferase [Hordeum vulgare subsp. vulgare]	PECT1	Glycerophospholipid metabolism	3.13834	4.00508	2.75022
								#N/A
CL2997.Contig6_All	Protein ECERIFERUM 3 [Hordeum vulgare subsp. vulgare]	CER3	Wax biosynthesis	2.85664	4.00243	4.92325	CL4028.Contig11_All	Protein ECERIFERUM 3 [Hordeum vulgare subsp. vulgare]	CER3	Wax biosynthesis	1.79339	2.50869	3.39309
CL2522.Contig1_All	Cytochrome P450 86B1 [Hordeum vulgare subsp. vulgare]	CYP86B1	Suberin biosynthesis	3.27302	4.64386	6.65344	CL16153.Contig1_All	Cytochrome P450 86B1 [Hordeum vulgare subsp. vulgare]	CYP86B1	Suberin biosynthesis	2.63227	1.58496	4.27302
Unigene37442_All	PREDICTED: putative 12-oxophytodienoate reductase 11 [Brachypodium distachyon]	OPR1	Qxylipin biosynthesis	0	6.68182	7.29768	Unigene17809_All	PREDICTED: putative 12-oxophytodienoate reductase 11 [Brachypodium distachyon]	OPR1	Qxylipin biosynthesis	1	6.75071	7.5591
Unigene42756_All	Lipoxygenase 2.2, chloroplastic [Aegilops tauschii]	LOX2.2	Oxylipin biosynthesis	0.575115	1.07179	5.1318	CL15208.Contig1_All	Lipoxygenase 2.2, chloroplastic [Aegilops tauschii]	LOX2.2	Qxylipin biosynthesis	2.40088	1.02237	3.70217
CL16083.Contig2_All	Non-specific lipid-transfer protein-like protein [Aegilops tauschii]	At2g13820	Lipid transport	5.08746	4.68182	7.70966	CL10577.Contig1_All	Non-specific lipid-transfer protein-like protein At2g13820 [Aegilops tauschii]	At2g13820	Lipid transport	2.91966	4.63033	5.74864
Unigene33425_All	Cortical cell-delineating protein [Triticum urartu]	CCDP	Lipid transport	1.926	3.32193	5.94969	Unigene67832_All	Cortical cell-delineating protein [Triticum urartu]	CCDP	Lipid transport	-0.607954	3.47593	4.1885
CL1993.Contig6_All	Lipid transfer protein EARLI 1 [Triticum urartu]	ERLI1	Lipid transport	3.2871	4.86663	5.65441	CL4345.Contig2_All	Lipid transfer protein EARLI 1 [Triticum urartu]	ERLI1	Lipid transport	6.13161	5.69651	5.37897
CL4957.Contig2_All	Non-specific lipid transfer protein GPI-anchored 2 [Hordeum vulgare subsp. vulgare]	LTPG2	Lipid transport	2.70044	4.74147	5.59495	CL16165.Contig1_All	Non-specific lipid transfer protein GPI-anchored 2 [Hordeum vulgare subsp. vulgare]	LTPG2	Lipid transport	1.55552	1.04307	3.98903
Unigene34858_All	36.4 kDa proline-rich protein [Hordeum vulgare subsp. vulgare]	TPRP-F1	Lipid transport	1.87343	4.24101	5.49843	CL5132.Contig8_All	36.4 kDa proline-rich protein [Hordeum vulgare subsp. vulgare]	TPRP-F1	Lipid transport	3.2056	5.02954	5.41726
CL429.Contig19_All	Non-specific lipid transfer protein-like 1 [Aegilops tauschii]	LTPL1	Lipid transport	-3.62059	0.92785	4.80529	CL5692.Contig9_All	Non-specific lipid transfer protein-like 1 [Aegilops tauschii]	LTPL1	Lipid transport	2.75118	5.50544	5.4807
CL7496.Contig2_All	GDSL esterase/lipase At5g45920 [Hordeum vulgare subsp. vulgare]	At5g45920	Lipid metabolism	2.11548	4.93074	9.09935	CL16143.Contig1_All	GDSL esterase/lipase At5g45920 [Hordeum vulgare subsp. vulgare]	At5g45920	Lipid metabolism	0	6.06609	7.71653
CL15817.Contig5_All	PREDICTED: GDSL esterase/lipase APG-like [Brachypodium distachyon]	APG2	Lipid metabolism	-0.0458037	1.90689	6.3409	CL12925.Contig1_All	GDSL esterase/lipase APG [Brachypodium distachyon]	APG2	Lipid metabolism	-0.966141	-3.0565	-3.02862
Unigene58309_All	Anther-specific proline-rich protein APG (Fragment) [Hordeum vulgare subsp. vulgare]	APG	Lipid metabolism	1.07099	3.20214	4.03555	CL17248.Contig1_All	Anther-specific proline-rich protein APG [Hordeum vulgare subsp. vulgare]	APG	Lipid metabolism	1.33055	4.12445	4.47082
CL4671.Contig3_All	PREDICTED: farnesyl pyrophosphate synthase-like isoform X1 [Brachypodium distachyon]	FPS	Cholesterol biosynthesis	-0.171817	-3.26568	-3.6448	Unigene21028_All	Farnesyl pyrophosphate synthase [Brachypodium distachyon]	FPS	Cholesterol biosynthesis	-0.41755	-1.7561	-3.73088
CL16408.Contig2_All	Short-chain type dehydrogenase/reductase [Oryza sativa Indica Group]	SDR1	Biosynthesis of unsaturated fatty acids	2.9386	4.30378	5.9492	CL17163.Contig1_All	Short-chain type dehydrogenase/reductase [Oryza sativa Indica Group]	SDR1	Biosynthesis of unsaturated fatty acids	4.17509	4.40555	3.51443
CL16408.Contig1_All	PREDICTED: short-chain type dehydrogenase/reductase-like [Setaria italica]	SDR1	Biosynthesis of unsaturated fatty acids	3.04924	2.83007	5.04899	CL17163.Contig2_All	Short-chain type dehydrogenase/reductase [Setaria italica]	SDR1	Biosynthesis of unsaturated fatty acids	4.61471	4.13822	5.53287
								#REF!
								#REF!
								#REF!
								#REF!
								#REF!
								#REF!
								#REF!
								#REF!
								#REF!
								#REF!
								#REF!
								#REF!
								#REF!
								#REF!
								#REF!
								#REF!
								#REF!
								#REF!
								#REF!
								#REF!
								#REF!
								#REF!
								#REF!
								#REF!
								#REF!
								#REF!
								#REF!
								#REF!
								#REF!
								#REF!
								#REF!
								#REF!
								#REF!
								#REF!
								#REF!
								#REF!
								#REF!
								#REF!
								#REF!
								#REF!
								#REF!
								#REF!
								#REF!
								#REF!
								#REF!
								#REF!
								#REF!
								#REF!
								#REF!
								#REF!
								#REF!
								#REF!
								#REF!
								#REF!
								#REF!
								#REF!
								#REF!
								#REF!
								#REF!
								#REF!
								#REF!
								#REF!
								#REF!
								#REF!
								#REF!
								#REF!
								#REF!
								#REF!
								#REF!
								#REF!
								#REF!
								#REF!
								#REF!
								#REF!
								#REF!
								#REF!
								#REF!
								#REF!
								#REF!
								#REF!
								#REF!
								#REF!
								#REF!
								#REF!
								#REF!
								#REF!
								#REF!
								#REF!
								#REF!
								#REF!
								#REF!
								#REF!
								#REF!
								#REF!
								#REF!
								#REF!
								#REF!
								#REF!
								#REF!
								#REF!
								#REF!
								#REF!
								#REF!
								#REF!
								#REF!
								#REF!
								#REF!
								#REF!
								#REF!
								#REF!
								#REF!
								#REF!
								#REF!
								#REF!
								#REF!
								#REF!
								#REF!
								#REF!
								#REF!
								#REF!
								#REF!
								#REF!
								#REF!
								#REF!
								#REF!
								#REF!
								#REF!
								#REF!
								#REF!
								#REF!
								#REF!
								#REF!
								#REF!
								#REF!
								#REF!
								#REF!
								#REF!
								#REF!
								#REF!
								#REF!
								#REF!
								#REF!
								#REF!
								#REF!
								#REF!
								#REF!
								#REF!
								#REF!
								#REF!
								#REF!
								#REF!
								#REF!
								#REF!
								#REF!
								#REF!
								#REF!
								#REF!
								#REF!
								#REF!
								#REF!
								#REF!
								#REF!
								#REF!
								#REF!
								#REF!
								#REF!
								#REF!
								#REF!
								#REF!
								#REF!
								#REF!
								#REF!
								#REF!
								#REF!
								#REF!
								#REF!
								#REF!
								#REF!
								#REF!
								#REF!
								#REF!
								#REF!
								#REF!
								#REF!
								#REF!
								#REF!
								#REF!
								#REF!
								#REF!
								#REF!
								#REF!
								#REF!
								#REF!
								#REF!
								#REF!
								#REF!
								#REF!
								#REF!
								#REF!
								#REF!
								#REF!
								#REF!
								#REF!
								#REF!
								#REF!
								#REF!
								#REF!
								#REF!
								#REF!
