# Supplementary material for: De novo transcriptome sequencing and gene expression profiling of Elymus nutans under cold stress
Source: BMC Genomics. 2016 Nov 4;17:870. doi: 10.1186/s12864-016-3222-0 (PMC5097361; doi:10.1186/s12864-016-3222-0)
Supplement: Additional file 17: Table S12. — Differently-expressed genes related to signaling transduction during the early phases of cold stress. (XLSX 47 kb) [file 12864_2016_3222_MOESM17_ESM.xlsx]

## Sheet: Table S12
Table S12. Differently-expressed genes related to signaling transduction during the early phases of cold stress. DX-specific unigenes are color-coded with pale yellow shaded . GN-specific unigenes are color-coded with light green shaded. Common expression unigenes are color-coded with gray shaded. Significant (P-value > 0.8) decrease of transcript abundance is highlighted in blue and bold, signif…
DX					GN
Unigenes	Description	Gene name	Fuction categories	Log2 fold change (3 h/0 h)	Unigenes ID	Description	Gene name	Fuction categories	Log2 fold change (3 h/0 h)
CL17017.Contig3_All	Putative LRR receptor-like serine/threonine-protein kinase [Aegilops tauschii]	EFR	Receptor like kinase	7.92085	Unigene49897_All	Proline-rich receptor-like protein kinase PERK8 [Zea mays]	PERK8	Receptor like kinase	7.74371
CL1344.Contig2_All	Probable receptor-like protein kinase At1g67000 [Hordeum vulgare subsp. vulgare]	At1g67000	Receptor like kinase	7.14296	CL4835.Contig10_All	PREDICTED: putative receptor protein kinase PERK1 isoform X1 [Glycine max]	PERK1	Receptor like kinase	6.95031
Unigene34052_All	G-type lectin S-receptor-like serine/threonine-protein kinase At1g34300 [Aegilops tauschii]	At1g34300	Receptor like kinase	7.10852	Unigene7315_All	Proline-rich receptor-like protein kinase PERK2 [Hordeum vulgare subsp. vulgare]	PERK2	Receptor like kinase	6.76377
CL248.Contig2_All	L-type lectin-domain containing receptor kinase IV.4 [Brachypodium distachyon]	LECRK44	Receptor like kinase	6.98868	CL2021.Contig10_All	Cysteine-rich receptor-like protein kinase 19 [Hordeum vulgare subsp. spontaneum]	CRK19	Receptor like kinase	6.74339
Unigene18440_All	PREDICTED: probable LRR receptor-like serine/threonine-protein kinase At3g47570 [Brachypodium distachyon]	At3g47570	Receptor like kinase	6.94251	CL15144.Contig15_All	Leucine-rich repeat receptor-like protein kinase PXL1 [Hordeum vulgare subsp. vulgare]	PXL1	Receptor like kinase	6.6865
Unigene34553_All	LRR receptor-like serine/threonine-protein kinase GSO1 [Hordeum vulgare subsp. vulgare]	GSO1	Receptor like kinase	6.68182	CL19944.Contig2_All	Proline-rich receptor-like protein kinase PERK8 [Aegilops tauschii]	PERK8	Receptor like kinase	6.63662
CL19735.Contig13_All	Putative wall-associated receptor kinase-like 11 [Aegilops tauschii]	WAKL11	Receptor like kinase	6.60979	Unigene83040_All	PREDICTED: putative receptor-like protein kinase At3g47110 [Brachypodium distachyon]	At3g47110	Receptor like kinase	6.59991
Unigene7105_All	Probable receptor-like protein kinase At5g47070 [Hordeum vulgare subsp. vulgare]	At5g47070	Receptor like kinase	6.59991	CL2681.Contig14_All	G-type lectin S-receptor-like serine/threonine-protein kinase At2g19130 [Aegilops tauschii]	At2g19130	Receptor like kinase	6.45943
CL10514.Contig1_All	LRR receptor-like serine/threonine-protein kinase FLS2 [Triticum urartu]	FLS2	Receptor like kinase	6.59495	Unigene2124_All	Probably inactive leucine-rich repeat receptor-like protein kinase At2g25790 [Oryza sativa Japonica Group]	At2g25790	Receptor like kinase	6.38658
Unigene2822_All	PREDICTED: probable LRR receptor-like serine/threonine-protein kinase At3g47570 isoform X1 [Brachypodium distachyon]	At3g47570	Receptor like kinase	6.51833	Unigene71602_All	Leucine-rich repeat-like protein At4g06744 [Oryza sativa Japonica Group]	At4g06744	Receptor like kinase	6.16189
Unigene28582_All	Cysteine-rich receptor-like protein kinase 41 [Aegilops tauschii]	CRK41	Receptor like kinase	3.75321	Unigene39718_All	LRR receptor-like serine/threonine-protein kinase FLS2 [Hordeum vulgare subsp. vulgare]	FLS2	Receptor like kinase	4.75785
Unigene8535_All	Proline-rich receptor-like protein kinase PERK8 [Triticum urartu]	PERK8	Receptor like kinase	3.55555	Unigene20768_All	G-type lectin S-receptor-like serine/threonine-protein kinase At1g11410 [Triticum urartu]	At1g11410	Receptor like kinase	4.62361
CL19677.Contig5_All	PREDICTED: cysteine-rich receptor-like protein kinase 10 isoform X2 [Brachypodium distachyon]	CRK10	Receptor like kinase	3.39542	Unigene39717_All	LRR receptor-like serine/threonine-protein kinase FLS2 [Aegilops tauschii]	FLS2	Receptor like kinase	4.60979
Unigene31253_All	Proline-rich receptor-like protein kinase PERK9 [Hordeum vulgare subsp. vulgare]	PERK9	Receptor like kinase	3.2351	CL19570.Contig31_All	Probable leucine-rich repeat receptor-like protein kinase At1g35710 [Aegilops tauschii]	At1g35710	Receptor like kinase	4.55565
CL20991.Contig2_All	Proline-rich receptor-like protein kinase PERK10 [Brassica napus]	PERK10	Receptor like kinase	-2.64848	Unigene12350_All	Cysteine-rich receptor-like protein kinase 15 [Aegilops tauschii]	CRK15	Receptor like kinase	4.10401
CL20740.Contig2_All	PREDICTED: probable leucine-rich repeat receptor-like protein kinase At1g35710-like [Solanum tuberosum]	At1g35710-like	Receptor like kinase	-4.90357	Unigene16495_All	Cysteine-rich receptor-like protein kinase 26 [Triticum aestivum]	CRK26	Receptor like kinase	4.02208
CL11.Contig8_All	Cysteine-rich receptor-like protein kinase 41 [Hordeum vulgare subsp. vulgare]	CRK41	Receptor like kinase	-6.53916	CL8250.Contig1_All	Receptor-like protein kinase HSL1 [Aegilops tauschii]	HSL1	Receptor like kinase	3.85514
CL2665.Contig4_All	Serine/threonine-protein kinase At5g01020 [Hordeum vulgare subsp. vulgare]	At5g01020	Protein kinase	-2.58496	Unigene21135_All	Cysteine-rich receptor-like protein kinase 15 [Triticum urartu]	CRK15	Receptor like kinase	3.82268
CL7015.Contig5_All	Cysteine-rich receptor-like protein kinase 8 [Setaria italica]	CRK8	Protein kinase	-6.55459	Unigene26250_All	Cysteine-rich receptor-like protein kinase 26 [Triticum aestivum]	CRK26	Receptor like kinase	3.70499
CL2457.Contig19_All	putative protein phosphatase 2C 30 [Triticum urartu]	Os03g0268600	Protein phosphatase	-2.59397	Unigene18468_All	PREDICTED: G-type lectin S-receptor-like serine/threonine-protein kinase At1g61370-like [Setaria italica]	At1g61370-like	Receptor like kinase	3.3987
CL8015.Contig8_All	Probable protein phosphatase 2C 14 [Hordeum vulgare subsp. vulgare]	Os02g0471500	Protein phosphatase	-2.3583	CL20347.Contig5_All	Receptor-like protein 12 [Triticum aestivum]	RLP12	Receptor like kinase	-4.86964
Unigene46982_All	Vesicle-associated protein 1-4 [Triticum aestivum]	VAP14	Ttransmembrane signaling receptor activity	-5.85086	CL18843.Contig1_All	Proline-rich receptor-like protein kinase PERK2 [Glycine max]	PERK2	Receptor like kinase	-6.44294
CL3295.Contig10_All	calmodulin-binding transcription activator 4 [Triticum aestivum]	CMTA4	Calmodulin binding	6.73697	Unigene52875_All	Putative LRR receptor-like serine/threonine-protein kinase [Aegilops tauschii]	—	Receptor like kinase	-6.47032
CL6057.Contig1_All	Glutamate receptor 2.7 [Hordeum vulgare subsp. vulgare]	GLR2.7	Calcium-mediated signaling	5.8686	Unigene59238_All	PREDICTED: probable serine/threonine-protein kinase irlF-like [Solanum tuberosum]	—	Receptor like kinase	-6.52356
					Unigene23738_All	Proline-rich receptor-like protein kinase PERK2 [Emiliania huxleyi CCMP1516]	PERK2	Receptor like kinase	-6.57994
					Unigene10270_All	Serine/threonine-protein kinase SAPK5 [Hordeum vulgare subsp. vulgare]	SAPK5	Protein kinase	2.88279
					CL3844.Contig2_All	Mitogen-activated protein kinase 11 [Triticum urartu]	MPK11	Protein phosphorylation	2.6963
					CL17116.Contig4_All	Probable protein phosphatase 2C 27 [Triticum urartu]	Os02g0799000	Protein phosphatase	2.50515
					CL12457.Contig1_All	Two-component response regulator-like PRR1 [Triticum urartu]	PRR1	Two-component system	7.1964
					Unigene49168_All	Two-component response regulator-like PRR95 [Aegilops tauschii]	PRR95	Two-component system	6.81164
					CL12457.Contig4_All	Two-component response regulator-like PRR1 [Aegilops tauschii]	PRR1	Two-component system	4.4678
					CL1668.Contig1_All	Glutamate receptor 3.4 [Hordeum vulgare subsp. vulgare]	GLR3.4	Calcium-mediated signaling	6.75933
					CL18627.Contig1_All	CBL-interacting protein kinase 7 [Hordeum vulgare subsp. vulgare]	CIPK7	Calcium-mediated signaling transduction	2.58489
Intersection
Unigenes	Description	Gene name	Fuction categories	Log2 fold change (3 h/0 h)	Unigenes ID	Description	Gene name	Fuction categories	Log2 fold change (3 h/0 h)
Unigene29349_All	PREDICTED: putative receptor-like protein kinase At3g47110 [Brachypodium distachyon]	At3g47110	Receptor like kinase	6.98755	Unigene6622_All	PREDICTED: putative receptor-like protein kinase At3g47110 [Brachypodium distachyon]	At3g47110	Receptor like kinase	7.17659
CL8706.Contig3_All	PREDICTED: probable LRR receptor-like serine/threonine-protein kinase At1g34110 isoform X2 [Brachypodium distachyon]	At1g34110	Receptor like kinase	4.67304	CL10717.Contig1_All	PREDICTED: probable LRR receptor-like serine/threonine-protein kinase At1g34110 isoform X2 [Brachypodium distachyon]	At1g34110	Receptor like kinase	5.47764
Unigene11003_All	LRR receptor-like serine/threonine-protein kinase ERL1 [Aegilops tauschii]	ERL1	Receptor like kinase	4.4868	Unigene16772_All	LRR receptor-like serine/threonine-protein kinase ERL1 [Aegilops tauschii]	ERL1	Receptor like kinase	3.09042
CL490.Contig22_All	Proline-rich receptor-like protein kinase PERK8 [Aegilops tauschii]	PERK8	Receptor like kinase	4.09482	Unigene49912_All	Proline-rich receptor-like protein kinase PERK8 [Aegilops tauschii]	PERK8	Receptor like kinase	3.8879
Unigene7201_All	Phytosulfokine receptor 2 [Aegilops tauschii]	At3g02880	Protein kinase activity	4.01439	Unigene5009_All	Phytosulfokine receptor 2 [Aegilops tauschii]	At3g02880	Protein kinase activity	4.8505
Unigene49889_All	Receptor-like protein 12 [Brachypodium distachyon]	RLP12	Receptor like kinase	3.79651	CL4885.Contig5_All	Receptor-like protein 12 [Brachypodium distachyon]	RLP12	Receptor like kinase	2.97596
Unigene39390_All	Putative LRR receptor-like serine/threonine-protein kinase [Aegilops tauschii]	At1g34110	Receptor like kinase	2.75716	CL10266.Contig2_All	Putative LRR receptor-like serine/threonine-protein kinase [Aegilops tauschii]	At1g34110	Receptor like kinase	2.80782
CL9972.Contig8_All	PREDICTED: probable LRR receptor-like serine/threonine-protein kinase At3g47570 isoform X1 [Brachypodium distachyon]	At3g47570	Receptor like kinase	-3.123	CL18739.Contig15_All	PREDICTED: probable LRR receptor-like serine/threonine-protein kinase At3g47570 isoform X1 [Brachypodium distachyon]	At3g47570	Receptor like kinase	-2.80528
Unigene28305_All	LRR receptor-like serine/threonine-protein kinase EFR [Aegilops tauschii]	EFR	Receptor like kinase	-3.67655	CL20314.Contig19_All	LRR receptor-like serine/threonine-protein kinase EFR [Aegilops tauschii]	EFR	Receptor like kinase	5.04103
CL15714.Contig1_All	Receptor-like serine/threonine-protein kinase NCRK [Aegilops tauschii]	NCRK	Receptor like kinase	-5.09592	CL4536.Contig1_All	Receptor-like serine/threonine-protein kinase NCRK [Aegilops tauschii]	NCRK	Receptor like kinase	-3.27434
Unigene25120_All	Phytosulfokine receptor 2 [Aegilops tauschii]	At3g02880	Protein kinase activity	3.61281	CL602.Contig3_All	Phytosulfokine receptor 2 [Aegilops tauschii]	At3g02880	Protein kinase activity	7.3205
CL16031.Contig2_All	Uncharacterized aarF domain-containing protein kinase At1g79600 [Aegilops tauschii]	At1g79600	Protein kinase activity	3.21822	CL5365.Contig3_All	Uncharacterized aarF domain-containing protein kinase At1g79600 [Aegilops tauschii]	At1g79600	Protein kinase activity	4.12472
CL529.Contig12_All	Phytosulfokine receptor 2 [Hordeum vulgare subsp. vulgare]	PSKR2	Protein serine/threonine kinase activity	6.33336	Unigene29643_All	Phytosulfokine receptor 2 [Hordeum vulgare subsp. vulgare]	PSKR2	Protein serine/threonine kinase activity	4.72905
CL9964.Contig5_All	Two-component response regulator-like PRR95 [Aegilops tauschii]	PRR95	Two-component system	3.07197	CL5145.Contig4_All	Two-component response regulator-like PRR95 [Aegilops tauschii]	PRR95	Two-component system	7.15313
CL9964.Contig1_All	Two-component response regulator-like PRR95 [Triticum urartu]	PRR95	Two-component system	2.81989	CL5145.Contig2_All	Two-component response regulator-like PRR95 [Triticum urartu]	PRR95	Two-component system	3.86208
Unigene29850_All	Phytosulfokine receptor 2 [Triticum urartu]	PSKR1	Transmembrane signaling receptor activity	6.65821	CL20172.Contig1_All	Phytosulfokine receptor 2 [Triticum urartu]	PSKR1	Transmembrane signaling receptor activity	6.88753
Unigene6420_All	Phytosulfokine receptor 2 [Aegilops tauschii]	PSKR1	Transmembrane signaling receptor activity	4.54137	Unigene9657_All	Phytosulfokine receptor 2 [Aegilops tauschii]	PSKR1	Transmembrane signaling receptor activity	4.85214
CL11679.Contig1_All	Calmodulin-like protein 3 [Hordeum vulgare subsp. vulgare]	CML3	Calcium ion binding	3.08899	CL10809.Contig3_All	Calmodulin-like protein 3 [Hordeum vulgare subsp. vulgare]	CML3	Calcium ion binding	2.56137
						#REF!
						#REF!
						#REF!
						#REF!
						#REF!
						#REF!
						#REF!
						#REF!
						#REF!
						#REF!
						#REF!
						#REF!
						#REF!
						#REF!
						#REF!
						#REF!
						#REF!
						#REF!
						#REF!
						#REF!
						#REF!
						#REF!
						#REF!
						#REF!
						#REF!
						#REF!
						#REF!
						#REF!
						#REF!
						#REF!
						#REF!
						#REF!
						#REF!
						#REF!
						#REF!
						#REF!
						#REF!
						#REF!
						#REF!
						#REF!
						#REF!
						#REF!
						#REF!
						#REF!
						#REF!
						#REF!
						#REF!
						#REF!
						#REF!
						#REF!
						#REF!
						#REF!
						#REF!
						#REF!
						#REF!
						#REF!
						#REF!
						#REF!
						#REF!
						#REF!
						#REF!
						#REF!
						#REF!
						#REF!
						#REF!
						#REF!
						#REF!
						#REF!
						#REF!
						#REF!
						#REF!
						#REF!
						#REF!
						#REF!
						#REF!
						#REF!
						#REF!
						#REF!
						#REF!
						#REF!
						#REF!
						#REF!
						#REF!
						#REF!
						#REF!
						#REF!
						#REF!
						#REF!
						#REF!
						#REF!
						#REF!
						#REF!
						#REF!
						#REF!
						#REF!
						#REF!
						#REF!
						#REF!
						#REF!
						#REF!
						#REF!
						#REF!
						#REF!
						#REF!
						#REF!
						#REF!
						#REF!
						#REF!
						#REF!
						#REF!
						#REF!
						#REF!
						#REF!
						#REF!
						#REF!
						#REF!
						#REF!
						#REF!
						#REF!
						#REF!
						#REF!
						#REF!
						#REF!
						#REF!
						#REF!
						#REF!
						#REF!
						#REF!
						#REF!
						#REF!
						#REF!
						#REF!
						#REF!
						#REF!
						#REF!
						#REF!
						#REF!
						#REF!
						#REF!
						#REF!
						#REF!
						#REF!
						#REF!
						#REF!
						#REF!
						#REF!
						#REF!
						#REF!
						#REF!
						#REF!
						#REF!
						#REF!
						#REF!
						#REF!
						#REF!
						#REF!
						#REF!
						#REF!
						#REF!
						#REF!
						#REF!
						#REF!
						#REF!
						#REF!
						#REF!
						#REF!
						#REF!
						#REF!
						#REF!
						#REF!
						#REF!
						#REF!
						#REF!
						#REF!
						#REF!
						#REF!
						#REF!
						#REF!
						#REF!
						#REF!
						#REF!
						#REF!
						#REF!
						#REF!
						#REF!
						#REF!
						#REF!
						#REF!
						#REF!
						#REF!
						#REF!
						#REF!
						#REF!
						#REF!
						#REF!
						#REF!
						#REF!
						#REF!
						#REF!
						#REF!
						#REF!
						#REF!
						#REF!
						#REF!
						#REF!
						#REF!
						#REF!
						#REF!
						#REF!
