# Supplementary material for: De novo transcriptome sequencing and gene expression profiling of Elymus nutans under cold stress
Source: BMC Genomics. 2016 Nov 4;17:870. doi: 10.1186/s12864-016-3222-0 (PMC5097361; doi:10.1186/s12864-016-3222-0)
Supplement: Additional file 18: Table S10. — List of KEGG pathway enrichment analysis (Q value ≤ 0.05) of specifically expressed genes in DX and GN in response to 3, 24 h, and 5 d of cold stress. (XLSX 358 kb) [file 12864_2016_3222_MOESM18_ESM.xlsx]

## Sheet: 3 h
Table S10. List of KEGG pathway enrichment analysis (Q value ≤ 0.05) of specifically expressed genes in DX and GN in response to 3 h, 24 h, and 5 d of cold stress
DX
pathway	DEGs genes with pathway annotation (198)	All genes with pathway annotation (82192)	Qvalue	Pathway ID	Level 1	Level 2	Genes	KOs
mRNA surveillance pathway	43(21.72%)	13494(16.42%)	1.38448e-23	ko03015	Genetic Information Processing	Translation	CL20868.Contig2_All;CL6289.Contig4_All;CL1559.Contig11_All;CL4713.Contig1_All;Unigene91167_All;Unigene58642_All;Unigene48571_All;Unigene57535_All;CL15961.Contig2_All;Unigene21294_All;CL9992.Contig4_All;CL2088.Contig6_All;CL5305.Contig1_All;Unigene48196_All;CL2863.Contig1_All;CL3470.Contig10_All;CL18749.Contig1_All;CL13959.Contig2_All;CL605.Contig4_All;CL6455.Contig4_All;Unigene30078_All;CL2762.Co…	K13171+K14325+K13126+K06100+K14327+K14376+K14411+K14416+K14326
Circadian rhythm - plant	6(3.03%)	600(0.73%)	5.51513e-20	ko04712	Organismal Systems	Environmental adaptation	CL15961.Contig2_All;CL13756.Contig36_All;CL3770.Contig13_All;Unigene4443_All;CL13756.Contig49_All;CL21273.Contig5_All	K12135+K12134+K12133+K12124+K12126+K12129+K12127+K12130+K00660
RNA transport	44(22.22%)	15620(19%)	5.06065e-17	ko03013	Genetic Information Processing	Translation	CL20868.Contig2_All;CL6289.Contig4_All;CL1559.Contig11_All;CL4713.Contig1_All;Unigene91167_All;Unigene58642_All;Unigene48571_All;Unigene57535_All;CL15961.Contig2_All;Unigene21294_All;CL9992.Contig4_All;CL2088.Contig6_All;CL5305.Contig1_All;Unigene48196_All;CL2863.Contig1_All;CL3470.Contig10_All;CL18749.Contig1_All;CL13959.Contig2_All;CL605.Contig4_All;CL6455.Contig4_All;Unigene30078_All;CL2762.Co…	K13171+K14325+K14306+K13126+K14327+K14321+K14317+K03239+K12878+K14290+K03252+K14326+K03231
Phenylpropanoid biosynthesis	7(3.54%)	1233(1.5%)	4.84364e-16	ko00940	Metabolism	Biosynthesis of other secondary metabolites	Unigene39201_All;Unigene26031_All;CL5200.Contig12_All;Unigene32849_All;CL3209.Contig3_All;Unigene37734_All;CL198.Contig3_All	K13066+K01188+K05350+K01904+K10775+K13068+K09754+K09756+K09757+K12356+K13065+K09753+K00083
Starch and sucrose metabolism	13(6.57%)	2860(3.48%)	7.83104e-09	ko00500	Metabolism	Carbohydrate metabolism	CL17079.Contig1_All;CL6647.Contig3_All;Unigene32454_All;Unigene50094_All;CL5346.Contig19_All;CL19677.Contig5_All;CL13959.Contig2_All;CL19991.Contig1_All;CL5346.Contig14_All;CL5790.Contig5_All;Unigene5023_All;CL20988.Contig4_All;CL5867.Contig4_All	K01188+K05350+K01177+K01179+K08679+K00012+K01193+K16055+K01051+K01087+K13648
Galactose metabolism	4(2.02%)	888(1.08%)	4.53762e-07	ko00052	Metabolism	Carbohydrate metabolism	CL17079.Contig1_All;CL5346.Contig19_All;CL5346.Contig14_All;Unigene5023_All	K00850+K01193+K01229+K06617
Flavone and flavonol biosynthesis	1(0.51%)	293(0.36%)	9.61985e-05	ko00944	Metabolism	Biosynthesis of other secondary metabolites	Unigene11053_All	K05279+K05280+K13496
Carotenoid biosynthesis	1(0.51%)	443(0.54%)	0.00026119	ko00906	Metabolism	Metabolism of terpenoids and polyketides	Unigene12519_All	K15746+K09843+K00514+K02291
Carotenoid biosynthesis	2(1.01%)	443(0.54%)	0.00026119	ko00906	Metabolism	Metabolism of terpenoids and polyketides	CL2561.Contig1_All;Unigene17742_All	K15746+K09843+K00514+K02291
Glutathione metabolism	1(0.51%)	677(0.82%)	0.000907738	ko00480	Metabolism	Metabolism of other amino acids	CL3838.Contig4_All	K00799
Phenylalanine metabolism	4(2.02%)	469(0.57%)	0.00137063	ko00360	Metabolism	Amino acid metabolism	Unigene26031_All;CL3209.Contig3_All;CL6761.Contig1_All;Unigene37734_All	K01904+K10775+K00815
Ubiquinone and other terpenoid-quinone biosynthesis	2(1.01%)	261(0.32%)	0.00137063	ko00130	Metabolism	Metabolism of cofactors and vitamins	Unigene26031_All;CL3209.Contig3_All	K01904+K06125+K12502+K00815
Biosynthesis of secondary metabolites	28(14.14%)	8018(9.76%)	0.00373674	ko01110	Metabolism	Global map	CL4055.Contig9_All;CL826.Contig2_All;CL6647.Contig3_All;Unigene39201_All;CL5998.Contig2_All;CL1855.Contig6_All;CL4713.Contig1_All;Unigene9727_All;Unigene12519_All;Unigene89512_All;Unigene11053_All;CL2561.Contig1_All;CL5200.Contig12_All;Unigene32849_All;CL1058.Contig4_All;Unigene26031_All;CL5899.Contig10_All;Unigene24762_All;CL3445.Contig1_All;Unigene84519_All;Unigene28285_All;CL6654.Contig7_All;U…	K13066+K01188+K05350+K12447+K12742+K12467+K00620+K05280+K00517+K01904+K00850+K00012+K09587+K14190+K10775+K00422+K15404+K05277+K05278+K00106+K10717+K00021+K13030+K09754+K04121+K15405+K01592+K07385+K00514+K01641+K05933+K04124+K02291+K01853+K13648+K13081+K15086+K08081+K14036+K13065+K06125+K09753+K13258+K02495+K12502+K13222+K01568+K00815+K11778+K00475+K00660+K00083+K08695+K01097+K15893
Flavonoid biosynthesis	5(2.53%)	741(0.9%)	0.0118674	ko00941	Metabolism	Biosynthesis of other secondary metabolites	CL5998.Contig2_All;Unigene11053_All;Unigene32849_All;Unigene24762_All;CL13756.Contig49_All	K05280+K05277+K05278+K09754+K13081+K13065+K00475+K00660+K08695
Cutin, suberine and wax biosynthesis	8(4.04%)	434(0.53%)	0.0120023	ko00073	Metabolism	Lipid metabolism	CL4055.Contig9_All;Unigene32849_All;CL16984.Contig1_All;CL2649.Contig4_All;CL4055.Contig8_All;CL6654.Contig7_All;Unigene82701_All;CL16984.Contig2_All	K15402+K15400+K15404+K15406+K15405+K13356+K13407
Isoflavonoid biosynthesis	1(0.51%)	260(0.32%)	0.0131685	ko00943	Metabolism	Biosynthesis of other secondary metabolites	Unigene9727_All	K13263+K13258
Stilbenoid, diarylheptanoid and gingerol biosynthesis	6(3.03%)	674(0.82%)	0.0191085	ko00945	Metabolism	Biosynthesis of other secondary metabolites	CL4055.Contig9_All;CL1855.Contig6_All;Unigene11053_All;Unigene32849_All;CL4055.Contig8_All;CL6654.Contig7_All	K16040+K00517+K09754+K13065
Cysteine and methionine metabolism	5(2.53%)	855(1.04*)	0.0230091	ko00270	Metabolism	Amino acid metabolism	CL18749.Contig1_All;CL605.Contig4_All;Unigene28285_All;CL19698.Contig4_All;CL13756.Contig49_All	K00558+K01611+K05933+K00815
Brassinosteroid biosynthesis	2(1.01%)	141(0.17%)	0.0479467	ko00905	Metabolism	Metabolism of terpenoids and polyketides	CL826.Contig2_All;CL3442.Contig9_All	K09587+K15639
Isoquinoline alkaloid biosynthesis	1(0.51%)	143(0.17%)	0.0487119	ko00950	Metabolism	Biosynthesis of other secondary metabolites	CL3445.Contig1_All	K00422+K01592+K00815
GN
pathway	DEGs genes with pathway annotation (187)	All genes with pathway annotation (76364)	Qvalue	Pathway ID	Level 1	Level 2	Genes	KOs
Circadian rhythm - plant	8(4.28%)	529(0.69%)	1.70843e-16	ko04712	Organismal Systems	Environmental adaptation	CL12457.Contig1_All;Unigene28990_All;CL5192.Contig1_All;CL5192.Contig10_All;Unigene47020_All;CL15059.Contig5_All;CL13573.Contig1_All;CL12457.Contig4_All	K12135+K12134+K12133+K12130+K12129+K12127+K12124+K12116+K12131
Glutathione metabolism	2(1.07%)	654(0.86%)	1.33325e-14	ko00480	Metabolism	Metabolism of other amino acids	CL12919.Contig8_All;CL5336.Contig16_All	K00434+K00799+K00797+K01581
mRNA surveillance pathway	38(20.32%)	12815(16.78%)	3.40699e-08	ko03015	Genetic Information Processing	Translation	Unigene47268_All;CL19944.Contig2_All;CL10421.Contig6_All;Unigene28990_All;Unigene73_All;Unigene71311_All;CL15260.Contig3_All;Unigene82_All;Unigene2399_All;Unigene33839_All;CL11014.Contig1_All;CL1289.Contig7_All;Unigene23738_All;CL6189.Contig4_All;Unigene7315_All;Unigene32609_All;CL14324.Contig2_All;CL6086.Contig2_All;Unigene5806_All;Unigene54118_All;Unigene51637_All;CL14836.Contig1_All;CL12307.Co…	K13171+K14325+K13126+K14411+K14416+K14327
RNA transport	44(23.53%)	14846(19.44%)	7.48807e-08	ko03013	Genetic Information Processing	Translation	CL2748.Contig1_All;Unigene47268_All;CL19944.Contig2_All;CL10421.Contig6_All;Unigene28990_All;Unigene73_All;CL606.Contig4_All;Unigene71311_All;CL15260.Contig3_All;Unigene82_All;CL4672.Contig4_All;Unigene2399_All;Unigene33839_All;CL6189.Contig1_All;CL11014.Contig1_All;CL1289.Contig7_All;Unigene23738_All;CL6189.Contig4_All;Unigene7315_All;Unigene32609_All;CL14324.Contig2_All;CL6086.Contig2_All;Unige…	K13171+K14325+K14306+K13126+K03239+K14290+K14297+K14327+K12878+K03243+K14004+K14317+K09291+K03254
Thiamine metabolism	1(0.54%)	38(0.05%)	7.14922e-05	ko00730	Metabolism	Metabolism of cofactors and vitamins	CL6796.Contig2_All	K03147
Stilbenoid, diarylheptanoid and gingerol biosynthesis	5(2.67%)	645(0.84%)	0.000805433	ko00945	Metabolism	Biosynthesis of other secondary metabolites	CL4672.Contig1_All;Unigene5806_All;Unigene53865_All;CL876.Contig1_All;CL12881.Contig2_All	K00517+K16040+K13065
Sesquiterpenoid and triterpenoid biosynthesis	1(0.54%)	134(0.18%)	0.00163319	ko00909	Metabolism	Metabolism of terpenoids and polyketides	CL20310.Contig8_All	K15793+K14181+K14174+K15797
Isoflavonoid biosynthesis	1(0.54%)	250(0.16%)	0.00163319	ko00943	Metabolism	Biosynthesis of other secondary metabolites	CL14620.Contig1_All	K13263+K13267
Limonene and pinene degradation	2(1.07%)	418(0.32%)	0.00318887	ko00903	Metabolism	Metabolism of terpenoids and polyketides	CL4672.Contig1_All;Unigene53865_All	K00517
Terpenoid backbone biosynthesis	1(0.54%)	483(1.16%)	0.0116121	ko00900	Metabolism	Metabolism of terpenoids and polyketides	CL20310.Contig8_All	K15793+K00021+K12742
Tryptophan metabolism	2(1.07%)	267(2.59%)	0.0259115	ko00380	Metabolism	Amino acid metabolism	CL15530.Contig2_All;CL3485.Contig1_All	K11868+K11816+K03781+K11821+K11812+K11813
Flavonoid biosynthesis	5(2.67%)	722(3.15%)	0.0314497	ko00941	Metabolism	Biosynthesis of other secondary metabolites	CL15496.Contig1_All;CL14620.Contig1_All;Unigene5806_All;CL876.Contig1_All;CL8645.Contig8_All	K05277+K05278+K05280+K13065+K08695+K00475
Flavone and flavonol biosynthesis	1(0.54%)	277(3.73%)	0.0372929	ko00944	Metabolism	Biosynthesis of other secondary metabolites	CL14620.Contig1_All	K13496+K05280+K05279

## Sheet: 24 h
DX
pathway	DEGs genes with pathway annotation (89)		All genes with pathway annotation (82192)	Qvalue	Pathway ID	Level 1	Level 2	Genes	KOs
Cyanoamino acid metabolism	1(1.12%)	0.011236	579(0.7%)	8.03535e-16	ko00460	Metabolism	Metabolism of other amino acids	CL14211.Contig3_All;	K01188+K05350+K00600+K13030
Galactose metabolism	2(2.25%)	0.0224719	888(1.08%)	2.55905e-14	ko00052	Metabolism	Carbohydrate metabolism	CL4034.Contig5_All;CL6542.Contig3_All	K01193+K00850+K00011+K01229+K06611+K12309
Circadian rhythm - plant	1(1.12%)	0.011236	600(0.73%)	2.91534e-09	ko04712	Organismal Systems	Environmental adaptation	Unigene31692_All	K12126+K00660+K12133+K12134+K12129+K12135
RNA transport	10(11.24%)	0.11236	15620(19%)	3.91009e-08	ko03013	Genetic Information Processing	Translation	CL2451.Contig5_All;CL18767.Contig2_All;CL13413.Contig1_All;CL3428.Contig20_All;CL1156.Contig2_All;Unigene17803_All;Unigene3993_All;CL467.Contig6_All;CL9205.Contig2_All;Unigene25468_All	K13171+K14325+K14306+K03248+K07562+K12878+K03243+K09291+K03254+K14327+K14290+K03231
Starch and sucrose metabolism	4(4.49%)	0.0449438	2860(3.48%)	6.13882e-08	ko00500	Metabolism	Carbohydrate metabolism	CL9410.Contig7_All;Unigene3993_All;CL9205.Contig2_All;CL4034.Contig5_All	K01188+K05350+K01193+K01176+K00695+K01051+K01087+K01177
mRNA surveillance pathway	5(5.62%)	0.0561798	13494(16.42%)	9.94219e-08	ko03015	Genetic Information Processing	Translation	CL2451.Contig5_All;CL18767.Contig2_All;CL13413.Contig1_All;CL3428.Contig20_All;Unigene3993_All	K13171+K14325+K03265+K14411+K14327+K03456
Protein processing in endoplasmic reticulum	4(4.49%)	0.0449438	2259(2.75%)	4.72388e-06	ko04141	Genetic Information Processing	Folding, sorting and degradation	Unigene17881_All;Unigene38472_All;CL13394.Contig1_All;CL16889.Contig10_All	K13993+K03283+K14007+K04079+K10666+K09584+K09486
Biosynthesis of secondary metabolites	15(16.85%)	0.168539	8018(9.76%)	1.01682e-05	ko01110	Metabolism	Global map	CL5521.Contig5_All;Unigene99946_All;CL2751.Contig4_All;Unigene52251_All;Unigene27159_All;CL4530.Contig2_All;CL14211.Contig3_All;CL1527.Contig6_All;CL4055.Contig1_All;Unigene19480_All;CL9506.Contig16_All;Unigene101200_All;Unigene33202_All;Unigene31692_All;CL2751.Contig9_All	K00083+K01188+K05350+K09755+K13225+K13223+K15086+K00627+K12447+K01953+K00850+K00660+K00430+K00517+K01183+K01580+K00002+K08243+K03781+K00600+K00422+K00021+K00815+K00487+K13232+K13030+K00873+K05278+K05277+K00106+K13065+K01904+K15405+K05282+K00789+K12502+K13081+K00026+K00001+K13082+K13066+K08081+K14190+K01581+K00128+K15404+K13071+K00826+K00787+K04121+K14046+K14036+K05280+K01568+K01620+K00514+K00658+…
Flavonoid biosynthesis	1(1.12%)	0.011236	741(0.9%)	1.99007e-05	ko00941	Metabolism	Biosynthesis of other secondary metabolites	Unigene31692_All	K00660+K08243+K00487+K05278+K05277+K13065+K13081+K13082+K05280
Pyruvate metabolism	1(1.12%)	0.011236	514(0.63%)	4.40171e-05	ko00620	Metabolism	Carbohydrate metabolism	CL5521.Contig5_All	K00627+K00011+K01759+K00873+K00026+K00128+K00029
Phenylalanine metabolism	1(1.12%)	0.011236	469(0.57%)	0.0104572	ko00360	Metabolism	Amino acid metabolism	CL730.Contig6_All	K00430+K00815+K00487+K01904+K00457
Glutathione metabolism	2(2.25%)	0.0224719	677(0.82%)	0.0110692	ko00480	Metabolism	Metabolism of other amino acids	Unigene99946_All;Unigene25849_All	K00799+K01581+K10807
Arginine and proline metabolism	2(2.25%)	0.0224719	438(0.53%)	0.0365889	ko00330	Metabolism	Amino acid metabolism	Unigene99946_All;Unigene96253_All	K12657+K14329+K01581+K00128+K01611
Metabolic pathways	35(39.33%)	0.393258	23160(28.18%)	0.0404656	ko01100	Metabolism	Global map	CL13061.Contig1_All;CL5521.Contig5_All;Unigene99946_All;CL2751.Contig4_All;CL16413.Contig3_All;Unigene32569_All;Unigene52251_All;Unigene25849_All;Unigene47531_All;Unigene18062_All;Unigene55518_All;Unigene27159_All;CL5281.Contig6_All;CL3739.Contig2_All;CL4530.Contig2_All;CL6253.Contig6_All;CL730.Contig6_All;Unigene53704_All;Unigene96253_All;CL311.Contig5_All;CL4055.Contig1_All;CL12663.Contig2_All;…	CL15683.Contig1_All;CL8122.Contig3_All;Unigene59031_All;CL6761.Contig6_All;CL13061.Contig1_All;Unigene29715_All;Unigene99946_All;CL4948.Contig12_All;CL2751.Contig4_All;Unigene28176_All;CL16413.Contig3_All;Unigene32569_All;Unigene55897_All;CL16958.Contig5_All;Unigene82556_All;CL9204.Contig2_All;Unigene12315_All;CL20225.Contig4_All;Unigene47531_All;CL2704.Contig10_All;Unigene46590_All;CL233.Contig1…	K00083+K01188+K05350+K01193+K01115+K09755+K03006+K01176+K00967+K00558+K00627+K12447+K00695+K01953+K01051+K00850+K00660+K03043+K00430+K01251+K00517+K01580+K00002+K00011+K03781+K03541+K00600+K00422+K02111+K01229+K08232+K01637+K00021+K03022+K00815+K00487+K03013+K00873+K05278+K05277+K05283+K00106+K00059+K12657+K00827+K00943+K01904+K02140+K05282+K00789+K12502+K08903+K01633+K01058+K00026+K00001+K13082+…
Cysteine and methionine metabolism	3(3.37%)	0.0337079	855(1.04%)	0.0419313	ko00270	Metabolism	Amino acid metabolism	Unigene96253_All;Unigene19480_All;CL12663.Contig2_All	K00558+K01251+K00815+K00789+K01611+K05933
Sterol biosynthetic process	2(2.25%)	0.0224719	288(0.35%)	0.0423698	ko00100	Metabolism	Lipid metabolism	CL2751.Contig4_All;CL2751.Contig9_All	CL1343.Contig2_All
Cutin, suberine and wax biosynthesis	3(3.37%)	0.0337079	434(0.53%)	0.0461253	ko00073	Metabolism	Lipid metabolism	Unigene58043_All;Unigene60943_All;CL4055.Contig1_All	K15405+K15402+K13356+K15404+K15400
Glycolysis / Gluconeogenesis	1(1.12%)	0.011236	1105(1.34%)	0.0479361	ko00010	Metabolism	Carbohydrate metabolism	CL5521.Contig5_All	K00627+K00850+K00002+K00873+K00001+K00128+K01568
GN
pathway	DEGs genes with pathway annotation (263)		All genes with pathway annotation (76364)	Qvalue	Pathway ID	Level 1	Level 2	Genes	KOs
Glutathione metabolism	4(1.52%)	0.0152091	654(0.86%)	8.76869e-34	ko00480	Metabolism	Metabolism of other amino acids	CL19048.Contig3_All;CL6407.Contig1_All;CL18560.Contig5_All;CL2361.Contig3_All	K00799+K00434+K00432+K00031+K01581
Flavonoid biosynthesis	7(2.66%)	0.0190114	722(0.95%)	4.72558e-22	ko00941	Metabolism	Biosynthesis of other secondary metabolites	CL2133.Contig9_All;CL15480.Contig1_All;CL3650.Contig10_All;Unigene37944_All;Unigene1739_All;CL237.Contig3_All;CL11942.Contig4_All	K13065+K05278+K08695+K05280+K00475+K00660+K01859+K13081+K05277
Phenylpropanoid biosynthesis	10(3.8%)	0.0380228	1124(1.47%)	7.37942e-16	ko00940	Metabolism	Biosynthesis of other secondary metabolites	CL12978.Contig1_All;CL19656.Contig4_All;Unigene46449_All;CL13661.Contig2_All;Unigene39963_All;CL3650.Contig10_All;CL1844.Contig1_All;CL7283.Contig2_All;CL1844.Contig2_All;CL2753.Contig7_All	K01188+K05350+K13065+K13068+K12356+K01904+K00430+K09756+K12355+K09753+K09755+K13066+K05349
Flavone and flavonol biosynthesis	2(0.76%)	0.00760456	277(0.36%)	3.90324e-11	ko00944	Metabolism	Biosynthesis of other secondary metabolites	CL13661.Contig2_All;Unigene4557_All	K13496+K05280+K05279
Biosynthesis of secondary metabolites	58(22.05%)	0.220532	15365(20.12%)	5.21994e-09	ko01110	Metabolism	Global and overview maps	Unigene30062_All;CL3.Contig21_All;Unigene34707_All;CL19091.Contig2_All;Unigene66273_All;CL8796.Contig2_All;Unigene25353_All;CL237.Contig3_All;CL2133.Contig9_All;CL1812.Contig3_All;CL12978.Contig1_All;Unigene52357_All;CL15749.Contig1_All;CL1181.Contig1_All;CL10844.Contig1_All;CL11942.Contig4_All;CL2594.Contig3_All;CL15480.Contig1_All;CL19262.Contig2_All;CL18201.Contig3_All;CL10968.Contig3_All;CL19…	K14157+K01115+K01188+K05350+K00064+K13496+K00600+K13065+K05278+K05933+K15086+K08695+K08241+K00819+K00514+K15095+K05282+K13030+K13493+K04124+K13225+K13223+K00517+K13257+K05280+K01904+K14085+K00430+K12742+K12467+K07385+K15405+K00475+K00660+K00850+K01859+K12657+K13081+K01568+K09838+K00826+K13267+K09753+K00616+K15397+K08233+K09755+K10251+K01803+K04121+K14046+K14036+K13066+K12930+K05894+K00276+K00031+…
Cyanoamino acid metabolism	4(1.52%)	0.0152091	544(0.71%)	1.62318e-08	ko00460	Metabolism	Metabolism of other amino acids	CL11942.Contig4_All;CL19656.Contig4_All;CL19656.Contig8_All;CL19656.Contig5_All	K01188+K05350+K00600+K13030+K13029+K05349
Arginine and proline metabolism	2(0.76%)	0.00760456	306(0.4%)	2.7189e-06	ko00330	Metabolism	Amino acid metabolism	CL5722.Contig7_All;CL3650.Contig10_All	K14329+K00819+K14085+K12657+K13366+K01581+K00128
Circadian rhythm - plant	6(2.28%)	0.0228137	529(0.69%)	2.85554e-05	ko04712	Organismal Systems	Environmental adaptation	CL2153.Contig4_All;CL18039.Contig6_All;CL2153.Contig1_All;CL18039.Contig4_All;Unigene37944_All;Unigene1739_All	K12126+K00660+K12119+K12116+K12135+K12130+K12129
Cutin, suberine and wax biosynthesis	3(1.14%)	0.0114068	403(0.53%)	5.96155e-05	ko00073	Metabolism	Lipid metabolism	CL8760.Contig6_All;CL8760.Contig8_All;CL12414.Contig4_All	K15400+K13356+K15405+K15402+K15398
Ascorbate and aldarate metabolism	2(0.76%)	0.00760456	554(0.73%)	0.000152668	ko00053	Metabolism	Carbohydrate metabolism	Unigene50534_All;CL5722.Contig7_All	K00434+K00064+K14085+K08232+K00012+K12447+K00128
Valine, leucine and isoleucine degradation	2(0.76%)	0.00760456	209(0.27%)	0.000155062	ko00280	Metabolism	Amino acid metabolism	CL5722.Contig7_All;CL9550.Contig6_All	K00253+K14085+K00826+K09699+K00128
Tryptophan metabolism	2(0.76%)	0.00760456	267(0.35%)	0.000672371	ko00380	Metabolism	Amino acid metabolism	CL5722.Contig7_All;CL5370.Contig6_All	K11868+K11816+K14085+K00128
mRNA surveillance pathway	33(12.54%)	0.125475	12815(16.78%)	0.00101222	ko03015	Genetic Information Processing	Translation	CL2807.Contig10_All;Unigene34211_All;CL19091.Contig2_All;CL537.Contig4_All;CL9216.Contig2_All;CL13628.Contig5_All;CL9456.Contig9_All;CL1415.Contig8_All;Unigene16159_All;CL1812.Contig3_All;CL1833.Contig17_All;CL952.Contig3_All;CL5847.Contig1_All;CL19195.Contig8_All;CL3845.Contig1_All;CL7079.Contig4_All;CL1833.Contig4_All;CL11602.Contig1_All;CL12876.Contig1_All;Unigene31142_All;CL2105.Contig2_All;C…	K14325+K12883+K13171+K14411+K03265+K14416+K03456
Stilbenoid, diarylheptanoid and gingerol biosynthesis	4(1.52%)	0.0152091	645(0.84%)	0.00129762	ko00945	Metabolism	Biosynthesis of other secondary metabolites	CL11942.Contig4_All;CL13661.Contig2_All;CL3650.Contig10_All;CL1687.Contig21_All	K13065+K00517+K16040
Isoflavonoid biosynthesis	1(0.38%)	0.00380228	250(0.33%)	0.00246042	ko00943	Metabolism	Biosynthesis of other secondary metabolites	CL11942.Contig4_All	K13263+K13261+K13257+K13267
Zeatin biosynthesis	3(1.14%)	0.0114068	504(0.66%)	0.00246042	ko00908	Metabolism	Metabolism of terpenoids and polyketides	CL19656.Contig4_All;CL19656.Contig8_All;Unigene4557_All	K13496+K13493+K00279+K10717
Benzoxazinoid biosynthesis	2(0.76%)	0.00760456	285(0.37%)	0.00282475	ko00402	Metabolism	Biosynthesis of other secondary metabolites	CL2133.Contig9_All;CL13661.Contig2_All	K13225+K13223+K13230+K13228+K13229
RNA transport	37(14.07%)	0.140684	14846(19.44%)	0.00443819	ko03013	Genetic Information Processing	Translation	CL2807.Contig10_All;Unigene34211_All;CL19091.Contig2_All;CL537.Contig4_All;CL9216.Contig2_All;CL13628.Contig5_All;CL9456.Contig9_All;CL1415.Contig8_All;Unigene16159_All;CL1812.Contig3_All;CL13200.Contig2_All;CL1833.Contig17_All;CL952.Contig3_All;CL5847.Contig1_All;CL19195.Contig8_All;CL3845.Contig1_All;CL7079.Contig4_All;CL1833.Contig4_All;CL11602.Contig1_All;CL12876.Contig1_All;Unigene31142_All;…	K14325+K12883+K13171+K14306+K12878+K14004+K14290+K14301+K14297+K03243+K09291+K03254+K14314+K14321
Diterpenoid biosynthesis	3(1.14%)	0.0114068	302(0.4%)	0.00443819	ko00904	Metabolism	Metabolism of terpenoids and polyketides	CL237.Contig3_All;CL15749.Contig1_All;CL16519.Contig3_All	K05282+K04124+K04121+K14046+K14036+K16083+K16085+K12929+K04125
Other glycan degradation	1(0.38%)	0.00380228	271(0.35%)	0.00443819	ko00511	Metabolism	Glycan biosynthesis and metabolism	CL15749.Contig1_All	K01206
Diterpenoid biosynthesis	2(0.76%)	0.00760456	302(0.4%)	0.00443819	ko00904	Metabolism	Metabolism of terpenoids and polyketides	CL11942.Contig4_All;CL1687.Contig21_All	K05282+K04124+K04121+K14046+K14036+K16083+K16085+K12929+K04125
Carotenoid biosynthesis	3(1.14%)	0.0114068	403(0.53%)	0.00466506	ko00906	Metabolism	Metabolism of terpenoids and polyketides	CL237.Contig3_All;CL15749.Contig1_All;CL1341.Contig2_All	K00514+K09838+K09840
Protein processing in endoplasmic reticulum	17(6.46%)	0.0646388	2013(2.64%)	0.00515579	ko04141	Genetic Information Processing	Folding, sorting and degradation	CL20153.Contig6_All;Unigene66273_All;CL1812.Contig3_All;CL19133.Contig5_All;CL2339.Contig5_All;CL5416.Contig2_All;CL7836.Contig4_All;Unigene30425_All;CL2466.Contig8_All;CL20153.Contig26_All;Unigene29330_All;Unigene54580_All;CL6958.Contig3_All;CL7323.Contig6_All;Unigene29332_All;CL6140.Contig4_All;Unigene49846_All	K13993+K08054+K14004+K09487+K09584+K03283+K14007+K04079+K09490+K09562+K10839+K09503+K09518
Lysine degradation	1(0.38%)	0.00380228	191(0.25%)	0.00571825	ko00310	Metabolism	Amino acid metabolism	CL5722.Contig7_All	K14157+K14085+K00128
Peroxisome	4(1.52%)	0.0152091	452(0.59%)	0.0296616	ko04146	Cellular Processes	Transport and catabolism	CL15726.Contig44_All;CL10286.Contig1_All;Unigene3309_All;CL15726.Contig61_All	K13356+K13341+K00031+K00232+K12261
Limonene and pinene degradation	2(0.76%)	0.00760456	418(0.55%)	0.0296616	ko00903	Metabolism	Metabolism of terpenoids and polyketides	CL11942.Contig4_All;CL1687.Contig21_All	K00517+K00128
Fatty acid degradation	2(0.76%)	0.00760456	277(0.36%)	0.0296616	ko00071	Metabolism	Lipid metabolism	Unigene3309_All;CL5722.Contig7_All	K14085+K00232+K00001+K00128
Limonene and pinene degradation	1(0.38%)	0.00380228	418(0.55%)	0.0296616	ko00903	Metabolism	Metabolism of terpenoids and polyketides	CL5722.Contig7_All	K00517+K00128
alpha-Linolenic acid metabolism	4(1.52%)	0.0152091	302(0.4%)	0.0340865	ko00592	Metabolism	Lipid metabolism	CL10968.Contig3_All;Unigene46449_All;Unigene3309_All;CL19309.Contig1_All	CL10968.Contig3_All;CL10968.Contig1_All;CL1595.Contig3_All;Unigene46449_All;CL1595.Contig2_All;Unigene3309_All;CL4622.Contig6_All;CL1595.Contig9_All;CL19309.Contig1_All	K08241+K05894+K01723+K00232+K10526+K10525
Glycerolipid metabolism	2(0.76%)	0.00760456	321(0.42%)	0.0357108	ko00561	Metabolism	Lipid metabolism	CL5722.Contig7_All;CL6010.Contig6_All	K06119+K14085+K07407+K00128
Pyruvate metabolism	1(0.38%)	0.00380228	463(0.61%)	0.0363671	ko00620	Metabolism	Carbohydrate metabolism	CL5722.Contig7_All	K14085+K00029+K01759+K00128
beta-Alanine metabolism	1(0.38%)	0.00380228	187(0.24%)	0.0385786	ko00410	Metabolism	Metabolism of other amino acids	CL5722.Contig7_All	K14085+K13366+K00276+K00128
Metabolic pathways	69(26.23%)	0.262357	22347(29.26%)	0.0443925	ko01100	Metabolism	Global and overview maps	Unigene30062_All;CL3.Contig21_All;CL19091.Contig2_All;Unigene66273_All;CL8796.Contig2_All;Unigene23359_All;Unigene25353_All;CL237.Contig3_All;CL2133.Contig9_All;CL1812.Contig3_All;CL12978.Contig1_All;Unigene52357_All;CL15749.Contig1_All;CL1181.Contig1_All;CL10844.Contig1_All;CL11942.Contig4_All;CL2594.Contig3_All;CL15480.Contig1_All;CL19262.Contig2_All;CL11895.Contig1_All;Unigene50534_All;CL18201…	CL12682.Contig2_All;CL201.Contig6_All;CL13363.Contig3_All;CL7138.Contig2_All;CL8984.Contig2_All;CL1766.Contig9_All;CL1051.Contig32_All;Unigene16660_All;CL20178.Contig8_All;Unigene7375_All;CL6572.Contig9_All;Unigene47537_All;CL1975.Contig4_All;CL1341.Contig2_All;CL11354.Contig1_All;Unigene21638_All;CL2530.Contig9_All;Unigene24649_All;CL17822.Contig2_All;CL1249.Contig2_All;Unigene39449_All;CL7581.C…	K14157+K01115+K01188+K05350+K05275+K00064+K01051+K00600+K13065+K05278+K05933+K06119+K01176+K00558+K00819+K00514+K05282+K02140+K03006+K00517+K01079+K11816+K00943+K13800+K03147+K05280+K01904+K03013+K00253+K14085+K00430+K07385+K00475+K00660+K00029+K00850+K01859+K12657+K01193+K09458+K01568+K09838+K01602+K00826+K09753+K00616+K00967+K03103+K13366+K08232+K08912+K09755+K00012+K10251+K05283+K01803+K10532+…
263	4	0.0152091
	5	0.0190114
	10	0.0380228
	2	0.00760456
	58	0.220532
	4	0.0152091
	2	0.00760456
	6	0.0228137
	3	0.0114068
	2	0.00760456
	2	0.00760456
	2	0.00760456
	33	0.125475
	4	0.0152091
	1	0.00380228
	3	0.0114068
	2	0.00760456
	37	0.140684
	3	0.0114068
	1	0.00380228
	2	0.00760456
	3	0.0114068
	17	0.0646388
	1	0.00380228
	4	0.0152091
	2	0.00760456
	2	0.00760456
	1	0.00380228
	4	0.0152091
	2	0.00760456
	1	0.00380228
	1	0.00380228
	69	0.262357

## Sheet: 5 d
DX
pathway	DEGs genes with pathway annotation (588)	All genes with pathway annotation (82192)	Qvalue	Pathway ID	Level 1	Level 2	Genes	KOs
Phenylpropanoid biosynthesis	13(2.21%)	1233(1.5%)	1.01981e-28	ko00940	Metabolism	Biosynthesis of other secondary metabolites	CL3837.Contig5_All;CL1202.Contig5_All;Unigene43733_All;Unigene2650_All;Unigene38761_All;Unigene49706_All;Unigene17510_All;Unigene49708_All;Unigene93100_All;CL3837.Contig10_All;CL7689.Contig3_All;Unigene69146_All;Unigene37434_All	K01188+K05350+K09755+K10775+K13065+K00430+K01904+K13068+K09753+K09754+K13066+K00083+K09756+K09757+K00487
Cyanoamino acid metabolism	7(1.19%)	579(0.7%)	1.65614e-23	ko00460	Metabolism	Metabolism of other amino acids	Unigene45931_All;CL3837.Contig5_All;Unigene17510_All;CL766.Contig1_All;Unigene35790_All;CL3837.Contig10_All;CL3950.Contig1_All	K01188+K05350+K13029+K13030+K08249+K01501+K13035
Galactose metabolism	8(1.36%)	888(1.08%)	7.35227e-17	ko00052	Metabolism	Carbohydrate metabolism	CL12177.Contig1_All;Unigene56533_All;Unigene13990_All;CL5346.Contig20_All;Unigene22201_All;CL20409.Contig21_All;CL12344.Contig1_All;Unigene51778_All	K01193+K00850+K00011+K01229+K06611+K06617+K07407
Glutathione metabolism	12(2.04%)	677(0.82%)	1.6022e-14	ko00480	Metabolism	Metabolism of other amino acids	CL8791.Contig4_All;Unigene50691_All;CL20807.Contig16_All;Unigene16103_All;CL429.Contig15_All;CL1292.Contig3_All;CL1258.Contig6_All;CL2079.Contig5_All;Unigene52244_All;CL21088.Contig1_All;CL6593.Contig10_All;Unigene70235_All	K00799+K00432
mRNA surveillance pathway	85(14.46%)	13494(16.42%)	6.50731e-11	ko03015	Genetic Information Processing	Translation	CL3108.Contig5_All;CL1712.Contig4_All;CL4314.Contig5_All;CL16240.Contig3_All;CL12888.Contig2_All;CL20865.Contig1_All;Unigene12634_All;CL9771.Contig2_All;CL25.Contig11_All;CL9234.Contig5_All;CL7067.Contig3_All;CL3006.Contig19_All;CL4680.Contig3_All;CL7104.Contig3_All;Unigene44291_All;CL7528.Contig7_All;CL15860.Contig3_All;CL2575.Contig8_All;CL4861.Contig7_All;CL9546.Contig5_All;CL18684.Contig2_All…	CL9833.Contig4_All;Unigene23188_All;CL4503.Contig2_All;Unigene50894_All;Unigene36418_All;CL7863.Contig5_All;CL16807.Contig2_All;Unigene76394_All;Unigene38079_All;CL15813.Contig14_All;CL574.Contig4_All;Unigene8349_All;CL716.Contig17_All;CL1518.Contig4_All;Unigene41728_All;CL7815.Contig4_All;Unigene8452_All;CL5567.Contig2_All;CL6421.Contig2_All;CL7832.Contig2_All;Unigene6232_All;CL14278.Contig3_All…	K14325+K13171+K14416+K03265+K14411+K06100+K08873+K14327+K14326
Phenylalanine metabolism	8(1.36%)	469(0.57%)	2.36286e-09	ko00360	Metabolism	Amino acid metabolism	CL1202.Contig5_All;Unigene2650_All;Unigene49706_All;Unigene49708_All;Unigene93100_All;CL7689.Contig3_All;CL6761.Contig5_All;Unigene37434_All	K10775+K00430+K01904+K00815+K00487
RNA transport	188(17.18%)	15620(19%)	6.7183e-09	ko03013	Genetic Information Processing	Translation	CL3108.Contig5_All;CL1712.Contig4_All;CL4314.Contig5_All;CL16240.Contig3_All;CL12888.Contig2_All;CL20865.Contig1_All;Unigene12634_All;Unigene4970_All;CL6321.Contig2_All;CL9771.Contig2_All;CL25.Contig11_All;CL9234.Contig5_All;Unigene38212_All;CL7067.Contig3_All;Unigene58549_All;CL3006.Contig19_All;CL4680.Contig3_All;CL7104.Contig3_All;CL3036.Contig1_All;Unigene44291_All;CL7528.Contig7_All;CL20181.…	K14325+K13171+K14306+K03248+K07562+K12878+K14290+K07936+K14317+K14327+K09291+K03243+K14004+K14313+K03537+K14297+K14326+K03231+K03113
Starch and sucrose metabolism	17(2.89%)	2860(3.48%)	9.72461e-09	ko00500	Metabolism	Carbohydrate metabolism	CL3837.Contig5_All;Unigene17510_All;Unigene56533_All;Unigene14454_All;Unigene47678_All;CL5346.Contig20_All;Unigene6086_All;Unigene22201_All;Unigene25278_All;CL20409.Contig21_All;Unigene55377_All;CL3837.Contig10_All;Unigene70094_All;CL17429.Contig2_All;CL9720.Contig1_All;CL4680.Contig3_All;CL17871.Contig1_All	K01188+K05350+K01193+K01176+K00695+K01051+K16055+K01177+K01087
Biosynthesis of secondary metabolites	61(10.37%)	8018(9.75%)	5.6267e-08	ko01110	Metabolism	Global map	Unigene30754_All;Unigene36116_All;Unigene48331_All;CL11381.Contig2_All;Unigene45931_All;CL3837.Contig5_All;CL15383.Contig3_All;CL1202.Contig5_All;CL5866.Contig3_All;CL8956.Contig1_All;Unigene60660_All;Unigene43733_All;CL7944.Contig5_All;Unigene7134_All;CL12177.Contig1_All;Unigene2650_All;CL5160.Contig2_All;Unigene76436_All;Unigene38761_All;Unigene46091_All;Unigene49706_All;Unigene17510_All;Unigen…	K01188+K05350+K13267+K00517+K09755+K13225+K13223+K15086+K00627+K12447+K10775+K13065+K00228+K00430+K00850+K00660+K01580+K15893+K00422+K00002+K08243+K01590+K01061+K14190+K02552+K01662+K01904+K13029+K13030+K00815+K00475+K01620+K00939+K09753+K09754+K00787+K15095+K01689+K00064+K00789+K10717+K01641+K00826+K15404+K15919+K00128+K13081+K03781+K00106+K14157+K00026+K15397+K00001+K08695+K01183+K09842+K13066+…
Circadian rhythm - plant	2(0.34%)	600(0.73%)	3.92541e-07	ko04712	Organismal Systems	Environmental adaptation	CL2575.Contig5_All;CL2575.Contig8_All	K00660+K12134+K12133+K12126+K12129+K12135
Benzoxazinoid biosynthesis	7(1.19%)	312(0.38%)	3.36425e-06	ko00402	Metabolism	Biosynthesis of other secondary metabolites	Unigene46938_All;CL21559.Contig1_All;CL16548.Contig5_All;Unigene38782_All;Unigene44864_All;CL16501.Contig1_All;CL19971.Contig17_All	K13225+K13223+K13227+K13228+K13229+K13230+K13222
Stilbenoid, diarylheptanoid and gingerol biosynthesis	11(1.87%)	674(0.82%)	1.39238e-05	ko00945	Metabolism	Biosynthesis of other secondary metabolites	Unigene46938_All;Unigene36116_All;CL8956.Contig1_All;Unigene43733_All;Unigene7134_All;CL1744.Contig2_All;Unigene35790_All;CL1219.Contig3_All;Unigene44864_All;CL5053.Contig1_All;CL15140.Contig2_All	CL1079.Contig6_All;CL15683.Contig1_All;Unigene43733_All;CL4892.Contig10_All;CL1744.Contig2_All;Unigene35790_All;CL1219.Contig3_All;CL2638.Contig9_All;CL11674.Contig2_All;CL15140.Contig2_All	K00517+K13065+K09754+K16040+K00487
Photosynthesis	5(0.85%)	319(0.39%)	1.54594e-05	ko00195	Metabolism	Energy metabolism	CL5111.Contig7_All;Unigene99843_All;CL18282.Contig1_All;Unigene29689_All;Unigene38959_All	K03541+K02113+K02111+K02717+K03542+K02641+K08903+K02721+K02639+K02714
Flavone and flavonol biosynthesis	3(0.51%)	293(0.36%)	4.25979e-05	ko00944	Metabolism	Biosynthesis of other secondary metabolites	CL14732.Contig1_All;Unigene46938_All;CL9518.Contig1_All	CL14732.Contig1_All;CL9518.Contig1_All;CL17006.Contig35_All;CL302.Contig5_All;CL19509.Contig3_All	K13496+K05279+K05280
Monoterpenoid biosynthesis	1(0.17%)	56(0.07%)	6.20348e-05	ko00902	Metabolism	Metabolism of terpenoids and polyketides	Unigene54429_All	K15086+K15095
Limonene and pinene degradation	9(1.53%)	430(0.52%)	7.25508e-05	ko00903	Metabolism	Metabolism of terpenoids and polyketides	Unigene36116_All;CL8956.Contig1_All;Unigene43733_All;Unigene7134_All;CL1744.Contig2_All;Unigene35790_All;CL1219.Contig3_All;CL5053.Contig1_All;CL15140.Contig2_All	K00517+K00128
Flavonoid biosynthesis	4(0.68%)	741(0.9%)	9.65876e-05	ko00941	Metabolism	Biosynthesis of other secondary metabolites	Unigene43733_All;CL5160.Contig2_All;CL21559.Contig1_All;CL15205.Contig2_All	K13065+K00660+K08243+K00475+K09754+K13081+K08695+K05277+K05278+K05280+K00487
Anthocyanin biosynthesis	2(0.34%)	41(0.05%)	0.000452526	ko00942	Metabolism	Biosynthesis of other secondary metabolites	CL13070.Contig3_All;Unigene19605_All	K12338
Vitamin B6 metabolism	2(0.34%)	77(0.09%)	0.00276887	ko00750	Metabolism	Metabolism of cofactors and vitamins	Unigene71763_All;Unigene71762_All	K05275
Ascorbate and aldarate metabolism	2(0.34%)	310(0.38%)	0.00436149	ko00053	Metabolism	Carbohydrate metabolism	Unigene14641_All;Unigene53678_All	K14190+K08232+K00064+K00128+K00423
Ubiquinone and other terpenoid-quinone biosynthesis	4(0.68%)	261(0.32%)	0.0125634	ko00130	Metabolism	Metabolism of cofactors and vitamins	CL10786.Contig3_All;Unigene76436_All;CL6761.Contig5_All;CL6003.Contig3_All	CL6761.Contig2_All;CL10786.Contig3_All;Unigene76436_All;CL3209.Contig4_All;CL3209.Contig2_All;Unigene14072_All;CL6761.Contig5_All;CL6003.Contig3_All	K02552+K01904+K00815+K14759+K06125+K12501
Pyruvate metabolism	3(0.51%)	514(0.63%)	0.016296	ko00620	Metabolism	Carbohydrate metabolism	Unigene30364_All;CL12796.Contig1_All;CL5648.Contig3_All	K01595+K00627+K00011+K01759+K00051+K00128+K00026+K00029+K00161
Zeatin biosynthesis	4(0.68%)	515(0.63%)	0.0166118	ko00908	Metabolism	Metabolism of terpenoids and polyketides	CL16548.Contig5_All;CL9518.Contig1_All;CL14732.Contig1_All;CL16501.Contig1_All	K13496+K13493+K10717+K13495
Metabolic pathways	159(27.04%)	23160(28.18%)	0.0269599	ko01100	Metabolism	Global map	Unigene51286_All;Unigene53678_All;Unigene31411_All;CL2812.Contig5_All;Unigene12220_All;CL20074.Contig2_All;CL1348.Contig4_All;CL7689.Contig3_All;Unigene59602_All;CL12344.Contig1_All;CL6321.Contig2_All;CL6761.Contig5_All;CL21510.Contig2_All;CL5053.Contig1_All;Unigene60489_All;Unigene32395_All;CL1556.Contig12_All;CL9720.Contig1_All;Unigene51778_All;CL12796.Contig1_All;CL4680.Contig3_All;Unigene3895…	K01115+K01595+K01950+K01188+K05350+K01193+K08912+K00517+K09755+K01047+K01176+K03013+K03006+K00558+K00627+K12447+K10775+K05275+K00695+K00454+K01051+K00228+K00430+K00850+K00660+K00827+K01580+K15893+K03043+K00422+K02433+K05283+K00002+K00011+K01590+K01061+K14190+K00059+K03541+K02552+K02113+K01662+K02111+K01904+K01229+K01934+K08232+K02717+K00815+K00475+K05894+K01079+K01620+K03542+K01251+K05605+K00939+…
alpha-Linolenic acid metabolism	7(1.19%)	354(0.43%)	0.0288176	ko00592	Metabolism	Lipid metabolism	CL16304.Contig6_All;CL10745.Contig1_All;Unigene38672_All;Unigene385_All;Unigene51286_All;Unigene50762_All;CL9829.Contig2_All	K01047+K00454+K10529+K05894+K08241+K01723+K01058+K00232
Protein processing in endoplasmic reticulum	11(1.87%)	2259(2.75%)	0.0291158	ko04141	Genetic Information Processing	Folding, sorting and degradation	Unigene38471_All;CL5820.Contig1_All;CL582.Contig6_All;CL4722.Contig9_All;CL17273.Contig5_All;Unigene310_All;CL4433.Contig1_All;Unigene12735_All;Unigene38212_All;Unigene45956_All;Unigene69192_All	K10666+K03283+K13993+K06689+K14007+K14005+K14004+K09517+K04079+K09584+K09562+K03347
Isoflavonoid biosynthesis	1(0.17%)	260(0.32%)	0.035833	ko00943	Metabolism	Biosynthesis of other secondary metabolites	Unigene35790_All	K13267+K13263+K13261+K13257
Cutin, suberine and wax biosynthesis	5(0.85%)	434(0.53%)	0.0392248	ko00073	Metabolism	Lipid metabolism	CL5143.Contig5_All;CL8956.Contig1_All;Unigene46091_All;CL3471.Contig4_All;Unigene60489_All	K15402+K15404+K13407+K15400+K13356+K15398+K15405
Carotenoid biosynthesis	4(0.68%)	443(0.54%)	0.0412894	ko00906	Metabolism	Metabolism of terpenoids and polyketides	Unigene48331_All;CL2516.Contig4_All;Unigene32395_All;Unigene42725_All	K15746+K09843+K09842+K09838+K00514
Tryptophan metabolism	5(0.85%)	274(0.33%)	0.044766	ko00380	Metabolism	Amino acid metabolism	Unigene48331_All;CL15383.Contig3_All;Unigene7134_All;CL2516.Contig4_All;CL3950.Contig1_All	K11816+K00128+K03781+K11817+K01501+K11868
ABC transporters	8(1.36%)	675(0.82%)	0.0455748	ko02010	Environmental Information Processing	Membrane transport	CL2660.Contig5_All;CL221.Contig3_All;CL221.Contig1_All;Unigene31517_All;Unigene12466_All;Unigene11665_All;CL1395.Contig3_All;CL10168.Contig5_All	K05666+K05658+K05681+K05663
Photosynthesis - antenna proteins	4(0.68%)	169(0.21%)	0.046275	ko00196	Metabolism	Energy metabolism	CL168.Contig16_All;Unigene13110_All;Unigene69904_All;Unigene15768_All	K08912
GN
pathway	DEGs genes with pathway annotation (254)		All genes with pathway annotation (76364)	Qvalue	Pathway ID	Level 1	Level 2	Genes	KOs
Glutathione metabolism	5(1.97%)	0.019685	654(0.86%)	1.72436e-42	ko00480	Metabolism	Metabolism of other amino acids	CL20268.Contig3_All;CL15541.Contig2_All;Unigene68108_All;Unigene62025_All;Unigene47028_All	K00799+K00432+K00434+K00031+K01581
Phenylpropanoid biosynthesis	17(6.69%)	0.0669291	1124(1.47%)	3.72857e-36	ko00940	Metabolism	Biosynthesis of other secondary metabolites	CL2082.Contig3_All;Unigene69470_All;Unigene18742_All;Unigene23312_All;CL15353.Contig3_All;Unigene17545_All;CL16400.Contig4_All;CL2082.Contig6_All;Unigene9824_All;Unigene16468_All;Unigene8895_All;Unigene23701_All ;CL19428.Contig1_All;CL13610.Contig1_All;Unigene23138_All;Unigene8386_All;Unigene55483_All	K01188+K05350+K09755+K13065+K00083+K00430+K12356+K12355+K05349+K09756+K13064
Flavonoid biosynthesis	8(3.15%)	0.0314961	722(0.95%)	6.75722e-24	ko00941	Metabolism	Biosynthesis of other secondary metabolites	CL2980.Contig2_All;Unigene57045_All;CL9113.Contig6_All;Unigene46187_All;CL15353.Contig3_All;Unigene51814_All;CL8448.Contig1_All;CL2980.Contig5_All	K13065+K05280+K00475+K08695+K05278+K00660+K01859+K13081+K05277+K08243+K13082
Biosynthesis of secondary metabolites	71(27.95%)	0.279528	15365(20.12%)	3.40107e-21	ko01110	Metabolism	Global and overview maps	Unigene34408_All;CL8448.Contig1_All;Unigene16468_All;Unigene33931_All;Unigene8895_All;CL18611.Contig1_All;Unigene46833_All;CL2967.Contig2_All;CL2980.Contig5_All;Unigene33941_All;Unigene23701_All;CL18611.Contig2_All;CL11068.Contig6_All;CL19428.Contig1_All;CL11266.Contig1_All;CL17058.Contig2_All;CL8166.Contig2_All;CL13610.Contig1_All;Unigene23138_All;CL738.Contig2_All;Unigene8386_All;Unigene34476_A…	K14157+K01115+K13496+K01188+K05350+K00818+K13223+K13225+K09755+K13065+K15793+K04121+K14046+K14036+K05280+K00276+K00475+K15086+K00627+K08695+K08241+K00819+K01689+K15095+K00064+K00827+K13606+K00517+K00083+K08081+K05278+K08233+K00430+K01953+K14085+K01626+K15405+K00660+K13030+K01859+K12657+K00850+K13081+K01638+K00514+K13267+K00826+K05282+K01637+K05349+K01490+K00616+K00454+K13493+K13064+K13029+K16084+…
Metabolic pathways	102(40.16%)	0.15748	22347(29.26%)	4.2384e-12	ko01100	Metabolism	Global and overview maps	Unigene1240_All;Unigene34408_All;CL8448.Contig1_All;Unigene16468_All;Unigene52298_All;Unigene5562_All;CL2401.Contig1_All;CL3466.Contig4_All;Unigene55307_All;CL3647.Contig6_All;Unigene33931_All;Unigene8895_All;CL563.Contig10_All;CL18611.Contig1_All;CL15708.Contig2_All;CL6108.Contig6_All;CL2967.Contig2_All;CL8068.Contig1_All;CL2980.Contig5_All;Unigene33941_All;Unigene10539_All;Unigene23701_All;Unig…	K03541+K14157+K01115+K01188+K05350+K00818+K09755+K13065+K04121+K05280+K00276+K00475+K00207+K00627+K12447+K01176+K00819+K01689+K05275+K00064+K02140+K03006+K00827+K13606+K00517+K00558+K03147+K01595+K00083+K08081+K05278+K01183+K00430+K05283+K00253+K00261+K01953+K14085+K01626+K01955+K00660+K01859+K12657+K00850+K01051+K01915+K09458+K01638+K00514+K01968+K00306+K01602+K00826+K05282+K01637+K15920+K05349+…
Cyanoamino acid metabolism	2(0.79%)	0.00787402	544(0.71%)	9.90911e-11	ko00460	Metabolism	Metabolism of other amino acids	CL10866.Contig2_All;CL7889.Contig3_All	K01188+K05350+K13030+K05349+K13029
beta-Alanine metabolism	3(1.18%)	0.00787402	187(0.24%)	1.54959e-10	ko00410	Metabolism	Metabolism of other amino acids	Unigene4448_All;CL20209.Contig1_All;CL2017.Contig5_All	K00276+K00207+K14085+K13366+K00128
Arginine and proline metabolism	2(0.79%)	0.00787402	306(0.4%)	2.98395e-10	ko00330	Metabolism	Amino acid metabolism	CL18611.Contig1_All;CL18611.Contig2_All	K14329+K00819+K14085+K12657+K13366+K01476+K01581+K01583+K00128
Valine, leucine and isoleucine degradation	1(0.39%)	0.00393701	209(0.27%)	4.21243e-08	ko00280	Metabolism	Amino acid metabolism	CL1239.Contig7_All	K00253+K14085+K01968+K00826+K09699+K00128
Flavone and flavonol biosynthesis	2(0.79%)	0.00787402	277(0.36%)	1.48364e-07	ko00944	Metabolism	Biosynthesis of other secondary metabolites	CL9113.Contig6_All;Unigene37246_All	K13496+K05280+K05279
Lysine degradation	2(0.79%)	0.00787402	191(0.25%)	1.81589e-06	ko00310	Metabolism	Amino acid metabolism	CL13204.Contig3_All;Unigene34476_All	K14157+K14085+K00306+K00128
Pyruvate metabolism	5(1.97%)	0.019685	463(0.6%)	1.41327e-05	ko00620	Metabolism	Carbohydrate metabolism	CL5040.Contig3_All;Unigene32841_All;CL2068.Contig4_All;CL11266.Contig1_All;CL19122.Contig4_All	K00627+K01595+K14085+K01638+K01759+K00873+K00016+K00029+K00162+K00102+K00128
Isoquinoline alkaloid biosynthesis	2(0.79%)	0.00787402	136(0.18%)	3.01574e-05	ko00950	Metabolism	Biosynthesis of other secondary metabolites	Unigene4448_All;Unigene33931_All	K00276+K00422+K01592
Isoquinoline alkaloid biosynthesis	1(0.39%)	0.00393701	136(0.18%)	3.01574e-05	ko00950	Metabolism	Biosynthesis of other secondary metabolites	CL20209.Contig1_All	K00276+K00422+K01592
Stilbenoid, diarylheptanoid and gingerol biosynthesis	3(1.18%)	0.011811	645(0.84%)	5.18347e-05	ko00945	Metabolism	Biosynthesis of other secondary metabolites	Unigene988_All;CL15353.Contig3_All;CL7889.Contig3_All	K13065+K00517+K16040
Indole alkaloid biosynthesis	2(0.79%)	0.00787402	60(0.08%)	5.35263e-05	ko00901	Metabolism	Biosynthesis of other secondary metabolites	Unigene46833_All;CL8166.Contig2_All	K08233+K01757
Pantothenate and CoA biosynthesis	1(0.39%)	0.00393701	152(0.2%)	7.69819e-05	ko00770	Metabolism	Metabolism of cofactors and vitamins	CL2017.Contig5_All	K00207+K00826
Tyrosine metabolism	3(1.18%)	0.011811	307(0.4%)	0.000140141	ko00350	Metabolism	Amino acid metabolism	Unigene4448_All;CL20209.Contig1_All;Unigene33931_All	K00276+K00422+K01592+K00001+K01800
Linoleic acid metabolism	2(0.79%)	0.00787402	117(0.15%)	0.000183722	ko00591	Metabolism	Lipid metabolism	Unigene56932_All;Unigene46035_All		K00454+K15718
Benzoxazinoid biosynthesis	1(0.39%)	0.00393701	285(0.37%)	0.000183722	ko00402	Metabolism	Biosynthesis of other secondary metabolites	CL10866.Contig2_All	K13223+K13225+K13228+K13230
Circadian rhythm - plant	6(2.36%)	0.023622	529(0.69%)	0.000228413	ko04712	Organismal Systems	Environmental adaptation	Unigene46187_All;Unigene51814_All;CL1651.Contig4_All;CL1651.Contig5_All;CL1651.Contig3_All;CL1651.Contig2_All	K00660+K12129+K12126+K12127
Photosynthesis	1(0.39%)	0.00393701	309(0.4%)	0.0341652	ko00195	Metabolism	Energy metabolism	CL15708.Contig2_All	CL15708.Contig2_All	K03541+K02721+K02701+K02690+K08903
