# Supplementary material for: De novo transcriptome sequencing and gene expression profiling of Elymus nutans under cold stress
Source: BMC Genomics. 2016 Nov 4;17:870. doi: 10.1186/s12864-016-3222-0 (PMC5097361; doi:10.1186/s12864-016-3222-0)
Supplement: Additional file 20: Table S14. — Differently-expressed genes related to ROS producing and scavenging system in response to cold treatment of DX and GN genotypes. (XLSX 397 kb) [file 12864_2016_3222_MOESM20_ESM.xlsx]

## Sheet:  Table S14
Table S14. Differently-expressed genes related to ROS producing and scavenging system in response to cold treatment of DX and GN genotypes. DX-specific unigenes are color-coded with pale yellow shaded . GN-specific unigenes are color-coded with light green shaded. Common expression unigenes are color-coded with gray shaded. Significant (P-value > 0.8) decrease of transcript abundance is highlight…
DX							GN
Unigenes	Description	Gene name	Fuction categories	Log2 fold change (3 h/0 h)	Log2 fold change (24 h/0 h)	Log2 fold change (5 d/0 h)	Unigenes ID	Description	Gene name	Fuction categories	Log2 fold change (3 h/0 h)	Log2 fold change (24 h/0 h)	Log2 fold change (5 d/0 h)
Unigene29641_All	Thioredoxin H-type 2 [Aegilops tauschii]	TRX2	Prx/Trx pathway	-2.6926	-2.02157	-1.04831	Unigene71082_All	putative polyamine oxidase 4 [Triticum urartu]	PAO4	ROS producing	8.58996	4.54432	3.54432
CL19698.Contig4_All	S-adenosylmethionine decarboxylase proenzyme [Hordeum vulgare subsp. vulgare]	SAMDC	Non-enzymic antioxidant Spermine	3.72611	1.21831	2.22386	CL15057.Contig2_All	Peroxidase 21 [Hordeum vulgare subsp. vulgare]	PER21	POD	8.41222	1.39689	3.13203
CL1.Contig8_All	Hydroxyacylglutathione hydrolase cytoplasmic [Hordeum vulgare subsp. vulgare]	GLX2-2	Non-enzymic antioxidant Glutathione	7.08746	5.34577	3.87447	CL15057.Contig3_All	Peroxidase 21 [Aegilops tauschii]	PER21	POD	4.39885	-0.2575	0.971986
Unigene17742_All	Beta-carotene hydroxylase A2 [Triticum aestivum]	BHY	Non-enzymic antioxidant Carotenoid	4.3639	2.58206	4.07411	CL5336.Contig16_All	PREDICTED: thermospermine synthase ACAULIS5-like [Oryza brachyantha]	ACL5	Non-enzymic antioxidant Spermidine	7.06609	4.36923	0
Unigene12519_All	PREDICTED: phytoene synthase 2, chloroplastic-like [Brachypodium distachyon]	PSY	Non-enzymic antioxidant Carotenoid	2.43052	1.94954	2.9278	CL12919.Contig8_All	Probable glutathione S-transferase GSTU6 [Aegilops tauschii]	GSTU6	GST	3.81592	3.41059	3.41059
CL3838.Contig4_All	putative glutathione S-transferase GSTU6 [Triticum urartu]	GSTU6	GST	3.99847	1.34169	1
Unigene83940_All	PREDICTED: polyphenol oxidase I, chloroplastic-like [Brachypodium distachyon]	PPO	Copper-containing enzymes	-2.90689	0	0	CL398.Contig2_All	Respiratory burst oxidase homolog protein E [Hordeum vulgare subsp. vulgare]	RBOHE	ROS producing	1.4327	2.69075	0.914609
							CL6001.Contig4_All	Peroxiredoxin Q, chloroplastic [Triticum aestivum]	PRX1	Prx/Trx pathway	0	7.51307	0
CL3257.Contig9_All	Thioredoxin-like 1, putative, expressed [Oryza sativa Japonica Group]	TRL12	Prx/Trx pathway	0	6.81164	3.36923	CL5847.Contig1_All	Thioredoxin-like protein CDSP32, chloroplastic [Aegilops tauschii]	CDSP32	Prx/Trx pathway	-0.86782	-3.87687	-2.29521
CL730.Contig6_All	PREDICTED: 4-hydroxyphenylpyruvate dioxygenase-like [Zea mays]	HPPD	Non-enzymic antioxidant Tocopherol	2	5.80735	0	CL7283.Contig2_All	Peroxidase 55 [Hordeum vulgare subsp. vulgare]	PER55	POD	0.228765	3.21307	2.00911
Unigene96253_All	S-adenosylmethionine decarboxylase proenzyme [Hordeum vulgare subsp. vulgare]	SAMDC	Non-enzymic antioxidant Spermine	0	6.58996	3	CL12978.Contig1_All	Peroxidase 56 [Hordeum vulgare subsp. vulgare]	PER56	POD	0.412118	-3.03192	-2.17027
Unigene99946_All	putative glycosyltransferase [Triticum urartu]	AGO61	Non-enzymic antioxidant Spermine	4.52356	6.56986	5.61471	CL6407.Contig1_All	Glutathione S-transferase 1 [Triticum urartu]	GST1	GST	3.73132	4.83131	1.18982
CL5281.Contig6_All	Monodehydroascorbate reductase [Triticum aestivum]	AFRR	GSH-AsA cycle	2.70509	3.87252	3.41472	CL2361.Contig3_All	Glutathione S-transferase 4 [Hordeum vulgare subsp. vulgare]	GST4	GST	3.28011	4.7512	3.01282
							CL19048.Contig3_All	Glutathione S-transferase [Dasypyrum villosum]	GSTA1	GST	1.61203	2.69041	2.73114
Unigene57491_All	Putative polyamine oxidase 4 [Triticum urartu]	PAO4	ROS producing	3.3953	-0.03747	2.65964
CL8278.Contig4_All	Peroxiredoxin Q, chloroplastic [Hordeum vulgare subsp. vulgare]	PRX1	Prx/Trx pathway	0	-0.04244	5.2846	Unigene4448_All	Primary amine oxidase [Triticum urartu]	At1g62810	ROS producing	0.28524	1.80194	4.87076
CL1518.Contig4_All	Thioredoxin-like protein Clot [Hordeum vulgare subsp. vulgare]	Os06g0320000	Prx/Trx pathway	1.38756	0.939246	4.09771	CL20209.Contig1_All	Primary amine oxidase [Brachypodium distachyon]	—	ROS producing	0.13448	1.76605	5.79939
Unigene37434_All	TPA: class III peroxidase 72 precursor [Oryza sativa Japonica Group]	PER1	POD	-1.32193	2.66296	9.3159	Unigene2050_All	Thioredoxin H-type [Triticum aestivum]	TRXH	Prx/Trx pathway	6.29155	4.71882	6.55459
Unigene2650_All	Peroxidase 1 [Aegilops tauschii]	PER1	POD	1.22239	3.27302	8.94934	Unigene55483_All	Peroxidase 2 [Aegilops tauschii]	PER2	POD	3.90689	6.04439	7
CL7689.Contig3_All	Peroxidase 7 [Triticum monococcum]	PER7	POD	-0.07049	-2.3928	4.90881	Unigene69470_All	Peroxidase 47 [Aegilops tauschii]	PER47	POD	0	0	6.59991
CL1202.Contig5_All	Peroxidase [Hordeum vulgare subsp. vulgare]	—	POD	-1.29866	-1.09702	-6.06805	Unigene23701_All	Peroxidase 70 [Hordeum vulgare subsp. vulgare]	PER70	POD	0	4	5.71973
Unigene52244_All	Probable glutathione S-transferase [Hordeum vulgare subsp. vulgare]	GST	GST	0	4.85798	10.1533	Unigene9824_All	Cationic peroxidase SPC4 [Hordeum vulgare subsp. vulgare]	Sb03g046810	POD	1.66297	4.14296	5.61471
CL1258.Contig6_All	Probable glutathione S-transferase GSTU6 [Brachypodium distachyon]	GSTU6	GST	0	3.84298	6.60828	Unigene23138_All	PREDICTED: cationic peroxidase SPC4-like [Setaria italica]	Sb03g046810	POD	0.932886	3.5518	5.33298
CL2079.Contig5_All	Probable glutathione peroxidase 4 [Triticum aestivum]	GPX4	GPX pathway	3.18322	2.40682	6.19939	Unigene17545_All	Peroxidase 2 [Triticum urartu]	PRX112	POD	0.153296	2.50516	5.27958
Unigene16103_All	Glutathione S-transferase theta-1 [Triticum urartu]	GSTT1	GST	0	0.131245	5.57973	CL2082.Contig3_All	Root peroxidase [Triticum aestivum]	PRX112	POD	-0.78515	2.04024	5.16215
Unigene50691_All	glutathione transferase F4 [Triticum aestivum]	GSTF1	GST	0	0	5.37001	CL19428.Contig1_All	Cationic peroxidase SPC4 [Hordeum vulgare subsp. vulgare]	Sb03g046810	POD	0.451107	1.21978	4.43937
CL21088.Contig1_All	Probable glutathione S-transferase [Hordeum vulgare subsp. vulgare]	GST	GST	-1.64909	1.80047	4.9902	Unigene18742_All	Peroxidase [Hordeum vulgare]	PER1	POD	0.282934	3.54844	4.43185
CL6593.Contig10_All	Probable glutathione S-transferase GSTU1 [Aegilops tauschii]	GSTU1	GST	2.90368	1.2202	4.77801	Unigene8895_All	Peroxidase 1 [Aegilops tauschii]	PER1	POD	0.072756	2.72886	3.953
CL20807.Contig16_All	Probable glutathione S-transferase GSTU6 [Triticum urartu]	GSTU6	GST	2.43125	4.14532	4.66579	Unigene8386_All	Peroxidase 1 [Hordeum vulgare subsp. vulgare]	PER1	POD	0.082186	2.06088	3.55374
CL429.Contig15_All	Glutathione S-transferase 4 [Hordeum vulgare subsp. vulgare]	GST4	GST	0	1.48661	4.18297	CL13610.Contig1_All	Peroxidase 1 [Hordeum vulgare subsp. vulgare]	PER1	POD	2.39782	0.765893	3.31766
Unigene70235_All	Glutathione S-transferase [Triticum urartu]	GST	GST	-1.84503	1.20855	3.75644	CL2082.Contig6_All	Class III peroxidase [Triticum aestivum]	PER11	POD	-0.63011	1.23504	3.07625
CL8475.Contig3_All	Putative glutaredoxin-C14 [Aegilops tauschii]	GRXC14	Glutaredoxin	-1.00108	-1.2698	4.23645	Unigene23312_All	Class III peroxidase [Triticum aestivum]	PER2	POD	-0.15317	-0.01695	2.90815
CL15830.Contig3_All	Putative glutaredoxin-C14 [Aegilops tauschii]	GRXC14	Glutaredoxin	-1.60569	-0.0178	4.76475	Unigene68108_All	Ascorbate peroxidase [Hordeum vulgare subsp. vulgare]	APX1	GSH-AsA cycle	2.91754	4.80162	5.05094
CL4475.Contig3_All	Glutaredoxin-C1 [Aegilops tauschii]	GRXC1	Glutaredoxin	0.603414	-1.41521	4.98075	Unigene22966_All	predicted protein [Hordeum vulgare subsp. vulgare]	—	GSH-AsA cycle	-0.00687	1.04221	2.85881
CL11920.Contig1_All	PREDICTED: glutaredoxin-C10-like [Oryza brachyantha]	GRXC10	Glutaredoxin	-0.94201	-1.87605	5.83025	CL20268.Contig3_All	putative phospholipid hydroperoxide glutathione peroxidase 6, mitochondrial [Triticum urartu]	GPX6	GPX parthway	0.557615	2.02919	2.69361
CL1667.Contig3_All	Glutaredoxin-C1 [Aegilops tauschii]	GRXC1	Glutaredoxin	-2.02378	-2.08937	5.90259	Unigene47028_All	Cytosolic glutathione peroxidase [Secale cereale x Triticum turgidum subsp. durum]	GPX6	GPX parthway	0.349924	0.61689	2.46338
CL15383.Contig3_All	Catalase isozyme 2 [Triticum aestivum]	CAT2	CAT	0.565257	-1.44213	3.16139	Unigene38444_All	Polyphenol oxidase, partial [Triticum aestivum]	PPO	Copper-containing enzymes	5.93074	6.18322	7.48113
CL17256.Contig4_All	Putative oxidoreductase [Aegilops tauschii]	—	—	3.21842	-1.03006	4.19546	Unigene33931_All	Polyphenol oxidase, chloroplastic [Triticum aestivum]	PPO	Copper-containing enzymes	0	3.41504	6.45615
Intersection
Unigenes	Description	Gene name	Fuction categories	Log2 fold change(3 h/0 h)	Log2 fold change (24 h/0 h)	Log2 fold change (5 d/0 h)	Unigenes ID	Description	Gene name	Fuction categories	Log2 fold change(3 h/0 h)	Log2 fold change (24 h/0 h)	Log2 fold change (5 d/0 h)
CL20771.Contig4_All	Putative polyamine oxidase 4 [Aegilops tauschii]	PAO4	ROS producing	2.47128	0.396776	0.885361	Unigene10471_All	Probable polyamine oxidase 4 [Aegilops tauschii]	PAO4	ROS producing	4.60086	2.28599	1.822
Unigene253_All	Probable glutathione S-transferase GSTU6 [Aegilops tauschii]	GSTU6	GPX pathway	5.6983	6.08037	5.55459	CL187.Contig8_All	Probable glutathione S-transferase GSTU6 [Aegilops tauschii]	GSTU6	GST	4.37457	4.38827	3.99952
CL27.Contig14_All	Probable glutathione S-transferase GSTU6 [Aegilops tauschii]	GSTU6	GPX pathway	5.14548	1.53727	-0.533124	Unigene7056_All	Probable glutathione S-transferase GSTU6 [Aegilops tauschii]	GSTU6	GST	3.15005	3.41032	3.54785
CL20807.Contig10_All	Probable glutathione S-transferase GSTU6 [Hordeum vulgare subsp. vulgare]	GSTU6	GPX pathway	3.97154	4.5812	4.49985	Unigene33181_All	Probable glutathione S-transferase GSTU6 [Hordeum vulgare subsp. vulgare]	GSTU6	GST	5.48206	6.8413	6.99678
CL7813.Contig6_All	Glutathione S-transferase U17 [Aegilops tauschii]	GSTU17	GPX pathway	3.59912	2.47717	3.6816	CL8125.Contig1_All	Glutathione S-transferase U17 [Aegilops tauschii]	GSTU17	GST	6.75489	4.14296	7.17326
Unigene54503_All	Probable glutathione S-transferase GSTU6 [Hordeum vulgare subsp. vulgare]	GSTU6	GPX pathway	3.35039	5.27468	7.10642	Unigene39598_All	Probable glutathione S-transferase GSTU6 [Hordeum vulgare subsp. vulgare]	GSTU6	GST	3.1483	4.30563	6.79008
CL27.Contig3_All	Glutathione transferase [Triticum aestivum]	GSTU6	GPX pathway	3.20204	3.4796	4.07017	CL20088.Contig19_All	glutathione transferase [Triticum aestivum]	GSTU6	GST	7.59099	7.24131	5.62364
CL3838.Contig3_All	Probable glutathione S-transferase GSTU6 [Aegilops tauschii]	GSTU6	GPX pathway	2.95563	0.272849	0.309069	CL187.Contig1_All	Probable glutathione S-transferase GSTU6 [Aegilops tauschii]	GSTU6	GST	2.87241	3.02763	2.35771
CL20776.Contig46_All	Respiratory burst oxidase-like protein B1 [Hordeum vulgare subsp. vulgare]	RBOHB	ROS producing	0	3.04439	4.13245	CL13226.Contig9_All	Respiratory burst oxidase-like protein B1 [Hordeum vulgare subsp. vulgare]	RBOHB	ROS producing	3.31358	7.08392	7.76155
Unigene5932_All	Ferric reductase oxidase [Hordeum vulgare]	FRO	ROS producing	2.23068	2.35373	1.71921	CL18724.Contig3_All	Ferric reductase oxidase [Hordeum vulgare]	FRO	ROS producing	1.70316	2.87777	2.39692
Unigene26874_All	Peroxidase 70 [Aegilops tauschii]	PER70	POD	2.70821	5.35384	5.6677	Unigene32441_All	Peroxidase 70 [Aegilops tauschii]	PER70	POD	1.77267	5.68143	5.81078
CL824.Contig13_All	Peroxidase 70 [Hordeum vulgare subsp. vulgare]	PER70	POD	-1.83951	-3.96099	-6.7828	CL1975.Contig18_All	Peroxidase 70 [Hordeum vulgare subsp. vulgare]	PER70	POD	2.71882	3.81645	5.6597
Unigene31229_All	Peroxidase 4 [Hordeum vulgare subsp. vulgare]	GSVIVT00023967001	POD	-0.709595	-4.42901	-6.03782	CL13681.Contig3_All	Peroxidase 4 [Hordeum vulgare subsp. vulgare]	GSVIVT00023967001	POD	-1.09857	-5.98655	-5.87803
Unigene50042_All	Monodehydroascorbate reductase [Aegilops tauschii]	AFRR	GSH-AsA cycle	3.09065	5.92348	4.50601	CL2787.Contig11_All	Monodehydroascorbate reductase [Aegilops tauschii]	AFRR	GSH-AsA cycle	2.52851	3.46976	3.31468
CL20414.Contig2_All	Glutathione S-transferase U6 [Hordeum vulgare subsp. vulgare]	GSTU6	GST	4.22239	7.15313	8.8434	Unigene33180_All	Probable glutathione S-transferase GSTU6 [Hordeum vulgare subsp. vulgare]	GSTU6	GST	3.67531	5.64155	5.64444
Unigene253_All	Probable glutathione S-transferase GSTU6 [Aegilops tauschii]	GSTU6	GST	5.81378	5.9649	5.55459	CL187.Contig3_All	Probable glutathione S-transferase GSTU6 [Aegilops tauschii]	GSTU6	GST	3.36129	4.46013	3.75375
CL13438.Contig1_All	PREDICTED: glutathione S-transferase T3-like [Setaria italica]	GSTT3	GST	6.37214	5.59619	6.58246	Unigene44251_All	PREDICTED: glutathione S-transferase T3-like [Setaria italica]	GSTT3	GST	4.54057	6.76206	6.11232
Unigene24247_All	Probable glutathione S-transferase GSTU6 [Triticum urartu]	GSTU6	GST	3.00666	4.63528	6.16695	CL12919.Contig6_All	Probable glutathione S-transferase GSTU6 [Triticum urartu]	GSTU6	GST	5.5597	7.77588	8.30549
Unigene54503_All	Probable glutathione S-transferase GSTU6 [Hordeum vulgare subsp. vulgare]	GSTU6	GST	3.1483	5.27468	7.10642	Unigene39598_All	Probable glutathione S-transferase GSTU6 [Hordeum vulgare subsp. vulgare]	GSTU6	GST	3.35039	4.30563	6.79008
CL20807.Contig13_All	Probable glutathione S-transferase GSTU6 [Hordeum vulgare subsp. vulgare]	GSTU6	GST	1.78356	4.16318	4.41573	CL12919.Contig10_All	Probable glutathione S-transferase GSTU6 [Hordeum vulgare subsp. vulgare]	GSTU6	GST	2.43249	3.67167	2.71704
CL27.Contig3_All	glutathione transferase [Triticum aestivum]	GSTU6	GST	3.20204	3.4796	4.07017	CL20088.Contig19_All	glutathione transferase [Triticum aestivum]	GSTU6	GST	7.59099	7.24131	5.62364
Unigene41954_All	Polyamine oxidase [Aegilops tauschii]	PAO	ROS producing	-0.22991	-2.414	-9.27612	CL17913.Contig6_All	Polyamine oxidase [Aegilops tauschii]	PAO	ROS producing	-1.20409	-3.0795	-4.39109
Unigene26874_All	Peroxidase 70 [Aegilops tauschii]	PER70	POD	2.70821	5.35384	5.6677	Unigene32441_All	Peroxidase 70 [Aegilops tauschii]	PER70	POD	1.77267	5.68143	5.81078
CL1202.Contig12_All	Peroxidase [Hordeum vulgare subsp. vulgare]	PER1	POD	-1.07276	1	5.29763	CL2082.Contig8_All	Peroxidase [Hordeum vulgare subsp. vulgare]	PER1	POD	0.0823849	1.05455	3.07267
CL1202.Contig6_All	peroxidase 2 [Triticum monococcum]	PRX112	POD	-1.33292	1.89369	4.31156	Unigene20149_All	Peroxidase 2 [Triticum monococcum]	PRX112	POD	0.0389415	2.44047	3.74528
Unigene5140_All	Peroxidase 2 [Aegilops tauschii]	PRX112	POD	2.08135	2.15389	3.99626	CL2082.Contig9_All	Peroxidase 2 [Aegilops tauschii]	PRX112	POD	0.710419	2.40105	3.99765
Unigene22283_All	Peroxidase 2 [Hordeum vulgare subsp. vulgare]	PRX112	POD	0.699817	0.832937	3.22201	CL2082.Contig11_All	Peroxidase 2 [Hordeum vulgare subsp. vulgare]	PRX112	POD	0.540879	3.00286	4.63488
CL824.Contig10_All	Peroxidase 70 [Hordeum vulgare subsp. vulgare]	PER70	POD	-0.530616	-1.54135	-3.35875	CL1975.Contig18_All	Peroxidase 70 [Hordeum vulgare subsp. vulgare]	PER70	POD	2.71882	3.81645	5.6597
CL11724.Contig4_All	Peroxidase 54 [Aegilops tauschii]	PER54	POD	-0.873441	-2.19594	-3.40183	CL15296.Contig3_All	Peroxidase 54 [Aegilops tauschii]	PER54	POD	2.34104	1.61667	4.92656
CL824.Contig19_All	Peroxidase 6 [Triticum monococcum]	PER6	POD	-1.15819	-2.06936	-4.66433	CL1975.Contig4_All	Peroxidase 6 [Triticum monococcum]	PER6	POD	-0.114277	2.96098	3.49501
Unigene31229_All	Peroxidase 4 [Hordeum vulgare subsp. vulgare]	GSVIVT00023967001	POD	-0.709595	-4.42901	-6.03782	CL13681.Contig3_All	Peroxidase 4 [Hordeum vulgare subsp. vulgare]	GSVIVT00023967001	POD	-1.09857	-5.98655	-5.87803
Unigene1974_All	Arginine decarboxylase [Aureococcus anophagefferens]	ADC	Non-enzymic antioxidant Spermidine	0	2.5025	7.73471	Unigene45799_All	Arginine decarboxylase [Aureococcus anophagefferens]	ADC	Non-enzymic antioxidant Spermidine	3.8413	3.62449	7.20945
CL5281.Contig12_All	Monodehydroascorbate reductase [Aegilops tauschii]	AFRR	GSH-AsA cycle	2.43522	3.3501	6.06878	CL2787.Contig11_All	Monodehydroascorbate reductase [Aegilops tauschii]	AFRR	GSH-AsA cycle	3.09065	5.93429	4.4952
Unigene19289_All	Probable glutathione S-transferase GSTU6 [Triticum aestivum]	GSTU6	GST	1	5.02975	8.95671	CL12919.Contig1_All	Probable glutathione S-transferase [Triticum aestivum]	GSTU6	GST	6.57238	3.1565	5.09072
CL20414.Contig1_All	Putative glutathione S-transferase GSTU6 [Triticum urartu]	GSTU6	GST	2.11548	5.99247	7.28848	CL12919.Contig15_All	Probable glutathione S-transferase GSTU6 [Triticum urartu]	GSTU6	GST	4.0613	3.71577	4.78065
CL19199.Contig5_All	Glutathione transferase [Triticum aestivum]	GST	GST	4.8413	6.05166	7.26366	CL3872.Contig3_All	Glutathione transferase [Triticum aestivum]	GST	GST	1.8108	2.94273	2.75761
Unigene44764_All	Probable glutathione S-transferase GSTF1 [Aegilops tauschii]	GSTF1	GST	1.22239	5.44846	7.10504	Unigene52217_All	Probable glutathione S-transferase GSTF1 [Aegilops tauschii]	GSTF1	GST	1	5.86625	7.48918
Unigene54503_All	Probable glutathione S-transferase GSTU6 [Hordeum vulgare subsp. vulgare]	GSTU6	GST	3.35039	5.27468	7.10642	Unigene39598_All	Probable glutathione S-transferase GSTU6 [Hordeum vulgare subsp. vulgare]	GSTU6	GST	3.1483	4.30563	6.79008
CL13438.Contig1_All	PREDICTED: glutathione S-transferase T3-like [Setaria italica]	GST	GST	6.37214	5.59619	6.58246	Unigene44251_All	PREDICTED: glutathione S-transferase T3-like [Setaria italica]	GST	GST	4.54057	6.76206	6.11232
Unigene24247_All	Probable glutathione S-transferase GSTU6 [Triticum urartu]	GSTU6	GST	3.00666	4.63528	6.16695	CL12919.Contig6_All	Probable glutathione S-transferase GSTU6 [Triticum urartu]	GSTU6	GST	5.5597	7.77588	8.30549
Unigene24618_All	Probable glutathione S-transferase GSTU6 [Hordeum vulgare subsp. vulgare]	GSTU6	GST	2.5656	4.13422	6.04876	Unigene33180_All	Probable glutathione S-transferase GSTU6 [Hordeum vulgare subsp. vulgare]	GSTU6	GST	3.67531	5.67069	5.6153
Unigene58239_All	Probable glutathione S-transferase GSTF1 [Aegilops tauschii]	GSTF1	GST	8.55075	8.42906	10.9176	CL6977.Contig1_All	Probable glutathione S-transferase GSTF1 [Aegilops tauschii]	GSTF1	GST	0	1.96963	5.92253
Unigene253_All	Probable glutathione S-transferase GSTU6 [Aegilops tauschii]	GSTU6	GST	5.81378	6.08037	5.43911	CL187.Contig3_All	Probable glutathione S-transferase GSTU6 [Aegilops tauschii]	GSTU6	GST	4.37457	4.38827	3.99952
CL5879.Contig4_All	Glutathione S-transferase 4 [Aegilops tauschii]	GST4	GST	0.0921574	1.9288	4.23666	Unigene50860_All	Glutathione S-transferase 4 [Aegilops tauschii]	GST4	GST	1.41751	2.28591	3.44861
CL6593.Contig6_All	PREDICTED: probable glutathione S-transferase GSTU1-like [Setaria italica]	GSTU1	GST	1.64863	2.07254	4.20132	CL18996.Contig6_All	PREDICTED: probable glutathione S-transferase GSTU1-like [Setaria italica]	GSTU1	GST	1.09696	1.64128	2.61424
CL3703.Contig6_All	Glutathione transferase [Triticum aestivum]	GSTA1	GST	2.28767	1.37007	4.11387	CL19048.Contig1_All	Glutathione transferase [Triticum aestivum]	GSTA1	GST	1.9254	2.70263	3.0163
CL27.Contig3_All	Glutathione transferase [Triticum aestivum]	GSTU6	GST	3.20204	3.4796	4.07017	CL20088.Contig19_All	Glutathione transferase [Triticum aestivum]	GSTU6	GST	7.59099	7.24131	5.62364
CL7813.Contig6_All	Glutathione S-transferase U17 [Aegilops tauschii]	GSTU17	GST	3.59912	2.47717	3.6816	CL8125.Contig3_All	Glutathione S-transferase U17 [Aegilops tauschii]	GSTU17	GST	2.06253	3.86245	3.90107
CL7233.Contig1_All	Polyphenol oxidase [Triticum aestivum]	PPO	Copper-containing enzymes	0	0	-7.848	CL138.Contig2_All	Polyphenol oxidase II, chloroplastic [Triticum aestivum]	PPO	Copper-containing enzymes	2.64481	3.32907	3.30644
								#REF!
								#REF!
								#REF!
								#REF!
								#REF!
								#REF!
								#REF!
								#REF!
								#REF!
								#REF!
								#REF!
								#REF!
								#REF!
								#REF!
								#REF!
								#REF!
								#REF!
								#REF!
								#REF!
								#REF!
								#REF!
								#REF!
								#REF!
								#REF!
								#REF!
								#REF!
								#REF!
								#REF!
								#REF!
								#REF!
								#REF!
								#REF!
								#REF!
								#REF!
								#REF!
								#REF!
								#REF!
								#REF!
								#REF!
								#REF!
								#REF!
								#REF!
								#REF!
								#REF!
								#REF!
								#REF!
								#REF!
								#REF!
								#REF!
								#REF!
								#REF!
								#REF!
								#REF!
								#REF!
								#REF!
								#REF!
								#REF!
								#REF!
								#REF!
								#REF!
								#REF!
								#REF!
								#REF!
								#REF!
								#REF!
								#REF!
								#REF!
								#REF!
								#REF!
								#REF!
								#REF!
								#REF!
								#REF!
								#REF!
								#REF!
								#REF!
								#REF!
								#REF!
								#REF!
								#REF!
								#REF!
								#REF!
								#REF!
								#REF!
								#REF!
								#REF!
								#REF!
								#REF!
								#REF!
								#REF!
								#REF!
								#REF!
								#REF!
								#REF!
								#REF!
								#REF!
								#REF!
								#REF!
								#REF!
								#REF!
								#REF!
								#REF!
								#REF!
								#REF!
								#REF!
								#REF!
								#REF!
								#REF!
								#REF!
								#REF!
								#REF!
								#REF!
								#REF!
								#REF!
								#REF!
								#REF!
								#REF!
								#REF!
								#REF!
								#REF!
								#REF!
								#REF!
								#REF!
								#REF!
								#REF!
								#REF!
								#REF!
								#REF!
								#REF!
								#REF!
								#REF!
								#REF!
								#REF!
								#REF!
								#REF!
								#REF!
								#REF!
								#REF!
								#REF!
								#REF!
								#REF!
								#REF!
								#REF!
								#REF!
								#REF!
								#REF!
								#REF!
								#REF!
								#REF!
								#REF!
								#REF!
								#REF!
								#REF!
								#REF!
								#REF!
								#REF!
								#REF!
								#REF!
								#REF!
								#REF!
								#REF!
								#REF!
								#REF!
								#REF!
								#REF!
								#REF!
								#REF!
								#REF!
								#REF!
								#REF!
								#REF!
								#REF!
								#REF!
								#REF!
								#REF!
								#REF!
								#REF!
								#REF!
								#REF!
								#REF!
								#REF!
								#REF!
								#REF!
								#REF!
								#REF!
								#REF!
								#REF!
								#REF!
								#REF!
								#REF!
								#REF!
								#REF!
								#REF!
								#REF!
								#REF!
								#REF!
								#REF!
								#REF!
								#REF!
								#REF!
								#REF!
								#REF!
								#REF!
								#REF!
								#REF!
								#REF!
								#REF!
								#REF!
								#REF!
