# Supplementary material for: De novo transcriptome sequencing and gene expression profiling of Elymus nutans under cold stress
Source: BMC Genomics. 2016 Nov 4;17:870. doi: 10.1186/s12864-016-3222-0 (PMC5097361; doi:10.1186/s12864-016-3222-0)
Supplement: Additional file 21: Table S15. — Differently-expressed genes related to carbohydrate metabolism in response to cold treatment of DX and GN genotypes. (XLSX 412 kb) [file 12864_2016_3222_MOESM21_ESM.xlsx]

## Sheet:  Table S15
Table S15. Differently-expressed genes related to carbohydrate metabolism in response to cold treatment of DX and GN genotypes. DX-specific unigenes are color-coded with pale yellow shaded . GN-specific unigenes are color-coded with light green shaded. Common expression unigenes are color-coded with gray shaded. Significant (P-value > 0.8) decrease of transcript abundance is highlighted in blue a…
DX							GN
Unigenes		Gene name	Fuction categories	Log2 fold change (3 h/0 h)	Log2 fold change (24 h/0 h)	Log2 fold change (5 d/0 h)	Unigenes ID	Description	Gene name	Fuction categories	Log2 fold change(3 h/0 h)	Log2 fold change (24 h/0 h)	Log2 fold change (5 d/0 h)
CL17079.Contig1_All	acid beta-fructofuranosidase precursor [Triticum aestivum]	—	Starch and sucrose metabolism	7.2127	5.05889	4.5025	CL4938.Contig4_All	Protein argonaute 18 [Hordeum vulgare subsp. vulgare]	AGO18	Fructose and mannose metabolism	2.92588	2.15892	1.84119
Unigene5023_All	Sucrose:sucrose 1-fructosyltransferase [Aegilops tauschii]	1-SST	Fructan biosynthesis	5.26246	2	4.90251
CL5346.Contig14_All	Sucrose:sucrose 1-fructosyltransferase [Aegilops tauschii]	1-SST	Fructan biosynthesis	4.08746	2.08443	2.82927	CL15130.Contig1_All	Sucrose synthase 1 [Hordeum vulgare subsp. vulgare]	SS1	Sucrose biosynthesis	0.507465	2.43667	2.11605
CL5346.Contig19_All	Sucrose:sucrose 1-fructosyltransferase [Aegilops tauschii]	1-SST	Fructan biosynthesis	3.12203	1.30865	2.12266	CL662.Contig8_All	Beta-amylase [Aegilops tauschii]	BMY1	Starch catabolism	-0.456195	3.6495	-2.41504
Unigene51318_All	Hexose carrier protein HEX6 [Oryza sativa Indica Group]	HEX6	Carbohydrate transport	6.40301	4.90689	3.60486	Unigene29111_All	Probable UDP-arabinose 4-epimerase 2 [Hordeum vulgare subsp. vulgare]	UEL-2	Galactose metabolism	1.89549	2.67411	1.99765
CL4642.Contig3_All	Putative glycerol-3-phosphate transporter 1 [Zea mays]	At3g47420	Carbohydrate transport	3.96123	0.977632	1.60699	CL13520.Contig1_All	Probable polyol transporter 3 [Brachypodium distachyon]	PLT3	Carbohydrate transport	0.809394	3.58846	3.59445
Unigene34869_All	Polyol transporter 5 [Aegilops tauschii]	PLT5	Carbohydrate transport	3.73768	1.06063	2.14895	CL2060.Contig3_All	Sugar transport protein 1 [Hordeum vulgare subsp. vulgare]	STP1	Carbohydrate transport	1.9095	3.42418	1.16921
CL18309.Contig2_All	Bidirectional sugar transporter SWEET6a [Aegilops tauschii]	SWEET6A	Carbohydrate transport	-3.71451	-1.33141	-2.42417	CL1833.Contig4_All	Glucan endo-1,3-beta-glucosidase 8 [Hordeum vulgare subsp. vulgare]	At1g64760	Carbohydrate metabolism	2.61808	3.79463	2.60162
Unigene50094_All	UDP-glucuronate 4-epimerase 6 [Aegilops tauschii]	GAE6	Carbohydrate metabolism	3.68319	3.13003	1.37346	CL1415.Contig20_All	beta-1,3-glucanase precursor [Triticum aestivum]	E13C	Carbohydrate metabolism	2.02029	3.49575	2.36857
Unigene235_All	Sugar transport protein 13 [Triticum urartu]	STP13	Carbohydrate transport	3.46859	1.55209	0.718795	CL9456.Contig9_All	Glucan endo-1,3-beta-glucosidase 13 [Aegilops tauschii]	At3g13560	Carbohydrate metabolism	1.14971	3.46642	2.30058
							Unigene21638_All	Beta-fructofuranosidase, insoluble isoenzyme 1 [Hordeum vulgare subsp. vulgare]	CIN1	Carbohydrate metabolism	1.31137	3.27605	1.95936
CL6542.Contig3_All	Beta-galactosidase 9 [Aegilops tauschii]	Os06g0573600	Carbohydrate metabolism	-0.307919	-4.22811	-2.96063	CL1415.Contig13_All	Glucan endo-1,3-beta-glucosidase GIII [Hordeum vulgare subsp. vulgare]	E13C	Carbohydrate metabolism	1.27189	3.12099	2.28132
							Unigene65351_All	Sugar transport protein 1 [Aegilops tauschii]	STP1	Carbohydrate metabolism	1.8365	3.10167	1.38656
CL17429.Contig2_All	Alpha,alpha-trehalose-phosphate synthase [UDP-forming] 6 [Hordeum vulgare subsp. vulgare]	TPS6	Trehalose biosynthesis	-2.13342	-1.11471	5.24793	CL1415.Contig8_All	Glucan endo-1,3-beta-glucosidase GIII [Hordeum vulgare subsp. vulgare]	E13C	Carbohydrate metabolism	1.78039	3.08327	2.29224
Unigene51778_All	6-phosphofructokinase 3 [Triticum urartu]	PFK3	Glycolysis	0	5.97728	9.58559	CL1833.Contig17_All	Glucan endo-1,3-beta-glucosidase 8 [Triticum aestivum]	At1g64760	Carbohydrate metabolism	1.05854	2.93898	1.96529
CL12796.Contig1_All	Pyruvate dehydrogenase E1 component subunit alpha-1, mi [Hordeum vulgare subsp. vulgare]	Os02g0739600	Glycolysis	1.38702	2.7321	4.35958	Unigene30062_All	Glucan endo-1,3-beta-glucosidase [Triticum aestivum]	At1g64760	Carbohydrate metabolism	0.899598	2.76531	1.55309
CL12344.Contig1_All	6-phosphofructokinase 3 [Triticum aestivum]	PFK3	Glycolysis	0.499016	0.979373	3.7168	CL12045.Contig1_All	Probable sugar phosphate/phosphate translocator At1g06470 [Hordeum vulgare subsp. vulgare]	At1g06470	Carbohydrate metabolism	1.1261	2.72281	2.48705
CL2437.Contig1_All	Pyrophosphate--fructose 6-phosphate 1-phosphotransferase subunit beta 1 [Sorghum bicolor]	PFP-BETA1	Glycolysis	-4.06041	-1.45659	-5.22088	Unigene52357_All	Glucan endo-1,3-beta-glucosidase [Aegilops tauschii]	GLC1	Carbohydrate metabolism	0.803926	2.7193	1.58473
CL20409.Contig21_All	Fructan 6-exohydrolase [Aegilops tauschii]	6-FEH	Fructan catabolism	-1.99882	-1.10876	-3.68444	Unigene38200_All	Galactinol synthase 2 [Aegilops tauschii]	GOLS2	Carbohydrate metabolism	1.25505	2.61466	1.48606
Unigene26288_All	Fructan 6-exohydrolase [Hordeum vulgare subsp. vulgare]	6-FEH	Fructan catabolism	-2.42146	0.453005	-7.22882	Unigene50534_All	UDP-glucose 6-dehydrogenase 4 [Hordeum vulgare subsp. vulgare]	UGD4	Carbohydrate metabolism	2.07724	2.53512	0.83111
Unigene56533_All	putative sucrose:fructan 6-fructosyltransferase [Bromus pictus]	6-SFT	Fructan biosynthesis	3	2.87447	6.65344
CL13303.Contig4_All	Polyol transporter 5 [Triticum urartu]	PLT5	Carbohydrate transport	6.45943	5.66297	9.12153	CL3647.Contig6_All	Sucrose synthase 2 [Triticum urartu]	SUS2	Sucrose biosynthesis	2	4.41504	7.39232
CL19717.Contig2_All	Probable sugar phosphate/phosphate translocator At3g11320 [Hordeum vulgare subsp. vulgare]	At3g11320	Carbohydrate transport	5.78136	4.16993	6.84549	Unigene32841_All	Pyruvate kinase, cytosolic isozyme [Triticum aestivum]	KPYC	Glycolysis	2.93546	3.85798	4.09163
CL17646.Contig3_All	Bidirectional sugar transporter SWEET14 [Triticum urartu]	SWT14	Carbohydrate transport	0	4.16993	6.74595	CL7914.Contig2_All	Fructan 6-exohydrolase [Triticum aestivum]	6-FEH	Fructan catabolism	0.168337	2.01244	3.06545
CL3064.Contig16_All	Organic cation/carnitine transporter 7 [Hordeum vulgare subsp. vulgare]	OCT7	Carbohydrate transport	0.613344	2.21898	3.87859	Unigene24800_All	Sucrose:sucrose 1-fructosyltransferase [Hordeum vulgare subsp. vulgare]	1-SST	Fructan biosynthesis	3.70044	5.16993	7.25424
CL467.Contig3_All	Monosaccharide-sensing protein 2 [Aegilops tauschii]	MSSP2	Carbohydrate transport	1.11694	1.92048	3.21175	Unigene10539_All	Sucrose:sucrose 1-fructosyltransferase [Aegilops tauschii]	1-SST	Fructan biosynthesis	3.87447	4.1788	6.40561
CL467.Contig4_All	Monosaccharide-sensing protein 2 [Hordeum vulgare subsp. vulgare]	MSSP2	Carbohydrate transport	1.00282	1.77432	3.02853	CL2143.Contig9_All	Probable plastidic glucose transporter 1 [Aegilops tauschii]	At1g05030	Carbohydrate transport	6.30378	5.97728	7.73019
CL4500.Contig8_All	Sugar carrier protein C [Hordeum vulgare subsp. vulgare]	STC	Carbohydrate transport	-1.10903	-0.89087	-4.2396	Unigene43990_All	Sugar transport protein 5 [Brachypodium distachyon]	STP5	Carbohydrate transport	1.77138	2.25576	4.13972
CL6110.Contig16_All	PREDICTED: probable plastidic glucose transporter 1 [Brachypodium distachyon]	At1g05030	Carbohydrate transport	-1.37773	0.266939	-6.94251	CL18767.Contig1_All	Organic cation/carnitine transporter 4 [Hordeum vulgare subsp. vulgare]	OCT4	Carbohydrate transport	-0.662228	2.39611	3.48732
Unigene1988_All	Mannan endo-1,4-beta-mannosidase 3 [Hordeum vulgare subsp. vulgare]	MAN3	Carbohydrate metabolism	2.75489	3.49185	6.14211	Unigene11204_All	Beta-fructofuranosidase, insoluble isoenzyme 7 [Hordeum vulgare subsp. vulgare]	CIN7	Carbohydrate metabolism	-0.40439	3.80964	4.69197
Unigene32815_All	PREDICTED: xylanase inhibitor protein 1-like [Setaria italica]	RIXI	Carbohydrate metabolism	-0.228819	3.28096	5.84465
CL7414.Contig10_All	lichenase [Hordeum vulgare subsp. vulgare]	GUB	Carbohydrate metabolism	-1.88881	-1.7273	-3.6522
CL11316.Contig6_All	SnRK1 beta subunit [Hordeum vulgare subsp. vulgare]	KINB1	Carbohydrate metabolism	-2.08904	-1.84186	-3.78201
Unigene13990_All	Probable galactinol--sucrose galactosyltransferase 6 [Hordeum vulgare subsp. vulgare]	RFS6	Carbohydrate metabolism	-2.47709	-2.34285	-3.91364
CL5346.Contig20_All	Beta-fructofuranosidase 1 [Oryza sativa Indica Group]	IVR1	Carbohydrate metabolism	-2.20767	-1.3641	-3.99109
Unigene17510_All	Beta-glucosidase 16 [Triticum urartu]	BGLU16	Carbohydrate metabolism	-1.10429	-2.13843	-4.38128
CL3837.Contig10_All	Lysosomal beta glucosidase [Aegilops tauschii]	BXL3	Carbohydrate metabolism	-1.10558	-2.56401	-4.64324
CL17800.Contig1_All	Alpha-galactosidase [Aegilops tauschii]	AGAL	Carbohydrate metabolism	0.715955	-2.26884	-5.15265
CL20181.Contig2_All	Glucan endo-1,3-beta-glucosidase 13 [Triticum urartu]	At5g56590	Carbohydrate metabolism	-2.43477	-2.7027	-6.73245
Intersection
Unigenes	Description	Gene name	Fuction categories	Log2 fold change (3 h/0 h)	Log2 fold change (24 h/0 h)	Log2 fold change (5 d/0 h)	Unigenes ID	Description	Abbreviation	Fuction categories	Log2 fold change (3 h/0 h)	Log2 fold change (24 h/0 h)	Log2 fold change (5 d/0 h)
CL21612.Contig5_All	Probable trehalose-phosphate phosphatase 7 [Hordeum vulgare subsp. vulgare]	TPP7	Trehalose biosynthesis	5.34781	5.56551	3.17564	CL19424.Contig5_All	Probable trehalose-phosphate phosphatase 7 [Hordeum vulgare subsp. vulgare]	TPP7	Trehalose biosynthesis	3.68221	3.73549	2.13739
Unigene5524_All	Beta-amylase 3, chloroplastic [Hordeum vulgare subsp. vulgare]	BAM3	Starch catabolism	4.68408	2.08995	2.09546	Unigene3619_All	Beta-amylase 3, chloroplastic [Hordeum vulgare subsp. vulgare]	BAM3	Starch catabolism	4.28076	0.483793	1.13816
CL6858.Contig5_All	Bidirectional sugar transporter SWEET2b [Triticum aestivum]	SWEET2B	Carbohydrate transport	7.9226	3.26614	4.93513	CL1286.Contig5_All	Bidirectional sugar transporter SWEET2b [Triticum aestivum]	SWEET2B	Carbohydrate transport	3.06426	1.97396	1.77581
Unigene35630_All	Bidirectional sugar transporter SWEET16 [Aegilops tauschii]	SWT16	Carbohydrate transport	3.0323	4.36646	3.5148	CL8604.Contig3_All	Bidirectional sugar transporter SWEET16 [Aegilops tauschii]	SWT16	Carbohydrate transport	4.59384	3.152	3.64599
Unigene20894_All	Beta-glucosidase 31 [Triticum urartu]	BGLU31	Carbohydrate metabolism	3.07212	5.20187	5.3228	Unigene28952_All	Beta-glucosidase 31 [Triticum urartu]	BGLU31	Carbohydrate metabolism	2.82728	5.69694	5.65783
CL1194.Contig7_All	Glucan endo-1,3-beta-glucosidase 13 [Aegilops tauschii]	At5g56590	Carbohydrate metabolism	2.84744	1.19682	0.152338	CL9456.Contig7_All	Glucan endo-1,3-beta-glucosidase 13 [Aegilops tauschii]	At5g56590	Carbohydrate metabolism	2.95813	3.8198	2.79266
CL21612.Contig5_All	Probable trehalose-phosphate phosphatase 7 [Hordeum vulgare subsp. vulgare]	TPP7	Trehalose biosynthesis	5.39844	5.51488	3.17564	CL19424.Contig5_All	Probable trehalose-phosphate phosphatase 7 [Hordeum vulgare subsp. vulgare]	TPP7	Trehalose biosynthesis	3.68221	3.73549	2.13739
Unigene34958_All	Glycogenin-2 [Aegilops tauschii]	GOLS2	Raffinose biosynthesis	1.41945	2.74682	1.28268	CL2193.Contig2_All	Galactinol synthase 2 [Aegilops tauschii]	GOLS2	Raffinose biosynthesis	1.08767	2.72128	1.10607
Unigene34955_All	galactinol synthase [Triticum aestivum]	GOLS2	Raffinose biosynthesis	1.73702	2.61329	1.15511	CL2193.Contig5_All	Galactinol synthase 2 [Triticum aestivum]	GOLS2	Raffinose biosynthesis	1.23899	2.84424	1.24675
CL2923.Contig4_All	Alpha-1,4-glucan-protein synthase (UDP-forming) [Aegilops tauschii]	UAM1	Cellulose biosynthetic	3.04033	3.38686	1.9833	CL2608.Contig1_All	Alpha-1,4-glucan-protein synthase (UDP-forming) [Aegilops tauschii]	UAM1	Cellulose biosynthetic	1.331	2.56098	1.84586
CL10025.Contig6_All	Glucan endo-1,3-beta-glucosidase [Hordeum vulgare subsp. vulgare]	VIT_06s0061g00120	Carbohydrate metabolism	2.88993	3.6288	3.0176	CL19115.Contig5_All	Glucan endo-1,3-beta-glucosidase [Hordeum vulgare subsp. vulgare]	VIT_06s0061g00120	Carbohydrate metabolism	1.20778	2.50122	1.64844
Unigene20894_All	Beta-glucosidase 31 [Triticum urartu]	BGLU31	Carbohydrate metabolism	3.07212	5.20187	5.3228	Unigene28946_All	Beta-glucosidase 31 [Triticum urartu]	BGLU31	Carbohydrate metabolism	0.492533	2.98619	3.01326
Unigene16114_All	fructan exohydrolase [Triticum aestivum]	CIN4	Fructan catabolism	4.51096	6.58925	3.14393	CL16394.Contig14_All	Beta-fructofuranosidase, insoluble isoenzyme 4 [Triticum aestivum]	CIN4	Fructan catabolism	2.49783	3.05254	4.3243
Unigene20894_All	Beta-glucosidase 31 [Triticum urartu]	BGLU31	Carbohydrate metabolism	3.07212	5.20187	5.3228	Unigene28946_All	Beta-glucosidase 31 [Triticum urartu]	BGLU31	Carbohydrate metabolism	0.492533	2.98619	3.01326
Unigene16034_All	Beta-glucosidase 31 [Hordeum vulgare subsp. vulgare]	BGLU31	Carbohydrate metabolism	2.72688	4.39232	5.04979	Unigene28957_All	Beta-glucosidase 31 [Hordeum vulgare subsp. vulgare]	BGLU31	Carbohydrate metabolism	0.670997	3.18224	2.68111
CL11044.Contig1_All	Xylanase inhibitor protein 1 [Triticum urartu]	XIP1	Carbohydrate metabolism	1.16534	2.23266	4.94352	CL2401.Contig4_All	Xylanase inhibitor protein 1 [Triticum urartu]	XIP1	Carbohydrate metabolism	0.708951	3.47698	6.78489
CL10025.Contig5_All	Glucan endo-1,3-beta-glucosidase [Hordeum vulgare subsp. vulgare]	VIT_06s0061g00120	Carbohydrate metabolism	3.36593	4.40638	3.95804	CL19115.Contig6_All	Glucan endo-1,3-beta-glucosidase [Hordeum vulgare subsp. vulgare]	VIT_06s0061g00120	Carbohydrate metabolism	0.989012	3.56503	2.92819
Unigene28048_All	Alpha-amylase isozyme C [Hordeum vulgare subsp. vulgare]	AMY1B	Carbohydrate metabolism	0.27208	0.815369	3.37729	Unigene9526_All	Alpha-amylase isozyme C [Hordeum vulgare subsp. vulgare]	AMY1B	Carbohydrate metabolism	0.340837	2.01515	3.94075
Unigene9056_All	Beta-glucosidase 5 [Triticum urartu]	BGLU5	Carbohydrate metabolism	-2.09701	-2.59094	-4.07882	CL17828.Contig1_All	Beta-glucosidase 5 [Triticum urartu]	BGLU5	Carbohydrate metabolism	5.35755	3.90689	6.66297
								#REF!
								#REF!
								#REF!
								#REF!
								#REF!
								#REF!
								#REF!
								#REF!
								#REF!
								#REF!
								#REF!
								#REF!
								#REF!
								#REF!
								#REF!
								#REF!
								#REF!
								#REF!
								#REF!
								#REF!
								#REF!
								#REF!
								#REF!
								#REF!
								#REF!
								#REF!
								#REF!
								#REF!
								#REF!
								#REF!
								#REF!
								#REF!
								#REF!
								#REF!
								#REF!
								#REF!
								#REF!
								#REF!
								#REF!
								#REF!
								#REF!
								#REF!
								#REF!
								#REF!
								#REF!
								#REF!
								#REF!
								#REF!
								#REF!
								#REF!
								#REF!
								#REF!
								#REF!
								#REF!
								#REF!
								#REF!
								#REF!
								#REF!
								#REF!
								#REF!
								#REF!
								#REF!
								#REF!
								#REF!
								#REF!
								#REF!
								#REF!
								#REF!
								#REF!
								#REF!
								#REF!
								#REF!
								#REF!
								#REF!
								#REF!
								#REF!
								#REF!
								#REF!
								#REF!
								#REF!
								#REF!
								#REF!
								#REF!
								#REF!
								#REF!
								#REF!
								#REF!
								#REF!
								#REF!
								#REF!
								#REF!
								#REF!
								#REF!
								#REF!
								#REF!
								#REF!
								#REF!
								#REF!
								#REF!
								#REF!
								#REF!
								#REF!
								#REF!
								#REF!
								#REF!
								#REF!
								#REF!
								#REF!
								#REF!
								#REF!
								#REF!
								#REF!
								#REF!
								#REF!
								#REF!
								#REF!
								#REF!
								#REF!
								#REF!
								#REF!
								#REF!
								#REF!
								#REF!
								#REF!
								#REF!
								#REF!
								#REF!
								#REF!
								#REF!
								#REF!
								#REF!
								#REF!
								#REF!
								#REF!
								#REF!
								#REF!
								#REF!
								#REF!
								#REF!
								#REF!
								#REF!
								#REF!
								#REF!
								#REF!
								#REF!
								#REF!
								#REF!
								#REF!
								#REF!
								#REF!
								#REF!
								#REF!
								#REF!
								#REF!
								#REF!
								#REF!
								#REF!
								#REF!
								#REF!
								#REF!
								#REF!
								#REF!
								#REF!
								#REF!
								#REF!
								#REF!
								#REF!
								#REF!
								#REF!
								#REF!
								#REF!
								#REF!
								#REF!
								#REF!
								#REF!
								#REF!
								#REF!
								#REF!
								#REF!
								#REF!
								#REF!
								#REF!
								#REF!
								#REF!
								#REF!
								#REF!
								#REF!
								#REF!
								#REF!
								#REF!
								#REF!
								#REF!
								#REF!
								#REF!
								#REF!
								#REF!
								#REF!
								#REF!
								#REF!
								#REF!
								#REF!
								#REF!
								#REF!
								#REF!
								#REF!
								#REF!
								#REF!
								#REF!
								#REF!
