# Supplementary material for: De novo transcriptome sequencing and gene expression profiling of Elymus nutans under cold stress
Source: BMC Genomics. 2016 Nov 4;17:870. doi: 10.1186/s12864-016-3222-0 (PMC5097361; doi:10.1186/s12864-016-3222-0)
Supplement: Additional file 22: Table S16. — Differently-expressed genes related to secondary metabolism in response to cold treatment of DX and GN genotypes. (XLSX 415 kb) [file 12864_2016_3222_MOESM22_ESM.xlsx]

## Sheet: Table S16
Table S16. Differently-expressed genes related to secondary metabolism in response to cold treatment of DX and GN genotypes. DX-specific unigenes are color-coded with pale yellow shaded . GN-specific unigenes are color-coded with light green shaded. Common expression unigenes are color-coded with gray shaded. Significant (P-value > 0.8) decrease of transcript abundance is highlighted in blue and …
DX							GN
Unigenes	Description	Gene name	Fuction categories	Log2 fold change(3 h/0 h)	Log2 fold change (24 h/0 h)	Log2 fold change (5 d/0 h)	Unigenes ID	Description	Gene name	Fuction categories	Log2 fold change (3 h/0 h)	Log2 fold change (24 h/0 h)	Log2 fold change (5 d/0 h)
Unigene84519_All	Indole-3-glycerol phosphate lyase, chloroplastic [Aegilops tauschii]	BX1	Shikimate acid pathway	6.99624	4.75489	0	Unigene52002_All	Ent-kaurene synthase like 4 [Triticum aestivum]	KSL4	Terpenoid biosynthesis	6.08746	1.58496	4.10434
CL16984.Contig2_All	10-deacetylbaccatin III 10-O-acetyltransferase [Triticum aestivum]	DBAT	Paclitaxel biosynthesis	4.28011	2.558	3.24672	CL20310.Contig8_All	Ent-kaurene synthase-like protein 3 [Aegilops tauschii]	KSL3	Terpenoid biosynthesis	3.77928	-0.399465	0.296201
Unigene39201_All	Cinnamoyl-CoA reductase 1 [Aegilops tauschii]	CCR1	Lignin biosynthesis	7.00749	4.71882	2.73697	Unigene71234_All	Laccase-12/13 [Aegilops tauschii]	LAC12	Ligin biosynthesis	6.43185	2.58496	0
CL5200.Contig12_All	Probable cinnamyl alcohol dehydrogenase 8D [Hordeum vulgare subsp. vulgare]	CAD8D	Lignin biosynthesis	2.5196	1.91295	2.31763	Unigene38785_All	Secologanin synthase [Aegilops tauschii]	SLS	Indole and ipecac alkaloid biosynthesis	6.87036	0	0
CL5998.Contig2_All	2'-deoxymugineic-acid 2'-dioxygenase [Triticum urartu]	IDS3	Flavonoid biosynthesis	7.20945	2.22239	4.27302	CL8645.Contig8_All	2'-deoxymugineic-acid 2'-dioxygenase [Aegilops tauschii]	IDS3	Flavonoid biosynthesis	-3.66458	-2.15847	-0.189881
Unigene37734_All	Phenylalanine ammonia-lyase [Aegilops tauschii]	PAL2	Flavonoid biosynthesis	6.95807	0	0	CL14211.Contig6_All	Strictosidine synthase [Hordeum vulgare subsp. vulgare]	STR1	Alkaloid biosynthesis	6.98109	4.87447	-0.584963
CL7694.Contig1_All	Anthocyanidin 5,3-O-glucosyltransferase [Aegilops tauschii]	ANGLT	Flavonoid biosynthesis	6.82867	3.05889	6.29768	CL14620.Contig1_All	indolin-2-one monooxygenase [Aegilops tauschii]	CYP71C2	2,4-dihydroxy-1,4-benzoxazin-3-one biosynthesis	2.92171	-0.654073	-0.610788
Unigene26031_All	Probable 4-coumarate--CoA ligase 5 [Hordeum vulgare subsp. vulgare]	4CL5	Flavonoid biosynthesis	4.12697	0.847997	-0.224317
Unigene9727_All	2-hydroxyisoflavanone dehydratase [Hordeum vulgare subsp. vulgare]	HIDM	Flavonoid biosynthesis	3.55209	0.368528	-0.0424056	Unigene34707_All	Pupative polyprotein [Oryza sativa Japonica Group]	POLX	Terpenoid backbone biosynthesis	0	6.60979	5.96193
CL3209.Contig3_All	Probable 4-coumarate--CoA ligase 3 [Triticum urartu]	4CL3	Flavonoid biosynthesis	2.88475	2.5143	2.70438	CL13661.Contig2_All	Trans-resveratrol di-O-methyltransferase [Hordeum vulgare subsp. vulgare]	ROMT	Stilbenoid, diarylheptanoid and gingerol biosynthesis	0	7.96386	5.34577
Unigene11053_All	Flavonoid 3&apos;-monooxygenase [Triticum urartu]	CYP75B2	Flavonoid biosynthesis	2.37143	0.928152	-0.49626	CL1844.Contig2_All	Cinnamoyl-CoA reductase 1 [Hordeum vulgare subsp. vulgare]	CCR1	Ligin biosynthesis	-0.0833153	-2.94546	-1.61982
CL3442.Contig9_All	Cytochrome P450 72A14 [Triticum aestivum]	CYP72A14	Secondary metabolite biosynthetic process	3.2979	1.9358	2.93664	CL1844.Contig1_All	Cinnamoyl-CoA reductase 1 [Hordeum vulgare subsp. vulgare]	CCR1	Ligin biosynthesis	-0.35011	-3.04613	-1.60812
CL1855.Contig6_All	Cytochrome P450 89A2 [Hordeum vulgare subsp. vulgare]	CYP89A2	Secondary metabolite biosynthetic process	3.29429	2.51852	2.81934	Unigene39963_All	4-coumarate--CoA ligase-like 10 [Oryza sativa Japonica Group]	4CLL10	Flavonoid biosynthesis	2.2929	3.0549	2.35085
							CL15480.Contig1_All	Chalcone isomerase [Hordeum vulgare]	CHI	Flavonoid biosynthesis	-0.325087	-3.52797	-2.39931
CL9506.Contig16_All	Tropinone reductase 1 [Triticum urartu]	TR1	Tropane alkaloid biosynthesis	1.39993	4.42354	4.37697	Unigene1739_All	PREDICTED: bisdemethoxycurcumin synthase-like [Brachypodium distachyon]	Os07g0271500	Flavonoid biosynthesis	-2.70044	-5.2854	-4.41093
Unigene31692_All	Chalcone synthase 1 [Sorghum bicolor]	CHS1	Flavonoid biosynthesis	3.6788	6.02594	3.88185	Unigene37944_All	Chalcone synthase C2 [Zea mays]	CHS2	Flavonoid biosynthesis	-1.8365	-5.89178	-3.1369
Unigene58828_All	Probable flavonol synthase 5 [Setaria italica]	FLS5	Flavonoid biosynthesis	4.12928	5.77698	5.08746	CL1687.Contig21_All	Cytochrome P450 71D7 [Aegilops tauschii]	CYP71D7	Diterpenoid biosynthesis	4.68182	6.9542	4.73697
CL14211.Contig3_All	Cyanohydrin beta-glucosyltransferase [Triticum urartu]	HMNGT	Dhurrin biosynthesis	2.85345	3.42779	3.51139	CL722.Contig2_All	S-norcoclaurine synthase [Aegilops tauschii]	NCS	Benzylisoquinoline alkaloid biosynthesis	-1.76139	-6.53916	-1.28605
Unigene19480_All	S-adenosylmethionine synthase 1 [Triticum urartu]	SAMS1	Caffeine Biosynthesis	1.13864	2.79424	2.76072	CL125.Contig2_All	S-norcoclaurine synthase [Aegilops tauschii]	NCS	Benzylisoquinoline alkaloid biosynthesis	-1.48182	-8.31892	-1.29286
							CL2133.Contig9_All	1-aminocyclopropane-1-carboxylate oxidase-1-like protein [Aegilops tauschii]	ACO	Benzoxazinone biosynthesis	0.44124	2.94722	1.99258
CL5866.Contig3_All	Probable 1-deoxy-D-xylulose-5-phosphate synthase 2 [Hordeum vulgare subsp. vulgare]	Os07g0190000	Terpenoid biosynthesis	1.02005	-2.63397	-5.18417
CL1352.Contig2_All	Protein TRANSPARENT TESTA 12 [Aegilops tauschii]	TT12	Proanthocyanidin biosynthesis	4.85798	5.13516	6.38658	Unigene68987_All	(+)-delta-cadinene synthase isozyme C2 [Aegilops tauschii]	ZSS1	Sesquiterpenoid and triterpenoid biosynthesis	1.58496	2	6.67243
CL8341.Contig5_All	3'-N-debenzoyl-2'-deoxytaxol N-benzoyltransferase [Hordeum vulgare subsp. vulgare]	TAX10	Paclitaxel biosynthesis	0	0	6.88264	Unigene4170_All	Salutaridine reductase [Aegilops tauschii]	SALR	Monoterpenoid biosynthesis	-0.973365	2.53017	2.74256
CL5143.Contig5_All	3'-N-debenzoyl-2'-deoxytaxol N-benzoyltransferase [Hordeum vulgare subsp. vulgare]	TAX10	Paclitaxel biosynthesis	1.96347	3.19377	5.30812	CL2980.Contig2_All	deoxymugineic acid synthase1 [Hordeum vulgare]	DMAS	Flavonoid biosynthesis	5.32193	0.415037	7.64145
Unigene54429_All	Short-chain dehydrogenase/reductase 2 [Aegilops tauschii]	IPIPR	Menthol biosynthesis	3.11548	3.05889	6.89885	CL8448.Contig1_All	Naringenin,2-oxoglutarate 3-dioxygenase [Hordeum vulgare subsp. vulgare]	CYP75B2	Flavonoid biosynthesis	0.879706	3.67356	6.71636
CL1652.Contig7_All	PREDICTED: (+)-neomenthol dehydrogenase-like [Brachypodium distachyon]	SDR1	Menthol biosynthesis	5.58496	7.53916	6.88264	CL2980.Contig5_All	predicted protein [Hordeum vulgare subsp. vulgare]	Os10g0113000	Flavonoid biosynthesis	0.478134	1.14979	3.0412
Unigene38761_All	Cinnamoyl-CoA reductase 1 [Hordeum vulgare subsp. vulgare]	CCR1	Lignin biosynthesis	0.411231	0.837824	3.55255	Unigene30253_All	2-hydroxyisoflavanone dehydratase [Aegilops tauschii]	HIDM	Flavonoid biosynthesis	0	5.51307	7.28725
Unigene30633_All	Probable cinnamyl alcohol dehydrogenase 8C [Hordeum vulgare subsp. vulgare]	CAD8C	Lignin biosynthesis	-0.0103271	-2.23814	5.29004	Unigene34170_All	Anthocyanidin 5,3-O-glucosyltransferase [Triticum urartu]	ANGLT	Flavonoid biosynthesis	5.58496	6.30378	6.54946
Unigene69146_All	Cinnamoyl-CoA reductase 1 [Hordeum vulgare subsp. vulgare]	CCR1	Ligin biosynthesis	0	0	7.70275	Unigene51814_All	Chalcone synthase [Aegilops tauschii]	CHS	Flavonoid biosynthesis	0	2.61471	4.91254
CL6891.Contig3_All	NAD(P)H-dependent 6&apos;-deoxychalcone synthase [Aegilops tauschii]	COR2	Flavonoid biosynthesis	0	4.24793	8.27302	Unigene988_All	Isoflavone 2'-hydroxylase [Hordeum vulgare subsp. vulgare]	CYP81E1	Flavonoid biosynthesis	1.65535	2.71149	4.86295
CL15205.Contig2_All	Flavonol synthase/flavanone 3-hydroxylase [Hordeum vulgare subsp. vulgare]	FLS	Flavonoid biosynthesis	-1	-1	7.55459	Unigene19406_All	Flavonol synthase 3 [Triticum urartu]	FLS3	Flavonoid biosynthesis	0.54962	1.9684	2.81602
Unigene45134_All	PREDICTED: flavonol synthase/flavanone 3-hydroxylase-like [Brachypodium distachyon]	FLS	Flavonoid biosynthesis	0	3.32193	7.13955	Unigene16468_All	Phenylalanine ammonia-lyase [Hordeum vulgare subsp. vulgare]	PAL	Flavonoid biosynthesis	0.149119	-0.371131	-2.71798
CL13070.Contig3_All	Cyanidin 3-O-rutinoside 5-O-glucosyltransferase [Hordeum vulgare subsp. vulgare]	5GT	Flavonoid biosynthesis	0.597241	1.97199	4.58946	CL9113.Contig6_All	Flavonoid 3'-monooxygenase [Hordeum vulgare subsp. vulgare]	CYP75B2	Flavonoid biosynthesis	0.463234	-1.63769	-2.92298
CL9518.Contig1_All	Anthocyanidin 3-O-glucosyltransferase [Hordeum vulgare subsp. vulgare]	RT	Flavonoid biosynthesis	3.01078	3.4957	4.51475	Unigene46187_All	Chalcone synthase 6 [Sorghum bicolor]	CHS6	Flavonoid biosynthesis	-2.18601	-3.49476	-7.37214
CL5160.Contig2_All	Isoflavone reductase homolog IRL [Sorghum bicolor]	IRL	Flavonoid biosynthesis	-0.522566	3.27576	4.1455	CL15353.Contig3_All	Shikimate O-hydroxycinnamoyltransferase [Aegilops tauschii]	HST	Flavonoid biosynthesis	-2.22699	-2.69958	-4.75833
Unigene49706_All	Phenylalanine ammonia-lyase [Hordeum vulgare subsp. vulgare]	PAL	Flavonoid biosynthesis	0.691813	-1.47727	-3.8573	CL10866.Contig2_All	Cyanohydrin beta-glucosyltransferase [Hordeum vulgare subsp. vulgare]	HMNGT	Benzoxazinone biosynthesis	-1.50766	-5.54579	-6.76818
CL2399.Contig16_All	Chalcone--flavonone isomerase 1B-1 [Aegilops tauschii]	CHI1B	Flavonoid biosynthesis	-0.83289	-2.27992	-4.49586
Unigene93100_All	Phenylalanine ammonia-lyase [Hordeum vulgare subsp. vulgare]	PAL	Flavonoid biosynthesis	0.436099	-1.51101	-4.97329
Unigene49708_All	Phenylalanine ammonia-lyase [Aegilops tauschii]	PAL	Flavonoid biosynthesis	0.326645	-2.12857	-5.60052
Unigene44864_All	putative O-methyltransferase 2 [Triticum urartu]	OMT2	Diarylheptanoid and gingerol biosynthesis	-1.05514	-2.04656	9.68884
Unigene46938_All	O-methyltransferase OMT2 [Aegilops tauschii]	OMT2	Diarylheptanoid and gingerol biosynthesis	-0.820538	-2.02971	-3.94656
CL15166.Contig3_All	4-hydroxyphenylacetaldehyde oxime monooxygenase [Hordeum vulgare subsp. vulgare]	CYP71E1	Dhurrin biosynthesis	-1.31279	-0.442466	-5.07529
CL16501.Contig1_All	UDP-glycosyltransferase 76E2 [Hordeum vulgare subsp. vulgare]	UGT76E2	Benzoxazinone biosynthesis	0	3.27302	8.00375
CL16548.Contig5_All	DIMBOA UDP-glucosyltransfe [Hordeum vulgare subsp. vulgare]	BX9	Benzoxazinone biosynthesis	2.80735	5.91488	7.82443
CL21559.Contig1_All	PREDICTED: DIBOA-glucoside dioxygenase BX6-like [Setaria italica]	BX6	Benzoxazinone biosynthesis	-0.180572	-0.628031	5.77998
CL1219.Contig3_All	cytochrome P450 [Triticum aestivum]	CYP81D11	Secondary metabolite biosynthetic process	1.03992	1.02979	3.68261
Intersection
Unigenes	Description	Gene name	Fuction categories	Log2 fold change (3 h/0 h)	Log2 fold change (24 h/0 h)	Log2 fold change(5 d/0 h)	Unigenes ID	Description	Gene name	Fuction categories	Log2 fold change (3 h/0 h)	Log2 fold change (24 h/0 h)	Log2 fold change(5 d/0 h)
CL21414.Contig3_All	PREDICTED: LOW QUALITY PROTEIN: ent-kaurene synthase-like 1 [Brachypodium distachyon]	TPS1	Terpenoid biosynthesis	4.29092	3.02466	2.49664	CL20310.Contig7_All	PREDICTED: LOW QUALITY PROTEIN: ent-kaurene synthase-like 1 [Brachypodium distachyon]	TPS2	Terpenoid biosynthesis	3.2089	-0.65501	0.233097
CL3225.Contig3_All	PREDICTED: O-methyltransferase ZRP4-like isoform X1 [Brachypodium distachyon]	OMT3	Stilbenoid, diarylheptanoid and gingerol biosynthesis	2.65185	2.49511	1.58496	CL8657.Contig5_All	PREDICTED: O-methyltransferase ZRP4-like isoform X1 [Brachypodium distachyon]	OMT3	Stilbenoid, diarylheptanoid and gingerol biosynthesis	2.85214	-1.48153	1.55873
Unigene37150_All	Anthocyanidin 5,3-O-glucosyltransferase [Aegilops tauschii]	RhGT1	Flavonoid biosynthesis	7.20294	5.04439	5.32193	Unigene55899_All	Anthocyanidin 5,3-O-glucosyltransferase [Aegilops tauschii]	RhGT1	Flavonoid biosynthesis	4.69331	1	2.00946
Unigene30615_All	PREDICTED: anthocyanidin 5,3-O-glucosyltransferase-like [Brachypodium distachyon]	RhGT1	Flavonoid biosynthesis	7.39232	4.9542	3.96963	Unigene21970_All	PREDICTED: anthocyanidin 5,3-O-glucosyltransferase-like [Brachypodium distachyon]	RhGT1	Flavonoid biosynthesis	4.45712	2.05163	3.69485
CL6501.Contig5_All	Predicted protein [Hordeum vulgare subsp. vulgare]	At1g78600	Flavonoid biosynthesis	8.69983	4.38827	3.64725	CL3167.Contig4_All	Predicted protein [Hordeum vulgare subsp. vulgare]	At1g78600	Flavonoid biosynthesis	4.19894	3.25644	2.41616
Unigene15103_All	Leucoanthocyanidin reductase [Aegilops tauschii]	BAN	Flavonoid biosynthesis	3.29278	0.373043	1.94578	CL18246.Contig5_All	Leucoanthocyanidin reductase [Aegilops tauschii]	BAN	Flavonoid biosynthesis	-3.99689	0	-2.58808
CL2650.Contig1_All	Naringenin,2-oxoglutarate 3-dioxygenase [Hordeum vulgare subsp. vulgare]	CYP75B2	Flavonoid biosynthesis	2.51828	-0.0658186	-0.153929	CL19748.Contig11_All	Naringenin,2-oxoglutarate 3-dioxygenase [Hordeum vulgare subsp. vulgare]	CYP75B2	Flavonoid biosynthesis	2.92574	2.47186	1.36699
CL405.Contig5_All	Linalool synthase, chloroplastic [Aegilops tauschii]	LIS	Monoterpenoid biosynthesis	1.81335	4.49589	1.82129	Unigene43031_All	Linalool synthase, chloroplastic [Aegilops tauschii]	LIS	Monoterpenoid biosynthesis	2.21766	4.543	6.34018
CL405.Contig9_All	Probable terpene synthase 13 [Hordeum vulgare subsp. vulgare]	TPS13	Monoterpenoid biosynthesis	3.76219	3.82629	5.75946	CL4700.Contig9_All	Probable terpene synthase 13 [Hordeum vulgare subsp. vulgare]	TPS13	Monoterpenoid biosynthesis	2.28345	3.01182	4.32224
CL6102.Contig2_All	Putative acetyltransferase [Aegilops tauschii]	At3g50280	Flavonoid biosynthesis	3.33787	7.74147	0.415037	Unigene38786_All	Putative acetyltransferase [Aegilops tauschii]	At3g50280	Flavonoid biosynthesis	0	7.01123	6.10852
Unigene82556_All	Chalcone synthase 1 [Aegilops tauschii]	CHS1	Flavonoid biosynthesis	5.64386	7.67007	6.00749	CL1535.Contig1_All	Chalcone synthase 1 [Aegilops tauschii]	CHS1	Flavonoid biosynthesis	-0.584359	-4.24071	-4.40992
Unigene26946_All	Isoflavone reductase homolog IRL [Triticum aestivum]	IRL	Flavonoid biosynthesis	0	7.35755	12.7687	CL8504.Contig2_All	Isoflavone reductase homolog IRL [Triticum aestivum]	IRL	Flavonoid biosynthesis	3.47633	4.44968	5.56648
Unigene31690_All	RecName: Full=Chalcone synthase 2 [Secale cereale]	CHS2	Flavonoid biosynthesis	3.25752	5.73747	4.32801	CL1535.Contig2_All	Chalcone synthase 2 [Secale cereale]	CHS2	Flavonoid biosynthesis	-0.690569	-5.31518	-5.15883
CL639.Contig3_All	4-coumarate--CoA ligase-like 10 [Hordeum vulgare subsp. vulgare]	4CLL10	Flavonoid biosynthesis	3.62399	4.64609	5.01878	CL6074.Contig2_All	4-coumarate--CoA ligase-like 10 [Hordeum vulgare subsp. vulgare]	4CLL10	Flavonoid biosynthesis	1.81323	2.85054	1.92117
Unigene31693_All	chalcone synthase [Hordeum vulgare]	CHS	Flavonoid biosynthesis	2.34746	4.63675	4.67948	Unigene16730_All	chalcone synthase [Hordeum vulgare]	CHS	Flavonoid biosynthesis	-1.01495	-6.63308	-6.41549
CL19509.Contig2_All	Flavonoid 3'-monooxygenase [Hordeum vulgare subsp. vulgare]	CYP75B2	Flavonoid biosynthesis	2.66001	3.63824	3.25894	CL9113.Contig4_All	Flavonoid 3'-monooxygenase [Hordeum vulgare subsp. vulgare]	CYP75B2	Flavonoid biosynthesis	-0.0339213	-4.70299	-3.32156
Unigene58132_All	Protein SRG1 [Aegilops tauschii]	SRG1	Flavonoid biosynthesis	0.763961	2.62679	-1.0479	CL12796.Contig4_All	Protein SRG1 [Aegilops tauschii]	SRG1	Flavonoid biosynthesis	0.993264	3.58197	2.55707
CL14211.Contig2_All	UDP-glucose glucosyltransferase [Triticum aestivum]	UGT85B1	Dhurrin biosynthesis	4.48953	4.81777	5.12629	CL16922.Contig2_All	UDP-glucose glucosyltransferase [Triticum aestivum]	UGT85B1	Dhurrin biosynthesis	0.538644	-7.13614	0
CL5186.Contig10_All	indole-2-monooxygenase [Hordeum vulgare subsp. vulgare]	CYP71C4	2,4-dihydroxy-1,4-benzoxazin-3-one biosynthesis	3.31249	4.70633	5.88052	CL1507.Contig4_All	indole-2-monooxygenase [Hordeum vulgare subsp. vulgare]	CYP71C4	2,4-dihydroxy-1,4-benzoxazin-3-one biosynthesis	4.68182	8.08037	7.6677
CL4725.Contig1_All	Putative laccase-9 [Aegilops tauschii]	LAC9	Lignin catabolism	0	0	6.52982	CL18708.Contig2_All	Putative laccase-9 [Aegilops tauschii]	LAC9	Lignin catabolism	2.9386	1	7.07682
Unigene2035_All	Laccase-25 [Hordeum vulgare subsp. vulgare]	LAC25	Lignin catabolism	1.19265	-1.80735	6.80896	CL15447.Contig1_All	Laccase-25 [Hordeum vulgare subsp. vulgare]	LAC25	Lignin catabolism	1.58496	3.22239	10.1015
Unigene96593_All	Isoflavone reductase homolog IRL [Triticum aestivum]	IRL	Flavonoid biosynthesis	3.5025	3.45943	7.26991	CL8504.Contig2_All	Isoflavone reductase homolog IRL [Triticum aestivum]	IRL	Flavonoid biosynthesis	3.47633	4.44968	5.56648
CL6891.Contig1_All	Non-functional NADPH-dependent codeinone reductase 2 [Hordeum vulgare subsp. vulgare]	COR2	Flavonoid biosynthesis	0.674485	3.22512	6.29499	Unigene11275_All	Non-functional NADPH-dependent codeinone reductase 2 [Hordeum vulgare subsp. vulgare]	COR2	Flavonoid biosynthesis	0.437151	1.7754	3.39027
CL21179.Contig4_All	Anthocyanidin 3-O-glucosyltransferase [Aegilops tauschii]	RT	Flavonoid biosynthesis	-1.85244	2.77205	5.34171	CL5393.Contig5_All	Anthocyanidin 3-O-glucosyltransferase [Aegilops tauschii]	RT	Flavonoid biosynthesis	-0.809764	-4.42447	-3.97734
CL19509.Contig3_All	Flavonoid 3'-monooxygenase [Hordeum vulgare subsp. vulgare]	CYP75B2	Flavonoid biosynthesis	3.81237	4.76915	4.67377	CL9113.Contig4_All	Flavonoid 3'-monooxygenase [Hordeum vulgare subsp. vulgare]	CYP75B2	Flavonoid biosynthesis	-0.0339213	-4.70299	-3.32156
Unigene31693_All	chalcone synthase [Hordeum vulgare]	CHS	Flavonoid biosynthesis	2.34746	4.66229	4.65395	Unigene16730_All	chalcone synthase [Hordeum vulgare]	CHS	Flavonoid biosynthesis	-1.01495	-6.63308	-6.41549
Unigene31690_All	RecName: Full=Chalcone synthase 2 [Secale cereale]	CHS2	Flavonoid biosynthesis	3.25752	5.73747	4.32801	CL1535.Contig2_All	Chalcone synthase 2 [Secale cereale]	CHS2	Flavonoid biosynthesis	-0.690569	-5.31518	-5.15883
Unigene5301_All	Protein TRANSPARENT TESTA 12 [Hordeum vulgare subsp. vulgare]	TT12	Flavonoid biosynthesis	1.88479	2.62859	4.288	CL698.Contig3_All	Protein TRANSPARENT TESTA 12 [Hordeum vulgare subsp. vulgare]	TT12	Flavonoid biosynthesis	0.293249	2.16738	2.7746
CL4916.Contig2_All	RNase S-like protein [Hordeum vulgare]	RNS1	Flavonoid biosynthesis	-0.494141	-0.986313	-3.74589	CL15357.Contig1_All	RNase S-like protein [Hordeum vulgare]	RNS1	Flavonoid biosynthesis	0.97331	-2.85119	-3.138
Unigene24497_All	Leucoanthocyanidin reductase [Aegilops tauschii]	BAN	Flavonoid biosynthesis	0.827723	-0.604755	-4.93974	CL18246.Contig15_All	Leucoanthocyanidin reductase [Aegilops tauschii]	BAN	Flavonoid biosynthesis	-1.47551	0	-7.67007
CL5186.Contig8_All	indole-2-monooxygenase [Hordeum vulgare subsp. vulgare]	CYP71C4	Benzoxazinone biosynthesis	-1.58496	4.70044	7.02237	CL1507.Contig2_All	indole-2-monooxygenase [Hordeum vulgare subsp. vulgare]	CYP71C4	Benzoxazinone biosynthesis	0.24591	2.61236	3.95048
CL5186.Contig18_All	indole-2-monooxygenase [Hordeum vulgare subsp. vulgare]	CYP71C4	Benzoxazinone biosynthesis	3.74296	3.98995	5.83903	CL1507.Contig4_All	indole-2-monooxygenase [Hordeum vulgare subsp. vulgare]	CYP71C4	Benzoxazinone biosynthesis	4.68182	8.08037	7.67007
CL5186.Contig9_All	Cytochrome P450 71C4 [Aegilops tauschii]	CYP71C4	Benzoxazinone biosynthesis	2.26156	3.05368	4.47812	Unigene17878_All	Cytochrome P450 71C4 [Aegilops tauschii]	CYP71C4	Benzoxazinone biosynthesis	1.98562	4.66793	6.27065
Unigene45925_All	UDP-glycosyltransferase 85A2 [Hordeum vulgare subsp. vulgare]	UGT85A2	Benzoxazinone biosynthesis	1.61802	2.77625	3.95638	CL296.Contig12_All	UDP-glycosyltransferase 85A2 [Hordeum vulgare subsp. vulgare]	UGT85A2	Benzoxazinone biosynthesis	0.86458	3.08402	4
								#REF!
								#REF!
								#REF!
								#REF!
								#REF!
								#REF!
								#REF!
								#REF!
								#REF!
								#REF!
								#REF!
								#REF!
								#REF!
								#REF!
								#REF!
								#REF!
								#REF!
								#REF!
								#REF!
								#REF!
								#REF!
								#REF!
								#REF!
								#REF!
								#REF!
								#REF!
								#REF!
								#REF!
								#REF!
								#REF!
								#REF!
								#REF!
								#REF!
								#REF!
								#REF!
								#REF!
								#REF!
								#REF!
								#REF!
								#REF!
								#REF!
								#REF!
								#REF!
								#REF!
								#REF!
								#REF!
								#REF!
								#REF!
								#REF!
								#REF!
								#REF!
								#REF!
								#REF!
								#REF!
								#REF!
								#REF!
								#REF!
								#REF!
								#REF!
								#REF!
								#REF!
								#REF!
								#REF!
								#REF!
								#REF!
								#REF!
								#REF!
								#REF!
								#REF!
								#REF!
								#REF!
								#REF!
								#REF!
								#REF!
								#REF!
								#REF!
								#REF!
								#REF!
								#REF!
								#REF!
								#REF!
								#REF!
								#REF!
								#REF!
								#REF!
								#REF!
								#REF!
								#REF!
								#REF!
								#REF!
								#REF!
								#REF!
								#REF!
								#REF!
								#REF!
								#REF!
								#REF!
								#REF!
								#REF!
								#REF!
								#REF!
								#REF!
								#REF!
								#REF!
								#REF!
								#REF!
								#REF!
								#REF!
								#REF!
								#REF!
								#REF!
								#REF!
								#REF!
								#REF!
								#REF!
								#REF!
								#REF!
								#REF!
								#REF!
								#REF!
								#REF!
								#REF!
								#REF!
								#REF!
								#REF!
								#REF!
								#REF!
								#REF!
								#REF!
								#REF!
								#REF!
								#REF!
								#REF!
								#REF!
								#REF!
								#REF!
								#REF!
								#REF!
								#REF!
								#REF!
								#REF!
								#REF!
								#REF!
								#REF!
								#REF!
								#REF!
								#REF!
								#REF!
								#REF!
								#REF!
								#REF!
								#REF!
								#REF!
								#REF!
								#REF!
								#REF!
								#REF!
								#REF!
								#REF!
								#REF!
								#REF!
								#REF!
								#REF!
								#REF!
								#REF!
								#REF!
								#REF!
								#REF!
								#REF!
								#REF!
								#REF!
								#REF!
								#REF!
								#REF!
								#REF!
								#REF!
								#REF!
								#REF!
								#REF!
								#REF!
								#REF!
								#REF!
								#REF!
								#REF!
								#REF!
								#REF!
								#REF!
								#REF!
								#REF!
								#REF!
								#REF!
								#REF!
								#REF!
								#REF!
								#REF!
								#REF!
								#REF!
								#REF!
								#REF!
								#REF!
								#REF!
								#REF!
								#REF!
								#REF!
								#REF!
								#REF!
								#REF!
								#REF!
								#REF!
