# Supplementary material for: De novo transcriptome sequencing and gene expression profiling of Elymus nutans under cold stress
Source: BMC Genomics. 2016 Nov 4;17:870. doi: 10.1186/s12864-016-3222-0 (PMC5097361; doi:10.1186/s12864-016-3222-0)
Supplement: Additional file 23: Table S17. — Differently-expressed genes related to photosynthesis in response to cold treatment of DX and GN genotypes. (XLSX 352 kb) [file 12864_2016_3222_MOESM23_ESM.xlsx]

## Sheet:  Table S17
Table S17. Differently-expressed genes related to photosynthesis in response to cold treatment of DX and GN genotypes. DX-specific unigenes are color-coded with pale yellow shaded . GN-specific unigenes are color-coded with light green shaded. Common expression unigenes are color-coded with gray shaded. Significant (P-value > 0.8) decrease of transcript abundance is highlighted in blue and bold, …
DX							GN
Unigenes	Description	Gene name	Fuction categories	Log2 fold change 3 h/0 h)	Log2 fold change (24 h/0 h)	Log2 fold change (5 d/0 h)	Unigenes ID	Description	Gene name	Fuction categories	Log2 fold change (3 h/0 h)	Log2 fold change (24 h/0 h)	Log2 fold change (5 d/0 h)
Unigene4334_All	ribulose-1,5-bisphosphate carboxylase/oxygenase large subunit [Elymus sibiricus]	RbcL	Carboxylation	0.276	3.27478	0.0745046	CL6033.Contig4_All	PsbQ-like protein 2, chloroplastic [Hordeum vulgare subsp. vulgare]	PQL2	photosystem II oxygen evolving complex	-3.73496	-3.02155	-1.92107
CL17662.Contig3_All	ribulose-1,5-bisphosphate carboxylase/oxygenase large subunit [Acorus calamus]	RbcL	Carboxylation	0.0735478	2.87062	-0.466239	CL18079.Contig1_All	hypothetical protein F775_29164 [Aegilops tauschii]		chlororespiration	2.39678	-0.0639087	0.201904
CL10052.Contig7_All	photosystem II protein D1 [Phaseolus vulgaris]	PsbA	Photosynthetic electron transport in photosystem II	-0.275378	-2.77494	-0.602628
Unigene91167_All	predicted protein [Hordeum vulgare subsp. vulgare]	—	photosynthesis	-1.69244	-3.40293	1.10342	Unigene17925_All	Chlorophyll a-b binding protein, chloroplastic [Aegilops tauschii]	WHAB1.6	Photosynthesis, light harvesting	-0.672288	-2.54576	-2.1442
CL5899.Contig10_All	PREDICTED: glycerate dehydrogenase [Brachypodium distachyon]	HPR-A	Oxidative photosynthetic carbon pathway	-4.03367	-7.94447	-4.61863	CL1978.Contig4_All	PsbQ-like protein 1, chloroplastic [Hordeum vulgare subsp. vulgare]	PQL1	photosynthetic electron transport chain	-0.0735902	-5.55369	-2.08092
Unigene33202_All	PREDICTED: 2-methyl-6-phytyl-1,4-hydroquinone methyltransferase 2, chloroplastic-like [Brachypodium distachyon]	Os12g0615400	Plastoquinone biosynthesis	4.63639	4.59059	3.96467	CL166.Contig4_All	Ribulose-1,5-bisphosphate carboxylase/oxygenase small subunit [Aegilops sharonensis]	RbcS	Carboxylation	-0.184389	-2.3523	-2.19461
CL7787.Contig4_All	Glutamyl-tRNA(Gln) amidotransferase subunit A, chloroplastic/mitochondrial [Hordeum vulgare subsp. vulgare]	GATA	Chlorophyll a synthesis	0	-3.80735	-3.26053	CL19166.Contig16_All	Chlorophyll a-b binding protein, chloroplastic [Hordeum vulgare subsp. vulgare]	WHAB1.6	Photosynthesis, light harvesting	-0.361416	-1.34465	-2.40791
Unigene98431_All	Glutamine--tRNA ligase [Oryza sativa Indica Group]	SYQ	Chlorophyll a synthesis	0	3.5025	-2.67713	CL3439.Contig3_All	Chlorophyll a-b binding protein 1B-20, chloroplastic [Hordeum vulgare subsp. vulgare]	LHC Ib-20	Photosynthesis, light harvesting	-0.634742	-2.0498	-2.53168
CL9829.Contig2_All	Short-chain dehydrogenase TIC 32, chloroplastic [Hordeum vulgare subsp. vulgare]	TIC32	Chlorophyll a synthesis	-0.138755	-1.62956	-3.10596	Unigene13714_All	Chlorophyll a-b binding protein, chloroplastic [Hordeum vulgare subsp. vulgare]	WHAB1.6	Photosynthesis, light harvesting	-0.296305	-1.93583	-2.69357
Unigene43935_All	Protochlorophyllide reductase B, chloroplastic [Triticum urartu]	PORB	Chlorophyll a synthesis	0.0418202	3.42033	-4.94352	CL19166.Contig13_All	Chlorophyll a-b binding protein, chloroplastic [Hordeum vulgare subsp. vulgare]	WHAB1.6	Photosynthesis, light harvesting	-0.552494	-1.60934	-2.70447
CL12661.Contig2_All	ATP-dependent zinc metalloprotease FTSH 7, chloroplastic [Hordeum vulgare subsp. vulgare]	FTSH7	Chloroplast thylakoid membrane	0	0	-2.7879	CL15708.Contig2_All	Photosystem II reaction center PSB28 protein, chloroplastic [Aegilops tauschii]	PSB28	Photosystem II	-0.550606	-2.31228	-3.52885
CL13799.Contig2_All	Peptidyl-prolyl cis-trans isomerase B [Triticum urartu]	CYP20-2	Chloroplast thylakoid membrane	0.0824622	-1.27009	-3.05166	Unigene45299_All	Ribulose bisphosphate carboxylase/oxygenase activase B, chloroplastic [Triticum urartu]	RCAB	Carbon fixation	-0.887921	-2.0573	-4.04103
CL10786.Contig3_All	Probable homogentisate phytyltransferase 2, chloroplastic [Aegilops tauschii]	HPT2	Chloroplast thylakoid membrane	1.85914	-2.84986	-2.89185
Unigene92245_All	Thylakoid lumenal 15 kDa protein 1, chloroplastic [Triticum aestivum]	At2g44920	Chloroplast thylakoid membrane	0	-1	-2.89138
Unigene38959_All	ATP synthase delta chain, chloroplastic [Hordeum vulgare subsp. vulgare]	ATPD	Chloroplast thylakoid membrane	-3.34717	-1.39023	-3.67924
CL9130.Contig1_All	Glyceraldehyde-3-phosphate dehydrogenase A, chloroplastic [Aegilops tauschii]	GAPA	Carbon reduction	0	0	7.21594
Unigene99843_All	Photosystem II 22 kDa protein, chloroplastic [Triticum aestivum]	PSBS	Photosystem II	-5.90689	-3.58496	-3.03342
CL14831.Contig1_All	Blue copper protein [Triticum urartu]	BCP	Electron transport chain	-1.73697	-1.56071	-2.82713
CL1556.Contig12_All	Oxygen-dependent coproporphyrinogen-III oxidase, chloroplastic [Hordeum vulgare subsp. vulgare]	CPX	Porphyrin-containing compound biosynthesis; Chloroplast stroma	-3.66838	-0.218346	-4.80392
CL18282.Contig1_All	photosystem II M protein [Oryza sativa Indica Group]	PsbM	Photosynthesis, light reaction	-0.29956	-0.36257	-3.77501
Unigene29689_All	Ferredoxin--NADP reductase, embryo isozyme, chloroplastic [Triticum urartu]	Os07g0147900	Photosynthesis; Electron transport chain	0.256751	-1.94501	-4.61176
Unigene60368_All	ribulose bisphosphate carboxylase activase B [Triticum aestivum]	RCAB	Carbon fixation	-2.22771	-2.74782	-5.76377
Unigene33948_All	PREDICTED: protease Do-like 7-like isoform X2 [Setaria italica]	DEGP7	Photoinhibition	0	0	6.67713
Unigene69904_All	Chlorophyll a-b binding protein 3C, chloroplastic [Triticum urartu]	CB2A	Photosynthesis, light harvesting	0	0	6.63421
Unigene15768_All	Chlorophyll a-b binding protein, chloroplastic [Triticum urartu]	WHAB1.6	Photosynthesis, light harvesting	0.131878	1.22792	3.58998
Unigene13110_All	predicted protein [Hordeum vulgare subsp. vulgare]	WHAB1.6	Photosynthesis, light harvesting	0.532054	1.53054	3.01477
CL168.Contig16_All	Chlorophyll a-b binding protein, chloroplastic [Aegilops tauschii]	CAB3C	Photosynthesis, light harvesting	1.61005	3.3295	6.1283
Intersection
Unigenes	Description	Gene name	Fuction categories	Log2 fold change(3 h/0 h)	Log2 fold change (24 h/0 h)	Log2 fold change (5 d/0 h)	Unigenes ID	Description	Gene name	Fuction categories	Log2 fold change(3 h/0 h)	Log2 fold change (24 h/0 h)	Log2 fold change (5 d/0 h)
Unigene23188_All	High molecular mass early light-inducible protein HV58, chloroplastic [Hordeum vulgare subsp. vulgare]	ELI5	Chloroplast membrane	-2.06569	-3.90629	-2.4223	CL4.Contig3_All	High molecular mass early light-inducible protein HV58, chloroplastic [Hordeum vulgare subsp. vulgare]	ELI5	Chloroplast membrane	-10.3711	-8.2384	-11.4369
Unigene6232_All	High molecular mass early light-inducible protein HV58, chloroplastic [Hordeum vulgare subsp. vulgare]	ELI5	Chloroplast membrane	-1.13619	-2.77497	-1.33703	Unigene29093_All	High molecular mass early light-inducible protein HV58, chloroplastic [Hordeum vulgare subsp. vulgare]	ELI5	Chloroplast membrane	-6.95964	-5.60161	-7.65803
Unigene12593_All	Low molecular mass early light-inducible protein HV90, chloroplastic [Triticum aestivum]	ELI9	Chloroplast membrane	-1.21974	-2.71667	-1.44294	CL19326.Contig6_All	Low molecular mass early light-inducible protein HV90, chloroplastic [Triticum aestivum]	ELI9	Chloroplast membrane	-7.62054	-5.03709	-10.2935
Unigene25126_All	High molecular mass early light-inducible protein HV58, chloroplastic [Hordeum vulgare subsp. vulgare]	ELI5	Chloroplast membrane	-1.36902	-2.91434	-1.21011	CL4.Contig4_All	High molecular mass early light-inducible protein HV58, chloroplastic [Hordeum vulgare subsp. vulgare]	ELI5	Chloroplast membrane	-3.48382	-4.96707	0
CL18970.Contig5_All	Blue copper protein [Hordeum vulgare subsp. vulgare]	BCP	Electron transport chain	-4.7595	-3.35799	-2.52897	CL5109.Contig6_All	Blue copper protein [Hordeum vulgare subsp. vulgare]	BCP	Electron transport chain	-3.76472	-3.79019	-3.90014
CL6244.Contig1_All	Glucose-6-phosphate/phosphate translocator 2, chloroplastic [Aegilops tauschii]	GTP2	Photosynthetic acclimation; chloroplast membrane	-2.1098	-4.23	-2.3597	CL6572.Contig4_All	Glucose-6-phosphate/phosphate translocator 2, chloroplastic [Aegilops tauschii]	GTP2	Photosynthetic acclimation; chloroplast membrane	-1.08619	-3.42516	-2.28418
Unigene8177_All	Protein FAF-like, chloroplastic [Hordeum vulgare subsp. vulgare]	At5g22090	Chloroplast	-2.98171	-2.88648	-2.12832	CL3903.Contig4_All	Protein FAF-like, chloroplastic [Hordeum vulgare subsp. vulgare]	At5g22090	Chloroplast	-1.3575	-4.82273	-0.886461
Unigene33116_All	Phosphoenolpyruvate carboxylase 4 [Hordeum vulgare subsp. vulgare]	PPC4	Photosynthesis; Carbon fixation	0.31034	-2.86598	-4.46736	Unigene2230_All	Phosphoenolpyruvate carboxylase 4 [Hordeum vulgare subsp. vulgare]	PPC4	Photosynthesis; Carbon fixation	-2.5025	-4.38082	-7.24816
Unigene55713_All	Chlorophyll a-b binding protein 3C, chloroplastic [Aegilops tauschii]	CAB3C	Photosynthesis, light harvesting	2.71104	-0.496676	4.8866	Unigene10393_All	Chlorophyll a-b binding protein 3C, chloroplastic [Aegilops tauschii]	CAB3C	Photosynthesis, light harvesting	-0.471963	-1.91668	-7.98517
CL191.Contig2_All	putative lactoylglutathione lyase, chloroplast [Triticum urartu]	At1g67280	Chloroplast stroma	-1.56791	-4.40047	-5.3762	Unigene43497_All	Probable lactoylglutathione lyase, chloroplast [Triticum urartu]	At1g67280	Chloroplast stroma	-4.40826	-5.47357	-6.22521
CL6244.Contig4_All	Glucose-6-phosphate/phosphate translocator 2, chloroplastic [Aegilops tauschii]	GPT2	Photosynthetic acclimation; chloroplast membrane	-3.95523	-3.11411	-2.58319	CL6572.Contig3_All	Glucose-6-phosphate/phosphate translocator 2, chloroplastic [Aegilops tauschii]	GPT2	Photosynthetic acclimation; chloroplast membrane	-4.81852	-2.38923	-4.08433
CL5286.Contig3_All	Photosystem II reaction center W protein, chloroplastic [Triticum urartu]	PSBW	Chloroplast thylakoid membrane	-0.675144	-1.09766	-2.53001	CL10859.Contig4_All	Photosystem II reaction center W protein, chloroplastic [Triticum urartu]	PSBW	Chloroplast thylakoid membrane	-0.14666	-1.84428	-3.56617
CL8080.Contig1_All	Protein CURVATURE THYLAKOID 1A, chloroplastic [Hordeum vulgare subsp. vulgare]	CUT1A	Chloroplast thylakoid membrane	-0.0091751	-0.995575	-3.2889	CL6865.Contig3_All	Protein CURVATURE THYLAKOID 1A, chloroplastic [Hordeum vulgare subsp. vulgare]	CUT1A	Chloroplast thylakoid membrane	-0.466047	-1.76517	-2.55232
Unigene35490_All	RecName: Full=Protochlorophyllide reductase A, chloroplastic; Short=PCR A; AltName: Full=NADPH-protochlorophyllide oxidoreductase A; Short=POR A; Flags: Precursor [Hordeum vulgare]	PORA	Chlorophyll a biosynthesis	-2.73198	-3.45725	-2.66174	CL5554.Contig2_All	Protochlorophyllide reductase A, chloroplastic [Hordeum vulgare]	PORA	Chlorophyll a biosynthesis	0.115248	-1.50557	-4.59691
CL21027.Contig2_All	Photosystem II 10 kDa polypeptide, chloroplastic [Aegilops tauschii]	PSBR	Chloroplast thylakoid membrane	-1.81113	-4.74621	-4.08348	CL8047.Contig3_All	Photosystem II 10 kDa polypeptide, chloroplastic [Aegilops tauschii]	PSBR	Chloroplast thylakoid membrane	0.554312	-3.00972	-7.24816
Unigene4155_All	RecName: Full=Photosystem II 10 kDa polypeptide, chloroplastic; Flags: Precursor [Hordeum vulgare]	PSBR	Chloroplast thylakoid membrane	1.22882	4.0728	-7.33092	CL8047.Contig1_All	Photosystem II 10 kDa polypeptide, chloroplastic [Hordeum vulgare]	PSBR	Chloroplast thylakoid membrane	0.675144	-3.96168	-7.98517
CL2906.Contig2_All	Alanine--glyoxylate aminotransferase 2 homolog 3, mitochondrial [Hordeum vulgare subsp. vulgare]	At3g08860	Photorespiration	-1.48552	-2.08504	6.22521	CL1452.Contig2_All	Alanine--glyoxylate aminotransferase 2 homolog 3, mitochondrial [Hordeum vulgare subsp. vulgare]	At3g08860	Photorespiration	1.35908	4.86446	8.45842
CL2906.Contig3_All	Alanine--glyoxylate aminotransferase-2-like protein, mitochondrial [Aegilops tauschii]	At3g08860	Photorespiration	0.401688	2.03562	4.08433	CL1452.Contig3_All	Alanine--glyoxylate aminotransferase 2 homolog 3, mitochondrial [Aegilops tauschii]	At3g08860	Photorespiration	0.821746	2.75957	5.3159
CL18358.Contig15_All	Ribulose bisphosphate carboxylase small chain PW9, chloroplastic [Triticum urartu]	RBCS	Photorespiration	-0.214813	-1.74017	-3.56617	CL166.Contig18_All	Ribulose bisphosphate carboxylase small chain PW9, chloroplastic [Triticum urartu]	RBCS	Photorespiration	0.278654	-2.2995	-2.51553
								#REF!
								#REF!
								#REF!
								#REF!
								#REF!
								#REF!
								#REF!
								#REF!
								#REF!
								#REF!
								#REF!
								#REF!
								#REF!
								#REF!
								#REF!
								#REF!
								#REF!
								#REF!
								#REF!
								#REF!
								#REF!
								#REF!
								#REF!
								#REF!
								#REF!
								#REF!
								#REF!
								#REF!
								#REF!
								#REF!
								#REF!
								#REF!
								#REF!
								#REF!
								#REF!
								#REF!
								#REF!
								#REF!
								#REF!
								#REF!
								#REF!
								#REF!
								#REF!
								#REF!
								#REF!
								#REF!
								#REF!
								#REF!
								#REF!
								#REF!
								#REF!
								#REF!
								#REF!
								#REF!
								#REF!
								#REF!
								#REF!
								#REF!
								#REF!
								#REF!
								#REF!
								#REF!
								#REF!
								#REF!
								#REF!
								#REF!
								#REF!
								#REF!
								#REF!
								#REF!
								#REF!
								#REF!
								#REF!
								#REF!
								#REF!
								#REF!
								#REF!
								#REF!
								#REF!
								#REF!
								#REF!
								#REF!
								#REF!
								#REF!
								#REF!
								#REF!
								#REF!
								#REF!
								#REF!
								#REF!
								#REF!
								#REF!
								#REF!
								#REF!
								#REF!
								#REF!
								#REF!
								#REF!
								#REF!
								#REF!
								#REF!
								#REF!
								#REF!
								#REF!
								#REF!
								#REF!
								#REF!
								#REF!
								#REF!
								#REF!
								#REF!
								#REF!
								#REF!
								#REF!
								#REF!
								#REF!
								#REF!
								#REF!
								#REF!
								#REF!
								#REF!
								#REF!
								#REF!
								#REF!
								#REF!
								#REF!
								#REF!
								#REF!
								#REF!
								#REF!
								#REF!
								#REF!
								#REF!
								#REF!
								#REF!
								#REF!
								#REF!
								#REF!
								#REF!
								#REF!
								#REF!
								#REF!
								#REF!
								#REF!
								#REF!
								#REF!
								#REF!
								#REF!
								#REF!
								#REF!
								#REF!
								#REF!
								#REF!
								#REF!
								#REF!
								#REF!
								#REF!
								#REF!
								#REF!
								#REF!
								#REF!
								#REF!
								#REF!
								#REF!
								#REF!
								#REF!
								#REF!
								#REF!
								#REF!
								#REF!
								#REF!
								#REF!
								#REF!
								#REF!
								#REF!
								#REF!
								#REF!
								#REF!
								#REF!
								#REF!
								#REF!
								#REF!
								#REF!
								#REF!
								#REF!
								#REF!
								#REF!
								#REF!
								#REF!
								#REF!
								#REF!
								#REF!
								#REF!
								#REF!
								#REF!
								#REF!
								#REF!
								#REF!
								#REF!
								#REF!
								#REF!
								#REF!
								#REF!
								#REF!
								#REF!
								#REF!
								#REF!
								#REF!
								#REF!
