# Supplementary material for: De novo transcriptome sequencing and gene expression profiling of Elymus nutans under cold stress
Source: BMC Genomics. 2016 Nov 4;17:870. doi: 10.1186/s12864-016-3222-0 (PMC5097361; doi:10.1186/s12864-016-3222-0)
Supplement: Additional file 24: Table S18. — Differently-expressed genes related to ABA metabolism and signaling in response to cold treatment of DX and GN genotypes. (XLSX 350 kb) [file 12864_2016_3222_MOESM24_ESM.xlsx]

## Sheet: Table S18
Table S18. Differently-expressed genes related to ABA metabolism and signaling in response to cold treatment of DX and GN genotypes. DX-specific unigenes are color-coded with pale yellow shaded . GN-specific unigenes are color-coded with light green shaded. Common expression unigenes are color-coded with gray shaded. Significant (P-value > 0.8) decrease of transcript abundance is highlighted in b…
DX							GN
Unigenes	Description	Gene name	Fuction categories	Log2 fold change (3 h/0 h)	Log2 fold change (24 h/0 h)	Log2 fold change (5 d/0 h)	Unigenes ID	Description	Gene name	Fuction categories	Log2 fold change(3 h/0 h)	Log2 fold change (24 h/0 h)	Log2 fold change (5 d/0 h)
Unigene28582_All	Cysteine-rich receptor-like protein kinase 41 [Aegilops tauschii]	CRK41	Response to abscisic acid stimulus	3.75321	3.1486	1.96091	Unigene66273_All	Zeaxanthin epoxidase, chloroplastic [Hordeum vulgare subsp. vulgare]	ZEP	Abscisic acid biosynthesis	2.49343	3.79811	3.31005
CL2457.Contig19_All	putative protein phosphatase 2C 30 [Triticum urartu]	Os03g0268600	Negative regulation of abscisic acid-activated signaling	2.59397	2.15326	1.34765	CL1341.Contig2_All	Zeaxanthin epoxidase, chloroplastic [Aegilops tauschii]	ZEP	Abscisic acid biosynthesis	2.19825	3.18119	2.21123
							Unigene1737_All	Calmodulin-like protein 5 [Triticum urartu]	CML5	Response to abscisic acid	3.22331	4.48452	0.836501
CL13116.Contig1_All	Transcription factor HY5 [Hordeum vulgare subsp. vulgare]	HY5	Response to abscisic acid stimulus	3.32193	5.79874	7.72338
Unigene69839_All	ABC transporter G family member 11 [Aegilops tauschii]	AB11G	Response to abscisic acid stimulus	—	3.41504	7.69581	Unigene53545_All	Zeaxanthin epoxidase, chloroplastic [Aegilops tauschii]	ABA2	Abscisic acid biosynthesis	5.01495	3.45943	6.52878
Unigene31517_All	ABC transporter G family member 11 [Triticum urartu]	AB11G	Response to abscisic acid stimulus	1.73697	2.41504	7.09452	CL20081.Contig2_All	Abscisic acid 8'-hydroxylase 3 [Triticum aestivum]	CYP707A7	Abscisic acid catabolism	2.08377	2.15893	3.06515
Unigene11281_All	Probable aquaporin PIP2-8 [Citrus sinensis]	PIP2-8	Response to abscisic acid stimulus	0.539733	3.1062	4.14673	Unigene37246_All	Abscisate beta-glucosyltransferase [Triticum aestivum]	AOG	Abscisic acid catabolism	2.33544	3.03769	3.97431
Unigene34336_All	Aconitate hydratase 2, mitochondrial [Aegilops tauschii]	ACO2	Response to abscisic acid stimulus	—	—	6.88671	CL11795.Contig2_All	Transcription factor MYB108 [Hordeum vulgare subsp. vulgare]	MYB108	Response to abscisic acid	0.185032	3.50696	3.84377
CL6950.Contig2_All	Calcium-dependent protein kinase 3 [Hordeum vulgare subsp. vulgare]	CPK3	Abscisic acid mediated signaling pathway	—	2.98489	6.29724
Unigene52973_All	PREDICTED: serine/threonine-protein kinase SAPK9 [Brachypodium distachyon]	SAPK9	Response to abscisic acid stimulus	—	1	5.42626
CL8765.Contig4_All	Arginine decarboxylase 1 [Hordeum vulgare subsp. vulgare]	ADC1	Response to abscisic acid	1.93988	0.985203	5.01647
CL283.Contig2_All	Abscisic acid receptor PYL4 [Hordeum vulgare subsp. vulgare]	PYL4	Abscisic acid mediated signaling pathway	—	-0.655352	4.86333
CL10168.Contig5_All	ABC transporter G family member 11 [Hordeum vulgare subsp. vulgare]	ABCG11	Response to abscisic acid stimulus	1.75331	1.92504	3.54328
Unigene334_All	Probable peroxygenase 4 [Triticum aestivum]	PXG4	Response to abscisic acid	0.252172	1.78524	3.1483
CL7533.Contig4_All	predicted protein [Hordeum vulgare subsp. vulgare]	—	Response to abscisic acid	-1.20899	-1.89047	-7.03342
CL2232.Contig8_All	SNF1-related protein kinase catalytic subunit alpha KIN10 [Hordeum vulgare subsp. vulgare]	KIN10	Abscisic acid mediated signaling pathway	-2.1193	-4.45372	-7.39232
Unigene36116_All	Histone acetyltransferase HAC5 [Aegilops tauschii]	HAC5	Abscisic acid mediated signaling pathway	-2.70981	-2.86454	-7.00749
Unigene48331_All	Probable aldehyde oxidase 1 [Hordeum vulgare subsp. vulgare]	Os10g0138100	Abscisic acid biosynthesis	4.60486	6.00749	6.92679
Unigene32395_All	Zeaxanthin epoxidase, chloroplastic [Oryza sativa Indica Group]	ZEP	Abscisic acid biosynthesis	1.06054	1.11864	4.22276
CL2516.Contig4_All	Probable aldehyde oxidase 2 [Hordeum vulgare subsp. vulgare]	Os03g0790900	Abscisic acid biosynthesis	1.29267	1.88169	3.05942
Unigene42725_All	Abscisic acid 8'-hydroxylase 1 [Secale cereale x Triticum turgidum subsp. durum]	CYP707A5	Abscisic acid catabolism	-0.34658	-2.10919	-3.5349
Intersection
Unigenes	Description	Gene name	Fuction categories	Log2 fold change (3 h/0 h)	Log2 fold change (24 h/0 h)	Log2 fold change (5 d/0 h)	Unigenes ID	Description	Gene name	Fuction categories	Log2 fold change (3 h/0 h)	Log2 fold change (24 h/0 h)	Log2 fold change (5 d/0 h)
CL559.Contig18_All	Low-temperature-induced 65 kDa protein [Hordeum vulgare subsp. vulgare]	LTI65	Abscisic acid mediated signaling pathway	3.17506	3.77193	2.62553	CL3644.Contig19_All	Low-temperature-induced 65 kDa protein [Hordeum vulgare subsp. vulgare]	LTI65	Abscisic acid mediated signaling pathway	3.822	4.35252	2.89896
CL1628.Contig12_All	Cold-regulated 413 plasma membrane protein 2 [Hordeum vulgare subsp. vulgare]	COR413PM2	Response to abscisic acid	3.9761	5.614	5.34067	Unigene16535_All	Cold-regulated 413 plasma membrane protein 2 [Hordeum vulgare subsp. vulgare]	COR413PM2	Response to abscisic acid	2.62489	4.0085	3.31496
CL11806.Contig3_All	Abscisic stress-ripening protein 1 [Triticum urartu]	ASR1	Response to stress	3.79008	5.84549	4.55459	Unigene47130_All	Abscisic stress-ripening protein 1 [Triticum urartu]	ASR1	Response to stress	3.85133	4.74237	3.47681
CL12756.Contig2_All	Pirin-like protein [Hordeum vulgare subsp. vulgare]	PIRL	Response to abscisic acid	3.3948	3.83075	3.76323	CL4135.Contig5_All	Pirin-like protein [Hordeum vulgare subsp. vulgare]	PIRL	Response to abscisic acid	2.49923	4.78338	4.84259
CL10343.Contig3_All	MYB-related protein [Triticum urartu]	TCL2	Response to abscisic acid	-1.3932	-2.50748	-3.30246	Unigene30272_All	MYB-related protein [Triticum urartu]	TCL2	Response to abscisic acid	-1.85911	-2.8679	-1.66278
CL20284.Contig1_All	Putative UDP-glucosyltransferase [Aegilops tauschii]	UGT74E2	Response to abscisic acid	5.63421	6.45396	6.79008	Unigene3662_All	Putative UDP-glucosyltransferase [Aegilops tauschii]	UGT74E2	Response to abscisic acid	2.32193	6.00749	6.58996
								#REF!
								#REF!
								#REF!
								#REF!
								#REF!
								#REF!
								#REF!
								#REF!
								#REF!
								#REF!
								#REF!
								#REF!
								#REF!
								#REF!
								#REF!
								#REF!
								#REF!
								#REF!
								#REF!
								#REF!
								#REF!
								#REF!
								#REF!
								#REF!
								#REF!
								#REF!
								#REF!
								#REF!
								#REF!
								#REF!
								#REF!
								#REF!
								#REF!
								#REF!
								#REF!
								#REF!
								#REF!
								#REF!
								#REF!
								#REF!
								#REF!
								#REF!
								#REF!
								#REF!
								#REF!
								#REF!
								#REF!
								#REF!
								#REF!
								#REF!
								#REF!
								#REF!
								#REF!
								#REF!
								#REF!
								#REF!
								#REF!
								#REF!
								#REF!
								#REF!
								#REF!
								#REF!
								#REF!
								#REF!
								#REF!
								#REF!
								#REF!
								#REF!
								#REF!
								#REF!
								#REF!
								#REF!
								#REF!
								#REF!
								#REF!
								#REF!
								#REF!
								#REF!
								#REF!
								#REF!
								#REF!
								#REF!
								#REF!
								#REF!
								#REF!
								#REF!
								#REF!
								#REF!
								#REF!
								#REF!
								#REF!
								#REF!
								#REF!
								#REF!
								#REF!
								#REF!
								#REF!
								#REF!
								#REF!
								#REF!
								#REF!
								#REF!
								#REF!
								#REF!
								#REF!
								#REF!
								#REF!
								#REF!
								#REF!
								#REF!
								#REF!
								#REF!
								#REF!
								#REF!
								#REF!
								#REF!
								#REF!
								#REF!
								#REF!
								#REF!
								#REF!
								#REF!
								#REF!
								#REF!
								#REF!
								#REF!
								#REF!
								#REF!
								#REF!
								#REF!
								#REF!
								#REF!
								#REF!
								#REF!
								#REF!
								#REF!
								#REF!
								#REF!
								#REF!
								#REF!
								#REF!
								#REF!
								#REF!
								#REF!
								#REF!
								#REF!
								#REF!
								#REF!
								#REF!
								#REF!
								#REF!
								#REF!
								#REF!
								#REF!
								#REF!
								#REF!
								#REF!
								#REF!
								#REF!
								#REF!
								#REF!
								#REF!
								#REF!
								#REF!
								#REF!
								#REF!
								#REF!
								#REF!
								#REF!
								#REF!
								#REF!
								#REF!
								#REF!
								#REF!
								#REF!
								#REF!
								#REF!
								#REF!
								#REF!
								#REF!
								#REF!
								#REF!
								#REF!
								#REF!
								#REF!
								#REF!
								#REF!
								#REF!
								#REF!
								#REF!
								#REF!
								#REF!
								#REF!
								#REF!
								#REF!
								#REF!
								#REF!
								#REF!
								#REF!
								#REF!
								#REF!
								#REF!
								#REF!
								#REF!
								#REF!
								#REF!
								#REF!
								#REF!
								#REF!
