# Supplementary material for: De novo transcriptome sequencing and gene expression profiling of Elymus nutans under cold stress
Source: BMC Genomics. 2016 Nov 4;17:870. doi: 10.1186/s12864-016-3222-0 (PMC5097361; doi:10.1186/s12864-016-3222-0)
Supplement: Additional file 25: Table S19. — Differently-expressed genes related to cold-responsive protein in response to cold treatment of DX and GN genotypes. (XLSX 483 kb) [file 12864_2016_3222_MOESM25_ESM.xlsx]

## Sheet: Table S19
Table S19. Differently-expressed genes related to cold-responsive protein. DX-specific unigenes are color-coded with pale yellow shaded . GN-specific unigenes are color-coded with light green shaded. Common expression unigenes are color-coded with gray shaded. Significant (P-value > 0.8) decrease of transcript abundance is highlighted in blue and bold, significant transcript increase is highlight…
DX							GN
Unigenes	Description	Gene name	Fuction Annotation	Log2 fold change (3 h/0 h)	Log2 fold change (24 h/0 h)	Log2 fold change(5 d/0 h)	Unigenes ID		Gene name	Fuction categories	Log2 fold change (3 h/0 h)	Log2 fold change (24 h/0 h)	Log2 fold change (5 d/0 h)
Unigene47261_All	Dehydrin DHN4 [Hordeum vulgare subsp. vulgare]	DHN4	Response to water; response to stress	1.66742	4.85798	4.77052	CL10923.Contig3_All	late embryogenesis abundant (LEA)-like protein [Medicago truncatula]	LEA-like	Response to water; response to stress; response to cold	7.10504	0	2.58496
CL15763.Contig7_All	Dehydrin Rab15 [Triticum turgidum subsp. durum]	RAB15	Response to water; response to stress	2.59961	4.25257	3.00368
							CL3816.Contig15_All	Dehydrin DHN3 [Aegilops tauschii]	DHN3	Response to water; response to stress	0	5.42626	6.74147
Unigene26893_All	Dehydrin DHN3 [Triticum aestivum]	DHN3	Response to water; response to stress	0	5.08746	8.61961	CL1328.Contig3_All	Late embryogenesis abundant protein [Hordeum vulgare subsp. vulgare]	LEA1	Response to water; response to stress; response to cold	1.18057	3.57289	5.52356
Unigene91247_All	Dehydrin DHN2 [Aegilops tauschii]	DHN2	Response to water; response to stress	0	6.22882	6.99624	Unigene28843_All	Cold-shock protein CS120 [Lophopyrum elongatum]	CS120	Response to water; response to stress	7.76222	8.85587	8.42878
CL15763.Contig2_All	Dehydrin DHN3 [Aegilops tauschii]	DHN3	Response to water; response to stress	1.9573	3.98641	6.65654	CL428.Contig9_All	Low temperature-induced protein lt101.1 [Aegilops tauschii]	LT101.1	Response to stress	4.29474	5.09812	4.31326
Unigene40663_All	Cold shock protein 1 [Saprolegnia parasitica CBS 223.65]	CSP1	Response to water; response to stress; response to cold	-2.1375	0	5.39803	CL3816.Contig8_All	dehydrin 5 [Hordeum vulgare subsp. spontaneum]	DHN5	Response to water; response to stress	6.9898	7.7981	7.12043
Unigene20806_All	Cold-shock protein CS120 [Lophopyrum elongatum]	CS120	P: response to water; P: response to stress	4.3763	5.77624	5.41751
Unigene23615_All	Cold shock protein CS66 [Lophopyrum elongatum]	CS66	P: response to stress; P: response to water	3.8688	5.90286	5.59324
Unigene9612_All	Cold-regulated 413 plasma membrane protein 1 [Triticum aestivum]	COR413PM1	P: response to water; P: response to stress; P: response to cold	2.56466	3.962	3.53982
CL6160.Contig7_All	Dehydrin COR410 [Triticum aestivum]	COR410	P: response to water; P: response to stress	3.87568	5.73803	4.88886
Unigene13246_All	Cold-shock protein CS120	CS120	P: response to stress; P: response to water	3.29617	4.52236	3.98536
CL18545.Contig7_All	BLT101 [Dasypyrum villosum]	LT101.1	C: integral component of membrane; P: response to stress	2.42295	3.66153	3.0281
Unigene5442_All	dehydrin-/LEA group 2-like protein [Lophopyrum elongatum]	CS120	P: response to stress; P: response to water	4.44006	6.21613	5.82219
Unigene21643_All	dehydrin-/LEA group 2-like protein [Lophopyrum elongatum]	CS120	P: response to stress; P: response to water	4.07789	6.40508	6.11356
Unigene26914_All	Cold shock protein CS66	CS66	P: response to stress; P: response to water	3.55148	5.48947	5.08227
Unigene14364_All	Cold-shock protein CS120 [Lophopyrum elongatum]	CS120	P: response to stress; P: response to water	5.79179	7.34003	6.74737
Unigene4187_All	Cold shock protein CS66 [Lophopyrum elongatum]	CS66	P: response to stress; P: response to water	4.27997	5.66845	5.10614
Intersection
Unigenes	Description	Gene name	Fuction Annotation	Log2 fold change (3 h/0 h)	Log2 fold change (24 h/0 h)	Log2 fold change (5 d/0 h)	Unigenes ID	Description	Gene name	Fuction categories	Log2 fold change (3 h/0 h)	Log2 fold change (24 h/0 h)	Log2 fold change (5 d/0 h)
CL6160.Contig2_All	Dehydrin COR410 [Triticum turgidum subsp. durum]	COR410	Response to water; response to stress	6.64866	6.45396	6.79008	CL10051.Contig3_All	Dehydrin COR410 [Triticum turgidum subsp. durum]	COR410	Response to water; response to stress	6.77259	8.39232	6.5025
Unigene13313_All	Cold-regulated protein 2 [Aegilops tauschii]	CR2	Response to water; response to stress	6.37131	9.65419	11.019	Unigene40822_All	Hypothetical protein F775_43737 [Aegilops tauschii]	CR2	Response to water; response to stress	6.66553	8.67046	9.50708
Unigene38511_All	cold acclimation protein WCOR615 [Triticum aestivum]	WCOR615	Response to water; response to stress	5.07529	0.971986	2.58496	Unigene55714_All	cold acclimation protein WCOR615 [Triticum aestivum]	WCOR615	Response to water; response to stress	7.18653	6.29768	5.14296
Unigene9171_All	Cold-shock protein CS120 [Hordeum vulgare subsp. vulgare]	CS120	Response to water; response to stress	4.80367	7.20347	6.79526	CL3816.Contig2_All	Cold-shock protein CS120 [Hordeum vulgare subsp. vulgare]	CS120	Response to water; response to stress	6.46352	7.46952	6.98751
Unigene51068_All	Late embryogenesis abundant protein Lea14-A [Triticum urartu]	LEA14-A	Response to water; response to stress	4.45513	5.49446	4.54297	CL3409.Contig5_All	Late embryogenesis abundant protein Lea14-A [Triticum urartu]	LEA14-A	Response to water; response to stress	4.13759	3.04544	2.22684
Unigene29401_All	RecName: Full=Cold shock protein CS66 [Triticum aestivum]	CS66	Response to water; response to stress	4.17435	5.9129	5.50837	Unigene70944_All	RecName: Full=Cold shock protein CS66 [Triticum aestivum]	CS66	Response to water; response to stress	6.96193	5.32193	4.54432
Unigene17113_All	Dehydrin-/LEA group 2-like protein [Lophopyrum elongatum]	LEA2-like	Response to water; response to stress	4.06182	6.44849	6.0353	CL3816.Contig13_All	dehydrin-/LEA group 2-like protein [Lophopyrum elongatum]	LEA2-like	Response to water; response to stress	6.14457	7.02166	6.72172
Unigene54212_All	cold-responsive protein COR14a [Aegilops tauschii]	COR14a	Response to water; response to stress	4.00863	8.00681	8.01647	CL3945.Contig2_All	Cold-regulated protein 1 [Aegilops tauschii]	COR14a	Response to water; response to stress	2.00499	7.10525	6.73413
Unigene58290_All	Late embryogenesis abundant protein Lea14-A [Triticum aestivum]	LEA14-A	Response to water; response to stress	4.53771	5.87759	4.74556	CL3409.Contig2_All	Late embryogenesis abundant protein Lea14-A [Triticum aestivum]	LEA14-A	Response to water; response to stress	3.92768	5.60762	4.47603
Unigene6837_All	Cold shock protein CS66 [Triticum urartu]	CS66	Response to water; response to stress	3.9189	5.05605	4.07825	CL3816.Contig10_All	Cold shock protein CS66 [Triticum urartu]	CS66	Response to water; response to stress	6.75715	7.76403	7.22376
Unigene11087_All	dehydrin 5 [Hordeum vulgare subsp. vulgare]	DHN5	Response to water; response to stress	3.71804	4.52713	3.88564	Unigene28852_All	Dehydrin 5 [Hordeum vulgare subsp. vulgare]	DHN5	Response to water; response to stress	6.69581	7.61276	7.55589
CL8894.Contig6_All	cold-regulated protein [Hordeum vulgare subsp. vulgare]	—	Response to water; response to stress	3.63037	6.29001	5.69459	Unigene808_All	Cold-regulated protein [Hordeum vulgare subsp. vulgare]	—	Response to water; response to stress	4.03842	6.86278	6.21917
CL6160.Contig6_All	Cold acclimation protein WCOR410 [Triticum aestivum]	COR410	Response to water; response to stress	3.38644	4.70426	4.02695	CL10051.Contig5_All	Dehydrin COR410 [Triticum aestivum]	COR410	Response to water; response to stress	2.35974	3.63547	2.72203
CL773.Contig3_All	Cold-regulated protein 1 [Hordeum vulgare subsp. vulgare]	CR1	Response to water; response to stress	3.22725	8.86381	9.5298	CL3945.Contig4_All	Cold-regulated protein 1 [Hordeum vulgare subsp. vulgare]	CR1	Response to water; response to stress	4.39648	8.58602	8.23467
CL559.Contig18_All	Low-temperature-induced 65 kDa protein [Hordeum vulgare subsp. vulgare]	LTI65	Response to water; response to stress	3.17506	3.77193	2.62553	CL3644.Contig19_All	Low-temperature-induced 65 kDa protein [Hordeum vulgare subsp. vulgare]	LTI65	Response to water; response to stress	3.822	4.35252	2.89896
CL18545.Contig8_All	BLT101 [Dasypyrum villosum]	LT101	Response to water; response to stress	2.68652	4.15021	3.5699	CL428.Contig8_All	Low temperature-induced protein lt101 [Dasypyrum villosum]	LT101	Response to water; response to stress	3.8933	5.05055	4.02629
CL102.Contig30_All	Cold-regulated protein 2 [Triticum urartu]	CR2	Response to water; response to stress	2.66284	3.83304	4.25322	Unigene24586_All	Cold-regulated protein 2 [Triticum urartu]	CR2	Response to water; response to stress	5.17781	5.29189	6.2776
CL18545.Contig4_All	Low temperature-induced protein lt101 [Aegilops tauschii]	LT101.1	Response to water; response to stress	2.649	4.02662	3.35636	CL428.Contig6_All	Low temperature-induced protein lt101.1 [Aegilops tauschii]	LT101.1	Response to water; response to stress	4.0774	4.99541	4.16339
CL1628.Contig12_All	Cold-regulated 413 plasma membrane protein 2 [Hordeum vulgare subsp. vulgare]	COR413PM2	Response to water; response to stress; response to cold	3.9761	5.614	5.34067	Unigene16535_All	Cold-regulated 413 plasma membrane protein 2 [Hordeum vulgare subsp. vulgare]	COR413PM2	Response to water; response to stress; response to cold	2.62489	4.0085	3.31496
Unigene20018_All	Cold-regulated 413 plasma membrane protein1 [Triticum aestivum]	COR413PM1	Response to water; response to stress; response to cold	3.93294	5.74178	5.3276	CL7901.Contig1_All	Cold-regulated 413 plasma membrane protein 2 [Triticum aestivum]	COR413PM2	Response to water; response to stress; response to cold	2.41719	4.02244	3.44825
Unigene13313_All	Cold-regulated protein 2 [Aegilops tauschii]	CR2	Response to water; response to stress	6.5937	9.4318	11.019	Unigene40822_All	Hypothetical protein F775_43737 [Aegilops tauschii]	CR2	Response to water; response to stress	6.70506	8.63093	9.50708
Unigene46841_All	Chloroplast-targeted COR protein [Triticum aestivum]	CR1	Response to water; response to stress	2.30122	9.42655	9.91717	CL13125.Contig5_All	Cold acclimation protein [Triticum aestivum]	CR1	Response to water; response to stress	2.22239	7.89258	8.27627
Unigene43532_All	Cold-regulated protein 2 [Triticum urartu]	CR2	Response to water; response to stress	4.04439	9.23621	11.3486	Unigene33935_All	Cold-regulated protein 2 [Triticum urartu]	CR2	Response to water; response to stress	2.41504	6.74062	8.01048
Unigene46840_All	cold acclimation protein [Hordeum vulgare subsp. vulgare]	CR1	Response to water; response to stress	2.64231	8.96532	8.60203	CL13125.Contig2_All	cold acclimation protein [Hordeum vulgare subsp. vulgare]	CR1	Response to water; response to stress	3.2561	8.37533	9.05703
CL773.Contig3_All	Cold-regulated protein 1 [Hordeum vulgare subsp. vulgare]	CR1	Response to water; response to stress	3.22725	8.86381	9.5298	CL3945.Contig4_All	Cold-regulated protein 1 [Hordeum vulgare subsp. vulgare]	CR1	Response to water; response to stress	4.44087	8.54162	8.23467
Unigene10321_All	Cold-regulated protein 2 [Hordeum vulgare subsp. vulgare]	CR2	Response to water; response to stress	3.25634	8.66888	12.0686	CL18744.Contig2_All	Cold-regulated protein 2 [Hordeum vulgare subsp. vulgare]	CR2	Response to water; response to stress	4.01681	7.71303	9.54213
Unigene54212_All	cold-responsive protein COR14a [Aegilops tauschii]	COR14a	Response to water; response to stress	4.00863	8.00681	8.01647	CL3945.Contig2_All	Cold-responsive protein COR14a [Aegilops tauschii]	COR14a	Response to water; response to stress	4.00499	7.10525	6.73413
Unigene96608_All	Dehydrin DHN4 [Hordeum vulgare subsp. vulgare]	DHN4	Response to water; response to stress	6.96578	7.8392	9.96723	CL8365.Contig2_All	Dehydrin DHN4 [Hordeum vulgare subsp. vulgare]	DHN4	Response to water; response to stress	-1.00336	-3.92835	-3.57061
CL14370.Contig1_All	Late embryogenesis abundant protein Lea14-A [Triticum aestivum]	LEA14-A	Response to water; response to stress	0	7.835	9.99577	CL3409.Contig2_All	Late embryogenesis abundant protein Lea14-A [Triticum aestivum]	LEA14-A	Response to water; response to stress	4.53771	5.87759	4.74556
CL5588.Contig1_All	PREDICTED: 11 kDa late embryogenesis abundant protein [Brachypodium distachyon]	—	Response to water; response to stress	7.18982	7.72565	6.20945	CL5922.Contig2_All	PREDICTED: 11 kDa late embryogenesis abundant protein [Brachypodium distachyon]	—	Response to water; response to stress	2.94596	5.79099	3.24345
Unigene9171_All	Cold-shock protein CS120 [Hordeum vulgare subsp. vulgare]	CS120	Response to water; response to stress	4.80367	7.20347	6.79526	CL3816.Contig2_All	Cold-shock protein CS120 [Hordeum vulgare subsp. vulgare]	CS120	Response to water; response to stress	6.46352	7.46952	6.98751
CL6160.Contig1_All	Dehydrin COR410 [Triticum turgidum subsp. durum]	COR410	Response to water; response to stress	6.77259	8.39232	6.5025	CL10051.Contig3_All	Dehydrin COR410 [Triticum turgidum subsp. durum]	COR410	Response to water; response to stress	6.51307	6.64866	5.10154
Unigene17113_All	Dehydrin-/LEA group 2-like protein [Lophopyrum elongatum]	LEA2-like	Response to water; response to stress	4.06182	6.44849	6.0353	CL3816.Contig13_All	dehydrin-/LEA group 2-like protein [Lophopyrum elongatum]	LEA2-like	Response to water; response to stress	6.14457	7.02166	6.72172
CL8894.Contig6_All	cold-regulated protein [Hordeum vulgare subsp. vulgare]	—	Response to water; response to stress	3.63037	6.29001	5.69459	Unigene808_All	Cold-regulated protein [Hordeum vulgare subsp. vulgare]	—	Response to water; response to stress	4.03842	6.86278	6.21917
Unigene14958_All	Cold-specific protein	CS120	Response to water; response to stress	3.73266	6.10548	5.81842	Unigene28848_All	Cold-specific protein	CS120	Response to water; response to stress	5.36923	9.50581	10.6763
CL8894.Contig7_All	cold regulated protein [Triticum aestivum]	—	Response to water; response to stress	2.93139	6.04118	5.8836	Unigene807_All	Cold regulated protein [Triticum aestivum]	—	Response to water; response to stress	4.23535	5.86361	5.64742
Unigene51068_All	Late embryogenesis abundant protein Lea14-A [Triticum urartu]	LEA14-A	Response to water; response to stress	4.45513	5.49446	4.54297	CL3409.Contig5_All	Late embryogenesis abundant protein Lea14-A [Triticum urartu]	LEA14-A	Response to water; response to stress	4.13759	3.04544	2.22684
Unigene6837_All	Cold shock protein CS66 [Triticum urartu]	CS66	Response to water; response to stress	3.9189	5.05605	4.07825	CL3816.Contig10_All	Cold shock protein CS66 [Triticum urartu]	CS66	Response to water; response to stress	6.75715	7.76403	7.22376
CL6160.Contig6_All	Cold acclimation protein WCOR410 [Triticum aestivum]	COR410	Response to water; response to stress	3.38644	4.70426	4.02695	CL10051.Contig6_All	Dehydrin COR410 [Triticum aestivum]	COR410	Response to water; response to stress	1.97461	3.58096	2.7314
Unigene11087_All	dehydrin 5 [Hordeum vulgare subsp. vulgare]	DHN5	Response to water; response to stress	3.71804	4.52713	3.88564	Unigene28852_All	Dehydrin 5 [Hordeum vulgare subsp. vulgare]	DHN5	Response to water; response to stress	6.72278	7.5858	7.55589
Unigene12380_All	Cold-regulated protein 2 [Hordeum vulgare subsp. vulgare]	CR2	Response to water; response to stress	2.57409	4.0791	5.01052	Unigene12181_All	Cold-regulated protein 2 [Hordeum vulgare subsp. vulgare]	CR2	Response to water; response to stress	3.60543	6.73094	7.46037
CL5099.Contig1_All	Late embryogenesis abundant protein D-34 [Hordeum vulgare subsp. vulgare]	LEA34	Response to water; response to stress	2.52972	4.04231	1.90536	Unigene47587_All	Late embryogenesis abundant protein D-34 [Hordeum vulgare subsp. vulgare]	LEA34	Response to water; response to stress	4.40301	5.27729	2.98868
CL18545.Contig4_All	Low temperature-induced protein lt101 [Aegilops tauschii]	LT101.1	Response to water; response to stress	2.649	4.02662	3.35636	CL428.Contig6_All	Low temperature-induced protein lt101.1 [Aegilops tauschii]	LT101.1	Response to water; response to stress	4.0774	4.99541	4.16339
CL18545.Contig8_All	BLT101 [Dasypyrum villosum]	LT101	Response to water; response to stress	2.68652	4.15021	3.5699	CL428.Contig8_All	Low temperature-induced protein lt101 [Dasypyrum villosum]	LT101	Response to water; response to stress	3.8933	5.05055	4.02629
Unigene20018_All	Cold-regulated 413 plasma membrane protein1 [Triticum aestivum]	COR413PM1	Response to water; response to stress; response to cold	3.93294	5.74178	5.3276	CL7901.Contig1_All	Cold-regulated 413 plasma membrane protein 1 [Triticum aestivum]	COR413PM1	Response to water; response to stress; response to cold	2.41719	4.02244	3.44825
CL1628.Contig12_All	Cold-regulated 413 plasma membrane protein 2 [Hordeum vulgare subsp. vulgare]	COR413PM2	Response to water; response to stress; response to cold	3.9761	5.614	5.34067	Unigene16535_All	Cold-regulated 413 plasma membrane protein 2 [Hordeum vulgare subsp. vulgare]	COR413PM2	Response to water; response to stress; response to cold	2.62489	4.0085	3.31496
CL102.Contig30_All	Cold-regulated protein 2 [Triticum urartu]	CR2	Response to water; response to stress	2.66284	3.83304	4.25322	Unigene33636_All	Cold-regulated protein 2 [Triticum urartu]	CR2	Response to water; response to stress	3.27787	4.9542	6.47512
CL559.Contig18_All	Low-temperature-induced 65 kDa protein [Hordeum vulgare subsp. vulgare]	LTI65	Response to water; response to stress	3.17506	3.77193	2.62553	CL3644.Contig4_All	Low-temperature-induced 65 kDa protein [Hordeum vulgare subsp. vulgare]	LTI65	Response to water; response to stress	2.963	3.07202	1.64386
CL15763.Contig1_All	Dehydrin Rab15 [Hordeum vulgare subsp. vulgare]	RAB15	Response to water; response to stress	2.77325	3.61193	3.05453	Unigene28847_All	Dehydrin Rab15 [Hordeum vulgare subsp. vulgare]	RAB15	Response to water; response to stress	3.72189	4.64028	2.57428
Unigene14725_All	PREDICTED: cold-regulated 413 plasma membrane protein 2-like [Fragaria vesca subsp. vesca]	COR413PM2-like	Response to water; response to stress; response to cold	5.6677	5.7138	5.55254	CL7901.Contig6_All	PREDICTED: cold-regulated 413 plasma membrane protein 2-like [Fragaria vesca subsp. vesca]	COR413PM2-like	Response to water; response to stress; response to cold	3.19478	3.593	3.10771
Unigene45500_All	early salt stress and cold acclimation-induced protein 2-1 [Lophopyrum elongatum]	—	Response to water; response to stress	2.8804	3.02841	2.54701	CL3050.Contig1_All	early salt stress and cold acclimation-induced protein 2-1 [Lophopyrum elongatum]	—	Response to water; response to stress	2.68589	3.95487	2.21598
CL102.Contig26_All	RecName: Full=Cold-regulated protein 2, partial [Hordeum vulgare]	CR2	Response to water; response to stress	1.0264	3.00166	3.9817	Unigene35412_All	Cold-regulated protein 2 [Hordeum vulgare]	CR2	Response to water; response to stress	2.38727	3.81806	4.5452
Unigene38514_All	group3 late embryogenesis abundant protein [Triticum aestivum]	LEA3	response to stress	1.51973	2.99008	2.9462	CL3684.Contig1_All	Group3 late embryogenesis abundant protein [Triticum aestivum]	LEA3	response to stress	3.68776	6.60178	5.8585
CL2360.Contig4_All	Cold acclimation induced protein 2-1 [Triticum aestivum]	COR21	Response to water; response to stress	2.97505	2.87597	1.70529	CL3050.Contig4_All	Cold acclimation induced protein 2-1 [Triticum aestivum]	COR21	Response to water; response to stress	1.87657	2.77259	1.39923
Unigene9807_All	Cold-regulated protein BLT14 [Hordeum vulgare subsp. vulgare]	BLT14	Response to water; response to stress	0.815743	2.86285	3.8023	Unigene33769_All	Cold-regulated protein BLT14 [Hordeum vulgare subsp. vulgare]	BLT14	Response to water; response to stress	6.6455	5.41806	7.06083
Unigene10321_All	Cold-regulated protein 2 [Hordeum vulgare subsp. vulgare]	CR2	Response to water; response to stress	3.25634	8.95839	11.7791	CL18744.Contig2_All	Cold-regulated protein 2 [Hordeum vulgare subsp. vulgare]	CR2	Response to water; response to stress	4.01681	7.8005	9.45466
Unigene43532_All	Cold-regulated protein 2 [Triticum urartu]	CR2	Response to water; response to stress	4.04439	9.49925	11.0855	Unigene33935_All	Cold-regulated protein 2 [Triticum urartu]	CR2	Response to water; response to stress	2.41504	6.83373	7.91737
Unigene13313_All	Cold-regulated protein 2 [Aegilops tauschii]	CR2	Response to water; response to stress	6.5937	9.65419	10.7966	Unigene40822_All	Hypothetical protein F775_43737 [Aegilops tauschii]	CR2	Response to water; response to stress	6.70506	8.67046	9.46755
Unigene37364_All	BLT14.1 protein [Hordeum vulgare subsp. vulgare]	BLT14.1	Response to water; response to stress	5.38082	6.70966	10.0056	Unigene28239_All	Cold-regulated protein BLT14 [Hordeum vulgare subsp. vulgare]	BLT14	Response to water; response to stress	2.32193	2.32193	7.69349
CL14370.Contig1_All	Late embryogenesis abundant protein Lea14-A [Triticum aestivum]	LEA 14-A	Response to water; response to stress	0	7.83289	9.99577	CL3409.Contig1_All	Late embryogenesis abundant protein Lea14-A [Triticum aestivum]	LEA 14-A	Response to water; response to stress	3.45131	3.56704	4.61506
Unigene46841_All	Chloroplast-targeted COR protein [Triticum aestivum]	CR1	Response to water; response to stress	2.30122	9.42655	9.91717	CL13125.Contig5_All	Cold acclimation protein [Triticum aestivum]	CR1	Response to water; response to stress	2.22239	7.90163	8.26723
Unigene96608_All	Dehydrin DHN4 [Hordeum vulgare subsp. vulgare]	DHN4	Response to water; response to stress	6.96578	7.8392	9.96723	CL8365.Contig2_All	Dehydrin DHN4 [Hordeum vulgare subsp. vulgare]	DHN4	Response to water; response to stress	-1.00336	-3.92835	-3.57061
CL773.Contig3_All	Cold-regulated protein 1 [Hordeum vulgare subsp. vulgare]	CR1	Response to water; response to stress	3.22725	8.86381	9.5298	CL3945.Contig4_All	Cold-regulated protein 1 [Hordeum vulgare subsp. vulgare]	CR1	Response to water; response to stress	4.44087	8.58602	8.19027
Unigene46840_All	cold acclimation protein [Hordeum vulgare subsp. vulgare]	CR1	Response to water; response to stress	2.64231	8.96532	8.60203	CL13125.Contig2_All	cold acclimation protein [Hordeum vulgare subsp. vulgare]	CR1	Response to water; response to stress	3.2561	8.37533	9.05703
Unigene54212_All	cold-responsive protein COR14a [Aegilops tauschii]	COR14a	Response to water; response to stress	4.00863	8.00681	8.01647	CL3945.Contig2_All	Cold-regulated protein 1 [Aegilops tauschii]	COR14a	Response to water; response to stress	4.00499	7.10525	6.73413
Unigene43940_All	Cold-regulated protein BLT14 [Hordeum vulgare subsp. vulgare]	BLT14	Response to water; response to stress	-3	2.24159	7.14667	Unigene33769_All	Cold-regulated protein BLT14 [Hordeum vulgare subsp. vulgare]	BLT14	Response to water; response to stress	6.6455	5.41806	7.06083
Unigene9171_All	Cold-shock protein CS120 [Hordeum vulgare subsp. vulgare]	CS120	Response to water; response to stress	4.80367	7.20347	6.79526	CL3816.Contig2_All	Cold-shock protein CS120 [Hordeum vulgare subsp. vulgare]	CS120	Response to water; response to stress	6.46352	7.46952	6.98751
CL6160.Contig2_All	Dehydrin COR410 [Triticum turgidum subsp. durum]	COR410	Response to water; response to stress	6.64866	6.45396	6.79008	CL10051.Contig3_All	Dehydrin COR410 [Triticum turgidum subsp. durum]	COR410	Response to water; response to stress	6.77259	8.39232	6.5025
Unigene1501_All	Cold-regulated protein BLT14 [Triticum urartu]	BLT14	Response to water; response to stress	4.14296	4.92283	6.74435	Unigene44204_All	Cold-regulated protein BLT14 [Triticum urartu]	BLT14	Response to water; response to stress	3.83031	4.7625	7.1574
Unigene17113_All	Dehydrin-/LEA group 2-like protein [Lophopyrum elongatum]	LEA2-like	Response to water; response to stress	4.06182	6.44849	6.0353	CL3816.Contig13_All	Dehydrin-/LEA group 2-like protein [Lophopyrum elongatum]	LEA2-like	Response to water; response to stress	6.14457	7.02166	6.72172
Unigene14958_All	Cold-specific protein	CS120	Response to water; response to stress	3.73266	6.11866	5.80525	Unigene28848_All	Cold-specific protein	CS120	Response to water; response to stress	5.36923	9.50581	10.6763
Unigene51200_All	Cold-regulated protein 2 [Aegilops tauschii]	CR2	Response to water; response to stress	1.2783	2.51329	5.7652	Unigene47843_All	Cold-regulated protein 2 [Aegilops tauschii]	CR2	Response to water; response to stress	2	5.8385	8.89951
CL8894.Contig6_All	cold-regulated protein [Hordeum vulgare subsp. vulgare]	—	Response to water; response to stress	3.63037	6.29001	5.69459	Unigene808_All	Cold-regulated protein [Hordeum vulgare subsp. vulgare]	—	Response to water; response to stress	4.03842	6.86278	6.21917
Unigene12380_All	Cold-regulated protein 2 [Hordeum vulgare subsp. vulgare]	CR2	Response to water; response to stress	2.57409	4.09204	4.99758	CL18744.Contig4_All	Cold-regulated protein BLT14 [Hordeum vulgare subsp. vulgare]	CR2	Response to water; response to stress	2.58496	4.90689	8.93271
CL15763.Contig9_All	dehydrin [Triticum turgidum subsp. durum]	DHN3	Response to water; response to stress	1.95648	3.25847	4.61519	Unigene28845_All	Dehydrin DHN3 [Triticum turgidum subsp. durum]	DHN3	Response to water; response to stress	1.56512	2.88465	3.87662
Unigene51068_All	Late embryogenesis abundant protein Lea14-A [Triticum urartu]	LEA14-A	Response to water; response to stress	4.45513	5.49446	4.54297	CL3409.Contig5_All	Late embryogenesis abundant protein Lea14-A [Triticum urartu]	LEA14-A	Response to water; response to stress	4.13759	3.04544	2.22684
Unigene4134_All	Dehydrin DHN3 [Aegilops tauschii]	DHN3	Response to water; response to stress	2.71653	3.4963	4.29155	Unigene28850_All	Dehydrin DHN3 [Aegilops tauschii]	DHN3	Response to water; response to stress	0.421513	1.87716	2.86347
CL102.Contig30_All	Cold-regulated protein 2 [Triticum urartu]	CR2	Response to water; response to stress	2.66284	3.83304	4.25322	Unigene33636_All	Cold-regulated protein 2 [Triticum urartu]	CR2	Response to water; response to stress	3.27787	4.9542	6.47512
Unigene6837_All	Cold shock protein CS66 [Triticum urartu]	CS66	Response to water; response to stress	3.9189	5.05605	4.07825	CL3816.Contig10_All	Cold shock protein CS66 [Triticum urartu]	CS66	Response to water; response to stress	6.75715	7.76403	7.22376
CL6160.Contig6_All	Cold acclimation protein WCOR410 [Triticum aestivum]	COR410	Response to water; response to stress	3.38644	4.70426	4.02695	CL10051.Contig6_All	Dehydrin COR410 [Triticum aestivum]	COR410	Response to water; response to stress	1.97461	3.58096	2.7314
CL102.Contig26_All	RecName: Full=Cold-regulated protein 2, partial [Hordeum vulgare]	CR2	Response to water; response to stress	1.0264	3.00166	3.9817	Unigene35412_All	Cold-regulated protein 2 [Hordeum vulgare]	CR2	Response to water; response to stress	2.38727	3.81806	4.5452
Unigene11087_All	dehydrin 5 [Hordeum vulgare subsp. vulgare]	DHN5	Response to water; response to stress	3.71804	4.52713	3.88564	Unigene28852_All	Dehydrin 5 [Hordeum vulgare subsp. vulgare]	DHN5	Response to water; response to stress	6.72278	7.61276	7.52892
CL18545.Contig8_All	BLT101 [Dasypyrum villosum]	LT101	Response to water; response to stress	2.68652	4.15021	3.5699	CL428.Contig8_All	Low temperature-induced protein lt101 [Dasypyrum villosum]	LT101	Response to water; response to stress	3.8933	5.05055	4.02629
Unigene20018_All	Cold-regulated 413 plasma membrane protein1 [Triticum aestivum]	COR413PM1	Response to water; response to stress	3.93294	5.74178	5.3276	CL7901.Contig1_All	Cold-regulated 413 plasma membrane protein 1 [Triticum aestivum]	COR413PM1	Response to water; response to stress	2.41719	4.02244	3.44825
CL2505.Contig11_All	Cold-regulated 413 inner membrane protein 2 [Hordeum vulgare subsp. vulgare]	COR413IM2	Response to water; response to stress	0.0517436	1.30726	3.43603	CL18728.Contig13_All	Cold-regulated 413 inner membrane protein 2, chloroplastic [Hordeum vulgare subsp. vulgare]	COR413IM2	Response to water; response to stress	0.480757	1.70131	2.68144
CL18545.Contig4_All	Low temperature-induced protein lt101 [Aegilops tauschii]	LT101.1	Response to water; response to stress	2.649	4.02662	3.35636	CL428.Contig6_All	Low temperature-induced protein lt101.1 [Aegilops tauschii]	LT101.1	Response to water; response to stress	4.0774	4.99541	4.16339
CL1628.Contig12_All	Cold-regulated 413 plasma membrane protein 2 [Hordeum vulgare subsp. vulgare]	COR413PM2	Response to water; response to stress	3.9761	5.614	5.34067	Unigene16535_All	Cold-regulated 413 plasma membrane protein 2 [Hordeum vulgare subsp. vulgare]	COR413PM2	Response to water; response to stress	2.62489	4.0085	3.31496
Unigene38514_All	group3 late embryogenesis abundant protein [Triticum aestivum]	LEA3	response to stress	1.51973	2.99008	2.9462	CL3684.Contig1_All	Group3 late embryogenesis abundant protein [Triticum aestivum]	LEA3	response to stress	3.68776	6.60178	5.8585
