# Supplementary material for: De novo transcriptome sequencing and gene expression profiling of Elymus nutans under cold stress
Source: BMC Genomics. 2016 Nov 4;17:870. doi: 10.1186/s12864-016-3222-0 (PMC5097361; doi:10.1186/s12864-016-3222-0)
Supplement: Additional file 27: Table S20. — List of hub genes in in response to cold treatment of DX and GN genotypes. (XLSX 46 kb) [file 12864_2016_3222_MOESM27_ESM.xlsx]

## Sheet: DX
Table S20. List of hub genes in in response to cold treatment of DX and GN genotypes
Gene ID	Describtion	Gene name	GO annotation
CL18545.Contig4_All	Low temperature-induced protein lt101 [Aegilops tauschii]	LT101.1	C: integral to membrane; P: response to stress
CL18545.Contig7_All	BLT101 [Dasypyrum villosum]	LT101.1	C: integral component of membrane; P: response to stress
CL18545.Contig8_All	BLT101 [Dasypyrum villosum]	LT101.1	C: integral component of membrane; P: response to stress
CL11681.Contig2_All	hypothetical protein F775_23291 [Aegilops tauschii]	GP1	C: structural constituent of cell wall
CL11681.Contig4_All	hypothetical protein F775_23291 [Aegilops tauschii]	GP1	C: tructural constituent of cell wall
CL11681.Contig6_All	Vegetative cell wall protein gp1 [Aegilops tauschii]	GP1	C: structural constituent of cell wall
Unigene23615_All	Cold shock protein CS66 [Lophopyrum elongatum]	CS66	P: response to stress; P: response to water
Unigene26914_All	Cold shock protein CS66	CS66	P: response to stress; P: response to water
Unigene4187_All	Cold shock protein CS66 [Lophopyrum elongatum]	CS66	P: response to stress; P: response to water
Unigene29401_All	RecName: Full=Cold shock protein CS66 [Triticum aestivum]	CS66	P: response to stress; P: response to water
Unigene6837_All	Cold shock protein CS66 [Triticum urartu]	CS66	P: response to stress; P: response to water
Unigene20806_All	Cold-shock protein CS120 [Lophopyrum elongatum]	CS120	P: response to water; P: response to stress
Unigene13246_All	Cold-shock protein CS120	CS120	P: response to stress; P: response to water
Unigene5442_All	dehydrin-/LEA group 2-like protein [Lophopyrum elongatum]	CS120	P: response to stress; P: response to water
Unigene17113_All	Dehydrin-/LEA group 2-like protein [Lophopyrum elongatum]	CS120	P: response to water; P: response to stress
Unigene21643_All	dehydrin-/LEA group 2-like protein [Lophopyrum elongatum]	CS120	P: response to stress; P: response to water
Unigene14364_All	Cold-shock protein CS120 [Lophopyrum elongatum]	CS120	P: response to stress; P: response to water
CL1628.Contig12_All	Cold-regulated 413 plasma membrane protein 2 [Hordeum vulgare subsp. vulgare]	COR413PM2	C: vacuole; P: response to sucrose; P: response to glucose; P: response to fructose; P: cold acclimation; P: response to abscisic acid; P: cellular response to water deprivation
Unigene9612_All	Cold-regulated 413 plasma membrane protein 1 [Triticum aestivum]	COR413PM1	P: response to water; P: response to stress; P: response to cold
Unigene20018_All	Cold-regulated 413 plasma membrane protein1 [Triticum aestivum]	COR413PM1	P: response to water; P: response to stress; P: response to cold
CL6160.Contig7_All	Dehydrin COR410 [Triticum aestivum]	COR410	P: response to water; P: response to stress
CL6160.Contig.4_All	NA	NA	NA

## Sheet: GN
Gene ID	Describtion	Gene name	Go annotation
CL428.Contig9_All	Low temperature-induced protein lt101.1 [Aegilops tauschii]	LT101.1	C: integral component of membrane; P: response to stress
CL3816.Contig8_All	dehydrin 5 [Hordeum vulgare subsp. spontaneum]	DHN5	P: response to water; P: response to stress
CL3816.Contig10_All	Cold shock protein CS66 [Triticum urartu]	CS66	C: integral component of membrane; P: response to stress; P: response to water
Unigene28843_All	Cold-shock protein CS120 [Lophopyrum elongatum]	CS120	C: integral component of membrane; P: response to stress; P: response to water
