# Supplementary material for: De novo transcriptome sequencing and gene expression profiling of Elymus nutans under cold stress
Source: BMC Genomics. 2016 Nov 4;17:870. doi: 10.1186/s12864-016-3222-0 (PMC5097361; doi:10.1186/s12864-016-3222-0)
Supplement: Additional file 28: Table S21. — List of primer sequences of randomly selected unigenes used for qRT-PCR analysis. (XLSX 480 kb) [file 12864_2016_3222_MOESM28_ESM.xlsx]

## Sheet: Table S21
Table S21. List of primer sequences of randomly selected unigenes used for qRT-PCR analysis
Unigene ID	Gene name	Description	Forward primer (5′–3′)	Reverse primer (5′–3′)	Sample
Unigene50042_All	AFRR	Monodehydroascorbate reductase [Aegilops tauschii]	CTGATCCTGAGCACGGAAAT	GAGCAAGGTCTCATAGGTGAAG	DX
Unigene14627_All	1-SST	Sucrose:sucrose 1-fructosyltransferase [Hordeum vulgare subsp. vulgare]	GTCTATGGGCGTGTACTTGTT	GAGGAGCTGTACGTGATGAAG	DX
CL20634.Contig9_All	CBF12	CBF12 [Hordeum vulgare subsp. vulgare]	GCCGCAAGAGCACAGAATA	GCCAACTCTACCACCAACTTAC	DX
Unigene7201_All	At3g02880	Phytosulfokine receptor 2 [Aegilops tauschii]	CGTATCCGGGAGCAACAATA	CTACACCGACCGACAAATCA	DX
CL20634.Contig7_All	DREB1H	AP2 domain CBF protein [Triticum aestivum]	CAAACGGATCGACATTCCAAAC	CTGGAGCAACTGATGTCGATAA	DX
CL19697.Contig1_All	CM-LOX2	Putative lipoxygenase 8, chloroplastic [Aegilops tauschii]	AGGAAAGGATGGTGCTTCAG	GAGGTCCTTCACATGGTCTATC	DX
Unigene54212_All	COR14a	Cold-responsive protein COR14a [Aegilops tauschii]	GTGGATCAATTTAGGCCAATCAC	GATTGGAAGAGGTGGGTGATAC	DX
CL15205.Contig2_All	FLS	Flavonol synthase/flavanone 3-hydroxylase [Hordeum vulgare subsp. vulgare]	TCCAAACTGATACGCAGGAAATA	GAGACACATTCAACCACCAATAAC	DX
CL18545.Contig4_All	LT101.1	Low temperature-induced protein lt101 [Aegilops tauschii]	GACAGCCTCGAGTGAAGTAAG	GAGTTTGTAGCGCAGGAAGA	DX
Unigene20806_All	CS120	Cold-shock protein CS120 [Lophopyrum elongatum]	GTTGGACGAGCGAATGTATCT	ATACATACACGGGCTGAAGTG	DX
Unigene23615_All	CS66	Cold shock protein CS66 [Lophopyrum elongatum]	ATACATACACGGGCTGAAGTG	GTTGGACGAGCGAATGTATCT	DX
CL6160.Contig7_All	COR410	Dehydrin COR410 [Triticum aestivum]	GGATGCTTGTGTTCAGTTTGG	GCCTCACTCACGGGTATTT	DX
Unigene20018_All	COR413PM1	Cold-regulated 413 plasma membrane protein1 [Triticum aestivum]	GCGAGTCTGTACCTGTTGATT	GGCTATGTACCCACAGATCAAG	DX
CL1628.Contig12_All	COR413PM2	Cold-regulated 413 plasma membrane protein 2 [Hordeum vulgare subsp. vulgare]	ACAGCTCATCGACACCAAATC	GCATCCTCCTCCTCTTCATCTA	DX
Unigene24735_All	CBF14	CBF14 [Hordeum vulgare subsp. vulgare]	AATAGACAGCAGAGGGTTTCAC	TCTGCTTCTGTTCCACCAAATA	GN
CL602.Contig3_All	At3g02880	Phytosulfokine receptor 2 [Aegilops tauschii]	GGACCAACAACACCGTATCT	CAAGGACGTGAGCTCTGTAAA	GN
Unigene39598_All	GSTU6	Probable glutathione S-transferase GSTU6 [Hordeum vulgare subsp. vulgare]	AGGAGAAGTCCGAAGGGATTA	GATGGTCTCACCACCAAAGTAG	GN
Unigene16730_All	CHS	Chalcone synthase [Hordeum vulgare]	CGCTTGACATGTTGCCATATT	CATGGTAGAGGCCAAGGTAAA	GN
Unigene37246_All	AOG	Abscisate beta-glucosyltransferase [Triticum aestivum]	TCATTGGAAAGAGCCTGTATGT	CTGTCATTTGGACCCTCGTTTA	GN
Unigene17809_All	OPR11	PREDICTED: putative 12-oxophytodienoate reductase 11 [Brachypodium distachyon]	CCACGGAGCTCATGGTTATT	CTCTAAGCTCCCACCGTATTTG	GN
CL138.Contig2_All	Co-2	Polyphenol oxidase II, chloroplastic [Triticum aestivum]	GACACCAGCTTCGTCTTCTAC	GGTCTCCTTCTCCTCGTACTT	GN
CL15708.Contig2_All	PSB28	Photosystem II reaction center PSB28 protein, chloroplastic [Aegilops tauschii]	CCATCTCCATCTCCATCCAATC	CAGCTAGTGTCTGTCAGGAATC	GN
CL428.Contig9_All	LT101.1	Low temperature-induced protein lt101.1 [Aegilops tauschii]	GACAGCCTCGAGTGAAGTAAG	GAGTTTGTAGCGCAGGAAGA	GN
CL3816.Contig8_All	DHN5	Dehydrin 5 [Hordeum vulgare subsp. spontaneum]	GAGCCTCATGGACAAGATCAA	GGTGGAAGTTCGCCATCTTAT	GN
CL3816.Contig10_All	CS66	Cold shock protein CS66 [Triticum urartu]	TGTCCATGATGCCCTTCTTC	TAGATTTCCCGAGTGACAAGTTC	GN
Unigene28843_All	CS120	Cold-shock protein CS120 [Lophopyrum elongatum]	TGTCCATGATGCCCTTCTTC	TAGATTTCCCGAGTGACAAGTTC	GN
	18S rRNA	18S ribosomal RNA, a positive control	GCCTCGTTTCCTGCTCTTAT	CCGCTCCAGAACAACATCT	both
